# Supplementary material for: Analytical Performance of the Avida Duo Assay for Simultaneous Mutation and Methylation Profiling in Circulating Cell-Free DNA
Source: Cancers (Basel). 2026 Jun 23;18(13):2022. doi: 10.3390/cancers18132022 (PMC13359521; doi:10.3390/cancers18132022)
Supplement: Supplementary file 1 [file cancers-18-02022-s001.zip]

Archive with 6 entries (6 files):
- Figure S1 Melanoma cfDNA yields.tif
- Figure S2 Seraseq ctDNA control.tif
- Table S1 Cohort 1 target coverage and mutations.xlsx
- Table S2 Cohort 2 target coverage and mutations.xlsx
- Table S3 Cohort 1 methylation.xlsx
- Table S4 Cohort 1 methylation workflow comparison.xlsx
