# Supplementary material for: Analytical Performance of the Avida Duo Assay for Simultaneous Mutation and Methylation Profiling in Circulating Cell-Free DNA
Source: Cancers (Basel). 2026 Jun 23;18(13):2022. doi: 10.3390/cancers18132022 (PMC13359521; doi:10.3390/cancers18132022)
Supplement: Supplementary file 1 [file cancers-18-02022-s001.zip › Table S1 Cohort 1 target coverage and mutations.xlsx]

## Sheet: Target Coverage
Supplementary Table 1: Cohort 1 target coverage and mutations
Chrom	Start	End	Length	Name	%gc	1	2a	3	4	5	6	7	8	9	10	11	12	13	14
chr9	130862943	130862978	36	ABL1_HotspotRegion_100_chr9_133738329_133738365	0.666667	795.306	2592.17	738.194	958.917	146.111	137.333	1248.58	431.667	854.611	230.361	946.556	1006.61	643.222	855.639
chr9	130872133	130872134	2	ABL1_HotspotRegion_101_chr9_133747519_133747521	0.5	540.5	1755	467.5	633.5	109	113	815	316.5	637.5	162	673	707.5	462.5	590.5
chr9	130872896	130873028	133	ABL1_HotspotRegion_102_chr9_133748282_133748415	0.556391	570.105	1599.95	371.571	576.113	64.6617	78.7293	617.271	234.564	455.632	102.263	451.278	564.113	352.774	388.331
chr9	130874969	130874970	2	ABL1_HotspotRegion_103_chr9_133750355_133750357	0	799	2174	567	883.5	133	179	919.5	463	854	218	805	817	626	636
chr9	130884019	130884020	2	ABL1_HotspotRegion_106_chr9_133759405_133759407	1	789.5	2317.5	676.5	860.5	185	175.5	1024	541	978.5	282	1002	951.5	777.5	602
chr9	130884116	130884241	126	ABL1_HotspotRegion_107_chr9_133759502_133759628	0.68254	860.063	2533.98	696.563	911.008	176.667	177.087	1094.57	514.889	924.262	248.302	914.754	1005.44	733.444	729.484
chr9	130884642	130884781	140	ABL1_HotspotRegion_108_chr9_133760028_133760168	0.628571	401.179	1143.51	323.093	535.529	86.3571	95.2929	538.043	206.693	417.186	109.407	443.743	490.064	293.457	360.9
chr9	130885205	130885231	27	ABL1_HotspotRegion_109_chr9_133760591_133760618	0.814815	835.222	2511.96	623.333	859.704	154.222	137.259	977.185	457.963	815.444	223.333	781.889	976.296	592.296	685.667
chr9	130885614	130885650	37	ABL1_HotspotRegion_110_chr9_133761000_133761037	0.594595	314.649	1032.68	260.568	378.514	40.2162	57.1622	452.838	152.676	256.595	72.2432	292.459	410.216	210.243	385.595
chr14	104780086	104780218	133	AKT1_exon_02_chr14_105246422_105246555	0.578947	739.158	2396.86	545.722	826.917	132.346	106.782	800.271	417.083	797.917	185.241	743.241	824.361	585.173	364.211
chr14	104776657	104776772	116	AKT1_exon_03_chr14_105242993_105243109	0.612069	615.198	1815.82	546.474	595.216	110.655	121.371	735.664	304.905	587.569	125.509	595.672	644.267	420.138	346.379
chr14	104772876	104773094	219	AKT1_exon_10_chr14_105239212_105239431	0.593607	907.479	2495.7	659.639	917.11	168.114	164.219	1010.25	469.196	942.288	215.059	873.886	925.799	718.858	569.087
chr19	40265220	40265269	50	AKT2_exon_02_chr19_40771126_40771176	0.52	733.56	1777.82	453.24	607.92	84.84	100.4	670.46	272.66	545.16	142.06	500.2	652.96	403.52	407.5
chr19	40256924	40257056	133	AKT2_exon_03_chr19_40762830_40762963	0.556391	877.271	2337.4	538.195	740.865	137.594	123.932	832.444	417.481	750.293	188.632	749.925	806.992	535.977	371.977
chr19	40255156	40255271	116	AKT2_exon_04_chr19_40761062_40761178	0.568966	1145.41	2843.59	597.612	861.483	148.284	174.319	995.422	496.362	863.216	220.466	836.336	940.19	552.776	507.672
chr19	40242532	40242689	158	AKT2_exon_05_chr19_40748438_40748596	0.632911	636.766	1515.77	428.475	583.323	94.2278	97.7595	690.329	293.354	541.241	139.146	473.741	587.506	419.272	475.785
chr19	40241936	40242071	136	AKT2_exon_06_chr19_40747842_40747978	0.522059	572.324	1518.87	382.779	563.853	74.5441	96.6618	595.338	280.507	495.11	134.691	524.176	576.051	374.471	290.074
chr19	40240043	40240112	70	AKT2_exon_07_chr19_40745949_40746019	0.6	762.357	1842.57	509.8	790.157	116.057	122.257	849.086	374.129	645.3	167.586	660.2	771.257	443.414	522.857
chr19	40238903	40238975	73	AKT2_exon_08_chr19_40744809_40744882	0.589041	919.849	2470.19	600.384	790.808	133.342	164.575	836.342	479.493	869.411	216.329	780.301	789.616	588.74	374.795
chr19	40237967	40238093	127	AKT2_exon_09_chr19_40743873_40744000	0.574803	917.449	2164.57	638.346	814.661	148.181	155.811	942.008	393.252	786.551	203.606	838.787	902.299	558.843	543.244
chr19	40236255	40236387	133	AKT2_exon_10_chr19_40742161_40742294	0.556391	911.962	2346.86	604.526	853.165	124.955	122.203	931.774	431.714	811.053	199.211	852.541	826.692	661.992	491.474
chr19	40235888	40236106	219	AKT2_exon_11_chr19_40741794_40742013	0.625571	974.858	2411.16	688.539	899.685	157.776	146.489	1000.78	507.516	890.699	232.932	884.169	934.142	704.849	587.219
chr19	40235261	40235352	92	AKT2_exon_12_chr19_40741167_40741259	0.597826	1756.24	4387.41	1070.92	1457.4	302.674	313.576	1715.73	890.87	1719.98	419.174	1655.35	1704.64	1166.88	996.576
chr19	40235043	40235149	107	AKT2_exon_13_chr19_40740949_40741056	0.551402	1423.49	3783.18	897.766	1423.93	242.972	276.907	1599.08	730.523	1385.36	330.944	1345.35	1409.1	1001.2	1033.95
chr19	40233870	40233953	84	AKT2_exon_14_chr19_40739776_40739860	0.630952	1381.86	3240.4	784.012	1068.26	225.429	233.488	1150.24	649.083	1341.52	305.012	1152.29	1251.27	875.179	584.702
chr2	29220852	29226198	5347	ALK_a|ALK_exon_22_chr2_29445207_29445276|ALK_exon_21_chr2_29445380_29445475|ALK_exon_20_chr2_29446205_29446396	0.51917	1347.53	4692.07	1143.15	1705.31	304.05	324.171	1953.64	1005.76	1845.64	447.118	1705.02	1789.3	1309.44	1402.01
chr2	29226488	29227622	1135	ALK_b	0.519824	1471.75	4554.01	1179	1585.76	313.042	336.022	1876.29	990.084	1709.27	456.87	1599.95	1735.84	1264.34	1298.68
chr2	29220704	29220837	134	ALK_exon_23_chr2_29443569_29443703	0.61194	1549.71	4939.63	1194.69	1658.5	325.582	363.657	1833.11	1072.74	2039.09	480.97	1923.36	1798.04	1405.1	1082.24
chr2	29213982	29214083	102	ALK_exon_24_chr2_29436847_29436949	0.588235	1643.51	4682.75	1067.23	1552.79	242.039	268.5	1708.94	878.608	1618.01	364.167	1360.86	1614.52	1139.23	1090.62
chr2	29209784	29209880	97	ALK_exon_25_chr2_29432649_29432746	0.556701	1582.36	4615.8	1088.75	1604.9	266.309	327.443	1790.62	898.732	1715.79	383.01	1491.65	1693.65	1063.02	1186.97
chr2	29207169	29207274	106	ALK_exon_26_chr2_29430034_29430140	0.5	1324.65	3829.39	914.453	1227.06	205.358	224.236	1412.13	776.698	1366.42	312.764	1337.76	1378.08	930.708	932.566
chr2	29197540	29197678	139	ALK_exon_27_chr2_29420405_29420544	0.52518	1290.81	3300.41	966.201	1263.52	258.532	250.95	1484.34	828.194	1778.98	361.446	1502.65	1335.36	1069.06	898.741
chr2	29196768	29196862	95	ALK_exon_28_chr2_29419633_29419728	0.484211	470.853	1167.85	386.695	428.621	80.8947	63.5263	659.168	283.211	444.684	116.179	542.442	442.032	412.863	395.379
chr2	29193222	29193924	703	ALK_exon_29_chr2_29416087_29416790	0.55761	1703.83	4874.76	1148.75	1783.25	335.405	341.647	2092.6	990.031	1883.57	448.582	1726.6	1893.09	1348.81	1508.17
chr2	29383810	29383844	35	ALK_exon_5_hotspot_chr2_29606675_29606710	0.571429	1555.89	4310.97	1018.97	1434.09	271.8	309	1655	881.686	1584.51	340.857	1485.69	1570.77	1171.89	1095.63
chrX	67545145	67546764	1620	AR_exon_01_chrX_66764986_66766606	0.647531	758.693	1724.06	393.209	714.81	142.727	306.717	809.664	824.213	1505.1	197.668	672.759	684.404	1053.89	923.25
chrX	67643254	67643409	156	AR_exon_02_chrX_66863095_66863251	0.5	409.5	1106.53	245.058	415.481	81.6282	124.032	431.365	438.372	711.244	94.9744	346.821	390.16	537.224	668.596
chrX	67686008	67686128	121	AR_exon_03_chrX_66905849_66905970	0.438017	313.132	907.347	234.355	298.322	63.4628	132.479	378.926	435.595	751.405	88.1736	409.124	261.793	524.298	466.967
chrX	67711400	67711691	292	AR_exon_04_chrX_66931241_66931533	0.534247	681.068	1584.13	389.284	503.634	110.89	189.462	597.771	650.815	1104	154.058	529.236	578.795	811.291	787.774
chrX	67717476	67717624	149	AR_exon_05_chrX_66937317_66937466	0.530201	472.081	1207.79	312.819	400.624	70.5034	165.201	438.604	568.49	906.04	100.651	412.027	386.725	645.463	511.007
chrX	67721831	67721965	135	AR_exon_06_chrX_66941672_66941807	0.518519	61.2296	142.341	50.5407	78.4296	15.8222	26.7926	85.1037	104.148	132.815	28.6	86.3259	75.8	112.659	107.274
chrX	67722825	67722986	162	AR_exon_07_chrX_66942666_66942828	0.444444	298.87	769.907	216.426	391.667	36.7469	108.037	486.642	326.623	562.025	72.358	281	328.568	464.722	780.531
chrX	67723684	67723843	160	AR_exon_08_chrX_66943525_66943685	0.48125	342.125	949.487	218.831	374	61.4312	124.638	431.25	408.456	626.275	101.375	291.962	307.956	526.9	705.106
chrX	47562966	47563065	100	ARAF_exon_02_chrX_47422364_47422464	0.67	354.63	910.37	269.88	381.74	74.34	129.67	440.65	405.89	716.83	100.99	359.81	374.4	616.34	636.55
chrX	47563224	47563331	108	ARAF_exon_03_chrX_47422622_47422730	0.555556	446.083	1224.52	396.093	440.954	78.1667	171.954	531.204	551.481	964.417	135.083	571.167	437.676	731.287	680.148
chrX	47564795	47564901	107	ARAF_exon_04_chrX_47424193_47424300	0.551402	567.991	1349.15	306.495	466.841	96.1308	177.925	529.065	598.206	938.692	106.822	466.206	493.121	726.411	727.29
chrX	47564983	47565141	159	ARAF_exon_05_chrX_47424381_47424540	0.515723	581.208	1311.92	336.881	495.73	106.459	205.025	608.088	635.126	1134.86	142.811	576.176	565.453	887.503	831.642
chrX	47565241	47565352	112	ARAF_exon_06_chrX_47424639_47424751	0.598214	847.295	1756.85	420.571	591.902	128.143	222.973	785.893	862.098	1608.4	163.152	813.616	708.902	1005.75	961.83
chrX	47566637	47566782	146	ARAF_exon_07_chrX_47426035_47426181	0.657534	569.267	1568.05	369.856	576.452	105.534	193.589	629.534	641.233	1104.24	154.041	578.24	541.932	864.089	843.692
chrX	47566882	47566913	32	ARAF_exon_08_chrX_47426280_47426312	0.53125	883.094	2337.41	527.281	679.438	165.812	355.938	786.438	948.719	1639.34	230.312	869.906	748.5	1244.69	920.312
chrX	47566984	47567133	150	ARAF_exon_09_chrX_47426382_47426532	0.626667	699.727	1756.12	428.333	652.553	137.133	276.353	746.253	869.767	1413.48	198.867	771.08	684.787	1132.76	1050.27
chrX	47567228	47567434	207	ARAF_exon_10_chrX_47426626_47426833	0.603865	730.961	1690.27	433.256	660.338	108.667	262.164	780.3	744.014	1352.01	184.251	630.609	724.415	1030.79	1123.06
chrX	47568716	47568896	181	ARAF_exon_11_chrX_47428114_47428295	0.585635	515.425	1209.48	375.376	464.978	84.0552	181.746	496.906	569.818	941.442	120.16	512.083	473.713	754.818	668.685
chrX	47568985	47569035	51	ARAF_exon_12_chrX_47428383_47428434	0.470588	378.176	873.863	303.686	408.706	74.1373	121.608	458.392	442.431	782.235	113.647	383.627	379.196	630.412	591.745
chrX	47569537	47569659	123	ARAF_exon_13_chrX_47428935_47429058	0.593496	521.187	1263.24	327.732	482.577	86.2195	192.683	499.837	597.967	1072.56	130.041	492.26	461.114	767.902	605.764
chrX	47569891	47570026	136	ARAF_exon_14_chrX_47429289_47429425	0.573529	397.081	881.11	248.515	295.397	50.8897	125.066	407.618	349.926	644.963	77.2279	287.691	342.11	459.368	456.809
chrX	47570876	47571014	139	ARAF_exon_15_chrX_47430274_47430413	0.611511	336.288	903.784	238.187	329.439	79.2878	120.014	349.108	395.237	630.151	90.2734	301.921	330.273	493.144	379.619
chrX	47571321	47571459	139	ARAF_exon_16_chrX_47430719_47430858	0.625899	416.439	1134.86	288.122	434.986	77.3022	144.964	434.23	412.878	752.007	106.892	377.554	450.46	541.604	435.914
chr1	26696402	26697542	1141	ARID1A_exon_01_chr1_27022892_27024033	0.767748	622.501	1710.5	505.304	708.324	133.666	159.366	767.862	351.264	828.949	196.409	623.648	738.804	529.684	517.05
chr1	26729649	26729865	217	ARID1A_exon_02_chr1_27056139_27056356	0.617512	344.069	1033.68	231.945	349.157	57.0968	44.5253	428.696	163.581	273.613	62.3318	251.848	418.535	225.037	312.793
chr1	26731150	26731606	457	ARID1A_exon_03_chr1_27057640_27058097	0.612691	409.711	1193.57	337.274	427.479	78.1466	85.8271	528.302	221.549	379.298	115.326	438.416	472.234	334.007	302.921
chr1	26732674	26732794	121	ARID1A_exon_04_chr1_27059164_27059285	0.520661	220.033	659.413	160.884	251.579	26.5041	22.6281	294.603	85.9669	160.959	35.6198	178.264	253.86	120.628	223.777
chr1	26760854	26761098	245	ARID1A_exon_05_chr1_27087344_27087589	0.583673	668.992	1844.2	494.163	653.453	103.314	92.1551	802.498	370.665	568.727	172.678	553.453	715.4	471.882	518.306
chr1	26761382	26761475	94	ARID1A_exon_06_chr1_27087872_27087966	0.56383	426.415	1313.8	301.053	529.723	65.2447	58.1489	584.702	211.319	307.628	83.9787	316.213	514.394	278.734	427.617
chr1	26762150	26762321	172	ARID1A_exon_07_chr1_27088640_27088812	0.604651	660.244	1773.12	428.047	634.267	75.4128	108.605	685.785	339.808	519.558	131.767	517.035	738.244	390.605	400.692
chr1	26762971	26763287	317	ARID1A_exon_08_chr1_27089461_27089778	0.574132	123.644	399.584	151.177	196.763	28.7129	23.0284	248.741	81.4259	128.145	38.6751	153.987	202.287	114.946	215.003
chr1	26766219	26766368	150	ARID1A_exon_09_chr1_27092709_27092859	0.526667	676.287	1994.76	520.847	673.28	126.127	121.62	780.7	341.693	595.127	178.547	651.933	789.547	466.44	467.16
chr1	26766455	26766568	114	ARID1A_exon_10_chr1_27092945_27093059	0.508772	383.43	1002.75	314.386	418.404	70.614	54.4035	485.289	188.298	344.754	116.632	434.465	413.86	305.623	355.956
chr1	26767788	26768001	214	ARID1A_exon_11_chr1_27094278_27094492	0.5	705.752	1981.24	484.43	744.86	114.855	113.659	848.327	329.201	573.589	129.047	562.35	750.313	466.519	621.916
chr1	26771117	26771328	212	ARID1A_exon_12_chr1_27097607_27097819	0.504717	531.472	1420.35	359.179	545.533	77.9858	80.3255	566.278	220.184	401.193	113.41	382.387	517.038	320.127	393.41
chr1	26772498	26772634	137	ARID1A_exon_13_chr1_27098988_27099125	0.576642	1227.64	3126.75	731.445	1159.24	209.219	194.226	1228.56	655.803	1123.66	281.022	1080.85	1195.41	762.372	880.431
chr1	26772810	26772989	180	ARID1A_exon_14_chr1_27099300_27099480	0.483333	481.389	1449.57	397.889	661.617	87.1667	100.156	797.878	334.878	462.489	165.028	530.872	676.217	428.1	647.989
chr1	26773344	26773498	155	ARID1A_exon_15_chr1_27099834_27099989	0.612903	866.858	2421.37	641.497	826.284	132.981	150.206	946.826	443.723	777.755	212.4	839.677	955.994	587.723	481.174
chr1	26773578	26773719	142	ARID1A_exon_16_chr1_27100068_27100210	0.619718	1220.35	3472.24	899.761	1130.98	282.338	247.592	1260.52	712.479	1374.3	340.57	1371.63	1300.58	983.063	626.746
chr1	26773800	26773900	101	ARID1A_exon_17_chr1_27100290_27100391	0.534653	695.851	1956.24	574.248	716.723	177.98	138.525	817.178	411.277	647.782	195.475	786.881	800.485	556.723	466.921
chr1	26774327	26775222	896	ARID1A_exon_18_chr1_27100817_27101713	0.597098	966.164	2969.04	695.301	946.127	178.905	187.097	1029.99	560.459	966.729	268.6	963.703	1054.03	716.058	572.084
chr1	26775575	26775709	135	ARID1A_exon_19_chr1_27102065_27102200	0.518519	377.985	899.541	249.281	357.726	51.4519	44.9926	410.348	154.652	226.607	60.7111	267.022	359.933	199.126	314.207
chr1	26779021	26780758	1738	ARID1A_exon_20_chr1_27105511_27107249	0.54603	1440.16	3925.22	945.093	1395.03	262.098	283.482	1542.44	860.361	1537.25	391.683	1480.26	1523.82	1090.43	1096.03
chr11	108227623	108227698	76	ATM_exon_02_chr11_108098349_108098425	0.421053	338.974	1627.39	445.053	430.447	141.434	143.263	599.724	353.368	402.026	145.079	664.645	485.592	542	316.145
chr11	108227774	108227890	117	ATM_exon_03_chr11_108098500_108098617	0.350427	439.402	1633.03	465.863	418.607	150.205	144.59	561.214	419.436	524.769	157.803	723.325	439.829	575.222	335.444
chr11	108229176	108229325	150	ATM_exon_04_chr11_108099902_108100052	0.353333	291.94	1045.41	278.967	421.733	93.9933	68.9333	571.4	280.453	321.42	97.56	351.167	376.133	284.693	438.387
chr11	108235668	108235836	169	ATM_exon_05_chr11_108106394_108106563	0.366864	283.675	944.639	286.302	373.568	84.1124	67.3254	456.556	218.87	308.556	104.148	330.497	304.266	274.065	312.485
chr11	108243951	108244120	170	ATM_exon_06_chr11_108114677_108114847	0.382353	326.106	997.094	291.718	315.688	112.341	96.5529	475.259	283.929	408.188	106.165	433.506	345.771	327.124	354.394
chr11	108244786	108245028	243	ATM_exon_07_chr11_108115512_108115755	0.349794	729.267	2215.4	550.037	722.728	160.745	151.951	909.058	545.815	786.107	210.634	831.502	696.819	617.362	609.144
chr11	108246962	108247129	168	ATM_exon_08_chr11_108117688_108117856	0.333333	371.476	1144.71	339.458	368.048	107.619	98.8095	526.387	311.923	440.399	131.125	449.726	356.042	334.845	326.387
chr11	108248931	108249104	174	ATM_exon_09_chr11_108119657_108119831	0.367816	363.724	953.259	252.575	351.586	69.2874	62.5862	462.632	202.167	292.77	87.6494	332.218	338.977	261.161	347.115
chr11	108250699	108251074	376	ATM_exon_10_chr11_108121425_108121801	0.404255	662.481	1936	500.617	694.372	161.848	122.777	837.928	499.987	668.218	218.747	659.729	662.984	564.449	683.191
chr11	108251835	108252033	199	ATM_exon_11_chr11_108122561_108122760	0.38191	584.432	1836.14	473.683	690.005	137.487	102.879	822.211	450.065	613.025	171.995	633.04	622.849	493.764	650.261
chr11	108252815	108252914	100	ATM_exon_12_chr11_108123541_108123641	0.36	304.48	833.88	225.07	302.21	65.07	56.63	365.35	159.47	266.51	96.77	291.68	278.9	213.26	261.25
chr11	108253812	108254041	230	ATM_exon_13_chr11_108124538_108124768	0.386957	672.917	1936.83	446.13	589.165	144.204	120.948	732.548	392.561	638.087	189.857	617.178	595.77	481.943	422.53
chr11	108256213	108256342	130	ATM_exon_14_chr11_108126939_108127069	0.423077	432.469	1567.88	285.046	341.231	110.9	120.138	468.4	349.162	514.3	96.2154	397.769	428.5	301.923	231.946
chr11	108257479	108257608	130	ATM_exon_15_chr11_108128205_108128335	0.376923	348.785	1106.72	349.538	392.6	99.7462	89.9615	508.154	274.5	465.785	141.977	546.823	350.438	403.431	338.785
chr11	108258984	108259077	94	ATM_exon_16_chr11_108129710_108129804	0.329787	457.489	1733.5	416.904	483.702	106.777	91.5851	619.415	284.128	474.074	147.936	532.479	376.16	404.851	337.426
chr11	108267169	108267344	176	ATM_exon_17_chr11_108137895_108138071	0.409091	317.136	1460.59	388.057	543.733	90.1307	116.188	691.011	327.869	504.943	120.199	518.273	560.517	329.295	473.778
chr11	108268408	108268611	204	ATM_exon_18_chr11_108139134_108139338	0.401961	487.696	1489.5	387.088	613.892	107.034	88.6176	802.75	344.52	499.324	142.544	523.775	556.348	452.005	536.917
chr11	108271062	108271148	87	ATM_exon_19_chr11_108141788_108141875	0.413793	364.034	955.379	316.529	498.931	88.4943	82.6437	673.126	317.092	308.655	125.655	426.575	400.793	349.333	694.805
chr11	108271249	108271408	160	ATM_exon_20_chr11_108141975_108142135	0.38125	407.056	1031.16	347.863	516.712	113.106	75.9	591.319	353.606	422.281	137.488	481.281	454.856	367.562	492.669
chr11	108272530	108272609	80	ATM_exon_21_chr11_108143256_108143336	0.3625	444.15	1433.67	367.025	785.075	107.075	101.037	1021.88	359.875	507.2	154.925	542.15	523.175	464.9	830.475
chr11	108272720	108272854	135	ATM_exon_22_chr11_108143446_108143581	0.377778	500.2	2245.75	536.511	951.267	122	139.719	1193.03	476.704	700.548	196.207	769.526	728.963	586.696	947.748
chr11	108279489	108279610	122	ATM_exon_23_chr11_108150215_108150337	0.418033	326.689	1364.81	351.992	596.943	105.41	83.1803	687.197	308.91	431.27	112.787	398.426	493.484	376.443	619.09
chr11	108280993	108281170	178	ATM_exon_24_chr11_108151719_108151897	0.38764	259	657.933	211.051	255.067	68.5393	53.3202	332.41	185.618	240.298	75.8034	279.034	248.287	211.944	233.253
chr11	108282708	108282881	174	ATM_exon_25_chr11_108153434_108153608	0.287356	425.724	933.649	294.874	318.04	110.293	84.8161	444.075	278.109	410.517	123.397	430.764	297.264	329.782	302.316
chr11	108284225	108284475	251	ATM_exon_26_chr11_108154951_108155202	0.38247	431.904	1504.15	398.789	581.773	124.032	123.594	708.645	349.279	582.275	151.036	580.578	549.016	429.845	530.072
chr11	108287598	108287717	120	ATM_exon_27_chr11_108158324_108158444	0.408333	378.992	976.617	224.475	335.358	74.9583	48.9167	425.125	246.392	286.525	88.1333	277.717	298.825	208.408	240.375
chr11	108288975	108289105	131	ATM_exon_28_chr11_108159701_108159832	0.366412	394.901	1155.15	285.397	344.252	82.1603	72.2672	470.336	254.351	363.176	108.481	412.496	345.947	313.618	301.71
chr11	108289600	108289803	204	ATM_exon_29_chr11_108160326_108160530	0.333333	383.23	1267.91	319.235	406.426	130.588	106.333	537.069	342.039	561.118	147.471	542.819	355.368	444.216	320.642
chr11	108292617	108292795	179	ATM_exon_30_chr11_108163343_108163522	0.430168	379.559	902.983	298.894	493.732	85.9888	83.4749	579.972	277.715	352.626	116.352	391.464	467.402	336.799	372.318
chr11	108293311	108293479	169	ATM_exon_31_chr11_108164037_108164206	0.343195	489.598	1353.56	363.846	369.349	135.556	121.479	533.716	391.118	571.669	156.787	551.598	437.349	462.077	283.391
chr11	108294925	108295061	137	ATM_exon_32_chr11_108165651_108165788	0.386861	399.314	1015.99	236.766	363.46	64.8686	51.2555	425.328	216.139	308.956	84.4745	316.248	350	242.584	301.642
chr11	108297285	108297384	100	ATM_exon_33_chr11_108168011_108168111	0.38	307.89	1038.22	284.11	376.13	58.94	50.51	484.33	246.14	322.34	85.32	335.98	327.63	273.11	334.61
chr11	108299712	108299887	176	ATM_exon_34_chr11_108170438_108170614	0.403409	336.483	993.852	273.972	419.841	78.142	68.2443	522.392	225.903	329.608	104.761	304.727	441.358	300.835	412.585
chr11	108301646	108301791	146	ATM_exon_35_chr11_108172372_108172518	0.383562	485.459	1569.51	407.534	532.623	124.514	90.8288	688.87	349.781	478.705	132.932	488.61	494.973	382.37	454.658
chr11	108302851	108303031	181	ATM_exon_36_chr11_108173577_108173758	0.353591	405.028	1224.61	318.276	460.42	89.8122	71.4254	603.204	274.967	410.514	126.094	460.331	404.42	381.829	435.376
chr11	108304673	108304854	182	ATM_exon_37_chr11_108175399_108175581	0.412088	429.038	1168.97	292.022	564.665	91.3297	87.489	649.681	244.648	417.335	141.082	359.923	307.72	337.264	464.978
chr11	108307895	108307986	92	ATM_exon_38_chr11_108178621_108178713	0.391304	550.022	1888.95	427.152	644.304	105.174	96.1848	772.739	390.348	590.826	140.065	607.837	630.587	491.098	579.576
chr11	108310158	108310317	160	ATM_exon_39_chr11_108180884_108181044	0.36875	431.562	1323.24	298.356	355.656	94.4437	82.1	467.188	275.225	397.387	127.656	425.669	368.3	306.169	250.031
chr11	108312409	108312500	92	ATM_exon_40_chr11_108183135_108183227	0.347826	486.087	1585.28	353.598	547.728	152.924	113.565	696.804	363.783	594.5	169.174	647.37	503.674	475.576	524.837
chr11	108315821	108315913	93	ATM_exon_41_chr11_108186547_108186640	0.430108	630.376	2161.32	525.957	640.183	194.935	160.161	863.968	536.441	875.914	214.172	858.731	641.914	693	531.194
chr11	108316009	108316115	107	ATM_exon_42_chr11_108186735_108186842	0.476636	601.374	1725.93	448.991	638.86	160.626	124.14	828.991	462.037	666.533	202.196	712.785	590.009	604.15	555.037
chr11	108317371	108317523	153	ATM_exon_43_chr11_108188097_108188250	0.424837	325.438	1043.9	295.595	328.078	80.0719	104.993	412.039	279.477	391.712	140.065	409.987	287.935	296.935	218.98
chr11	108319952	108320060	109	ATM_exon_44_chr11_108190678_108190787	0.357798	543.266	1627.56	396.523	646.798	156.688	123.798	842.899	430.147	575.009	154.578	538.083	555.275	465.936	626.725
chr11	108321299	108321422	124	ATM_exon_45_chr11_108192025_108192149	0.483871	345.387	958.823	263.581	428.153	82.5161	64.0403	467.855	220.371	337.145	97.7177	377.202	378.444	256.355	324.065
chr11	108325308	108325546	239	ATM_exon_46_chr11_108196034_108196273	0.410042	264.77	761.092	228.13	273.469	78.6778	68.5021	346.766	200.983	232.351	88.4603	309.569	286.406	225.531	224.418
chr11	108326056	108326227	172	ATM_exon_47_chr11_108196782_108196954	0.453488	374.651	1082.62	278.942	403.541	101.372	74.3372	566.733	318.221	396.843	108.686	400.477	404.419	307.395	422.378
chr11	108327643	108327760	118	ATM_exon_48_chr11_108198369_108198487	0.432203	202.059	710.415	180.814	304.229	53.9068	36.5593	352.661	138.144	234.441	67.2627	241.263	242.085	185.517	310.559
chr11	108329019	108329240	222	ATM_exon_49_chr11_108199745_108199967	0.378378	695.883	2158.81	555.387	672.428	177.955	153.455	810.667	527.419	819.572	206.491	778.162	648.595	624.378	487.428
chr11	108330212	108330423	212	ATM_exon_50_chr11_108200938_108201150	0.415094	286.132	882.939	252.958	356.91	65.8066	48.7406	446.863	195.151	316.906	96.8821	348.08	347.906	239.712	336.392
chr11	108331442	108331559	118	ATM_exon_51_chr11_108202168_108202286	0.40678	524.119	1396.79	307.305	421.492	111.195	98.6017	491.881	365.169	507.5	116.788	419.653	407.729	304.339	324.017
chr11	108331877	108332039	163	ATM_exon_52_chr11_108202603_108202766	0.386503	465.429	1526.71	352.957	455.877	91.2638	96.1963	564.301	311.166	469.27	136.626	464.074	466.166	381.509	390.804
chr11	108332760	108332902	143	ATM_exon_53_chr11_108203486_108203629	0.398601	189.874	592.077	193.643	313.469	50.972	34.1189	378.21	140.741	187.476	48.3147	189.874	245.671	175.448	295.175
chr11	108333884	108333970	87	ATM_exon_54_chr11_108204610_108204697	0.344828	374.609	1331.25	354.805	451.54	117.092	94.0115	625.184	266.851	471.678	127.598	427.184	417.506	394.517	438.621
chr11	108334967	108335111	145	ATM_exon_55_chr11_108205693_108205838	0.406897	419.255	1227.1	314.862	459.717	96.5586	85.1379	576.648	271.848	400.166	84.5379	379.779	476.483	351.545	434.848
chr11	108335843	108335963	121	ATM_exon_56_chr11_108206569_108206690	0.421488	293.248	836.645	216.529	347.438	62.4628	39.2066	420.992	198.603	275.686	77.1983	274.364	307.595	191.43	400.769
chr11	108343220	108343373	154	ATM_exon_57_chr11_108213946_108214100	0.435065	280.344	775.253	217.519	318.532	53.1623	36.7857	431.292	197.468	247.162	67.7597	261.662	325.851	228.117	326.961
chr11	108345741	108345910	170	ATM_exon_58_chr11_108216467_108216637	0.382353	339.688	1167.65	294.494	323.176	76.9824	62.3	438.241	253.553	370.465	80.8235	381.535	373.094	253.571	237.912
chr11	108347277	108347367	91	ATM_exon_59_chr11_108218003_108218094	0.362637	417.868	1143.54	314.319	368.418	110.407	73.8791	484.571	357.44	483.758	133.099	480.846	328.407	403.835	370.516
chr11	108353764	108353882	119	ATM_exon_60_chr11_108224490_108224609	0.462185	484.151	1637.23	361.95	556.571	105.042	96.1681	632.882	330.546	572.832	129.193	581.286	571.882	480	411.555
chr11	108354809	108354876	68	ATM_exon_61_chr11_108225535_108225603	0.411765	179.029	988.103	224.279	315.485	38.6618	44.3971	382.529	132.456	166.794	56.6912	234.353	180.044	226.382	216.191
chr11	108365080	108365220	141	ATM_exon_62_chr11_108235806_108235947	0.432624	422.057	1299.63	347.901	548.801	92.6028	100.184	803.929	332.014	509.071	139.184	505.752	539.262	420.787	565.936
chr11	108365323	108365510	188	ATM_exon_63_chr11_108236049_108236237	0.452128	808.894	2348.41	535.809	892.261	163.495	166.324	1148.39	529.378	849.053	238.824	927.383	859.473	713.106	790.867
chr3	142578644	142578706	63	ATR_exon_01_chr3_142297485_142297548	0.68254	920.587	2223.76	486.825	927.46	131.762	160.016	1165.52	379.571	896.825	195.19	740.254	877.683	560.048	977.937
chr3	142568061	142568156	96	ATR_exon_02_chr3_142286902_142286998	0.385417	1121.84	2241.68	513.49	579.083	155.667	151.875	848.365	527.167	789.25	233.458	740.562	612.698	581.844	513.594
chr3	142566119	142566263	145	ATR_exon_03_chr3_142284960_142285105	0.427586	955.29	2010.62	426.221	609.959	128.924	103.745	781.648	399.779	604.124	163.903	586.262	665.917	464.614	573.531
chr3	142562230	142563111	882	ATR_exon_04_chr3_142281071_142281953	0.366213	1646.2	3382.07	746.999	1088.72	219.771	215.599	1368.15	757.483	1136.48	318.713	1176.39	1033.23	876.421	1075.42
chr3	142561241	142561423	183	ATR_exon_05_chr3_142280082_142280265	0.42623	1088.69	2601.32	623.907	860.514	241.459	199.809	1152.09	640.443	920.262	240.902	927.831	801.311	700.765	807.027
chr3	142560261	142560456	196	ATR_exon_06_chr3_142279102_142279298	0.382653	896.352	1838.97	429.408	672.388	127.75	115.939	848.837	374.622	575.128	159.189	630.964	651.102	469.112	679.602
chr3	142559249	142559443	195	ATR_exon_07_chr3_142278090_142278285	0.369231	1068.25	2158.95	469.031	660.687	135.292	129.938	818.041	400.985	643.405	187.964	674.015	640.969	480.538	533.482
chr3	142558622	142558778	157	ATR_exon_08_chr3_142277463_142277620	0.363057	1222.38	2630.36	591.599	580.675	188.28	200.516	815.057	493.739	922.089	203.866	789.592	664.369	533.803	469.885
chr3	142556381	142556577	197	ATR_exon_09_chr3_142275222_142275419	0.431472	1432.7	2533.84	628	870.518	186.782	169.249	1056.87	573.716	946.472	222.203	887.299	831.985	681.117	834.284
chr3	142555875	142556141	267	ATR_exon_10_chr3_142274716_142274983	0.374532	1488.7	2789.01	663.779	1039.64	207.895	195.378	1259.52	670.809	1008.79	306.551	1074.1	1065.65	749.199	1070.07
chr3	142553823	142554017	195	ATR_exon_11_chr3_142272664_142272859	0.328205	1045.69	1979.7	518.646	650.569	159.533	121.436	872.021	491.785	727.282	177.503	710.226	603.133	555.544	595.205
chr3	142553638	142553742	105	ATR_exon_12_chr3_142272479_142272584	0.361905	1129.09	2350.18	563.81	700.324	181.895	150.638	970.895	623.8	874.267	250.733	924.914	664.181	682.648	664.629
chr3	142553225	142553400	176	ATR_exon_13_chr3_142272066_142272242	0.414773	1203.84	2497.66	545.125	830.142	175.472	162.778	938.733	593.307	888.097	256.562	877.312	786.591	650.801	658.261
chr3	142550130	142550304	175	ATR_exon_14_chr3_142268971_142269146	0.417143	1358.02	2647.7	584.269	1051.63	199.783	171.869	1315.3	617.949	895.88	245.377	887.549	1002.14	685.446	1162.8
chr3	142549477	142549675	199	ATR_exon_15_chr3_142268318_142268517	0.361809	729.814	1371.98	323.196	425.648	98.6181	73.7286	632.492	311.497	339.678	96.5578	324.352	416.246	276.608	456.402
chr3	142547723	142547912	190	ATR_exon_16_chr3_142266564_142266754	0.4	1648.28	2623.88	668.447	779.174	191.389	207.558	1005.54	675.705	998.605	246.263	998.737	786.489	788.184	565.847
chr3	142542663	142542759	97	ATR_exon_17_chr3_142261504_142261601	0.360825	779.515	1773.18	402.227	485.474	132.155	124.289	715.856	375.814	566.567	151.268	553.928	467.196	452.526	451.247
chr3	142540902	142541036	135	ATR_exon_18_chr3_142259743_142259878	0.437037	1256.19	1982.7	574.111	840.393	172.333	182.133	912.556	522.652	748.719	214.222	754.222	746.2	579.733	656.526
chr3	142538480	142538627	148	ATR_exon_19_chr3_142257321_142257469	0.445946	920.054	1893.11	421.182	643.5	131.115	112.324	719.676	446.743	663.5	173.291	605.5	594.919	477.709	520.264
chr3	142536106	142536203	98	ATR_exon_20_chr3_142254947_142255045	0.336735	1063.26	2078.59	464.051	503.296	149.102	135.031	653.888	514.082	727.327	196.714	659.918	439.796	572.449	397.265
chr3	142535078	142535207	130	ATR_exon_21_chr3_142253919_142254049	0.407692	1096.48	1917.4	445.377	654.069	139.654	124.392	771.9	399.892	590.954	163.292	600.569	696.523	483.154	550.562
chr3	142523991	142524201	211	ATR_exon_22_chr3_142242832_142243043	0.412322	1190.05	2237.12	517.218	781.521	156.436	152.047	1031.45	527.261	779.118	188.725	685.175	804.91	587.545	835.019
chr3	142522726	142522843	118	ATR_exon_23_chr3_142241567_142241685	0.440678	980.661	1464.22	442.085	610.195	107.593	109.864	682.508	427.907	517.831	185.559	592.949	576.619	451.915	548.017
chr3	142519667	142519786	120	ATR_exon_24_chr3_142238508_142238628	0.45	1140.48	1778.21	447.925	688.433	135.283	119.542	971.583	431.308	587.1	142.067	551.042	610.45	439.692	764.675
chr3	142515393	142515517	125	ATR_exon_25_chr3_142234234_142234359	0.384	588.688	1047.17	283.992	521.696	69.712	61.336	612.984	217.704	353.056	99.872	354.64	448.344	271.68	559.48
chr3	142513499	142513640	142	ATR_exon_26_chr3_142232340_142232482	0.394366	1526.89	2933.91	596.239	1003.32	217.866	185.887	1317.79	608.986	985.077	211.486	923.296	1036.88	640.345	936.12
chr3	142512258	142512472	215	ATR_exon_27_chr3_142231099_142231314	0.423256	621.572	1238.38	308.298	397.256	93.6326	85.3907	452.995	277.991	396.633	103.86	384.851	409.121	283.293	252.619
chr3	142507929	142508111	183	ATR_exon_28_chr3_142226770_142226953	0.393443	1265.49	2618.09	632.568	859.24	206.842	151.94	1070.37	576.497	923.667	235.71	930.929	867.743	665.842	821.552
chr3	142505137	142505305	169	ATR_exon_29_chr3_142223978_142224147	0.467456	1252.63	2558.31	586.84	702.426	136.911	155.254	875.497	547.16	875.68	197.391	913.692	859.787	659.231	431.828
chr3	142503360	142503455	96	ATR_exon_30_chr3_142222201_142222297	0.416667	909.448	2005.6	469.552	338.417	91.8854	126.948	659.094	388.646	579.083	173.938	575.479	530.146	398.406	438.708
chr3	142499625	142499720	96	ATR_exon_31_chr3_142218466_142218562	0.458333	694.604	1498.44	322.833	494.927	91.0938	78.1979	662.74	281.375	436.969	115.625	394	470.927	377.51	557.729
chr3	142498595	142498776	182	ATR_exon_32_chr3_142217436_142217618	0.39011	832.956	1988.54	485.555	682.011	134.418	135.973	852.396	375.099	609.17	153.527	648.242	667.467	525.434	695.571
chr3	142497011	142497194	184	ATR_exon_33_chr3_142215852_142216036	0.461957	1465.58	3118.18	626.457	1207.1	160.13	181.239	1459.39	648.223	982.19	215.217	930.375	1243.97	713.391	1393.27
chr3	142496359	142496522	164	ATR_exon_34_chr3_142215200_142215364	0.518293	406.677	702.018	150.585	243.774	34.4207	37.2073	252.787	119.213	207.348	48.7317	232.957	253.549	151.293	206.067
chr3	142493130	142493313	184	ATR_exon_35_chr3_142211971_142212155	0.38587	1230.97	2494.34	603.082	845.777	187.136	165.125	1068.02	585.082	805.25	224.304	809.277	752.076	652.783	763.663
chr3	142485138	142485284	147	ATR_exon_36_chr3_142203979_142204126	0.455782	971.238	1880.9	381.83	622.265	129.517	112.211	758.925	416.061	639.993	178.395	589.279	590.81	464.878	506.605
chr3	142470084	142470185	102	ATR_exon_37_chr3_142188925_142189027	0.352941	1148.37	2359.24	447.422	630.99	163.618	122.147	859.441	423	696.833	203.402	668.569	653.382	522.108	665.353
chr3	142469335	142469571	237	ATR_exon_38_chr3_142188176_142188413	0.375527	1606.31	3039.2	658.127	895.734	201.616	183.916	1179.41	655.743	980.527	277.54	978.405	926.359	784.907	839.059
chr3	142467932	142468070	139	ATR_exon_39_chr3_142186773_142186912	0.381295	1175.27	2053.22	440.266	573.777	143.173	141.993	721.345	472.36	665.741	178.626	636.978	583.468	498.928	448.101
chr3	142466322	142466535	214	ATR_exon_40_chr3_142185163_142185377	0.401869	1062.43	2035.83	489.701	707.575	134.561	127.593	961.687	432.159	721.126	203.5	760.206	711.664	561.089	675.369
chr3	142465095	142465242	148	ATR_exon_41_chr3_142183936_142184084	0.351351	831.966	1718.75	306.75	394.77	143.399	101.047	509.345	377.581	557.25	122.351	486.601	496.074	389.385	261.547
chr3	142461938	142462092	155	ATR_exon_42_chr3_142180779_142180934	0.367742	956.897	1707.37	368.794	470.839	135.452	123.716	630.529	402.471	646.348	164.581	617.781	480.806	523.258	405.574
chr3	142459225	142459385	161	ATR_exon_43_chr3_142178066_142178227	0.42236	1223.5	2295.67	535.118	743.062	173.938	145.745	1024.75	535.733	826.994	216.081	806.627	763.851	660.217	757.217
chr3	142458956	142459113	158	ATR_exon_44_chr3_142177797_142177955	0.398734	1180.23	2308.97	537.487	737.797	169.791	149.519	915.981	515.158	853.532	200.38	838.133	733.873	635.62	695.19
chr3	142457602	142457757	156	ATR_exon_45_chr3_142176443_142176599	0.442308	1057.28	1647.73	437.122	596.59	117.019	84.2244	713.596	382.891	587.083	180.045	532.429	604.647	454.519	607.692
chr3	142453126	142453235	110	ATR_exon_46_chr3_142171967_142172077	0.409091	1191.91	2223.73	460.582	756.491	156.691	120.409	854.045	447.009	728.109	205.691	678.527	799.591	573.764	626.009
chr3	142449427	142449604	178	ATR_exon_47_chr3_142168268_142168446	0.41573	562.219	969.612	314.64	370.831	133.629	69.882	469.427	335.831	458.983	173.978	688.303	377.691	424.275	322.208
chrX	77785980	77786003	24	ATRX_exon_01_chrX_77041465_77041489	0.583333	136.708	189.542	82	191.625	26	75.4167	211.458	197.542	412.042	33.0417	117.833	121.875	293.917	512.75
chrX	77717129	77717245	117	ATRX_exon_02_chrX_76972605_76972722	0.410256	217.735	576.154	154.393	182.974	56.5214	104.701	289.154	366.393	537.077	60.9573	229.325	212.393	423.863	408.641
chrX	77698572	77698631	60	ATRX_exon_03_chrX_76954059_76954119	0.383333	394.767	1111	253.067	418.567	84.2833	149.983	492.867	574.9	834.367	126.967	448.467	378.517	655.133	772.483
chrX	77697581	77697637	57	ATRX_exon_04_chrX_76953068_76953125	0.438596	366	970.018	222.298	400.789	88.5965	170.193	499.614	528.421	810.561	92.4737	339.632	312.649	593.351	837.491
chrX	77696575	77696706	132	ATRX_exon_05_chrX_76952062_76952194	0.325758	153.265	389.258	111.189	136.871	29.8182	45.1515	148.909	156.75	261.591	38.1136	117.341	128.523	190.568	236.015
chrX	77693822	77693939	118	ATRX_exon_06_chrX_76949310_76949428	0.389831	190.686	398.678	145.737	191.763	35.5424	68.4237	255.025	195.797	313.483	36.7203	159.195	174.356	237.11	432.636
chrX	77688816	77688929	114	ATRX_exon_07_chrX_76944308_76944422	0.394737	209.272	567.105	141.789	172.228	35.6491	54.4737	231.447	200.561	288.132	39.693	189.395	191.842	245.474	338.316
chrX	77684937	77685008	72	ATRX_exon_08_chrX_76940428_76940500	0.361111	337.264	660.292	174.708	292.375	67.375	137.292	361.417	489.958	739.5	77.3889	259.333	198.389	480.583	473.056
chrX	77681518	77684595	3078	ATRX_exon_09_chrX_76937009_76940087	0.362898	558.058	1553.44	368.991	499.86	120.551	230.085	619.244	774.636	1178.53	167.922	612.07	498.95	906.736	797.642
chrX	77676224	77676300	77	ATRX_exon_10_chrX_76931718_76931795	0.428571	284.273	917.455	230.974	316.714	95.1169	139.026	424.065	415.805	697.883	103.714	396.208	307.883	520.805	523.519
chrX	77664643	77664780	138	ATRX_exon_11_chrX_76920131_76920269	0.384058	394.072	1169.93	276.58	363.051	88.7101	169.551	523.87	573.957	856.435	117.978	441.094	370.645	662.406	579.043
chrX	77663380	77663560	181	ATRX_exon_12_chrX_76918868_76919049	0.381215	258.674	710.514	165.486	319.088	63.7072	74.5249	371.762	287.37	392.381	65.4862	241.265	276.453	386.713	636.597
chrX	77656558	77656655	98	ATRX_exon_13_chrX_76912047_76912145	0.428571	146.245	301.133	160.255	162.592	53.7857	92.9796	263.724	333.837	392.531	69.2959	216.714	157.592	329.133	392.184
chrX	77654096	77654202	107	ATRX_exon_14_chrX_76909585_76909692	0.392523	478.907	1202.29	271.168	387.794	99.1495	163.168	486.841	563.318	907.187	115.682	431.636	314.364	665.308	649.467
chrX	77652112	77652355	244	ATRX_exon_15_chrX_76907601_76907845	0.42623	211.352	486.193	142	245.877	46.7377	72.8238	271.615	306.283	444.492	69.209	260.549	204.484	397.135	434.238
chrX	77635913	77636058	146	ATRX_exon_16_chrX_76891403_76891549	0.369863	166.336	423.918	101.205	150.555	30.8288	49.5068	190.226	165.295	254.055	30.7603	151.61	173.849	213.342	334.178
chrX	77634592	77634705	114	ATRX_exon_17_chrX_76890082_76890196	0.438596	301.482	802.781	196.614	310.307	46.0789	90.1754	429.237	308.789	505.833	52.2807	243.711	291.693	374.281	688.711
chrX	77633564	77633714	151	ATRX_exon_18_chrX_76889051_76889202	0.390728	375.43	857.04	262.285	307.238	91.5629	159.205	434	497.954	737.543	110.265	318.656	291.781	527.709	615.682
chrX	77633205	77633386	182	ATRX_exon_19_chrX_76888692_76888874	0.406593	320.478	822.489	280.484	279.555	74.4615	164.593	370.39	516.445	742.11	107.648	338.473	300.885	588.505	551.797
chrX	77620393	77620534	142	ATRX_exon_20_chrX_76875860_76876002	0.352113	344.81	883.049	228.57	317.296	106.324	150.563	418.401	467.394	794.296	99.1549	340.521	285.338	576.444	559.648
chrX	77618804	77618983	180	ATRX_exon_21_chrX_76874271_76874451	0.35	256.556	622.394	155.483	220.911	54.3667	94.2556	251.317	361.817	558.106	60	228.272	208.106	471.578	321.517
chrX	77616611	77616732	122	ATRX_exon_22_chrX_76872078_76872200	0.360656	359.598	930.926	265.762	287.754	82.6557	138.779	368.311	488.672	813.377	124.811	336.656	266.631	568.566	532.779
chrX	77600432	77600566	135	ATRX_exon_23_chrX_76855900_76856035	0.4	190.385	464.904	129.681	172.296	32.8519	58.7926	211.244	212.17	315.333	43.1037	156.17	163.067	224.37	257.378
chrX	77599730	77599822	93	ATRX_exon_24_chrX_76855198_76855291	0.354839	203.118	441.29	173.065	205.161	46.0538	67.7849	256.914	288.43	369.312	60.8602	191.57	189.774	354	390.538
chrX	77599409	77599582	174	ATRX_exon_25_chrX_76854877_76855051	0.390805	236.368	644.397	186.385	294.483	55.7759	86.9885	355.011	295.586	460.339	87.592	273.655	270.414	412.851	553.494
chrX	77593694	77593851	158	ATRX_exon_26_chrX_76849163_76849321	0.411392	308.266	818.646	183.07	235.684	70.2848	142.886	299.063	451.804	701.411	90.9367	302.171	213.785	559.753	516.892
chrX	77589832	77589942	111	ATRX_exon_27_chrX_76845301_76845412	0.369369	414.811	1074.5	274.297	439.144	115.054	166.171	511.559	569.613	873.541	135.838	468.315	348.694	669.973	757.739
chrX	77574248	77574360	113	ATRX_exon_28_chrX_76829712_76829825	0.424779	328.867	710.708	200.832	275.575	75.7434	128.292	377.106	433.248	730.204	99.292	346.735	287.372	489.416	498.345
chrX	77558667	77558848	182	ATRX_exon_29_chrX_76814137_76814319	0.362637	393.604	970.341	246.797	241.934	59.967	116.588	365.923	443.516	609.027	98.2088	304.445	229.94	488.159	502.659
chrX	77557449	77557647	199	ATRX_exon_30_chrX_76812919_76813118	0.407035	270.171	839.819	227.141	321.487	72.1558	134.814	386.623	470.854	657.779	84.0854	350.92	251.598	548.342	527.658
chrX	77523250	77523403	154	ATRX_exon_31_chrX_76778727_76778881	0.402597	420.422	946.195	220.773	384.955	81.8831	148.162	500.045	412.766	685.305	84.8442	324.039	362.597	521.006	774.909
chrX	77522261	77522390	130	ATRX_exon_32_chrX_76777738_76777868	0.453846	418.123	1058.35	240.338	540.346	69.5308	140	671.438	482.369	725.823	107.423	360.515	460.354	571.569	1311.85
chrX	77521401	77521500	100	ATRX_exon_33_chrX_76776878_76776978	0.39	314.82	843.07	204.66	297.1	44.74	130.74	388.89	434.62	612.94	80.44	308.96	278.88	482.42	551.25
chrX	77520786	77520918	133	ATRX_exon_34_chrX_76776263_76776396	0.428571	463.835	931.075	233.083	325.451	97.2556	146.09	396.406	480.053	763.782	106.586	376.135	347.902	559	510.06
chrX	77508349	77508631	283	ATRX_exon_35_chrX_76763826_76764109	0.459364	480.223	1272.41	310.647	560.205	99.9223	176.396	643.336	563.537	886.481	115.018	450.106	496.442	726.481	1081.89
chr15	44711545	44711615	71	B2M_exon_01_chr15_45003742_45003813	0.591549	426.535	1230.9	287.873	405.211	90.7465	124.873	503.451	272.817	621.958	128.423	569.07	379.38	423.803	379.676
chr15	44715421	44715703	283	B2M_exon_02_chr15_45007618_45007901	0.427562	763.7	2138.47	558.668	1010.3	168.912	127.053	1206.18	519.025	802.099	215.353	857.145	742.678	684.477	1101.73
chr15	44716327	44716344	18	B2M_exon_03_chr15_45008524_45008542	0.444444	775.333	2228.39	576.278	623.5	174.889	148.611	846	631.5	828.611	230.944	983.389	625.778	693.167	578.722
chr3	52409840	52409880	41	BAP1_exon_01_chr3_52443855_52443896	0.585366	1033.41	1954.41	628.049	781.244	176.146	159.78	767.195	416.78	985.732	259.39	859.756	739.341	641.854	547.707
chr3	52409712	52409745	34	BAP1_exon_02_chr3_52443727_52443761	0.558824	1410.85	3373.21	719.529	913.941	251.294	236.941	993.206	702.294	1516.38	295.794	1340.41	1021.21	827.265	453.882
chr3	52409552	52409610	59	BAP1_exon_03_chr3_52443567_52443626	0.542373	1950.97	4301.92	862.186	1149.98	309.017	297.898	1268.14	814.034	1641.24	379	1628.44	1199.1	1045.02	625
chr3	52408472	52408608	137	BAP1_exon_04_chr3_52442487_52442624	0.467153	1046.74	2730.02	599.927	845.898	172.445	175.562	942.584	550.54	851.599	224.219	911.38	881.255	631.453	536.869
chr3	52407956	52408079	124	BAP1_exon_05_chr3_52441971_52442095	0.572581	1420.01	2935.95	676.427	1040.5	215.935	197.524	1155.31	588.556	1056.14	269.282	1022.83	1026.85	719.113	748.548
chr3	52407397	52407462	66	BAP1_exon_06_chr3_52441412_52441478	0.545455	1664.09	3672.29	876.606	1159.89	247.545	278.955	1428.14	878.591	1435.48	377.545	1507.45	1280.85	1091.23	838.045
chr3	52407172	52407318	147	BAP1_exon_07_chr3_52441187_52441334	0.585034	1849.66	3425.29	904.041	1263.28	261.333	285.327	1396.39	850.796	1506.76	352.32	1524.78	1377.01	1114.29	918.299
chr3	52406827	52406909	83	BAP1_exon_08_chr3_52440842_52440925	0.686747	1310.58	2489.11	600.47	816.229	139.771	162.843	987.313	468.783	826.386	222.578	864.349	917.699	666.506	490.916
chr3	52406251	52406378	128	BAP1_exon_09_chr3_52440266_52440394	0.585937	1123.77	2066.79	533.906	655.828	131.82	125.484	763.875	372.102	810.852	195.641	800.383	837.555	521.031	381.5
chr3	52405763	52405914	152	BAP1_exon_10_chr3_52439778_52439930	0.565789	1359.8	2722.88	633.868	863.421	178.066	172.737	961.743	515.862	923.895	220.316	800.717	950.026	635.257	553.618
chr3	52405108	52405296	189	BAP1_exon_11_chr3_52439123_52439312	0.592593	1783.96	3381.15	765.672	986.825	204.27	207.794	1122.65	717.815	1197.26	299.259	1242.05	1174.08	822.698	555.201
chr3	52404451	52404588	138	BAP1_exon_12_chr3_52438466_52438604	0.586957	1551.27	2876.88	615.261	945.37	176.957	182.225	1072.29	563.804	1110.33	244.993	954.486	969.268	731.587	628.087
chr3	52403414	52403896	483	BAP1_exon_13_chr3_52437429_52437912	0.600414	1453.41	2786.88	777.634	1094.85	207.518	200.195	1191.89	635.282	1108.77	275.455	1164.59	1126.47	846.261	720.499
chr3	52403136	52403300	165	BAP1_exon_14_chr3_52437151_52437316	0.618182	1970.04	3791.49	867.612	1147.91	223.788	223.321	1340.7	709.267	1323.35	294.327	1272.79	1363.02	964.867	776.4
chr3	52402777	52402873	97	BAP1_exon_15_chr3_52436792_52436889	0.525773	2424.23	4385.58	1082.81	1438.08	301	329.134	1578.34	912.629	1827.35	483.938	1704.09	1615.99	1266.93	864.351
chr3	52402600	52402676	77	BAP1_exon_16_chr3_52436615_52436692	0.480519	2758.71	5156.38	1153.57	1574.49	314.325	357.182	1706.39	1076.62	1971.19	489.455	1923.68	1778.38	1338.3	946.104
chr3	52402286	52402423	138	BAP1_exon_17_chr3_52436301_52436439	0.666667	1313.62	2479.51	631.21	871.007	146.761	153.761	1001.21	480.072	883.058	259.877	876.007	948.609	704.783	525.413
chr2	214809410	214809571	162	BARD1_exon_01_chr2_215674133_215674295	0.709877	275.253	799.377	188.821	321.463	43.0617	46.642	365.728	136.568	233.377	55.216	195.364	321.765	192.914	238.284
chr2	214797059	214797119	61	BARD1_exon_02_chr2_215661782_215661843	0.442623	688.377	1861.44	426.689	582.377	129.344	105.492	720.754	378.82	526.541	125.672	520.508	574.82	448.328	603.918
chr2	214792295	214792447	153	BARD1_exon_03_chr2_215657018_215657171	0.418301	425.222	1266.67	390.144	569.425	147.725	109.941	684.81	397.908	490.039	142.477	564.124	515.902	437.444	620.98
chr2	214780558	214781511	954	BARD1_exon_04_chr2_215645281_215646235	0.392034	1296	3949.52	861.069	1238.28	267.652	268.622	1468.84	921.112	1399.43	357.061	1382.09	1351.09	1044.49	971.225
chr2	214769230	214769314	85	BARD1_exon_05_chr2_215633953_215634038	0.411765	649.682	1871.98	434.447	504.412	122.847	90.1529	564.318	398.824	380.447	138.859	501.541	474.176	429.306	427.824
chr2	214767480	214767656	177	BARD1_exon_06_chr2_215632203_215632380	0.468927	701.384	1877.05	448.881	651.678	109.107	98.6158	753.667	441.475	598.514	157.723	650.633	612.797	466.215	522.333
chr2	214752445	214752557	113	BARD1_exon_07_chr2_215617168_215617281	0.415929	782.027	2105.45	541.097	673.823	132.381	143.053	770.973	472.743	763.752	192.85	752.664	682.142	581.602	492.929
chr2	214745720	214745856	137	BARD1_exon_08_chr2_215610443_215610580	0.430657	1040.85	2916.72	712.431	863	200.117	190.905	1045.26	690.38	1123.2	286.358	1100.56	957.255	792.387	635.504
chr2	214745065	214745161	97	BARD1_exon_09_chr2_215609788_215609885	0.381443	539.918	1583.41	422.546	536.175	100.134	105.155	652.216	346.773	493.361	153.784	524.732	549.155	419.062	479.299
chr2	214730409	214730510	102	BARD1_exon_10_chr2_215595132_215595234	0.441176	1275.45	3323.03	734.059	972.627	253.235	218.598	1190.1	746.912	1201.69	277.01	1058.13	969.765	833.647	794.98
chr2	214728674	214729010	337	BARD1_exon_11_chr2_215593397_215593734	0.477745	1184.54	3362.48	763.751	1471.64	227.19	239.184	1621.96	755.457	1177.21	306.323	1105	1382.31	847.97	1535.74
chr7	140781696	140800394	18699	BRAF_1	0.368255	625.793	1346.18	401.322	591.637	129.063	105.379	764.451	382.398	542.221	179.211	617.104	534.333	502.58	643.851
chr7	140753263	140753413	151	BRAF_HotspotRegion_2_chr7_140453062_140453213	0.390728	610.325	1254.46	351.371	382.199	92.3907	70.9934	531.788	272.046	468.457	135.834	489.013	405.325	411.583	327.358
chr7	140781574	140781638	65	BRAF_HotspotRegion_3_chr7_140481373_140481438	0.430769	885.031	1952.86	477.015	808.769	163.462	120.123	997.462	466.523	702.385	177.615	680.262	736.508	521	750.477
chr17	43124015	43124098	84	BRCA1_exon_02_chr17_41276031_41276115	0.369048	552.833	1073.64	398.56	414.321	116.381	119.048	620.214	388	529.619	163.298	546.643	388.702	446.857	411.452
chr17	43115724	43115781	58	BRCA1_exon_03_chr17_41267740_41267798	0.431034	864.483	2192.43	494.948	858.5	150.052	159.052	1142.76	510.966	675.362	193.052	660.931	678.931	538.69	903.948
chr17	43106454	43106535	82	BRCA1_exon_04_chr17_41258470_41258552	0.378049	662.11	1316.61	365.488	456.024	117.22	109.524	613.183	418.305	607.927	161.11	662.415	403.61	456.951	468.524
chr17	43104866	43104958	93	BRCA1_exon_05_chr17_41256882_41256975	0.387097	862.054	2272.51	502.946	714.925	144.892	131.462	864.978	467.344	746.054	174.882	725.301	662.731	532.43	627.559
chr17	43104120	43104263	144	BRCA1_exon_06_chr17_41256136_41256280	0.375	396.403	896.007	238.639	293.826	103.229	86.8264	325.201	294.882	381.042	118.306	401.042	287.361	294.451	242.917
chr17	43099773	43099882	110	BRCA1_exon_07_chr17_41251789_41251899	0.463636	523.5	1198.25	296.355	374.382	81.2636	72.7182	462.018	263.682	426.573	110.918	477.1	390.636	359.109	252.027
chr17	43097242	43097291	50	BRCA1_exon_08_chr17_41249258_41249308	0.38	633.38	1445.06	417.04	405.8	171.06	145.14	547.22	481.84	677.7	186.16	623.42	383.18	520.52	303.98
chr17	43095844	43095924	81	BRCA1_exon_09_chr17_41247860_41247941	0.419753	963.556	2398.57	521.716	714.642	145.691	151.37	830.753	438.222	739.877	178.753	712.481	689.84	577.123	586.173
chr17	43091433	43094862	3430	BRCA1_exon_10_chr17_41243449_41246879	0.390379	1373.83	3202.89	796.144	1135.87	233.559	216.157	1409.03	750.442	1155	339.203	1217.78	1057.96	965.134	1075.34
chr17	43090942	43091034	93	BRCA1_exon_11_chr17_41242958_41243051	0.494624	1117.4	2633.1	649.323	1050.92	164.129	170.129	1235.45	479.688	836.527	206.645	912.613	948.914	695.344	1007.38
chr17	43082402	43082577	176	BRCA1_exon_12_chr17_41234418_41234594	0.471591	747.722	1636.02	410.744	733.182	101.051	84.9602	860.96	305.438	426.375	143.205	438.034	612.773	414.744	775.847
chr17	43076486	43076616	131	BRCA1_exon_13_chr17_41228502_41228633	0.40458	1068.53	2840.25	575.267	801.076	185.221	176.328	1026.76	553.466	796.214	201.366	731.252	832.893	656.519	658.756
chr17	43074329	43074523	195	BRCA1_exon_14_chr17_41226345_41226540	0.466667	1294.94	3049.5	711.636	977.908	208.846	195.697	1206.42	626.123	1006.39	262.672	1021.63	941.349	767.626	746.046
chr17	43070926	43071240	315	BRCA1_exon_15_chr17_41222942_41223257	0.479365	1403.27	3167.02	742.489	1111.38	215.917	204.616	1288.19	731.486	1170.03	331.013	1165.97	1090.74	914.756	804.965
chr17	43067606	43067697	92	BRCA1_exon_16_chr17_41219622_41219714	0.358696	702.967	1959.11	469.511	760.12	148.293	133.304	830.402	469.5	641.239	173.902	674.283	692.033	479.141	625.87
chr17	43063872	43063953	82	BRCA1_exon_17_chr17_41215888_41215970	0.402439	952.671	2326.73	604.829	832.354	152.549	156.329	1031.52	479.207	821.549	200.537	845.805	669.317	633.829	685.854
chr17	43063331	43063375	45	BRCA1_exon_18_chr17_41215347_41215392	0.4	883.156	2120.82	541.556	768.511	142.178	126.178	853.756	458.2	697.311	161.911	731.511	699.556	601.422	622.067
chr17	43057050	43057137	88	BRCA1_exon_19_chr17_41209066_41209154	0.465909	893.545	2008.18	537.534	728.545	145.034	132.284	885.08	443.864	761.352	206.602	813.295	672.17	609.045	600.284
chr17	43051061	43051119	59	BRCA1_exon_20_chr17_41203077_41203136	0.525424	1060.22	2038	523.169	667.983	121.949	139.864	818.644	416.356	762.661	185.729	730.559	739.458	570.881	514.407
chr17	43049119	43049196	78	BRCA1_exon_21_chr17_41201135_41201213	0.487179	767.128	2043.71	488.744	663.359	111.679	121.885	826.179	387.308	678.397	160.179	679.795	662.09	497.474	517.179
chr17	43047641	43047705	65	BRCA1_exon_22_chr17_41199657_41199722	0.553846	939.615	2076.29	466.215	730.862	109.185	125.231	772.215	396.662	646.385	149.785	612.4	736.862	466.508	581.908
chr17	43045676	43045804	129	BRCA1_exon_23_chr17_41197692_41197821	0.573643	1181.56	2474.05	694.488	923.279	162.953	193.403	1095.36	553.062	1025.54	263.605	953.395	925.039	770.24	699.364
chr13	32316459	32316529	71	BRCA2_exon_02_chr13_32890595_32890666	0.380282	367.169	1128.87	303.859	563.887	130.676	104.38	785.465	367.141	564.845	148.408	590.324	470.437	470.563	633.549
chr13	32319075	32319327	253	BRCA2_exon_03_chr13_32893211_32893464	0.355731	476.17	1400.3	408.221	431.652	130.783	91.5455	598.036	371.285	530.731	151.273	569.794	418.597	465.692	343.704
chr13	32325074	32325186	113	BRCA2_exon_04_chr13_32899210_32899323	0.371681	270.292	729.504	185.124	238.319	53.1858	46.4956	339.894	162.947	221.292	60.8761	198.115	229.478	206.106	242.699
chr13	32326099	32326152	54	BRCA2_exon_05_chr13_32900235_32900289	0.388889	615.556	1842.15	557.963	606.352	222.611	176.611	807.056	604.037	883.741	249.963	983.241	527.444	728.759	594.611
chr13	32326240	32326284	45	BRCA2_exon_06_chr13_32900376_32900421	0.4	536.822	1739.87	585.111	595.644	207.067	172.222	744.333	625.556	904.444	273.8	1023.16	537.933	803.489	533.378
chr13	32326497	32326615	119	BRCA2_exon_07_chr13_32900633_32900752	0.453782	570.723	1553.66	373.58	516.773	121.79	100.496	628.714	348.303	502.689	150.731	521.101	486.504	438.328	418.706
chr13	32329441	32329494	54	BRCA2_exon_08_chr13_32903577_32903631	0.37037	353	1003.89	272.759	380.13	95.6852	84.037	516.593	323.204	399.796	132.685	425.889	331.981	358.389	363.093
chr13	32330917	32331032	116	BRCA2_exon_09_chr13_32905053_32905169	0.344828	194.905	507.25	156.862	198.491	46.4052	39.2069	258.957	143.759	175.776	58.9569	206.767	207.966	143.655	166.974
chr13	32332270	32333389	1120	BRCA2_exon_10_chr13_32906406_32907526	0.351786	262.258	766.449	232.547	408.856	67.758	55.6366	533.519	199.698	291.246	101.551	327.455	333.571	259.25	478.04
chr13	32336263	32341198	4936	BRCA2_exon_11_chr13_32910399_32915335	0.335697	49.5126	119.361	50.6556	80.6754	15.6025	9.07982	108.264	43.562	56.2423	23.8456	80.2271	65.7301	66.0332	99.5186
chr13	32344556	32344655	100	BRCA2_exon_12_chr13_32918692_32918792	0.32	432.26	1200.1	334.86	389.77	103.44	92.27	533.16	351.22	560.65	160.96	532.55	330.31	448.6	363.71
chr13	32346825	32346898	74	BRCA2_exon_13_chr13_32920961_32921035	0.391892	229.27	592.811	226.486	227.838	88.4595	71.1622	349.919	198.932	306.027	113.662	377.095	188.959	302.041	215.014
chr13	32354859	32355290	432	BRCA2_exon_14_chr13_32928995_32929427	0.344907	558.424	1828.91	450.25	700.613	144.836	123.106	884.88	379.282	602.613	182.407	648.836	650.972	509.34	676.206
chr13	32356426	32356611	186	BRCA2_exon_15_chr13_32930562_32930748	0.44086	719.839	2128.2	516.086	707.511	174.038	127.048	891.903	451.172	678.376	187.608	644.317	740.296	496.919	605.737
chr13	32357740	32357931	192	BRCA2_exon_16_chr13_32931876_32932068	0.369792	390.26	1399.72	386.776	620.516	103.516	79.099	678.568	294.562	440.635	135.938	519.339	474.51	382.245	522.786
chr13	32362521	32362695	175	BRCA2_exon_17_chr13_32936657_32936832	0.417143	357.92	1137.15	323.503	603.869	89.3886	70.3143	838.634	236.206	442.851	128.057	448.589	503.646	335.011	653.52
chr13	32363177	32363535	359	BRCA2_exon_18_chr13_32937313_32937672	0.406685	820.396	2472.03	589.526	880.588	186.944	159.384	1034.44	548.407	848.813	244.655	849.51	842.66	689.618	740.407
chr13	32370400	32370559	160	BRCA2_exon_19_chr13_32944536_32944696	0.43125	263.575	579.55	201.625	314.106	58.4438	41.3188	373.431	180.506	243.544	72.6625	292.312	245.438	213.806	350.394
chr13	32370954	32371102	149	BRCA2_exon_20_chr13_32945090_32945239	0.38255	227.544	635.51	190.718	408.43	63.6309	43.4631	525.47	156.671	189.805	65.8255	261.57	321.658	204.638	565.966
chr13	32376668	32376793	126	BRCA2_exon_21_chr13_32950804_32950930	0.436508	393.714	1081.17	278.238	635.786	65.873	71.6746	828.651	256	365.889	129.254	382.389	599.802	298.976	901.96
chr13	32379315	32379517	203	BRCA2_exon_22_chr13_32953451_32953654	0.384236	583.103	1713.55	450.798	693.305	138.123	122.054	960.355	346.867	596.931	170.217	613.635	644.611	486.961	779.03
chr13	32379748	32379915	168	BRCA2_exon_23_chr13_32953884_32954052	0.333333	328.923	916.202	306.173	490.893	93.25	62.5179	593.899	262.298	335.375	127.798	416.018	401.774	337.476	541.786
chr13	32380005	32380147	143	BRCA2_exon_24_chr13_32954141_32954284	0.398601	322.923	871.979	314.056	449.958	88.6993	74.2448	536.007	234.378	354.441	116.357	417.888	350.238	355.357	440.476
chr13	32394687	32394935	249	BRCA2_exon_25_chr13_32968823_32969072	0.389558	589.618	1945.49	505.104	682.245	148.932	127.084	810.763	426.928	590.542	171.94	641.161	564.956	533.598	563.558
chr13	32396896	32397046	151	BRCA2_exon_26_chr13_32971032_32971183	0.423841	332.132	864.536	279.483	452.371	71.9669	59.6821	584.106	195.728	318.026	96.4437	321.318	348.934	244.947	549.609
chr13	32398160	32398772	613	BRCA2_exon_27_chr13_32972296_32972909	0.391517	509.37	1551.66	441.171	659.543	119.207	96.0881	829.013	394.579	578.827	162.483	668.382	572.011	514.126	646.098
chr19	15272813	15273101	289	BRD4_exon_02_chr19_15383623_15383912	0.574394	1299.75	3699.33	865.211	1290.76	277.761	291.131	1389.76	774.685	1422.4	377.965	1382.73	1295.12	1033.96	809.073
chr19	15268903	15269044	142	BRD4_exon_03_chr19_15379713_15379855	0.352113	506.951	1372.91	373.239	453.204	109.634	94.1127	486.817	303.965	478.655	138.239	511.035	437.493	403.81	254.289
chr19	15267414	15267553	140	BRD4_exon_04_chr19_15378224_15378364	0.442857	584.936	1637.55	367.364	579.107	92.4357	94.0357	664.05	276.736	497.221	146.114	547.471	570.836	407.957	588.05
chr19	15265352	15265645	294	BRD4_exon_05_chr19_15376162_15376456	0.659864	1226.63	3559.72	817.163	1236.77	241.49	271.503	1346.15	732.262	1336.79	328.537	1288.46	1320.6	993.388	835.333
chr19	15264402	15264768	367	BRD4_exon_06_chr19_15375212_15375579	0.60218	1077.87	2838.98	792.395	1109.87	209.54	205.06	1228.75	597.368	1154.23	315.414	1093.12	1103.46	852.338	718.79
chr19	15263418	15263550	133	BRD4_exon_07_chr19_15374228_15374361	0.548872	885.534	2258.14	546.579	766.752	148.902	152.173	884.564	482.376	751.82	189.699	847.594	840.88	561.038	504.526
chr19	15256962	15257175	214	BRD4_exon_08_chr19_15367772_15367986	0.640187	997.061	2707.54	683.575	925.491	182.528	197.879	1028	520.276	1031.49	271.846	1008.01	973.86	732.925	501.827
chr19	15256062	15256265	204	BRD4_exon_09_chr19_15366872_15367076	0.426471	681.005	1802.17	462.289	632.931	127.27	135.446	686.828	433.27	700.574	184.446	738.975	563.353	563.887	379.098
chr19	15255295	15255594	300	BRD4_exon_10_chr19_15366105_15366405	0.57	1232.67	3530.99	759.437	1162.35	192.39	221.763	1264.79	691.363	1268.94	306.23	1169.9	1207.23	849.307	728.633
chr19	15254150	15254264	115	BRD4_exon_11_chr19_15364960_15365075	0.547826	951.617	2883.78	605.948	992.939	179.287	174.235	1156.17	548.365	1074.83	283.809	915.565	1073.72	729.122	711.113
chr19	15244708	15244764	57	BRD4_exon_12_chr19_15355518_15355575	0.561404	1147.07	3030.21	757.772	1051.05	200.386	210.404	1173.81	631.456	1192.67	313.807	1142.09	1082.81	789.158	560.877
chr19	15244229	15244602	374	BRD4_exon_13_chr19_15355039_15355413	0.700535	1403.21	3895.99	955.222	1301.09	298.112	274.155	1355.75	844.513	1645.73	382.246	1525.61	1412.74	1107.5	673.666
chr19	15242898	15243489	592	BRD4_exon_14_chr19_15353708_15354300	0.692568	940.245	2429.94	660.331	845.252	190.505	196.307	845.397	555.721	1090.86	262.833	940.515	886.708	696.465	350.757
chr19	15239908	15240024	117	BRD4_exon_15_chr19_15350718_15350835	0.581197	867.094	2571.07	638.735	888.812	182.65	177.812	963.188	481.675	903.641	268.231	961.658	957.342	727.692	558.342
chr19	15239657	15239823	167	BRD4_exon_16_chr19_15350467_15350634	0.694611	1151.71	3131.47	775.156	1064.54	217.257	252.754	1190.13	655.449	1290.02	339.85	1258.46	1176.08	878.886	664.599
chr19	15239390	15239524	135	BRD4_exon_17_chr19_15350200_15350335	0.614815	704.859	1514.38	470.563	662.689	120.407	116.674	736.793	384.556	620.526	191.178	725.985	646.785	522.393	458.407
chr19	15239057	15239266	210	BRD4_exon_18_chr19_15349867_15350077	0.628571	814.024	2059.43	564.438	828.724	153.252	146.995	953.076	466.171	842.224	242.305	875.581	831.81	693.586	582.381
chr19	15238741	15238982	242	BRD4_exon_19_chr19_15349551_15349793	0.706612	1219.64	3162.11	807.128	1163.54	231.169	259.831	1315.64	662.384	1318.39	339.831	1243.48	1256.06	950.017	667.616
chr19	15238375	15238447	73	BRD4_exon_20_chr19_15349185_15349258	0.356164	574	1502.44	432.041	559.767	101.096	112.986	621.808	322.671	490.178	147.342	602	546.671	462.219	405.945
chr19	15249278	15249292	15	BRD4_NM_014299_exon_12_chr19_15360088_15360103	0.533333	627.6	2244.53	496.333	733.267	137.933	120.667	815.333	479.6	832.267	220.733	799.867	692.2	583.133	485.333
chr17	61861445	61861541	97	BRIP1_exon_02_chr17_59938805_59938902	0.381443	896.948	2101.44	487.371	644.423	145.041	136.969	840.845	465.979	697.216	177.608	613.732	671	541.454	527.072
chr17	61859794	61859909	116	BRIP1_exon_03_chr17_59937154_59937270	0.413793	390.707	1338.94	309.172	476.612	107.241	77.2155	569.414	261.983	417.595	126.586	380.966	467.155	299.819	330.888
chr17	61857056	61857233	178	BRIP1_exon_04_chr17_59934416_59934594	0.410112	579.624	986.607	308.011	404.59	89.6685	58.8652	505.657	276.455	379.146	109.551	406.303	377.719	283.494	360.388
chr17	61849127	61849258	132	BRIP1_exon_05_chr17_59926487_59926619	0.393939	805.712	1617.77	462.682	634.03	149.371	94.0682	811.795	339.356	596.629	171.288	569.568	585.091	464.939	652.886
chr17	61847099	61847222	124	BRIP1_exon_06_chr17_59924459_59924583	0.370968	987.597	1907.54	500.871	604.96	124.79	118.847	1025.6	421.355	668.895	182.056	687.565	636.629	562.532	654.935
chr17	61808465	61808759	295	BRIP1_exon_07_chr17_59885825_59886120	0.444068	1109.76	2972.79	664.949	883.627	191.322	182.031	1064.36	601.268	984.085	248.112	927.505	929.932	738.288	701.047
chr17	61801251	61801476	226	BRIP1_exon_08_chr17_59878611_59878837	0.39823	1383.24	2875.99	619.004	939.912	187.606	197.071	1129.73	604.664	961.593	242.389	912.85	906.071	724.757	795.035
chr17	61799098	61799301	204	BRIP1_exon_09_chr17_59876458_59876662	0.406863	669.127	1164.75	292.77	486.515	86.9118	75.1127	599.5	295.098	404.216	147.784	423.941	444.539	335.059	461.064
chr17	61793595	61793731	137	BRIP1_exon_10_chr17_59870955_59871092	0.357664	892.92	1905.61	464.781	652.942	138.255	104	926.19	381.248	602.182	162.234	584.504	588.628	473.547	698.555
chr17	61784268	61784426	159	BRIP1_exon_11_chr17_59861628_59861787	0.345912	669.862	1462.67	415.195	547.868	104	99.2075	735.182	355.101	558.623	138.899	569.252	527.396	430.277	567.629
chr17	61780838	61781007	170	BRIP1_exon_12_chr17_59858198_59858368	0.358824	1147.98	2177.84	577.3	814.418	150.188	144.865	1009.65	468.606	770.953	201.571	814.353	708.647	616.465	755.182
chr17	61780259	61780403	145	BRIP1_exon_13_chr17_59857619_59857764	0.358621	1134.89	1676.73	544.345	718.607	201.4	179.034	977.738	583.007	714.4	227.2	747.655	588.91	587.414	765.628
chr17	61776399	61776564	166	BRIP1_exon_14_chr17_59853759_59853925	0.463855	637.289	1321.26	359.669	440.711	82.512	88.6687	580.518	264.259	448.849	125.042	449.861	464.645	357.952	302.946
chr17	61744430	61744593	164	BRIP1_exon_15_chr17_59821790_59821954	0.365854	1673.99	3403.28	696.091	893.945	249.323	234.183	1046.18	804.854	1160.62	299.372	1122.05	926.116	837.091	520.03
chr17	61743011	61743136	126	BRIP1_exon_16_chr17_59820371_59820497	0.444444	589.841	1099.88	337.619	452.706	117.484	101.484	605.254	317.437	491.968	149.183	487.119	442.913	408.492	404.079
chr17	61715949	61716065	117	BRIP1_exon_17_chr17_59793309_59793426	0.444444	698.402	900.41	252.427	260.325	117.709	74.3846	427.333	266.359	326.162	75.1624	294.915	315.171	243.094	198.897
chr17	61693428	61693514	87	BRIP1_exon_18_chr17_59770788_59770875	0.390805	755.08	1816.69	406.943	555.31	130.207	123.598	701.08	460.379	602.253	163.333	572.414	541.586	478.736	548.322
chr17	61685834	61686167	334	BRIP1_exon_19_chr17_59763194_59763528	0.38024	1248.28	2758.19	654.596	1109.99	225.21	161.524	1379.51	663.518	1012.42	273.979	1031.91	1026.08	772.835	1189.51
chr17	61683294	61684142	849	BRIP1_exon_20_chr17_59760654_59761503	0.358068	1240.9	2526.42	623.609	1019.27	193.816	198.743	1305.28	633.343	960.726	268.607	999.928	938.294	799.322	1105.27
chr11	69641419	69641444	26	CCND1_HotspotRegion_1_chr11_69456186_69456212	0.692308	771.538	3333.77	729.423	1118.08	236.462	236.423	1321	608.154	1311.96	290.577	1091.12	1167.46	829.923	816.731
chr11	69643167	69643188	22	CCND1_HotspotRegion_2_chr11_69457934_69457956	0.545455	440.364	1318.05	366.364	487	95.9091	103.682	564.273	223.818	613	127.227	494.682	496.955	331.545	371.455
chr11	69648142	69648143	2	CCND1_HotspotRegion_3_chr11_69462909_69462911	1	569.5	2026.5	588	756.5	105	152.5	848.5	385.5	798	182	745	568	549.5	328.5
chr11	69651233	69651263	31	CCND1_HotspotRegion_4_chr11_69466000_69466031	0.645161	174.323	644.258	217.645	287.613	34.5484	38.9355	276.419	103.806	214.774	52.871	248.935	287.645	167.032	219.452
chr9	5456112	5456167	56	CD274_exon_02_chr9_5456111_5456167	0.392857	225.857	570.482	158.946	174.357	41.625	33.5714	231.125	144.821	206.536	58.3036	227.875	192.161	169.339	190.143
chr9	5457077	5457422	346	CD274_exon_03_chr9_5457076_5457422	0.453757	837.009	2421.44	652.685	812.572	168.292	163.491	952.584	578.737	910.428	240.029	982.341	783.746	763.63	631.02
chr9	5462832	5463123	292	CD274_exon_04_chr9_5462831_5463123	0.455479	708.747	2148.16	544.178	749.356	137.774	141.318	877.236	448.705	793.688	198.318	779.082	705.414	649.171	596.654
chr9	5465497	5465608	112	CD274_exon_05_chr9_5465496_5465608	0.428571	476.92	1449.5	354.286	521.732	80.6071	70.8214	572.098	277.455	464.911	139.205	455.375	448.929	357.821	438.643
chr9	5466768	5466831	64	CD274_exon_06_chr9_5466767_5466831	0.390625	493.906	1522.81	482.844	785.875	128.25	111.797	1082.08	367.625	573.016	162.516	533.281	663.797	487.391	971.516
chr9	5467838	5467864	27	CD274_exon_07_chr9_5467837_5467864	0.407407	221.556	669.667	176.259	217.667	50.6667	47.7037	295.815	173.148	233.778	73.037	295.333	255.37	195.074	207.37
chr17	39462070	39463119	1050	CDK12_exon_01_chr17_37618322_37619372	0.538095	1218.25	2454.54	659.763	1431.26	209.582	214.864	1686.19	617.405	1144.5	284.349	1024.19	1128.92	818.948	1736.69
chr17	39470877	39471765	889	CDK12_exon_02_chr17_37627129_37628018	0.456693	1202.02	2762.55	702.209	985.872	216.362	205.335	1105.06	654.153	1072.14	308.169	1138.46	968.165	870.541	719.935
chr17	39490555	39490735	181	CDK12_exon_03_chr17_37646807_37646988	0.480663	1021.08	2257.49	528.039	668.459	170.392	143.575	809.365	498.674	785.171	207.006	746.956	731.89	569.707	505.376
chr17	39492749	39492892	144	CDK12_exon_04_chr17_37649001_37649145	0.423611	726.16	1744.89	436.91	598.153	134.285	129.083	683.882	409.556	609.771	149.028	603.896	514.194	446.639	480.493
chr17	39494522	39494696	175	CDK12_exon_05_chr17_37650774_37650949	0.417143	766.566	1820.39	384.743	571.349	127.903	102.377	629.543	359.286	516.903	166.8	554.829	496.326	407.417	466.12
chr17	39501248	39501441	194	CDK12_exon_06_chr17_37657500_37657694	0.386598	1037.02	2312.19	584.227	761.959	161.546	169.01	941.711	574.278	820.268	230.299	845.644	710.423	682.804	616.01
chr17	39509703	39509763	61	CDK12_exon_07_chr17_37665955_37666016	0.442623	1157.13	2739.7	646.902	781.885	218.59	176.934	965.705	614.033	970.131	265.836	1024.57	726.656	742.541	655.41
chr17	39511527	39511632	106	CDK12_exon_08_chr17_37667779_37667885	0.481132	1134.98	2386.33	556.538	714.566	173.896	132.009	896.104	506.009	772.226	206.736	786.019	778.358	571.217	514.972
chr17	39515729	39515810	82	CDK12_exon_09_chr17_37671981_37672063	0.414634	669.732	1533.34	349.598	578.256	103.768	74.2561	659.305	317.427	444.622	112.402	458.122	525.671	375.573	504.78
chr17	39517438	39517558	121	CDK12_exon_10_chr17_37673690_37673811	0.471074	793.992	1709.71	400.917	565.132	97.7438	89.7686	676.248	347.165	513.248	133.455	562.091	542.025	419.174	460.529
chr17	39519954	39520089	136	CDK12_exon_11_chr17_37676206_37676342	0.477941	722.978	1768.42	422.081	675.235	122.096	117.14	667.824	393.434	632.603	163.36	645.654	615.713	443.691	441.14
chr17	39524672	39524887	216	CDK12_exon_12_chr17_37680924_37681140	0.550926	898.375	2200.07	511.634	698.528	137.787	143.88	884.759	372.829	685.481	188.444	681.843	708.87	545.866	534.296
chr17	39525862	39526318	457	CDK12_exon_13_chr17_37682114_37682571	0.536105	1356.15	3034.79	661.293	1075.57	200.726	206.893	1257.25	595.567	1089.24	289.536	992.571	1067.04	813.129	923.499
chr17	39530602	39531318	717	CDK12_exon_14_chr17_37686854_37687571	0.584379	1387.13	3053.61	752.989	1026.62	209.569	205.04	1139.41	642.049	1136.21	298.933	1119.35	1067.82	877.789	607.64
chr12	57749237	57749238	2	CDK4_HotspotRegion_1_chr12_58143019_58143021	1	1316.5	3634	897.5	1159.5	237.5	275	1257	679.5	1359	311.5	1285	1202.5	898.5	616.5
chr12	57750882	57750926	45	CDK4_HotspotRegion_2_chr12_58144664_58144709	0.488889	616.111	1699.78	443.533	673.867	125.222	123.978	809.956	374.378	611.111	157.711	705.111	598.689	550.089	561
chr12	57751647	57751654	8	CDK4_HotspotRegion_3_chr12_58145429_58145437	0.75	701.875	1592.62	424.625	644.125	121	134.5	837.25	317.125	657	157.75	608.5	644.375	510.625	733.75
chr9	21974676	21974829	154	CDKN2A_exon_01_chr9_21974674_21974828	0.733766	447.74	1988.01	436.37	648.318	101.312	94.3052	771.136	307.188	650.948	144.494	547.474	651	413.558	362.942
chr9	21970900	21971210	311	CDKN2A_exon_02_chr9_21970898_21971209	0.720257	737.547	3095.41	803.138	1115.59	175.013	188.598	1232.61	574.627	1076.14	295.138	1070.58	1163.81	790.203	793.145
chr9	21968227	21968244	18	CDKN2A_exon_03_chr9_21968225_21968243	0.444444	318.389	1179.22	330.5	491.722	71.5556	93.8333	564.278	300.444	427.889	162.222	474.889	460.167	367.556	408.222
chr9	21994137	21994333	197	CDKN2A_NM_058195_exon_01_chr9_21994135_21994332	0.685279	574.305	1906.4	512.107	702.543	124.726	142.619	944.264	341.03	696.868	164.36	653.685	719.239	493.32	510.66
chr11	125626767	125626835	69	CHEK1_exon_02_chr11_125496661_125496730	0.550725	740.652	2783.54	646.478	898.406	178.058	185.536	1165.62	505.029	1007.88	212.13	974.768	981.652	678.812	827.855
chr11	125627605	125627832	228	CHEK1_exon_03_chr11_125497499_125497727	0.364035	366.101	1070.35	332.237	398.785	87.6447	69.7763	500.066	248.496	389.39	143.868	404.307	354.675	348.224	378.175
chr11	125629230	125629298	69	CHEK1_exon_04_chr11_125499124_125499193	0.521739	488.928	1605.51	379.261	588.638	136.986	102.333	683.449	367.855	555.406	146.116	558.565	528.928	400.522	486.652
chr11	125629389	125629462	74	CHEK1_exon_05_chr11_125499283_125499357	0.378378	372.905	1254.15	334.622	569.892	109.473	87.3514	727.162	307.473	459.189	141.797	496.595	489.73	400.311	658.095
chr11	125633161	125633353	193	CHEK1_exon_06_chr11_125503055_125503248	0.409326	457.316	1450.01	414.461	493.114	108.187	95.9016	614.943	312.674	456.793	132.404	545.187	463.109	390.528	444.668
chr11	125635427	125635535	109	CHEK1_exon_07_chr11_125505321_125505430	0.431193	335.266	929.991	304.936	324.073	88.0826	78.2844	416.431	235.33	394.569	102.45	400.807	302.853	316.119	212.073
chr11	125637447	125637546	100	CHEK1_exon_08_chr11_125507341_125507441	0.38	662.64	1729.87	428.85	517.71	130.34	117.73	590.41	366.1	634.65	160.48	540.63	519.07	416.15	410.23
chr11	125643790	125643902	113	CHEK1_exon_09_chr11_125513684_125513797	0.477876	744.398	2005.47	451.478	955.425	158.106	132.363	1138.24	414.062	723.195	168.876	644.062	768.566	531.973	1056.75
chr11	125644089	125644270	182	CHEK1_exon_10_chr11_125513983_125514165	0.467033	740.912	2179.66	573.115	1301.53	183.275	170.934	1567.39	532.995	913.863	233.39	870.132	1043.77	683.621	1638.07
chr11	125644510	125644645	136	CHEK1_exon_11_chr11_125514404_125514540	0.411765	597.89	1815.34	421.882	666.676	126.206	115.051	927.706	371.228	573.86	174.853	561.015	617.926	413.066	689.721
chr11	125653744	125653849	106	CHEK1_exon_12_chr11_125523638_125523744	0.311321	553.745	1545.93	410.5	505.972	150.717	122.453	668.858	439.566	716.943	202.425	634.132	467.623	508.028	394.123
chr11	125655223	125655322	100	CHEK1_exon_13_chr11_125525117_125525217	0.45	168.1	532.96	146.7	194.42	44.53	39.93	220	121.6	193.16	57.9	202.47	195.67	153	166.45
chr22	28734401	28734723	323	CHEK2_exon_01_chr22_29130388_29130711	0.566563	1529.89	3396.79	868.248	1191.78	255.285	281.808	1368.42	777.285	1388.86	378.563	1336.2	1292.25	997.601	862.486
chr22	28725241	28725369	129	CHEK2_exon_02_chr22_29121228_29121357	0.395349	228.729	613.116	224.628	292.69	60.7752	54.7907	339.264	227.853	331.946	87.6899	380.364	232.155	315.961	297.302
chr22	28724975	28725126	152	CHEK2_exon_03_chr22_29120962_29121114	0.388158	581.987	1321.16	407.901	448.316	135.039	104.796	543.526	415.974	613.645	170.349	671.678	406.711	457.086	412.829
chr22	28719393	28719487	95	CHEK2_exon_04_chr22_29115380_29115475	0.336842	650.568	1737.87	463.589	620.768	148.8	108.274	794.884	442.095	699.558	188.979	667.663	550.295	590.221	577.589
chr22	28711907	28712019	113	CHEK2_exon_05_chr22_29107894_29108007	0.442478	380.513	899.097	226.372	382.681	67.3186	50.4071	471.451	191.973	291.018	98.1327	339.912	372.442	245.248	410.54
chr22	28703503	28703568	66	CHEK2_exon_07_chr22_29099490_29099556	0.272727	289.894	816.561	240.121	302.273	62.2727	41.6061	347.348	192.545	267	77.2273	303.515	307.045	255.818	252.924
chr22	28699836	28699939	104	CHEK2_exon_08_chr22_29095823_29095927	0.490385	929.75	1951.09	546.788	686.346	144.01	136.288	938.885	417.471	789.144	203.702	778.817	776.798	552.404	701.317
chr22	28696899	28696989	91	CHEK2_exon_09_chr22_29092886_29092977	0.373626	617.725	1750.03	365.22	517.67	92.2967	82.0989	637.044	337.176	539.44	132.505	491.538	559.077	379.11	477.736
chr22	28730418	28730550	133	CHEK2_NM_001005735_exon_02_chr22_29126405_29126538	0.533835	136.286	389.474	111.286	140.143	32.3008	24.6767	175.293	122.94	198.842	51.7744	206.647	164.451	130.767	76.5564
chr3	41224516	41224760	245	CTNNB1_HotspotRegion_1_chr3_41266006_41266251	0.481633	1698.16	3474.47	844.233	1256.82	259.645	252.314	1546.2	823.947	1301.24	340.216	1317.2	1345.57	969.584	1116.5
chr3	41227263	41227284	22	CTNNB1_HotspotRegion_2_chr3_41268753_41268775	0.318182	1651.86	3138.82	688.091	1051.5	228.864	200	1237.5	643.591	991.818	269.136	925.273	1025.95	783.182	754.545
chr3	41233318	41233427	110	CTNNB1_HotspotRegion_3_chr3_41274808_41274918	0.390909	1352.83	2578.84	637.827	830.036	162.218	163.6	1050.75	556.745	804.009	208.327	902.045	948.173	657.955	715.118
chr3	41235778	41235791	14	CTNNB1_HotspotRegion_4_chr3_41277268_41277282	0.571429	1528.86	3236.93	698.857	1011.43	257.429	200.786	1247.71	689.286	1141.57	287	1147.21	1033.36	813	812.143
chr3	41239307	41239323	17	CTNNB1_HotspotRegion_6_chr3_41280797_41280814	0.588235	1697.41	3442.53	735.235	1148.76	188.353	170.824	1334.41	584.294	995.588	235.235	870.529	1230.06	673.765	983.294
chr1	162719062	162719147	86	DDR2_exon_04_chr1_162688851_162688937	0.476744	1474.22	4614.05	933.326	1222.64	249.128	270.488	1500.88	847.593	1483.95	319.349	1318.52	1442.29	955.384	824.535
chr1	162753093	162753199	107	DDR2_exon_05_chr1_162722882_162722989	0.523364	1148.78	3143	657.888	969.953	186.607	200.813	1078.6	612.916	1027.55	245.907	910.187	1023.54	739.028	621.093
chr1	162754622	162754857	236	DDR2_exon_06_chr1_162724411_162724647	0.550847	1510.32	4601.25	1027.49	1365.03	277.381	348.818	1502.92	999.547	1786.19	424.398	1605.42	1624.56	1181.11	833.775
chr1	162755154	162755305	152	DDR2_exon_07_chr1_162724943_162725095	0.493421	1457.51	4173.84	845.684	1176.81	226.23	265.612	1263.28	867.803	1461.76	346.257	1371.38	1294.38	1017.9	796.092
chr1	162755662	162755771	110	DDR2_exon_08_chr1_162725451_162725561	0.463636	1482.54	4155.75	914.809	1210.5	231.591	253.427	1455.53	789.864	1466.19	378.955	1437.75	1393.93	990.636	814.645
chr1	162759794	162759981	188	DDR2_exon_09_chr1_162729583_162729771	0.515957	1718.04	5175.19	1099.91	1520.95	319.638	352.734	1754.31	1023.09	1785.22	416.899	1617.71	1724.29	1189.99	1055.82
chr1	162761209	162761456	248	DDR2_exon_10_chr1_162730998_162731246	0.5	1816.24	5022.91	1120.57	1725.87	316.819	396.56	2038.61	997.883	1926.21	455.649	1725.93	1884.27	1307.89	1563.53
chr1	162765999	162766065	67	DDR2_exon_11_chr1_162735788_162735855	0.522388	1201.54	3578.42	742.761	1496.85	228.657	241.522	1630.81	784.075	1174.7	301.881	1150.93	1307.19	922.269	1427.93
chr1	162767227	162767361	135	DDR2_exon_12_chr1_162737016_162737151	0.481481	1449.37	3733.76	848.607	1097.81	190.37	256.163	1297.56	728.089	1314.72	348.222	1254.42	1342.92	968.785	772.074
chr1	162770300	162770514	215	DDR2_exon_13_chr1_162740089_162740304	0.516279	1775.91	5459.99	1113.42	1502.28	285.098	345.498	1597.95	1073.43	1726.47	440.256	1704.11	1700	1256.93	914.567
chr1	162772022	162772249	228	DDR2_exon_14_chr1_162741811_162742039	0.565789	1380.38	3946.68	975.018	1510.14	253.364	259.912	1839.98	811.447	1361.95	313.68	1264.08	1579.93	966.342	1437.96
chr1	162773467	162773598	132	DDR2_exon_15_chr1_162743256_162743388	0.477273	676.341	1849.45	476.455	689.644	119.106	133.174	878.356	421	738.076	186.765	721.364	724.121	526.811	620.871
chr1	162775650	162775845	196	DDR2_exon_16_chr1_162745439_162745635	0.44898	1471.47	4530.83	987.005	1371.27	254.959	289.071	1574.89	870.944	1522.96	343.153	1448.09	1479.7	1058.12	1070.14
chr1	162776134	162776372	239	DDR2_exon_17_chr1_162745923_162746162	0.472803	1348.51	4398.63	838.866	1377.77	254.711	258.715	1640.51	846.661	1412.62	385.347	1352.74	1537.9	1013.52	1185.38
chr1	162778578	162778731	154	DDR2_exon_18_chr1_162748367_162748521	0.487013	1125.64	3665.41	813.987	1046.47	233.383	202.896	1193.12	772.37	1246.79	268.727	1145.45	1162.24	859.188	688.818
chr1	162780110	162780248	139	DDR2_exon_19_chr1_162749899_162750038	0.496403	1058.53	2935.41	735.554	853.914	178.54	173.806	974.475	610.54	973.734	238.504	957.568	971.396	671.367	544.317
chr2	25313911	25313986	76	DNMT3A_exon_02_chr2_25536779_25536855	0.710526	1147.03	3498.61	835.974	1086.03	228.816	225.816	1161.28	530.553	1050.26	270.803	1129.13	1245.18	714.197	613.842
chr2	25300137	25300245	109	DNMT3A_exon_03_chr2_25523005_25523114	0.715596	1368.57	4339.59	1060.83	1307.61	279.156	327.147	1343.35	904.606	1707.06	401.853	1583.33	1458.74	1080.87	571.963
chr2	25282439	25282713	275	DNMT3A_exon_04_chr2_25505307_25505582	0.650909	1008.15	3050.55	836.484	1034	193.131	177.309	1073.26	541.796	1005.52	257.756	1051.41	1120.1	756.924	590.753
chr2	25275498	25275545	48	DNMT3A_exon_05_chr2_25498366_25498414	0.458333	1178.17	3887.58	835.208	1231.4	215.521	229.521	1344.98	628.688	1179.98	291.896	1019.08	1278.73	838.75	830.521
chr2	25274939	25275089	151	DNMT3A_exon_06_chr2_25497807_25497958	0.701987	714.026	2172.54	677.523	779.768	140.934	127.51	823.232	406.629	727.258	191.55	684.987	835.795	562.828	518.669
chr2	25248035	25248254	220	DNMT3A_exon_07_chr2_25470903_25471123	0.613636	1673.09	4759.24	1060.45	1442.12	299.909	303.418	1479.79	818.973	1710.16	407.186	1586.35	1671.8	1125.24	722.341
chr2	25247589	25247751	163	DNMT3A_exon_08_chr2_25470457_25470620	0.644172	1153.55	3475.13	826.767	1069.24	205.834	238.865	1234.02	614.239	1223.52	286.515	1195.4	1268.49	840.503	720.448
chr2	25247049	25247160	112	DNMT3A_exon_09_chr2_25469917_25470029	0.5625	1138.62	3337	693.562	968.562	182.009	222.875	1068.29	568.777	1213.2	258.821	1080.03	1138.83	815.821	645.786
chr2	25246618	25246778	161	DNMT3A_exon_10_chr2_25469486_25469647	0.645963	876.286	2434.64	636.118	881.081	136.72	147.528	956.534	458.932	761.335	204.503	804.87	1025.7	591.18	646.863
chr2	25246158	25246311	154	DNMT3A_exon_11_chr2_25469026_25469180	0.538961	887.688	2771.11	688.864	960.558	207.455	197.474	1183.18	541.487	1028.79	311.968	1095.11	1069.71	798.214	743.292
chr2	25246018	25246066	49	DNMT3A_exon_12_chr2_25468886_25468935	0.612245	1489.63	4607.53	1061.69	1512.14	258.163	308.061	1665.29	845.735	1619.47	446.367	1542.63	1697.82	1178.96	995.367
chr2	25245251	25245334	84	DNMT3A_exon_13_chr2_25468119_25468203	0.52381	1325.86	3900.9	866.738	1248.75	220.857	255.679	1391.74	715.036	1444.61	376.167	1330.8	1426.08	1002.39	876.786
chr2	25244538	25244654	117	DNMT3A_exon_14_chr2_25467406_25467523	0.57265	1417.09	4039.66	1065.16	1330.45	272.47	310.556	1482.09	860.692	1726.5	419.923	1688.7	1541.79	1125.85	874.256
chr2	25244153	25244340	188	DNMT3A_exon_15_chr2_25467021_25467209	0.611702	1457.73	4014.59	1122.49	1503.59	300.606	326.819	1695.29	872.574	1804.39	449.505	1792.45	1638.31	1294.48	1070.15
chr2	25243896	25243984	89	DNMT3A_exon_16_chr2_25466764_25466853	0.550562	1559.54	4217	1062.56	1440.49	300.382	308.101	1522.62	918.528	1685.01	385.764	1573.88	1693.73	1136.75	865.831
chr2	25241560	25241709	150	DNMT3A_exon_17_chr2_25464428_25464578	0.606667	1163.71	3232.97	839.173	1145.61	212.96	262.333	1303.29	730.453	1363.72	305.44	1243.25	1281.64	936.813	846.653
chr2	25240638	25240732	95	DNMT3A_exon_18_chr2_25463506_25463601	0.6	1543.57	4348.84	1028.79	1392.23	267.621	310.737	1492.94	848.705	1559.4	402.158	1485.94	1531.13	1144.58	912.905
chr2	25240300	25240452	153	DNMT3A_exon_19_chr2_25463168_25463321	0.575163	1511.11	4369.05	1000.92	1251.56	253.941	282.621	1411.96	837.634	1485.18	401.144	1436.63	1540.93	1109.46	833
chr2	25239128	25239217	90	DNMT3A_exon_20_chr2_25461996_25462086	0.533333	1622.28	4644.44	1023.16	1446.97	261.933	353.422	1660.46	942.4	1768.13	412.567	1597.08	1629.72	1132.5	1036.29
chr2	25236934	25237007	74	DNMT3A_exon_21_chr2_25459802_25459876	0.554054	1146.46	3544.05	774.676	1041.12	183.851	168.676	1182.8	608.419	1132.93	265.378	1006.42	1209.23	793.541	618.554
chr2	25235705	25235827	123	DNMT3A_exon_22_chr2_25458573_25458696	0.430894	1045.15	3504.42	698.642	955.911	183.431	227.634	1066.37	647.715	1068.46	277.789	1007.1	1027.88	798.593	583.561
chr2	25234277	25234422	146	DNMT3A_exon_23_chr2_25457145_25457291	0.568493	786.719	2840.37	632.603	938	188.781	190.753	1131.51	568.411	968.555	247.096	898.493	980.623	666.377	760.514
chr7	55200415	55201213	799	EGFR_1	0.493116	2131.92	4423.39	986.14	1758.93	296.931	310.824	1995.83	1002.02	1669.99	430.967	1608.53	1739.33	1220.09	1648.8
chr7	55173919	55174045	127	EGFR_exon_18_chr7_55241611_55241738	0.503937	1377.24	3043.68	691.181	1207.06	206.717	219.937	1304.21	576.047	1143.16	311.433	1087.61	1263.01	806.465	921.559
chr7	55174720	55174822	103	EGFR_exon_19_chr7_55242412_55242515	0.446602	1576.5	3217.82	715.641	1128.45	219.01	223.738	1370.24	667.107	1126.96	274.369	1129.18	1190.08	799.107	1041.77
chr7	55181255	55181480	226	EGFR_exon_20_chr7_55248947_55249173	0.60177	1611.79	3291.09	763.805	1210.51	184.279	217.96	1377.45	657.96	1216.08	312.442	1169.76	1256.96	871.726	997.155
chr7	55191717	55191876	160	EGFR_exon_21_chr7_55259409_55259569	0.54375	1487.18	3101.53	708.719	1091.61	192.969	227.681	1301.2	591.719	1159.86	258.1	1082.26	1163.2	793.419	934.369
chr7	55143382	55143393	12	EGFR_HotspotRegion_1_chr7_55211074_55211086	0.416667	1283.25	2968.75	626.417	1058.25	176.667	203.25	1171.25	639.583	949	260.167	997.583	955.75	769.083	829.917
chr7	55154123	55154135	13	EGFR_HotspotRegion_5_chr7_55221815_55221828	0.615385	2256.69	4185.69	1003.77	1498.69	249.692	296.385	1592.92	901.769	1742.77	386.385	1624.85	1582.23	1182.69	1112.92
chr7	55161556	55161568	13	EGFR_HotspotRegion_6_chr7_55229248_55229261	0.692308	1450.77	3209.15	658.385	1065.92	157.692	197.769	1291.31	586.385	1031.15	217.308	920.231	1163.38	724.538	876.615
chr7	55165339	55165402	64	EGFR_HotspotRegion_8_chr7_55233031_55233095	0.609375	1715.55	3030.38	739.266	1071.05	231.562	237.391	1252.09	681.328	1361.11	322.641	1226.64	1179.05	876.406	785.25
chr17	39700237	39700313	77	ERBB2_exon_01_chr17_37856489_37856566	0.74026	1422.56	3058.97	663.558	890.13	166.805	188.351	1008.03	476.805	1090.55	198.078	865	956.091	629.649	429.87
chr17	39706988	39707143	156	ERBB2_exon_02_chr17_37863240_37863396	0.634615	766.795	1741.1	375.987	615.013	72.5641	77.3013	722.34	237.853	411.538	112.564	446.449	646.622	319.141	477.929
chr17	39708319	39708536	218	ERBB2_exon_03_chr17_37864571_37864789	0.610092	1201.25	2625.37	646.312	819.303	152.385	146.954	904.482	491.642	823.252	199.817	808.89	888.509	617.11	514.193
chr17	39709316	39709454	139	ERBB2_exon_04_chr17_37865568_37865707	0.539568	1064.62	2121.51	546.755	710.396	128.122	147.043	814.446	464.345	833.266	200.964	834.77	753.691	640.928	488.763
chr17	39709811	39709883	73	ERBB2_exon_05_chr17_37866063_37866136	0.60274	1523.04	3413.37	767.37	1128.95	246.315	265.274	1206.37	728.178	1261.01	311.192	1155.77	1132.34	929.945	734.699
chr17	39710084	39710203	120	ERBB2_exon_06_chr17_37866336_37866456	0.675	1149.84	2095.88	688.092	867.567	143.45	160.442	993.617	482.4	868.367	256.258	900.9	875.192	757.825	693.05
chr17	39710338	39710483	146	ERBB2_exon_07_chr17_37866590_37866736	0.59589	1032.39	2179.92	638.911	854.164	164.521	176.884	997.856	506.575	911.26	252.986	910.219	865.438	678.932	676.11
chr17	39711926	39712049	124	ERBB2_exon_08_chr17_37868178_37868302	0.58871	1332.87	2680.84	708.282	1010.08	174.54	178.645	1123.29	538.387	954.234	237.532	936.137	1037.1	758.605	688.798
chr17	39712320	39712450	131	ERBB2_exon_09_chr17_37868572_37868703	0.541985	1328.24	2706.69	602.107	906.557	184.122	184.458	1010.08	553.71	1007.3	239.916	945.626	924.008	724.473	636.977
chr17	39715284	39715361	78	ERBB2_exon_10_chr17_37871536_37871614	0.589744	1849.53	3932.86	1008.86	1403.83	274.038	283.513	1526.92	765.462	1588.32	357.154	1508.38	1487.21	1063.06	849.885
chr17	39715444	39715538	95	ERBB2_exon_11_chr17_37871696_37871791	0.536842	1668.99	3826.95	951.358	1261.26	247.368	256.579	1286.77	782.168	1477.84	360.779	1388.98	1313.09	1010.67	739.8
chr17	39715738	39715941	204	ERBB2_exon_12_chr17_37871990_37872194	0.642157	1319.59	2986.87	733.078	888.936	173.167	183.078	995.387	532.064	1024.21	250.123	1010.58	988.407	752.779	515.005
chr17	39716299	39716435	137	ERBB2_exon_13_chr17_37872551_37872688	0.686131	1414.09	2993.49	813.27	1148.2	209.796	224.182	1278.28	632.891	1279.71	292.321	1230.61	1182.42	942.891	902.737
chr17	39716513	39716607	95	ERBB2_exon_14_chr17_37872765_37872860	0.589474	1596.93	3563.57	948.484	1337.63	269.621	260.316	1532.71	713.305	1422.19	355.653	1401.57	1408.25	1046.91	1150.66
chr17	39717318	39717482	165	ERBB2_exon_15_chr17_37873570_37873735	0.612121	496.37	1157.57	312.242	429.442	76.0727	72.903	506.236	232.673	356.194	102.279	357.024	420.352	303.255	366.564
chr17	39719785	39719836	52	ERBB2_exon_16_chr17_37876037_37876089	0.653846	1283.77	2155.62	505.692	858.154	135.5	116.25	951.788	432.231	717.192	186.769	682.731	856.981	528.308	716.154
chr17	39723317	39723459	143	ERBB2_exon_17_chr17_37879569_37879712	0.58042	980.594	2505.12	665.455	963.14	161.077	184.993	1125.34	553.93	847.895	262.42	1007.82	873.503	638.224	762.734
chr17	39723536	39723662	127	ERBB2_exon_18_chr17_37879788_37879915	0.590551	991.78	2089.37	628.394	906.701	155.339	168.409	1050.79	486.252	907.244	261.559	966.386	877.772	699.551	754.575
chr17	39723910	39724012	103	ERBB2_exon_19_chr17_37880162_37880265	0.466019	907.505	1916.51	510.709	767.971	135.845	146.437	827.35	421.913	823.029	243.417	789.767	764.33	589.816	585.252
chr17	39724724	39724913	190	ERBB2_exon_20_chr17_37880976_37881166	0.589474	1922.94	4427.26	965.174	1281.78	243.632	242.247	1446.89	831.4	1471.11	398.842	1495.21	1438.48	1054.71	717.347
chr17	39725047	39725206	160	ERBB2_exon_21_chr17_37881299_37881459	0.575	956.094	2062.8	671.438	902.369	164.325	124.125	1018.46	465.369	823.481	274.525	1040.5	856.388	715.794	658.719
chr17	39725325	39725404	80	ERBB2_exon_22_chr17_37881577_37881657	0.5875	1060.11	2066.29	679.9	878.188	152.45	155.05	912.275	494.788	804.2	288.188	949.525	858.888	686	540.675
chr17	39725705	39725855	151	ERBB2_exon_23_chr17_37881957_37882108	0.569536	849.669	2013.16	486.391	679.464	129.974	108.344	724.907	366.371	673.305	162.722	685.47	709.417	546.623	446.02
chr17	39726560	39726661	102	ERBB2_exon_24_chr17_37882812_37882914	0.558824	1210.39	2197.08	573.696	776.706	139.098	145.206	895.559	447.118	842.01	200.127	800.049	833.039	606.225	451.588
chr17	39726813	39727005	193	ERBB2_exon_25_chr17_37883065_37883258	0.626943	1229.72	2641.54	693.886	1033.35	146.617	170.088	1098.09	484.316	903.43	262.834	972.508	967.834	751.845	667.933
chr17	39727293	39727549	257	ERBB2_exon_26_chr17_37883545_37883802	0.645914	1380.04	2951.63	761.253	1077.22	186.039	193.241	1256.16	603.747	1158.58	284.802	1135.78	1062.8	842.868	767.506
chr17	39727687	39728046	360	ERBB2_exon_27_chr17_37883939_37884299	0.625	1599.14	3359.42	837.267	1246.1	226.147	252.508	1385.76	656.064	1330.95	333.708	1253.33	1258.28	959.267	815.906
chr12	56080299	56080384	86	ERBB3_exon_01_chr12_56474082_56474168	0.651163	1159.48	3130.74	777.849	1146.4	211.709	203.314	1329.95	557.721	1197.6	287.547	998.349	1213.83	736.5	751.779
chr12	56083749	56083904	156	ERBB3_exon_02_chr12_56477532_56477688	0.551282	999.968	2311.69	614.577	756.718	148.808	159.75	848.064	478.071	978.891	250.596	970.276	788.276	699.096	440.122
chr12	56084993	56085183	191	ERBB3_exon_03_chr12_56478776_56478967	0.544503	927.476	2264.13	544.309	764.738	126.162	132.518	885.424	431.492	738.592	208.466	737.042	776.738	565.565	634.99
chr12	56086529	56086658	130	ERBB3_exon_04_chr12_56480312_56480442	0.469231	618.908	1701.48	394.146	719.115	106.623	119.4	827.646	370.969	566.377	160.454	618.185	680.569	461.854	731.815
chr12	56087575	56087644	70	ERBB3_exon_05_chr12_56481358_56481428	0.585714	1264.2	3154.41	645.043	1018.21	197.757	186.171	1178.13	607.314	1054.54	258.514	1035.63	1032.74	775.029	838.657
chr12	56087793	56087915	123	ERBB3_exon_06_chr12_56481576_56481699	0.577236	1110.97	2726.88	652.846	1063.89	158.683	183.683	1261.11	631	1001.22	294.959	1086.14	1018.99	811.081	956.089
chr12	56088019	56088164	146	ERBB3_exon_07_chr12_56481802_56481948	0.541096	723.158	1695.06	481.212	751.192	119.596	102.308	892.733	434.74	632.678	195.247	769.575	642.699	571.664	703.068
chr12	56088541	56088658	118	ERBB3_exon_08_chr12_56482324_56482442	0.474576	790.119	2101.8	507.517	884.686	134.941	125.89	1014.81	492.178	766.746	221.856	886.415	819.475	643.847	750.568
chr12	56088746	56088870	125	ERBB3_exon_09_chr12_56482529_56482654	0.552	1012.83	2356.59	644.128	1066.85	177.872	214.072	1144.93	559.872	1054.4	276.704	1067.06	963.296	754.328	886.256
chr12	56092745	56092822	78	ERBB3_exon_10_chr12_56486528_56486606	0.576923	1125.08	2444.85	640.141	824.487	191.564	182.179	968.628	592.372	1005.42	267.167	1081.56	873.833	737.372	635.231
chr12	56092984	56093078	95	ERBB3_exon_11_chr12_56486767_56486862	0.484211	902.611	2213.66	534.442	850.484	158.726	150.905	1029.66	493.179	833.905	215.705	859.747	856.642	616.6	767.211
chr12	56093343	56093552	210	ERBB3_exon_12_chr12_56487126_56487336	0.519048	1167.37	2956.83	660.91	1090.8	172.081	184.333	1282.5	639.243	1014.04	261.876	1097.8	1076.32	792.119	1099.08
chr12	56093762	56093898	137	ERBB3_exon_13_chr12_56487545_56487682	0.576642	937.73	2407.02	597.869	958.657	148.803	150.285	1042.15	536.496	850.555	250.387	955.343	866.445	719.168	802.664
chr12	56094097	56094191	95	ERBB3_exon_14_chr12_56487880_56487975	0.6	1006.91	2495.83	635.589	909.621	164.663	141.526	990.716	569.758	899.895	265.358	927.347	959.832	679.526	569.495
chr12	56094400	56094558	159	ERBB3_exon_15_chr12_56488183_56488342	0.559748	650.874	1681.5	467.604	585.981	121.39	110.981	684.038	361.66	560.05	171.377	572.648	593.723	477.258	391.635
chr12	56095255	56095312	58	ERBB3_exon_16_chr12_56489038_56489096	0.482759	681.086	1847.38	412.552	670.897	104.431	135.431	776.586	402.328	683.431	167.707	731.5	678.466	461.603	624.966
chr12	56095663	56095808	146	ERBB3_exon_17_chr12_56489446_56489592	0.5	652.158	1837.82	351.404	644.425	101.151	100.082	724.753	308.39	506.61	143.062	510.692	584.829	368.603	660.007
chr12	56096501	56096624	124	ERBB3_exon_18_chr12_56490284_56490408	0.483871	1218.53	3409.3	743	1185.27	193.452	204.903	1333.57	687.032	1148.83	306.21	1170.03	1235.99	816.516	989.54
chr12	56096746	56096848	103	ERBB3_exon_19_chr12_56490529_56490632	0.466019	1239.52	3210.61	756.262	1130.85	244.262	192.893	1260.46	741.087	1188.35	336.282	1235.62	1094.23	876.786	969.456
chr12	56097043	56097232	190	ERBB3_exon_20_chr12_56490826_56491016	0.557895	1609.31	3945.71	850.205	1193.45	234.353	266.116	1313.6	824.984	1402.1	341.921	1300.98	1337.24	1034.79	749.111
chr12	56097783	56097942	160	ERBB3_exon_21_chr12_56491566_56491726	0.51875	789.15	1670.35	473.756	702.013	99.6312	120.812	774.144	366.975	639.95	164.894	678.562	700.319	494.525	627.144
chr12	56098498	56098577	80	ERBB3_exon_22_chr12_56492281_56492361	0.4625	849.25	2345.22	554.013	860.45	224.05	171.562	877.087	565.138	777.45	229.262	862.25	837.175	684.75	701.812
chr12	56098757	56098907	151	ERBB3_exon_23_chr12_56492540_56492691	0.543046	676.298	1400.53	508.517	685.596	146.013	142.51	711.47	467.212	589.781	229.172	686.834	638.642	513.848	573.377
chr12	56099646	56099747	102	ERBB3_exon_24_chr12_56493429_56493531	0.480392	1084.1	3274.16	740.196	1331.94	198.696	238.157	1390.58	734.098	1165.36	319.02	1191.72	1136.71	913.333	1203.39
chr12	56099836	56100031	196	ERBB3_exon_25_chr12_56493619_56493815	0.571429	1380.82	3623.02	801.311	1328.23	227.434	214.526	1523.55	793.332	1305.37	370.332	1397.76	1247.6	1006.96	1025.34
chr12	56100172	56100247	76	ERBB3_exon_26_chr12_56493955_56494031	0.5	748.25	1875.72	484.329	742.368	121.987	136.289	823.855	499.553	745.355	215.895	867.197	696.053	599.092	711.276
chr12	56101059	56101363	305	ERBB3_exon_27_chr12_56494842_56495147	0.586885	1500.66	3590.39	870.164	1303.67	245.443	282.397	1447.45	809.518	1452.43	372.334	1400.88	1352.52	1027.54	968.534
chr12	56101527	56102057	531	ERBB3_exon_28_chr12_56495310_56495841	0.532957	1247.27	2771.39	710.307	1037.41	190.388	219.972	1104.57	678.032	1085.74	315.738	1169.69	1077.44	853.976	678.586
chr2	212538447	212538532	86	ERBB4_exon_01_chr2_213403170_213403256	0.627907	804.209	2345.74	601.14	745.977	145.023	175.174	867.244	455.5	986.314	219.535	919.151	884.581	628.826	433.872
chr2	212124750	212124905	156	ERBB4_exon_02_chr2_212989474_212989630	0.525641	1072.21	3209.42	676.878	898.109	185.987	222.673	991.378	626.128	1030.4	255.237	1128.12	997.929	725.603	618.141
chr2	211947428	211947618	191	ERBB4_exon_03_chr2_212812152_212812343	0.39267	1140.25	3220.65	764.838	1142.37	227.188	224.099	1447.52	763.461	1206.98	294.22	1149.16	1071.48	841.215	1108.2
chr2	211788023	211788161	139	ERBB4_exon_04_chr2_212652747_212652886	0.410072	1004.53	2901.88	588.043	952.691	190	173.079	1149.58	616.82	952.669	219.496	873.266	864.252	634.82	783.935
chr2	211750637	211750706	70	ERBB4_exon_05_chr2_212615361_212615431	0.528571	1518.39	4097.2	818.471	1376.51	244.986	254.614	1558.64	833.986	1368.06	308.657	1268.69	1446.03	892.371	1193
chr2	211725074	211725196	123	ERBB4_exon_06_chr2_212589798_212589921	0.536585	1112.85	2903.74	657.024	822.22	178.65	197.341	972.252	618.008	1017.08	250.805	1011.15	992.268	705	596.033
chr2	211722391	211722536	146	ERBB4_exon_07_chr2_212587115_212587261	0.431507	729.842	2035.75	446.788	716.219	146.514	118.178	907.034	478.836	681.336	166.164	629.199	679.007	498.192	633.911
chr2	211713533	211713650	118	ERBB4_exon_08_chr2_212578257_212578375	0.415254	766.703	1697.7	519.89	696.5	208.822	149.568	805.746	548.441	684.28	199.305	733.822	681.127	527.059	602.288
chr2	211712048	211712178	131	ERBB4_exon_09_chr2_212576772_212576903	0.40458	861.221	2513.31	511.427	827.824	160.023	132.237	967.756	532.786	823.198	178.504	721.008	870.267	536.763	694.634
chr2	211705316	211705393	78	ERBB4_exon_10_chr2_212570040_212570118	0.461538	626.013	1597.03	382.359	447.141	109.782	111.269	540.744	338.346	530.705	136.756	656.782	404.577	338.654	270.974
chr2	211704102	211704196	95	ERBB4_exon_11_chr2_212568826_212568921	0.431579	847.811	2739.26	552.126	826.568	188.474	169.895	972.642	599.632	828.4	198.389	834.737	878.021	573.537	604.8
chr2	211701965	211702168	204	ERBB4_exon_12_chr2_212566689_212566893	0.431373	1110.63	3147.5	590.936	971.951	226.794	206.912	1046.14	708.108	1160.12	293.539	1134.68	1009.08	762.309	766.235
chr2	211679050	211679186	137	ERBB4_exon_13_chr2_212543774_212543911	0.525547	1094.74	3077.18	691.496	1034.5	236.511	249.883	1173.73	751.234	1090.8	302.745	1031.03	1047.48	730.445	828.175
chr2	211673162	211673259	98	ERBB4_exon_14_chr2_212537886_212537984	0.530612	1678.89	4609.02	876.184	1359.24	277.235	266.418	1536.08	953.612	1485.81	320.449	1388.77	1567.43	915.5	986.041
chr2	211665321	211665479	159	ERBB4_exon_15_chr2_212530045_212530204	0.477987	934.692	2423.52	546.283	876.535	186.717	177.692	1029.05	594.415	991.736	221.453	968.308	930.509	652.006	746.497
chr2	211657752	211657830	79	ERBB4_exon_16_chr2_212522476_212522555	0.493671	1219.73	3499.81	749.544	1078.53	248.278	234	1212.47	758.304	1362.85	229.747	1224.04	1133.8	820.81	787.582
chr2	211630460	211630596	137	ERBB4_exon_17_chr2_212495184_212495321	0.430657	814.693	2249.74	620.518	841.81	203.679	208.898	887.409	632.131	868.401	240.533	870.547	836.642	585.628	554.489
chr2	211623920	211624046	127	ERBB4_exon_18_chr2_212488644_212488771	0.440945	961.512	2528.2	592.827	814.071	202.205	175.071	859.331	640.134	929.52	240.457	1005.98	874.299	632.173	571.992
chr2	211619175	211619277	103	ERBB4_exon_19_chr2_212483899_212484002	0.427184	730.515	2000.99	485.602	653.874	147.524	138.864	797.786	463.466	688.136	189.612	685.272	720.33	511.68	576.223
chr2	211561901	211562090	190	ERBB4_exon_20_chr2_212426625_212426815	0.505263	1360.86	3440.26	709.805	1188.96	246.316	238.932	1294.53	762.416	1304.12	311.453	1199.9	1306.25	844.184	963.711
chr2	211430943	211431102	160	ERBB4_exon_21_chr2_212295667_212295827	0.44375	1023.02	2657.85	587.506	823.188	146.4	153.95	1065.16	556.756	881.312	223.3	891.737	916.281	618.85	692.45
chr2	211428406	211428485	80	ERBB4_exon_22_chr2_212293130_212293210	0.425	708.237	1802.31	376.05	449.95	125.4	107.075	546.9	367.363	538.212	119.987	485.062	467.887	369.825	344.8
chr2	211424153	211424303	151	ERBB4_exon_23_chr2_212288877_212289028	0.430464	1055.89	2724.77	632.437	756.126	177.543	160.265	970.523	608.517	914.43	239.709	910.066	912.291	672.94	671.808
chr2	211422005	211422106	102	ERBB4_exon_24_chr2_212286729_212286831	0.431373	676.804	2156.29	490.451	739.716	134.304	132.441	893.294	472.392	666.775	182.029	659.794	730.814	486.392	658.059
chr2	211420439	211420613	175	ERBB4_exon_25_chr2_212285163_212285338	0.451429	547.246	1392.11	347.314	446.16	118.606	94.48	550.537	307.074	522.909	143.326	544.869	509.2	383.046	324.754
chr2	211387943	211387994	52	ERBB4_exon_26_chr2_212252667_212252719	0.557692	554.827	1750	382.442	501	120.981	98.8846	589.885	362.327	533.288	124.692	601.673	529.25	396.231	413.712
chr2	211386851	211387152	302	ERBB4_exon_27_chr2_212251575_212251877	0.536424	1594.66	4544.79	893.116	1331.66	300.583	317.911	1425.54	948.937	1714.1	388.195	1659.18	1555.11	1139.05	766.017
chr2	211383613	211384062	450	ERBB4_exon_28_chr2_212248337_212248787	0.493333	1315.64	3600	767.34	1074.28	229.9	256.153	1238.39	769.502	1317.62	325.751	1332.74	1323.6	898.182	776.398
chr19	45351661	45351662	2	ERCC2_HotspotRegion_1_chr19_45854918_45854920	0.5	1328	3057	605	904	149	159.5	959	475	822	241.5	770	1014.5	567.5	500.5
chr19	45357298	45357300	3	ERCC2_HotspotRegion_10_chr19_45860555_45860558	0.666667	1507.67	4199.67	1095.67	1327.33	286	346.333	1405.67	953	1720.67	396	1635.33	1427.67	1176	742.667
chr19	45364001	45364092	92	ERCC2_HotspotRegion_15_chr19_45867258_45867350	0.782609	982.804	2321.16	747.924	901.685	160.272	163.87	985.598	461.098	919.804	236.457	988.826	895.478	680.891	469.033
chr19	45364429	45364452	24	ERCC2_HotspotRegion_16_chr19_45867686_45867710|ERCC2_HotspotRegion_24_cbio_chr19_45867687_45867687	0.625	732.417	1730.79	425.083	626.542	91.3333	84.375	748.083	290.875	579.792	173	567	687.125	454.167	477.708
chr19	45364922	45364923	2	ERCC2_HotspotRegion_18_chr19_45868179_45868181	0.5	553.5	1456.5	409	498.5	75.5	78.5	552.5	244.5	465.5	124	509	538.5	382	290
chr19	45368734	45368735	2	ERCC2_HotspotRegion_20_chr19_45871991_45871993	0.5	478.5	1133	377.5	519	89.5	71	594.5	323	448.5	142	553.5	480	469	461
chr19	45368955	45368962	8	ERCC2_HotspotRegion_21_chr19_45872212_45872220	0.5	1425.62	3845.25	978.875	1322.62	246	277	1494.25	884.375	1485.38	397.25	1487.5	1378.12	1116.25	833.625
chr19	45369122	45369123	2	ERCC2_HotspotRegion_22_chr19_45872379_45872381	0.5	1881.5	5249	1160	1570.5	347.5	373	1752.5	1050	1920.5	482.5	1894	1676	1356	924.5
chr19	45370168	45370168	1	ERCC2_HotspotRegion_23_cbio_chr19_45873425_45873425	0	853	2528	581	836	142	175	920	379	886	168	634	854	531	516
chr19	45357362	45357362	1	ERCC2_HotspotRegion_25_cbio_chr19_45860619_45860619	1	1843	4671	1217	1515	335	384	1647	1125	2046	454	1897	1692	1379	838
chr19	45352580	45352581	2	ERCC2_HotspotRegion_5_chr19_45855837_45855839	1	1651	4165	964.5	1372	258	264	1473	731.5	1464.5	404.5	1480	1525	1042	787
chr19	45352756	45352757	2	ERCC2_HotspotRegion_6_chr19_45856013_45856015	1	1401	3701	886	1299.5	205	194.5	1392.5	666	1214	334.5	1244.5	1341	953	930
chr19	45353098	45353099	2	ERCC2_HotspotRegion_8_chr19_45856355_45856357	1	491	1047.5	405	497	55	60	601.5	181	431.5	112.5	385	482	307	357
chr6	151807911	151808366	456	ESR1_exon_02_chr6_152129045_152129501	0.682018	1070.66	2983.64	774.822	975.471	203.59	226.327	1100.69	573.208	1186.16	300.557	1077.57	1111.35	794.621	469.206
chr6	151842595	151842789	195	ESR1_exon_03_chr6_152163729_152163924	0.492308	805.231	2554.16	582.713	918.477	163.333	163.728	1063.83	494.477	795.805	237.185	805.697	898.626	609.974	764.892
chr6	151880653	151880773	121	ESR1_exon_04_chr6_152201787_152201908	0.504132	460.124	1643.7	404.587	555.76	101.149	118.207	588.752	286.43	521.124	112.273	484.231	536.05	380.033	348.132
chr6	151944171	151944510	340	ESR1_exon_05_chr6_152265305_152265645	0.552941	1483.59	4191.94	918.388	1402.13	269.115	305.324	1545.86	984.924	1641.32	401.115	1518.86	1477.19	1107.12	860.521
chr6	152011654	152011796	143	ESR1_exon_06_chr6_152332788_152332931	0.524476	1299.03	3566.32	680.804	1118.68	213.238	201.021	1279.09	660.315	1193.22	260.385	1050.48	1222.12	710.357	895.413
chr6	152060989	152061126	138	ESR1_exon_07_chr6_152382123_152382261	0.463768	673.819	1939.3	511.775	758.268	167	143.413	886.007	501.543	907.594	201.812	830.703	692.362	599.572	678.529
chr6	152094383	152094570	188	ESR1_exon_08_chr6_152415517_152415705	0.569149	1371.95	3833.89	893.777	1184.82	229.298	241.074	1392.28	794.021	1461.8	367.606	1402.37	1270.19	1025.18	744.745
chr6	152098730	152098968	239	ESR1_exon_09_chr6_152419864_152420103	0.577406	1126.57	3364.84	808.23	1265.1	221.331	228.929	1523.82	680.167	1245.42	323.155	1219.61	1252.05	920.046	1072.33
chr12	11853564	11869462	15899	ETV6_1	0.431977	918.064	2253.29	610.95	992.549	192.048	170.757	1161.54	573.185	905.077	262.658	967.101	883.63	756.763	988.824
chr12	11869978	11884476	14499	ETV6_2	0.429616	870.059	2136.33	590.722	1014.83	190.174	167.979	1221.65	552.541	827.267	266.195	928.803	895.404	762.305	1069.68
chr7	148847180	148847300	121	EZH2_exon_02_chr7_148544271_148544392	0.487603	271.43	616.744	149.876	218.661	34.4876	23.8347	247.24	136.942	181.066	42.3471	183.579	226.802	167.446	206.256
chr7	148846468	148846600	133	EZH2_exon_03_chr7_148543559_148543692	0.443609	602.226	1333.88	358.406	499.248	114.226	101.774	567.008	316.128	383.466	114.421	356.556	525.511	364.436	466.406
chr7	148832632	148832752	121	EZH2_exon_04_chr7_148529723_148529844	0.421488	271.446	603.14	175.314	234.669	55.9917	39.3223	324.331	135.207	212.355	76.5289	207.421	201.421	176.934	221.298
chr7	148829726	148829850	125	EZH2_exon_05_chr7_148526817_148526942	0.344	210.384	545.136	186.768	283.008	57.248	39.24	361.92	180.248	195.408	67.456	244.744	261.816	201.976	317.984
chr7	148828738	148828882	145	EZH2_exon_06_chr7_148525829_148525974	0.393103	621.503	1222.35	310.186	418.234	86.9655	67.8828	515.772	267.993	421.11	115.848	443.331	450.724	378.483	356.634
chr7	148827162	148827268	107	EZH2_exon_07_chr7_148524253_148524360	0.392523	461.103	1103.81	252.075	435.477	86.5981	57.4673	606.103	212.393	314.299	96.6729	301.047	399.056	244.252	510.757
chr7	148826452	148826634	183	EZH2_exon_08_chr7_148523543_148523726	0.42623	667.945	1458.98	422.197	681.541	113.536	103.678	850.995	365.557	538.656	157.454	592.552	614.142	485.044	652.027
chr7	148819594	148819689	96	EZH2_exon_09_chr7_148516685_148516781	0.4375	383.417	790.146	255.625	372.135	72.1354	51.2083	533.375	262.094	399.406	99.6875	389	359.365	311.708	424.781
chr7	148817875	148818119	245	EZH2_exon_10_chr7_148514966_148515211	0.518367	1028.57	2256.65	532.237	730.343	174.376	138.208	905.016	435.657	748.004	226.576	724.873	801.551	626.776	564.543
chr7	148817220	148817393	174	EZH2_exon_11_chr7_148514311_148514485	0.41954	504.328	1229.89	307.098	446.931	86.0115	78.931	474.351	246.511	376.73	102.408	409.621	411.374	327.063	306.213
chr7	148816682	148816780	99	EZH2_exon_12_chr7_148513773_148513872	0.464646	649.505	1271.74	321.384	450.455	71.3636	68.8283	575.273	205.222	371.374	88.8687	379.859	513.616	310.404	415.394
chr7	148815504	148815548	45	EZH2_exon_13_chr7_148512595_148512640	0.488889	690.333	1378.51	427.8	529.178	96.0444	95.8667	649.978	282.133	509.956	139.733	467.667	505.044	391.933	408.111
chr7	148814912	148815041	130	EZH2_exon_14_chr7_148512003_148512133	0.430769	514.246	1005.18	279.915	401.923	68.2846	51.5385	522.938	203.231	355.808	93.8385	380.708	417.315	296.6	379.908
chr7	148813957	148814139	183	EZH2_exon_15_chr7_148511048_148511231	0.546448	1164.57	2410.02	580.667	934.104	160.426	152.328	1176.56	463.623	878.033	227.333	809.399	962.454	685.82	825.88
chr7	148811623	148811722	100	EZH2_exon_16_chr7_148508714_148508814	0.45	531.01	1067.97	283.1	493.26	76.54	77.72	758.75	299.73	341.06	132.58	355.8	364.27	273.37	576.16
chr7	148810331	148810416	86	EZH2_exon_17_chr7_148507422_148507508	0.360465	457.186	1012.34	270.07	347.756	66.2093	63.7326	404.884	191.07	301.733	86.1279	324.942	377.302	269.14	340.605
chr7	148809308	148809392	85	EZH2_exon_18_chr7_148506399_148506484	0.4	378.6	825.529	245.894	392.988	55.9412	57.5529	495.482	211.235	308.976	117.882	391.353	307.671	329.271	460
chr7	148809069	148809157	89	EZH2_exon_19_chr7_148506160_148506249	0.426966	749.315	1576.91	399.618	750.618	99.3146	101.382	841.011	384.079	502.674	167.584	627.416	643.899	486.573	777.82
chr7	148807644	148807708	65	EZH2_exon_20_chr7_148504735_148504800	0.476923	482.492	956.569	219.508	396.2	50.5692	45.2923	451.908	198.477	249.8	62.5538	232.246	357.492	195.108	297.062
chr16	89816535	89816617	83	FANCA_exon_01_chr16_89882942_89883025	0.759036	406.867	1380.16	347.096	604.771	75.9277	71.8675	633.458	137.084	393.012	92.1687	430.783	554.771	307.217	480.145
chr16	89815875	89815988	114	FANCA_exon_02_chr16_89882282_89882396	0.491228	408.149	1449.38	331.184	509.035	99.0614	93.7632	569.789	278.561	527.561	126.93	392.184	442.158	336.114	388.149
chr16	89814518	89814615	98	FANCA_exon_03_chr16_89880925_89881023	0.387755	561.388	1753.06	435.99	639.112	140.959	103.306	797.122	461.816	685.071	184.561	647.776	549.245	493.776	564.439
chr16	89810927	89811073	147	FANCA_exon_04_chr16_89877334_89877481	0.605442	693.878	1900.07	500.184	791.211	167.265	156.129	988.027	435.98	756.327	207.599	760.279	774.918	580.259	713.81
chr16	89810705	89810804	100	FANCA_exon_05_chr16_89877112_89877212	0.4	274.63	726.6	223.67	398.5	86.54	55.56	492.5	220.46	370.46	109.73	430.94	307.87	359.89	371.64
chr16	89808292	89808369	78	FANCA_exon_06_chr16_89874699_89874777	0.5	380.551	1067.31	260.859	398.808	103.051	96.4872	453.59	325.038	470.244	120.628	368.974	383.192	338.513	294.987
chr16	89805278	89805394	117	FANCA_exon_07_chr16_89871685_89871802	0.564103	344.496	931.974	207.444	411.017	58.7521	64.0513	444.675	144.487	305.556	77.188	268.222	348.615	234.624	365.769
chr16	89803257	89803343	87	FANCA_exon_08_chr16_89869664_89869751	0.390805	315.667	903.253	275.448	383.77	51.0805	66.3103	448.747	200.736	315.701	95.0115	303.161	292.333	276.448	362.391
chr16	89799603	89799640	38	FANCA_exon_09_chr16_89866010_89866048	0.447368	488.158	1688.82	381.763	662.921	89.6842	88.8947	760.237	297.789	485.105	153.579	450.763	521.447	421.105	713.237
chr16	89799164	89799234	71	FANCA_exon_10_chr16_89865571_89865642	0.549296	653.817	2070.31	461.437	813	118.662	132.535	993.437	414.352	677.282	207.338	685.268	727.535	595.972	703.972
chr16	89795904	89796020	117	FANCA_exon_11_chr16_89862311_89862428	0.495726	658.983	1868.05	484.974	696.658	134.35	119.265	755.051	433.94	782.607	206.607	683.145	662.162	562.761	482.162
chr16	89792469	89792549	81	FANCA_exon_12_chr16_89858876_89858957	0.567901	469.741	1162.09	337.852	411.679	82.8519	64.8272	414.494	245.654	462.272	87.4815	364.58	409.877	340.432	300.543
chr16	89791925	89792070	146	FANCA_exon_13_chr16_89858332_89858478	0.527397	482.534	1250.99	347.164	464.705	70.5616	54.2466	531.055	256.911	431.575	124.63	542.521	418.459	348.582	445.651
chr16	89791401	89791538	138	FANCA_exon_14_chr16_89857808_89857946	0.608696	521.572	1503.73	351.362	543.036	75.913	73.3478	575.862	235.638	421.116	103.428	366.848	513.051	331.746	472.167
chr16	89784852	89784966	115	FANCA_exon_15_chr16_89851259_89851374	0.565217	791.174	2419.43	509.548	702.243	110.852	126.235	811.487	363.426	746.817	144.313	657.757	745.452	544.652	580.991
chr16	89783005	89783104	100	FANCA_exon_16_chr16_89849412_89849512	0.61	896.28	2443.36	644.23	1042.7	189.68	150.61	1181.39	516.48	963.74	238.91	900.13	941.81	829.7	845.26
chr16	89782857	89782920	64	FANCA_exon_17_chr16_89849264_89849328	0.4375	413	1128.12	324.656	460.922	80.2812	76.8438	506.203	265.859	420.953	127.469	437.25	452.188	391.453	333.5
chr16	89779867	89779959	93	FANCA_exon_18_chr16_89846274_89846367	0.548387	560.699	1587.58	406.882	597.925	100.441	100.215	671.71	298.968	554.968	142.129	481.882	602.204	393.355	417.409
chr16	89778941	89779005	65	FANCA_exon_19_chr16_89845348_89845413	0.584615	833.262	2510.34	532.815	926.431	157.492	163.585	1115.14	526.969	918.015	214.015	868.631	898.015	642.6	712.031
chr16	89778799	89778852	54	FANCA_exon_20_chr16_89845206_89845260	0.537037	1015.57	2924.87	653.333	1132.72	221.741	247.074	1326.74	622.796	1159.69	294.463	1082.07	1100.69	858.074	798.611
chr16	89775740	89775817	78	FANCA_exon_21_chr16_89842147_89842225	0.538462	338.09	863.744	169.833	297.167	56.0897	52.7179	337.987	149.59	280.115	60.5128	232.321	292.321	164.744	208.077
chr16	89773269	89773386	118	FANCA_exon_22_chr16_89839676_89839794	0.627119	665.898	1628.19	386.212	609.161	125.712	109.559	650.195	295.322	698	125.788	521	632.5	492.517	424
chr16	89771676	89771816	141	FANCA_exon_23_chr16_89838083_89838224	0.51773	454.624	1502.45	397.908	490.574	85.6879	70.3617	481.865	302.064	467.823	109.716	514.355	485.688	398.142	328.709
chr16	89770562	89770636	75	FANCA_exon_24_chr16_89836969_89837044	0.613333	639.68	1997.07	516.6	671.813	110.813	123.52	736.32	330.733	743.267	197.707	793.347	729.093	557.413	372.2
chr16	89770164	89770261	98	FANCA_exon_25_chr16_89836571_89836669	0.663265	868.959	2494.81	691.071	945.663	179.745	178.694	1055.78	578.735	1175.44	286.112	1054.56	915.673	842.796	585.888
chr16	89769835	89770026	192	FANCA_exon_26_chr16_89836242_89836434	0.635417	1342.34	3992.27	949.109	1331.67	260.073	281.312	1430.45	889.349	1600.98	403.401	1482.49	1334.48	1117.56	733.833
chr16	89767139	89767239	101	FANCA_exon_27_chr16_89833546_89833647	0.405941	470.238	1385.01	326.545	421.327	98.5049	68.1089	523.713	295.277	470.099	154.871	512.564	401.188	393.426	301.337
chr16	89764888	89765068	181	FANCA_exon_28_chr16_89831295_89831476	0.530387	1113.01	2259.82	606.994	1483.52	181.939	165.713	1823.25	526.044	1100.09	276.884	971.718	1151.55	743.337	2222.57
chr16	89761947	89762024	78	FANCA_exon_29_chr16_89828354_89828432	0.435897	652.282	1581.09	489.474	669.038	140.244	136.09	808.974	498.359	800.244	209.731	876.885	593.256	622.628	575.987
chr16	89758575	89758707	133	FANCA_exon_30_chr16_89824982_89825115	0.571429	726.308	1931.47	541.293	949.421	166.714	181.925	1043.41	535.684	976.165	233.03	921.639	774.594	686.286	692.692
chr16	89752136	89752224	89	FANCA_exon_31_chr16_89818543_89818632	0.426966	446.292	1514.83	413.472	513.719	93.8989	84.8652	580.798	305.225	499.843	136.371	547.708	401.888	450.854	428.112
chr16	89749728	89749904	177	FANCA_exon_32_chr16_89816135_89816312	0.581921	604.147	1038.89	429.791	588.073	72.9435	85.4859	661.226	294.412	574.328	150.52	651.09	543.023	419.921	568.508
chr16	89748657	89748769	113	FANCA_exon_33_chr16_89815064_89815177	0.584071	908.239	2391.96	742.142	1097.21	201.867	206.681	1266.19	604.071	1207.18	308.867	1091.75	1049.08	844.602	824.31
chr16	89746829	89746892	64	FANCA_exon_34_chr16_89813236_89813300	0.5625	1054.75	3248.48	781.547	1236.16	203.453	240.266	1446.22	679.312	1252.19	301.172	1259.06	1151.44	889.438	1015.16
chr16	89746582	89746690	109	FANCA_exon_35_chr16_89812989_89813098	0.568807	934	2889.09	695.817	1203.75	198.046	214.422	1383.29	557.257	1134.92	325.578	1085.12	1130.47	863.578	1033.59
chr16	89744957	89745073	117	FANCA_exon_36_chr16_89811364_89811481	0.65812	913.564	2782.87	719.376	1019.54	216.12	187.094	1149.09	543.248	1098.04	257.795	968.872	1055.26	769.949	594.299
chr16	89742798	89742940	143	FANCA_exon_37_chr16_89809205_89809348	0.566434	611.685	2057.13	510.098	1055.88	172.727	187.224	1171.18	505.287	848.524	216.126	868.196	850.706	659.28	883.643
chr16	89740802	89740868	67	FANCA_exon_38_chr16_89807209_89807276	0.447761	488.896	1164.46	392.642	565.194	97.4627	105.045	639.522	400.045	597.149	154.791	585.164	462.134	465.657	357.03
chr16	89739992	89740101	110	FANCA_exon_39_chr16_89806399_89806509	0.5	785.518	2678.49	570.409	848.182	128.282	173.664	967.582	508.591	867.864	211.482	830.609	836.164	681.391	594.382
chr16	89739476	89739555	80	FANCA_exon_40_chr16_89805883_89805963	0.6375	990.475	2610.74	664.712	1033.33	184.95	177.438	1082.64	556.5	1099.45	237.562	926.9	930.3	767.263	629.962
chr16	89739131	89739291	161	FANCA_exon_41_chr16_89805538_89805699	0.565217	717.118	1950.65	590.925	746.957	142.168	135.174	838.932	485.708	799.994	227.112	816.186	757.888	592.087	496.565
chr16	89738880	89738976	97	FANCA_exon_42_chr16_89805287_89805384	0.505155	961.856	2809.85	726	1013.94	185.969	211.237	1050.13	600.753	1115.9	327.619	1100.07	999.309	958.825	701.598
chr16	89738599	89738710	112	FANCA_exon_43_chr16_89805006_89805118	0.660714	688.366	2026.22	537.589	731.732	130.348	153.893	884.991	443.795	762.402	197.179	743.652	754.241	600.643	499.589
chr9	95249125	95249293	169	FANCC_exon_02_chr9_98011406_98011575	0.443787	356.852	1186.51	325.172	656.077	63.8225	62.3905	824.201	253.302	350.172	114.509	395.462	566.55	273.45	886.929
chr9	95247430	95247518	89	FANCC_exon_03_chr9_98009711_98009800	0.359551	345.449	1209.72	327.258	615.843	89.4831	97.7528	717.798	252.944	421.775	128.202	416.978	488.596	373.348	730.056
chr9	95240647	95240745	99	FANCC_exon_04_chr9_98002928_98003027	0.333333	341.232	1081.69	274.929	401.889	77.7071	67.7374	509	201.313	297.626	90.2727	303.162	324.293	255.677	377.081
chr9	95172035	95172149	115	FANCC_exon_05_chr9_97934316_97934431	0.356522	195.287	527	169.07	338.696	39.1652	37.6087	427.157	161.391	193.009	42.6609	216.609	266.948	167.957	384.704
chr9	95171077	95171145	69	FANCC_exon_06_chr9_97933358_97933427	0.376812	687.507	1879.91	485.232	738.493	130.217	133.768	957.652	397.391	676.449	183.58	699.449	694.072	493.812	776.072
chr9	95149921	95150089	169	FANCC_exon_07_chr9_97912202_97912371	0.538462	526.036	1770.47	431.355	742.065	105.249	103.308	880.391	303.183	585.101	132.385	579.757	710.024	419.586	761.172
chr9	95135344	95135504	161	FANCC_exon_08_chr9_97897625_97897786	0.440994	310.932	1045.86	258.789	355.043	56.7453	63.2609	453.981	207.745	321.894	90.4224	330.273	362.547	269.696	305.23
chr9	95126527	95126583	57	FANCC_exon_09_chr9_97888808_97888865	0.54386	575.877	2047.82	418.193	693.07	126.123	112.649	845.982	416.474	571.579	165.789	547.053	721.07	450.193	676.544
chr9	95125084	95125187	104	FANCC_exon_10_chr9_97887365_97887469	0.509615	748.808	2034.67	434.875	834.615	123.173	117.135	1014.16	409.173	613.433	133.788	629.404	741.817	461.154	973.096
chr9	95117313	95117392	80	FANCC_exon_11_chr9_97879594_97879674	0.5125	600.788	1988.26	464.087	797.45	133.525	125.2	947.8	394.675	681.025	166.363	737.487	799.288	499.875	734.525
chr9	95114627	95114712	86	FANCC_exon_12_chr9_97876908_97876994	0.5	665.733	2029.17	460.651	797.477	126.663	145.07	928.802	407.581	703.802	181.058	739.128	802.326	536.93	745.081
chr9	95111461	95111639	179	FANCC_exon_13_chr9_97873742_97873921	0.597765	503.436	1454.03	360.43	525.223	92.8771	93.5531	599.201	314.531	551.916	139.609	556.989	554.33	412.279	396.469
chr9	95107064	95107271	208	FANCC_exon_14_chr9_97869345_97869553	0.615385	949.361	2824.52	664.572	944.288	165.135	188.846	1054.66	538.51	1039.33	254.808	963.947	982.154	721.635	599.25
chr9	95101705	95101852	148	FANCC_exon_15_chr9_97863986_97864134	0.466216	409.595	1576.98	305.176	676.081	104.831	85.7568	818.534	261.878	409.851	97.6757	422.358	607.405	320.919	711.203
chr2	58241216	58241315	100	FANCL_exon_01_chr2_58468350_58468450	0.62	604.44	2262.13	514.38	1137.78	137.87	164.39	1392.72	372.06	825.14	174.64	662.49	1022.22	479.55	1305.17
chr2	58232052	58232114	63	FANCL_exon_02_chr2_58459186_58459249	0.428571	959	3002.9	673.143	1066.38	226.746	203.111	1391.33	564.698	1068.84	265.825	940.492	1016.78	747.81	1107.94
chr2	58229812	58229876	65	FANCL_exon_03_chr2_58456946_58457011	0.369231	468.908	1451.29	365.123	522.631	128.015	96.0154	702.231	339.662	504.8	157.585	485.554	459.877	440.354	572.862
chr2	58226726	58226786	61	FANCL_exon_04_chr2_58453860_58453921	0.409836	506.23	1297.49	412.443	497.492	127	111.525	629.967	404.541	501.016	189.967	495.885	494.852	401.541	418.361
chr2	58221940	58222044	105	FANCL_exon_05_chr2_58449074_58449179	0.438095	540.057	1417.34	375.2	614.714	99.9524	86.5714	777.448	329.629	574.724	136.133	557.724	545.419	389.105	646.924
chr2	58204128	58204228	101	FANCL_exon_06_chr2_58431262_58431363	0.415842	995.723	2832.3	559.04	948.584	162.347	157.673	1202.17	532.921	803.97	210	851.99	921.03	626.01	936.238
chr2	58198577	58198664	88	FANCL_exon_07_chr2_58425711_58425799	0.431818	404.989	1008.8	299.898	372.261	82.1932	86.6136	514.977	271.25	417.977	133.5	507.455	348.875	362.034	387.625
chr2	58165722	58165876	155	FANCL_exon_08_chr2_58392856_58393011	0.425806	843.735	2567.84	542.497	1005.43	171.645	158.91	1222.64	519.51	805.935	218.755	764.116	933.839	552.658	976.335
chr2	58163432	58163519	88	FANCL_exon_09_chr2_58390566_58390654	0.431818	344.034	1117.15	238.352	422.409	99.25	64.3523	547.205	234.148	418.398	121.648	395.148	369.148	333.341	336.443
chr2	58163027	58163076	50	FANCL_exon_10_chr2_58390161_58390211	0.44	468.34	1021.22	471.02	472.98	145.66	147.9	623.72	478.08	519.86	151.2	612.02	417.5	488.72	349.54
chr2	58162864	58162949	86	FANCL_exon_11_chr2_58389998_58390084	0.337209	888.581	3053.2	798.442	888.407	259.453	258.093	1161.65	789.64	1175.77	324.744	1078.97	817.128	928.279	767.674
chr2	58161520	58161640	121	FANCL_exon_12_chr2_58388654_58388775	0.363636	642.058	1998.37	503.62	709.091	154.95	146.364	812.843	473.488	729.033	217.479	708.669	642.504	589.752	674.893
chr2	58160106	58160181	76	FANCL_exon_13_chr2_58387240_58387316	0.368421	583.776	2145.74	481.684	842.474	170.461	138.118	1134.49	419.013	691.539	204	708.368	779.566	627.026	1015.64
chr2	58159763	58159802	40	FANCL_exon_14_chr2_58386897_58386937	0.35	711.675	2254.6	565.7	710.725	174.65	140.05	933.325	514.9	747.4	235.5	764.325	660.25	680.35	730.625
chr4	152411301	152411805	505	FBXW7_exon_01_chr4_153332452_153332957	0.457426	1634.04	4164.02	904.135	1227.38	284.263	292.002	1451.17	932.772	1615.5	388.376	1510.28	1463.47	1118.73	940.24
chr4	152350040	152350126	87	FBXW7_exon_02_chr4_153271191_153271278	0.402299	715.586	1743.31	459.586	437.379	169.874	132.149	737.736	483.494	669.023	168.46	622.678	483.782	468.667	370.575
chr4	152346928	152347073	146	FBXW7_exon_03_chr4_153268079_153268225	0.513699	670.575	1569.52	437.822	640.952	151.87	140.315	721.952	519.644	642.116	170.493	637.226	679.014	455.918	504.726
chr4	152337800	152337938	139	FBXW7_exon_04_chr4_153258951_153259090	0.402878	475.151	1132.09	276.245	425.302	77.1223	59.4029	531.194	251	393.532	86.259	384.237	381.216	291.532	367.216
chr4	152332594	152332721	128	FBXW7_exon_05_chr4_153253745_153253873	0.46875	545.633	1273.86	315.195	379.375	104.328	106.133	498.039	297.938	528.789	134.391	458.516	434.672	338.703	316.57
chr4	152330730	152330870	141	FBXW7_exon_06_chr4_153251881_153252022	0.404255	1125.67	2816.51	609.099	1012.4	201.156	179.454	1343.36	596.312	932.794	229.184	885.504	1042.61	675.915	1110.88
chr4	152329670	152329787	118	FBXW7_exon_07_chr4_153250821_153250939	0.40678	552	1538.08	322.5	583.898	93.6017	85.6271	689.831	312.203	406.686	119.22	409.271	596.746	315.458	518.373
chr4	152328206	152328391	186	FBXW7_exon_08_chr4_153249357_153249543	0.419355	916.683	2690.19	618.855	908.548	172.312	172.726	1192.03	589.602	953.823	238.054	1009.85	1015.9	755.349	940.823
chr4	152326004	152326233	230	FBXW7_exon_09_chr4_153247155_153247385	0.452174	1051.54	3018.1	713.487	917.465	225.913	200.478	1093.46	693.365	1080.41	254.665	1067.27	1009.31	779.722	761.23
chr4	152324182	152324396	215	FBXW7_exon_10_chr4_153245333_153245548	0.413953	1007.12	2641.16	643.367	902.488	183.088	168.54	1086.47	597.405	894.214	260.981	968.181	862.674	725.27	808.595
chr4	152322879	152323151	273	FBXW7_exon_11_chr4_153244030_153244303	0.47619	1389.96	3572.01	743.923	1111.12	249.502	221.223	1317.86	762.579	1316.29	313.359	1210.14	1205.44	899.234	877.311
chr4	152382187	152382337	151	FBXW7_NM_001013415_exon_01_chr4_153303338_153303489	0.423841	1087.36	2702.96	474.589	740.384	171.113	139.974	919.066	458.861	711.219	147.45	614.099	809.755	473.066	587.907
chr4	152352468	152352732	265	FBXW7_NM_018315_exon_01_chr4_153273619_153273884	0.437736	1109.99	3331.99	694.03	1148.92	212.404	214.992	1480.99	694.77	1176.22	293.83	1076.29	1103.2	817.045	1146.46
chr11	69818712	69818935	224	FGF3_exon_01_chr11_69633479_69633703	0.727679	356.29	998.509	276.786	357.228	50.433	49.6652	368.897	158.853	282.902	90.5625	303.701	386.585	236.451	194.464
chr11	69816318	69816425	108	FGF3_exon_02_chr11_69631085_69631193	0.564815	613.185	1734.31	510.769	654.926	106.5	131.12	742.722	331.352	719.843	191.676	619.343	654.944	481.463	510.741
chr11	69810303	69810702	400	FGF3_exon_03_chr11_69625070_69625470	0.665	640.788	1859.19	547.822	768.465	120.01	112.897	862.39	322.595	625.253	187.305	679.707	797.768	514.712	650.543
chr8	38457536	38468114	10579	FGFR1_1	0.499197	837.984	2286.9	638.288	1082.87	179.995	175.404	1266.54	551.995	950.316	261.783	973.667	953.768	762.943	1058.82
chr8	38413783	38413784	2	FGFR1_HotspotRegion_1_chr8_38271300_38271302	1	833.5	2274	653.5	799.5	143	135.5	897.5	413.5	891	192.5	876.5	825.5	608.5	403.5
chr8	38418259	38418326	68	FGFR1_HotspotRegion_10_chr8_38275776_38275844	0.617647	1080.1	2884.54	750.794	1084.78	212.75	237.382	1189.21	580.544	1162.49	258.059	1099.09	1198.96	840.956	715.147
chr8	38421850	38421922	73	FGFR1_HotspotRegion_11_chr8_38279367_38279440	0.506849	434.027	1134.49	264.767	341.781	62.0137	50.7808	355.014	218.014	382.301	96	371.384	406.438	270.589	215.904
chr8	38424590	38424630	41	FGFR1_HotspotRegion_12_chr8_38282107_38282148	0.560976	1072.32	2301.93	497.61	801.293	136.634	145.366	879.976	377.512	751.634	181.488	687.829	821.293	522.61	574.585
chr8	38427968	38427970	3	FGFR1_HotspotRegion_16_chr8_38285485_38285488	0.333333	779.667	2256	532.333	686.333	145	139.333	856	476.333	798	230.333	833	734.667	602.333	461.667
chr8	38428346	38428433	88	FGFR1_HotspotRegion_17_chr8_38285863_38285951	0.477273	370.136	940.841	225.602	361.614	59.7045	53.7386	401.17	232.83	333.034	113.25	375.534	350.114	294.557	274.716
chr8	38429880	38429881	2	FGFR1_HotspotRegion_19_chr8_38287397_38287399	0.5	1068	3307.5	699	1032.5	165.5	211.5	1151	488.5	965	213	914.5	1121.5	660	553
chr8	38414010	38414030	21	FGFR1_HotspotRegion_2_chr8_38271527_38271548	0.571429	755.524	1676.52	521.619	746.571	119.095	87.9048	791.619	361.952	665.762	190.714	787.143	747.286	580.333	504.238
chr8	38414617	38414618	2	FGFR1_HotspotRegion_4_chr8_38272134_38272136	0.5	868	2143	596	950.5	160.5	171.5	1107.5	441.5	861.5	207.5	841	918	670.5	841.5
chr8	38414790	38414802	13	FGFR1_HotspotRegion_5_chr8_38272307_38272320	0.230769	790.846	1761.15	503.769	818.385	123.923	94.4615	988	338.692	632.923	169.154	640.615	741.769	567.231	726.846
chr8	38417331	38417413	83	FGFR1_HotspotRegion_9_chr8_38274848_38274931	0.409639	617.723	1817.58	414.06	497.193	94.5181	97.1566	593.096	290.145	575.217	129.771	566.916	539.892	396.494	325.012
chr8	38414280	38414280	1	FGFR1_ONCOKB_G687V_chr8_38271797_38271797	1	1046	2538	654	963	156	182	1097	578	936	251	944	971	718	671
chr8	38415951	38415951	1	FGFR1_ONKOKB_E592K_chr8_38273468_38273468	0	671	1344	302	437	82	65	463	209	416	105	406	450	296	211
chr10	121593707	121593819	113	FGFR2_exon_02_chr10_123353220_123353333	0.566372	786.124	2326.97	654.053	1307.79	188.124	179.584	1432.41	542.442	1063.43	266.867	1051.39	1113.18	750.788	1558.19
chr10	121565436	121565706	271	FGFR2_exon_03_chr10_123324949_123325220	0.531365	1054.32	3177.43	754.963	1092.25	189.661	219.221	1249.33	684.347	1138.32	317.708	1050.93	1090.46	844.24	891.096
chr10	121564500	121564581	82	FGFR2_exon_04_chr10_123324013_123324095	0.463415	258.634	899.049	237.085	402.78	52.0122	57.2805	450.402	157.134	241.28	56.8415	238.146	335.098	219.854	450.378
chr10	121551288	121551461	174	FGFR2_exon_05_chr10_123310801_123310975	0.557471	345.017	916.552	277.149	383.954	72.6322	66.2586	386.621	199.339	347.132	102.741	356.661	381.983	262.649	327.466
chr10	121538590	121538717	128	FGFR2_exon_06_chr10_123298103_123298231	0.476562	571.555	1842.47	475.766	640.812	135.555	100.148	626.57	385.648	688.359	168.734	709.539	550.086	467.477	496.641
chr10	121519977	121520171	195	FGFR2_exon_07_chr10_123279490_123279685	0.584615	762.369	2283.19	554.949	888.677	143.046	153.872	1049.41	425.979	766.749	224.149	746.185	839.313	575.713	796.164
chr10	121517317	121517465	149	FGFR2_exon_08_chr10_123276830_123276979	0.47651	456.114	1378.79	376.221	491.906	79.2349	97.4899	567.758	315.235	492.805	145.235	490.523	471.315	374.168	449.611
chr10	121515115	121515321	207	FGFR2_exon_09_chr10_123274628_123274835	0.521739	763.005	2458.35	647.841	854.126	180.043	169.116	947.415	563.367	915.232	241.13	836.401	887.237	753.42	686.676
chr10	121503788	121503943	156	FGFR2_exon_10_chr10_123263301_123263457	0.544872	578.718	1927.24	466.763	646.615	126.558	141.545	711.244	405.301	668.269	162.897	653.481	674.929	485.308	461.16
chr10	121500824	121500949	126	FGFR2_exon_11_chr10_123260337_123260463	0.571429	708.659	2162.6	566.706	740.992	142.778	140.825	924.5	382.008	752.198	196.341	700.373	806.048	567.905	656.944
chr10	121498493	121498607	115	FGFR2_exon_12_chr10_123258006_123258121	0.426087	394.652	1274.58	295.104	517.122	75.7826	61.7391	588.452	256.904	410.209	97.0261	371.4	472.583	303.017	605.409
chr10	121496530	121496724	195	FGFR2_exon_13_chr10_123256043_123256238	0.533333	760.656	2189.65	571.841	876.646	158.508	154.113	1040.61	466.482	783.221	208.841	756.595	854.436	588.092	787.877
chr10	121487989	121488115	127	FGFR2_exon_14_chr10_123247502_123247629	0.354331	671.528	2099.95	452.394	708.969	146.764	127.953	796.323	360.929	733.449	193.858	666.441	642.339	548.268	572.732
chr10	121487352	121487426	75	FGFR2_exon_15_chr10_123246865_123246940	0.506667	421.947	997.56	288.093	375.133	74.6	78.3733	457.093	208.947	404.587	93.8	314.067	372.973	278.467	358.44
chr10	121485393	121485534	142	FGFR2_exon_16_chr10_123244906_123245048	0.528169	750	2248.41	548.204	703.465	164.19	146.077	845.746	453.965	876.141	222.099	744.437	792.817	574.958	545.845
chr10	121479855	121483805	3951	FGFR2_exon_18_chr10_123239368_123239537|FGFR2_1|FGFR2_exon_17_chr10_123243209_123243319	0.421159	688.818	1955.08	564.648	824.749	171.694	150.292	990.517	521.186	794.976	228.975	827.059	771.8	668.476	867.834
chr10	121518680	121518831	152	FGFR2_NM_022970_exon_07_chr10_123278193_123278345	0.5	537.322	1693.42	444.553	548.98	125.901	128.368	618.842	380.987	653.007	135.158	626.711	551.77	497.368	403.572
chr4	1793931	1794045	115	FGFR3_exon_02_chr4_1795657_1795772	0.773913	490.8	1926.16	359.043	535.522	79.7565	88.2957	549.357	239.661	472.626	97.6783	416.939	593.6	317.93	230.965
chr4	1799250	1799528	279	FGFR3_exon_03_chr4_1800976_1801255	0.695341	1342.33	3012.27	935.05	1228.74	198.785	213.079	1387.92	618.806	1254.58	299.72	1274.54	1288.67	944.215	923.659
chr4	1799743	1799817	75	FGFR3_exon_04_chr4_1801469_1801544	0.626667	1293.41	4047.23	952.947	1345.71	221.2	268.067	1420.49	725.213	1343.91	320.32	1149.75	1476.27	956.68	849.173
chr4	1801363	1801541	179	FGFR3_exon_05_chr4_1803089_1803268	0.687151	1070.2	2705.15	778.067	1120.55	157.196	151.922	1277.35	491.341	1071.76	268.374	1081.28	1079.42	805.101	960.257
chr4	1801616	1801748	133	FGFR3_exon_06_chr4_1803342_1803475	0.631579	1359.78	3687.32	1040.2	1400.38	234.985	275.504	1565.67	749.632	1444.07	421.481	1452.88	1467.92	1103.23	1191.81
chr4	1801831	1802027	197	FGFR3_exon_07_chr4_1803557_1803754	0.664975	993.665	2030.28	711.244	1000.86	144.442	145.711	1179.96	417.716	854.442	263.091	848.731	1039.45	626.685	939.431
chr4	1803688	1803841	154	FGFR3_exon_08_alt_chr4_1805414_1805568	0.590909	493.487	1641.45	405.773	598.571	116.325	111.227	636.104	347.422	577.87	180.474	594.084	574.922	504.682	503.623
chr4	1802910	1803066	157	FGFR3_exon_08_chr4_1804636_1804793	0.649682	653.981	1593.14	519.42	634.274	71.8662	94.4904	652.656	298.045	583.427	149.427	580.758	671.643	386.134	420.943
chr4	1804326	1804525	200	FGFR3_exon_09_chr4_1806052_1806252	0.66	1725.81	4006.45	1101.01	1320.73	258.34	319.675	1362.75	885.61	1679.41	403.83	1600.11	1550.35	1126.66	762.675
chr4	1804820	1804974	155	FGFR3_exon_10_chr4_1806546_1806701	0.664516	735.703	1787.18	537.832	721.335	112.471	125.755	806.639	317.045	590.445	161.142	578.768	763.31	449.581	612.445
chr4	1805351	1805481	131	FGFR3_exon_11_chr4_1807077_1807208	0.656489	989.069	2397.66	711.481	959.702	134.359	157.031	1054.34	480.397	926.29	240.206	836.916	977.076	653.733	646.679
chr4	1805555	1805674	120	FGFR3_exon_12_chr4_1807281_1807401	0.55	977.842	2107.69	794.058	919.825	144.967	175.883	1092.59	515.192	1019.82	294.692	1051.78	987.225	780.442	664.958
chr4	1805746	1805945	200	FGFR3_exon_13_chr4_1807472_1807672	0.68	911.395	2151.89	703.56	893.855	148.96	155.235	1034.56	461.59	881.87	248.195	889.01	1006.02	694.645	677.925
chr4	1806047	1806178	132	FGFR3_exon_14_chr4_1807773_1807905	0.598485	1006.58	2703.78	685.379	969.015	155.576	156.303	1009.86	510.076	893.424	257.25	918.545	1052.82	753.939	659.977
chr4	1806253	1806332	80	FGFR3_exon_15_chr4_1807979_1808059	0.625	1052.06	2687.14	658.825	1040.53	154.537	158.137	960.925	439.325	815.212	255.463	786.688	1075.22	635.263	616.712
chr4	1806542	1806688	147	FGFR3_exon_16_chr4_1808268_1808415	0.646259	1537.86	3492.75	936.082	1202.09	232.252	237.476	1379.68	707.796	1374.88	350.286	1245.77	1353.5	1019.75	719.531
chr4	1806825	1808911	2087	FGFR3_exon_17_chr4_1808551_1808666|FGFR3_1|FGFR3_exon_18_chr4_1808838_1808994	0.56253	1304.86	3104.47	881.733	1146.09	231.794	235.919	1344.81	696.465	1275.61	327.093	1229.99	1219.81	916.377	848.516
chr5	177089630	177089631	2	FGFR4_HotspotRegion_1_chr5_176516630_176516632	0.5	722	2157	480	735.5	127.5	116	772	347.5	689	183	570.5	797.5	488	340
chr5	177092729	177092753	25	FGFR4_HotspotRegion_10_chr5_176519729_176519754	0.64	492.24	1339.48	404.64	488.4	74.96	47.6	547.52	228.2	364	92.4	395.88	555.08	271.6	315.68
chr5	177093242	177093321	80	FGFR4_HotspotRegion_11_chr5_176520242_176520322	0.7375	751.225	1947.67	613.275	750.962	86.7875	100.138	828.337	294.65	626.763	144.225	606.237	790.788	429.587	356.837
chr5	177095415	177095416	2	FGFR4_HotspotRegion_13_chr5_176522415_176522417	1	831	2127.5	636	838.5	127.5	154	936.5	463	845	242.5	916.5	947.5	625.5	602.5
chr5	177095544	177095728	185	FGFR4_HotspotRegion_14_chr5_176522544_176522729	0.697297	775.292	2226.55	643.351	871.135	116.038	140.643	1003.05	356.568	754.373	221.924	713.67	968.032	612.859	723.114
chr5	177096561	177096723	163	FGFR4_HotspotRegion_15_chr5_176523561_176523724	0.662577	957.761	2792.31	665.16	850.595	153.399	153.503	975.834	497.828	964.399	237.362	794.294	939.442	584.816	539.785
chr5	177097582	177097583	2	FGFR4_HotspotRegion_16_chr5_176524582_176524584	1	1394.5	3620.5	815.5	1132	188	183	1314.5	608.5	1240	254.5	1070	1356	761	652.5
chr5	177090608	177090623	16	FGFR4_HotspotRegion_6_chr5_176517608_176517624	0.625	709.438	2466.25	673.25	821.562	153.125	143.312	1033.81	492.75	919.938	229.25	935.438	840.125	658.375	518.875
chr5	177090796	177090797	2	FGFR4_HotspotRegion_7_chr5_176517796_176517798	1	2300	5903	1373.5	2050.5	376	409.5	2208.5	1253	2493.5	554	2092	2231	1596.5	1270.5
chr5	177090962	177091037	76	FGFR4_HotspotRegion_8_chr5_176517962_176518038	0.592105	1487.41	4136.82	1031	1621.74	249.25	292.224	1773.53	811.25	1572.82	423.697	1455.07	1699.86	1084.86	1136.57
chr13	28004056	28004085	30	FLT3_HotspotRegion_1_chr13_28578192_28578222	0.566667	795.567	2229.07	585.367	862.933	138.767	141.967	1095.7	391.633	748.233	172.167	835.833	847.967	553.367	814.733
chr13	28035621	28035689	69	FLT3_HotspotRegion_11_chr13_28609757_28609826	0.376812	223.304	545.42	206.116	502.594	67.0435	74.6377	486.188	217.275	252.507	86.1449	340.464	307.029	266.101	504.783
chr13	28036001	28036047	47	FLT3_HotspotRegion_12_chr13_28610137_28610184	0.553191	518.851	1509.77	394.447	663.106	95.766	91.1915	806.553	331.723	521.894	119.426	496.553	573.426	345.383	736.894
chr13	28048320	28048321	2	FLT3_HotspotRegion_14_chr13_28622456_28622458	1	624	1418.5	432.5	742	106	91	920	304	531	134	495	604	402.5	740.5
chr13	28049450	28049451	2	FLT3_HotspotRegion_15_chr13_28623586_28623588	1	419.5	1455.5	340.5	620.5	80	91	731	307.5	408.5	152.5	433.5	532	416.5	735.5
chr13	28049732	28049811	80	FLT3_HotspotRegion_17_chr13_28623868_28623948	0.35	541.688	1468.53	486.25	924.45	129.975	119.4	1235.16	455.637	554.538	181.537	654.913	748.325	543.163	1245.24
chr13	28050157	28050158	2	FLT3_HotspotRegion_18_chr13_28624293_28624295	0.5	386	1021.5	279.5	660.5	66.5	55	837	230	305.5	84	325	518.5	306.5	819
chr13	28052619	28052620	2	FLT3_HotspotRegion_19_chr13_28626755_28626757	0.5	464	1245	383.5	567.5	102.5	91	699	299	496	150.5	522	519	400	579.5
chr13	28062038	28062039	2	FLT3_HotspotRegion_21_chr13_28636174_28636176	1	837	2578.5	541	781.5	140.5	155	892	459.5	812	175	712	831	538.5	497
chr13	28100491	28100492	2	FLT3_HotspotRegion_22_chr13_28674627_28674629	0.5	483.5	1269	337	549.5	43	83	508.5	153.5	393.5	89	291	510	243.5	374
chr13	28018485	28018545	61	FLT3_HotspotRegion_4_chr13_28592621_28592682	0.442623	558.148	1933.18	395.525	686.033	91.0656	103.721	849.131	368.328	524.475	138.23	496.016	721.115	459.689	694.426
chr13	28027222	28027223	2	FLT3_HotspotRegion_5_chr13_28601358_28601360	0	350.5	1049	304.5	340.5	58	61.5	405.5	210.5	355	108.5	411	328	272	338
chr13	28028119	28028244	126	FLT3_HotspotRegion_6_chr13_28602255_28602381	0.492063	632.262	1749.17	542.214	532.452	142.254	116.214	677.563	414.794	795.548	212.659	742.992	618.31	593.23	418.095
chr13	28032098	28032144	47	FLT3_HotspotRegion_7_chr13_28606234_28606281	0.361702	721.277	1053.57	395.213	838.638	114.872	122.979	970.021	423.574	684.745	212.979	660.872	681.234	453.191	800.298
chr13	28033979	28033994	16	FLT3_HotspotRegion_8_chr13_28608115_28608131	0.5625	583.812	1693.69	506.875	692.625	162.812	115.812	890.938	362.875	617.375	198.875	687.438	667.062	587.438	711
chr13	28034111	28034205	95	FLT3_HotspotRegion_9_chr13_28608247_28608342	0.4	761.474	2193.8	606.4	825.326	164.737	157.379	990.611	500.358	776.726	224.063	820.663	805.526	667.6	721.358
chr19	3115013	3115015	3	GNA11_HotspotRegion_1_chr19_3115010_3115013	1	1092.33	3102.33	850.667	1084.67	200.667	218.667	1185.33	659.333	1268	296.667	1151.67	1144.33	848.667	607
chr19	3118941	3118947	7	GNA11_HotspotRegion_2_chr19_3118938_3118945	0.857143	957.143	2044.71	668.429	877	161.286	162.143	903.143	486.857	1004.43	253.857	1034.71	831.429	675.143	485.286
chr9	77728600	77728601	2	GNAQ_HotspotRegion_1_chr9_80343515_80343517	0.5	369.5	1018.5	363.5	473	92.5	80.5	560	338	380.5	149.5	452.5	433	369	434
chr9	77794571	77794574	4	GNAQ_HotspotRegion_2_chr9_80409486_80409490	0.5	219.75	696.5	173	277.25	58.25	37.5	309.75	163.75	245.25	60.75	207.75	222.5	201	217.75
chr9	77797577	77797579	3	GNAQ_HotspotRegion_3_chr9_80412492_80412495	0.666667	738.333	2117	550	906.333	156	128.667	958	440.667	758.333	172	713.333	762.333	588	855.667
chr9	77922179	77922197	19	GNAQ_HotspotRegion_4_chr9_80537094_80537113	0.473684	846.579	2386.05	587	955.474	153.842	144.158	1098.89	532.368	819.947	241.421	873.579	875.842	687.737	890.421
chr9	77922307	77922308	2	GNAQ_HotspotRegion_5_chr9_80537222_80537224	0.5	960.5	2956	696	1024.5	194	195.5	1143	673	1124	297	1069	915	824.5	800.5
chr20	58853311	58853312	2	GNAS_HotspotRegion_1_chr20_57428365_57428367	1	1197	3106.5	894	1325.5	250.5	224.5	1482.5	682	1299.5	332	1275	1233.5	924	1078.5
chr20	58905428	58905429	2	GNAS_HotspotRegion_12_chr20_57480482_57480484	1	934.5	2507	618.5	881.5	197.5	118	934.5	520	796.5	210	838	784	650	824
chr20	58909359	58909367	9	GNAS_HotspotRegion_14_chr20_57484413_57484422	0.777778	579.111	1883.44	513.111	806.333	164	132.556	877.444	426.556	651	217.556	742.333	728.333	647.111	742.111
chr20	58909540	58909543	4	GNAS_HotspotRegion_15_chr20_57484594_57484598	0.75	1030.25	3300.75	777	1219.25	269.5	225	1317.25	697	1203	318.5	1205	1136.25	892.25	850
chr20	58910764	58910765	2	GNAS_HotspotRegion_18_chr20_57485818_57485820	1	949.5	2726.5	648.5	930	180	167	1187	520	808.5	216.5	840.5	918.5	622.5	788
chr20	58853434	58853435	2	GNAS_HotspotRegion_2_chr20_57428488_57428490	0.5	1259.5	3517	869.5	1137.5	226.5	228	1210.5	700	1353	316	1220.5	1272	980	662
chr20	58854179	58854339	161	GNAS_HotspotRegion_4_chr20_57429233_57429394	0.658385	1661.75	4533.36	1065.82	1311.3	308.528	274.037	1427.04	935.062	1868.06	419.832	1755.7	1531.6	1261.43	663.534
chr20	58854608	58854699	92	GNAS_HotspotRegion_5_chr20_57429662_57429754	0.804348	1896.84	4399.77	1162.26	1475.77	335.457	422.533	1640.4	903.152	2014.8	521.859	1878.97	1763.82	1372.3	709.891
chr20	58854858	58854860	3	GNAS_HotspotRegion_6_chr20_57429912_57429915	0.666667	1380.67	3781.33	973.333	1281.67	257.333	278	1441.67	671.333	1472.67	390.667	1496.67	1435.67	1145.67	693.333
chr20	58855003	58855004	2	GNAS_HotspotRegion_7_chr20_57430057_57430059	0.5	1442	4204	957	1324.5	254.5	282.5	1453.5	687.5	1483.5	386.5	1456.5	1477.5	1059.5	772
chr20	58855190	58855191	2	GNAS_HotspotRegion_8_chr20_57430244_57430246	1	874.5	2413.5	597.5	848.5	134	161.5	1005	400	860	228	884.5	882	639.5	495
chr7	81769882	81769973	92	HGF_exon_01_chr7_81399197_81399289	0.619565	1045.3	1582.6	468.598	1392.1	139.174	130.413	1544.78	426.391	770.967	217.402	748.304	1076.39	585.902	2064.73
chr7	81762705	81762874	170	HGF_exon_02_chr7_81392020_81392190	0.341176	1247.99	2598.13	600.129	818.306	188.741	171.2	1044.85	557.576	889.629	233.518	843.718	681.671	655.547	756.418
chr7	81758690	81758806	117	HGF_exon_03_chr7_81388005_81388122	0.376068	1042.11	2079.13	565.821	725.085	188.47	144.521	882.581	595.282	876.444	255.462	895.47	711.368	668.915	661.675
chr7	81757187	81757305	119	HGF_exon_04_chr7_81386502_81386621	0.445378	1138.76	2309.55	528.303	756.193	167.395	132.387	922.034	565.571	835.647	213.378	845.924	786.689	606.437	643.067
chr7	81752118	81752264	147	HGF_exon_05_chr7_81381433_81381580	0.496599	1101.89	1783.21	501.224	803.701	133.653	135.19	1016.71	519.946	827.109	179.34	798.361	797.544	578.871	817.034
chr7	81744998	81745122	125	HGF_exon_06_chr7_81374313_81374438	0.48	999.056	2120.91	493.568	708.976	112.832	97.2	893.288	429.64	638.824	155.96	674.264	717.92	477.464	597.176
chr7	81743351	81743473	123	HGF_exon_07_chr7_81372666_81372789	0.512195	1371.52	2801.72	651.87	920.187	180.309	177.13	1110.45	620.992	880.35	212.374	877.626	932.22	728.943	842.374
chr7	81729603	81729781	179	HGF_exon_08_chr7_81358918_81359097	0.435754	1317.75	2435.27	607.76	952.777	192.156	176.547	1094.37	570.737	928.749	214.682	845.95	942.911	670.48	765.816
chr7	81725888	81726019	132	HGF_exon_09_chr7_81355203_81355335	0.462121	1146.9	2340.2	560.311	706.167	141.583	163	850.515	492.136	910.144	205.712	826.318	734.038	614.53	575.992
chr7	81720743	81720849	107	HGF_exon_10_chr7_81350058_81350165	0.392523	848.916	1784.89	479.85	644.617	188.879	139.084	786.514	461.131	747.112	181.402	786.159	620.374	645.888	574.897
chr7	81717230	81717367	138	HGF_exon_11_chr7_81346545_81346683	0.449275	852.587	1362.93	357.514	581.167	95.5435	92.5	721.522	306.362	526.739	153.312	555.971	594.978	486.239	589.594
chr7	81711479	81711521	43	HGF_exon_12_chr7_81340794_81340837	0.418605	310.302	684.14	222.558	217.837	90.186	57.1395	373.279	219.837	276.535	83.3953	331.163	162.302	251.07	228.628
chr7	81710145	81710245	101	HGF_exon_13_chr7_81339460_81339561	0.39604	1120.72	2143.63	585.04	691.554	151.644	148.178	897.802	541.515	938.792	235.881	833.455	627.842	645.792	594.188
chr7	81707288	81707366	79	HGF_exon_14_chr7_81336603_81336682	0.43038	886.519	2262.49	541.253	804.304	144.949	140.101	906.101	424.734	771.646	209.481	708.861	661.734	558.696	728.392
chr7	81706285	81706429	145	HGF_exon_15_chr7_81335600_81335745	0.434483	1007.17	2449.55	507.876	886.097	167.49	149.662	1103.9	524.738	802.993	203.097	702.276	876.807	603.428	937.434
chr7	81705645	81705755	111	HGF_exon_16_chr7_81334960_81335071	0.432432	1101.18	2471.48	622.559	876.036	202.171	165.189	1117.86	646.342	1036.47	297.685	985.541	771.649	756.243	822.396
chr7	81705388	81705537	150	HGF_exon_17_chr7_81334703_81334853	0.446667	1211.98	3116.57	738.64	1055.05	215.793	196.307	1271.43	779.36	1095.03	299.453	1111.11	1002.77	870.973	945.607
chr7	81702579	81702759	181	HGF_exon_18_chr7_81331894_81332075	0.39779	1247.83	2624.51	668.481	1002.57	233.033	180.823	1253.78	658.597	1001.66	252.718	989.221	841.497	767.099	961.227
chr11	534210	534324	115	HRAS_exon_02_chr11_534209_534324	0.565217	547.887	1990.53	402.513	622.522	93.5043	120.47	684.948	345.209	533.191	163.496	602.365	503.478	499.017	346.313
chr11	533764	533946	183	HRAS_exon_03_chr11_533763_533946	0.57377	801.967	2305.62	730.82	983.825	182.311	189.399	1079.7	549.94	1083.84	279.962	1183.7	1023.38	819.65	678.126
chr11	533451	533614	164	HRAS_exon_04_chr11_533450_533614	0.621951	783.268	2290.86	687.732	779.86	167.61	156.793	964.793	484.823	955.482	233.793	935.311	884.177	685.872	500.207
chr11	532634	532757	124	HRAS_exon_05_chr11_532633_532757	0.604839	876.315	2616.57	648.54	869.04	142.145	169.71	905.54	507.274	883.847	226.411	870.056	931.548	663	483.137
chr2	208248387	208248390	4	IDH1_HotspotRegion_1_chr2_209113110_209113114	0.5	628	1618.5	428.75	588.25	102.75	106	735.25	353.5	539.25	149	557.75	640	395.5	534.5
chr15	90088605	90088608	4	IDH2_HotspotRegion_2_chr15_90631836_90631840	0.75	1452.5	3347.25	934.75	1235.75	230.5	283	1314.25	757.5	1433.5	371.25	1498.5	1230.25	1013.5	640
chr15	90088692	90088704	13	IDH2_HotspotRegion_3_chr15_90631923_90631936	0.615385	1149.08	2892.92	739.154	937.231	213.385	261.538	997.846	655.385	1153.77	290.231	1114	1010.08	841.308	497.615
chr1	64886257	64886266	10	JAK1_exon_02_chr1_65351939_65351949	0.4	282.7	890.3	270.3	337.8	62.7	67.2	461.2	182.6	299.1	97.1	321.8	258.7	295.6	309.4
chr1	64883275	64883477	203	JAK1_exon_03_chr1_65348957_65349160	0.541872	1179.48	3620.47	833.261	1219.24	228.596	229.813	1276.37	680.788	1220.06	306.813	1150.74	1318.08	834.547	843.606
chr1	64879023	64879150	128	JAK1_exon_04_chr1_65344705_65344833	0.515625	1269.41	3924.57	766.453	1257.45	208.586	243.625	1397.24	796.609	1228.7	293.867	1193.56	1284.49	886.305	1022.07
chr1	64873368	64873525	158	JAK1_exon_05_chr1_65339050_65339208	0.455696	1219.08	3482.77	822.741	1184.49	232.316	235.329	1382.05	759.247	1298.51	331.114	1261.84	1327.64	928.614	988.082
chr1	64869309	64869476	168	JAK1_exon_06_chr1_65334991_65335159	0.505952	1122.79	3277.53	713.851	980.286	196.762	181.226	1091.15	647.839	1114.73	268.131	986.94	1174.22	790.315	656.554
chr1	64866864	64867210	347	JAK1_exon_07_chr1_65332546_65332893	0.400576	614.836	1932.54	541.928	779.879	119.68	102.383	929.513	400.862	644.692	187.758	686.21	743.256	530.646	796.761
chr1	64864785	64864974	190	JAK1_exon_08_chr1_65330467_65330657	0.363158	140.132	500.726	177.447	206.116	32.5947	36.0316	227.068	101.068	172.253	38.8579	136.816	202.763	118.353	191.437
chr1	64860103	64860264	162	JAK1_exon_09_chr1_65325785_65325947	0.555556	801.883	2087.56	489.204	602.284	92.142	102.71	720.957	350.944	583.401	163.29	583.975	736.37	438.475	364.741
chr1	64857654	64857781	128	JAK1_exon_10_chr1_65323336_65323464	0.507812	612.836	1645.48	368.578	592.766	90.0391	99.4922	666.484	297.617	468.047	128.25	472.961	710.711	367.234	434.406
chr1	64855507	64855700	194	JAK1_exon_11_chr1_65321189_65321383	0.582474	528.036	1642.76	394.696	578.191	74.2629	71.9175	686.541	242.809	470.18	125.335	452.856	673.856	359.149	414.861
chr1	64850802	64850912	111	JAK1_exon_12_chr1_65316484_65316595	0.54955	695.441	2121.33	550.757	675.333	112.775	120.054	716.459	327.586	661.495	148.73	584.667	807.351	440.595	399.135
chr1	64847530	64847677	148	JAK1_exon_13_chr1_65313212_65313360	0.493243	219.851	648.757	140.257	225.23	29.75	27.3446	239.736	81.7162	133.899	34	164.52	248.345	115.236	161.507
chr1	64846647	64846738	92	JAK1_exon_14_chr1_65312329_65312421	0.565217	490.196	1512.47	336.457	454.576	55.6304	57.6848	536.88	214.522	355.87	100.587	390.022	532.033	283.489	299.196
chr1	64845511	64845642	132	JAK1_exon_15_chr1_65311193_65311325	0.5	431.106	1400.84	363.78	530.091	61.4394	73.9167	641.417	235.462	397.152	97.4924	416.114	554.235	299.826	339.455
chr1	64844752	64844891	140	JAK1_exon_16_chr1_65310434_65310574	0.542857	487.814	1306.34	315.629	468.9	75.3214	74.4357	523.829	214.043	396.093	102.393	372.457	550.257	293.386	308.986
chr1	64844062	64844217	156	JAK1_exon_17_chr1_65309744_65309900	0.5	795	2455.63	547.679	829.462	130.583	136.026	1012.14	372.603	666.269	177.673	641.981	957.577	485.75	720.628
chr1	64841449	64841603	155	JAK1_exon_18_chr1_65307131_65307286	0.490323	400.613	1098.58	306.91	480.387	70.0903	72.2839	483.794	244.897	356.606	105.168	424.516	461.29	289.465	434.955
chr1	64841243	64841341	99	JAK1_exon_19_chr1_65306925_65307024	0.434343	617.323	1611.44	461.455	643.303	105.889	91.5253	728.293	365.475	532.586	141.364	605.061	672.232	447.283	598.455
chr1	64839601	64839797	197	JAK1_exon_20_chr1_65305283_65305480	0.477157	414.619	1261.26	301.594	482.33	72.3299	65.0863	535.706	219.98	328.513	114.442	386.518	505.503	282.827	450.878
chr1	64838463	64838591	129	JAK1_exon_21_chr1_65304145_65304274	0.372093	183.357	631.566	150.705	201.76	22.7674	25.4341	234.705	78.1628	141.829	42.0698	160.55	204.814	114.659	200.589
chr1	64837930	64838106	177	JAK1_exon_22_chr1_65303612_65303789	0.468927	183.35	589.418	154.599	288.062	31.4294	28.2599	344.774	109.768	166.881	43.4181	155.136	252.079	120.554	325.034
chr1	64836096	64836217	122	JAK1_exon_23_chr1_65301778_65301900	0.418033	200.082	609.115	118.59	182.221	23.541	14.9344	234.557	79.4672	130.811	33.0656	114.902	193.41	96.1311	172.516
chr1	64835394	64835508	115	JAK1_exon_24_chr1_65301076_65301191	0.478261	297.365	801.113	177.948	264.174	31.2348	33.7391	334.835	114.27	198.783	57.0174	166.287	263.922	147.539	222.478
chr1	64834560	64834659	100	JAK1_exon_25_chr1_65300242_65300342	0.36	189.03	528.33	147.86	175.56	31.62	31.5	221.87	110.24	151.08	33.87	135.15	185.23	129.06	180.73
chr9	5069925	5070053	129	JAK2_HotspotRegion_1_chr9_5069924_5070053	0.356589	640.023	1889.34	431.364	584.403	170.775	131.853	782.527	458.775	627.946	195.023	637.783	566.992	542.171	528.124
chr9	5073770	5073771	2	JAK2_HotspotRegion_2_chr9_5073769_5073771	0.5	409.5	1281	344.5	533	101	75.5	540	305.5	429.5	125.5	421	485	344	425
chr9	5078360	5078363	4	JAK2_HotspotRegion_3_chr9_5078359_5078363	0.5	563	1636.75	272.25	549	115	69	685.75	271	347.5	93	307	452	281.5	535.25
chr19	10499391	10500037	647	KEAP1_exon_2_chr19_10610066_10610713	0.613601	1107.26	2908.87	798.264	1126.44	205.283	212.454	1225.86	616.467	1098.25	300.287	1218.78	1076.94	904.206	820.253
chr19	10491573	10492267	695	KEAP1_exon_3_chr19_10602248_10602943	0.65036	1238.47	3256.75	916.463	1247.42	253.017	246.363	1436.48	729.401	1379.04	366.348	1388.66	1258.99	1092.88	913.738
chr19	10489644	10489856	213	KEAP1_exon_4_chr19_10600319_10600532	0.577465	1263.98	3175.66	789.638	1042.08	204.685	231.883	1222.6	609.784	1162.52	300.099	1171.24	1211.01	881.315	766.54
chr19	10489188	10489373	186	KEAP1_exon_5_chr19_10599863_10600049	0.569892	1028.23	2518.43	583.21	949	178.258	159.382	1079.71	485.038	766.892	225.753	750.613	904.258	525.828	726.656
chr19	10486648	10486823	176	KEAP1_exon_6_chr19_10597323_10597499	0.596591	778.801	2217.31	470.415	751.312	143.705	117.312	834.903	370.801	728.727	213.182	696.665	776.25	561.989	501.443
chr4	54695580	54695611	32	KIT_HotspotRegion_1_chr4_55561745_55561777	0.53125	1100.03	3045.59	707.031	1124.53	189.219	245.312	1332.97	658.156	1136.69	257.281	1095.25	1137.78	794.312	1100.59
chr4	54723591	54723622	32	KIT_HotspotRegion_2_chr4_55589756_55589788	0.46875	898.75	2308.16	542.438	787.688	139.125	170.406	1052.88	454.406	803.062	205.156	787	816.625	626.75	689.219
chr4	54726006	54726046	41	KIT_HotspotRegion_3_chr4_55592171_55592212	0.317073	732.537	2073.88	502.049	854.902	135.659	119.122	1035.9	442.049	667.537	214.146	704.927	790.878	490.39	814.415
chr4	54727266	54727325	60	KIT_HotspotRegion_4_chr4_55593431_55593491	0.366667	973.1	2503.25	590.15	1110.6	228.083	166.8	1441.98	609.7	898.033	256.833	900.483	937.033	784.85	1270.23
chr4	54727407	54727533	127	KIT_HotspotRegion_5_chr4_55593572_55593699	0.409449	978.197	2437.2	614.134	1130.87	186.929	174.331	1430.27	575.126	998.433	254.598	890.189	1011.87	768.85	1250.58
chr4	54728046	54728106	61	KIT_HotspotRegion_6_chr4_55594211_55594272	0.377049	807.934	2206.02	514.803	727.393	137.82	123.164	894.934	466.508	720.311	191.443	689.23	680.82	545.59	597.705
chr4	54733086	54733192	107	KIT_HotspotRegion_7_chr4_55599251_55599358	0.392523	831.29	2116.57	493.299	575.551	120.374	108.206	803.047	438.271	626.411	158.075	637.206	636.57	459.607	535.318
chr12	25245272	25245386	115	KRAS_exon_02_chr12_25398205_25398320	0.408696	471.261	1189.72	278.791	452.53	81.1391	68.5391	529.817	214.287	353.365	102.478	386.687	376.426	295.322	385.722
chr12	25227232	25227414	183	KRAS_exon_03_chr12_25380165_25380348	0.409836	368.328	945.656	301.279	426.257	87.224	61.1639	527.956	260.984	351.333	106.492	370.268	387.344	286.109	396.951
chr12	25225612	25225775	164	KRAS_exon_04_chr12_25378545_25378709	0.365854	338.988	928.866	242.726	335.628	74.3659	47.4512	396.756	176.591	257.183	92.3537	269.274	303.921	229.329	272.573
chr12	25215439	25215562	124	KRAS_exon_05_chr12_25368372_25368496	0.33871	283.774	706.605	206.774	506.452	60.6452	64.4032	583.621	169.71	274.161	94.3952	281.04	336.694	265.226	618.024
chr12	25209793	25209913	121	KRAS_NM_004985_exon_04_chr12_25362726_25362847	0.305785	649.521	1469.12	398.322	469.628	152.397	129.868	693.174	448.438	583.256	174.281	591.81	421.388	475.893	471.339
chr15	66434999	66435148	150	MAP2K1_HotspotRegion_4_chr15_66727336_66727486	0.533333	1086.56	2518.74	608.427	859.64	181.787	141.327	1011.87	490.433	930.82	254.653	850.527	926.193	660.813	651.767
chr15	66436747	66436915	169	MAP2K1_HotspotRegion_5_chr15_66729084_66729253	0.514793	1206.09	3232.33	593.467	952.254	177.728	209.811	1072.01	565.734	992.355	278.414	935.769	903.331	748.822	633.077
chr15	66481791	66481796	6	MAP2K1_HotspotRegion_7_chr15_66774128_66774134	0.666667	833.833	2312.17	545.667	746	147.667	174.333	841.833	477	818	204.5	793.5	859.167	648.333	450.667
chr19	4123782	4123877	96	MAP2K2_exon_01_chr19_4123778_4123874	0.708333	884.406	2103.52	470.917	566.594	94.5417	136.792	567.823	278.323	787.812	128.688	563	621.021	375.344	270.219
chr19	4117417	4117631	215	MAP2K2_exon_02_chr19_4117414_4117629	0.590698	1090.37	2867.25	685.87	885.107	156.353	191.195	1006.13	511.684	1062.26	271.93	982.73	870.893	715.233	475.865
chr19	4110507	4110657	151	MAP2K2_exon_03_chr19_4110504_4110655	0.569536	810.099	1942.17	464.596	694.411	113.642	111.543	719.907	370.623	639.172	171.113	662.709	630.636	497.709	433.464
chr19	4102374	4102455	82	MAP2K2_exon_04_chr19_4102371_4102453	0.621951	1245.65	3005.91	684.72	1047.77	200.72	220.829	1137.5	607.476	1239.13	292.232	1089.16	1167.84	790.927	743.415
chr19	4101227	4101282	56	MAP2K2_exon_05_chr19_4101224_4101280	0.607143	1916.86	4446.66	1091.7	1689.91	294.875	358.554	1952.02	945.786	1871.62	393.964	1602.54	1851.57	1168.7	1299.05
chr19	4101017	4101145	129	MAP2K2_exon_06_chr19_4101014_4101143	0.581395	1210.31	3259.17	782.488	1204.36	204.248	255.907	1387.24	683.984	1251.09	285.853	1195.98	1289.22	827.899	885.589
chr19	4099199	4099416	218	MAP2K2_exon_07_chr19_4099196_4099414	0.692661	1129.36	2735.86	698.537	1000.39	179.491	211.881	1061.77	564.266	1062.16	304.459	1025.39	1103.99	750.853	580.784
chr19	4097277	4097345	69	MAP2K2_exon_08_chr19_4097274_4097343	0.536232	456.072	872.159	263.768	327.087	61.913	65.8261	315.145	272.145	369.13	110.362	297.681	341.884	243.232	144.507
chr19	4095386	4095451	66	MAP2K2_exon_09_chr19_4095383_4095449	0.530303	695.864	1710.24	463.409	640.742	93.5758	104.864	564.227	282.879	591.439	165.364	616.424	675.985	406.242	288.136
chr19	4094451	4094500	50	MAP2K2_exon_10_chr19_4094448_4094498	0.6	1392.14	3309.26	904.88	1070.04	197.06	211.04	1118.08	632.42	1323.86	292.86	1177.94	1237.9	842.64	469.52
chr19	4090596	4090710	115	MAP2K2_exon_11_chr19_4090593_4090708	0.6	619.261	1867.58	568.957	676.678	139.339	150.122	804.278	396.4	635.287	184.896	741.435	690.435	497.235	409.13
chr12	68808476	68808493	18	MDM2_exon_01_chr12_69202255_69202273	0.611111	382.833	1401.83	359.944	579.833	88.9444	76.7778	624.278	196.889	468.167	142.167	394.333	499.167	377.944	600
chr12	68809206	68809294	89	MDM2_exon_02_chr12_69202985_69203074	0.483146	413.787	1475.18	434.809	805.921	127.416	108.326	1055.06	340.685	636.652	168	592.011	644.685	444.326	866.157
chr12	68813552	68813630	79	MDM2_exon_03_chr12_69207331_69207410	0.35443	526.468	1495.29	457.747	605.076	142.848	117.266	807.418	341.582	602.696	151.684	589.772	572.228	439.962	538.873
chr12	68816810	68816947	138	MDM2_exon_04_chr12_69210589_69210727	0.355072	695.08	1986.82	520.319	660.181	137.841	148.978	903.652	395.348	723.094	194.899	756.688	604.913	531.58	634.986
chr12	68820323	68820376	54	MDM2_exon_05_chr12_69214102_69214156	0.388889	456.278	923.444	381.426	465.111	145.556	141.537	616	441.667	484.519	164.778	576.63	423.648	495.981	446.278
chr12	68824361	68824432	72	MDM2_exon_06_chr12_69218140_69218212	0.472222	445.722	1219.99	436.819	542.653	135.931	105.681	690.861	391.236	593.347	200.431	734.458	486.5	591.875	507.667
chr12	68824553	68824653	101	MDM2_exon_07_chr12_69218332_69218433	0.425743	366.564	975.158	375.455	441.208	118.703	86.7129	609.693	297.436	463.97	135.188	553.782	394	444.663	431.455
chr12	68828769	68828933	165	MDM2_exon_08_chr12_69222548_69222713	0.412121	936.491	2635.56	576.018	841.218	161.612	149.624	1002.3	563.818	862.594	236.479	815.679	750.152	602.358	733.236
chr12	68835827	68835986	160	MDM2_exon_09_chr12_69229606_69229766	0.39375	576.006	1430.58	377.625	528.694	145.344	138.387	602.188	406.938	644.263	189.244	660.369	471.413	585.519	421.863
chr12	68836670	68836751	82	MDM2_exon_10_chr12_69230449_69230531	0.390244	630.573	1734.49	468.744	778.085	198.756	130.268	928.805	468	717.439	196.768	746.39	652.671	579.439	808.976
chr12	68839272	68839851	580	MDM2_exon_11_chr12_69233051_69233631	0.398276	812.21	2338.92	587.04	1143.4	170.478	161.024	1344.54	579.122	845.726	236.466	855.624	965.919	722.921	1307.28
chr7	116699083	116700286	1204	MET_exon_02_chr7_116339136_116340340	0.447674	716.336	1759.39	451.588	614.859	127.1	114.099	730.713	410.267	629.716	175.167	667.837	605.706	510.884	525.728
chr7	116731666	116731861	196	MET_exon_03_chr7_116371719_116371915	0.459184	1147.42	3706.51	704.827	1111.38	205.781	214.791	1383.22	719.592	1045.52	274.036	1016.29	1161.02	741.311	969.577
chr7	116739948	116740086	139	MET_exon_04_chr7_116380001_116380140	0.460432	1155.88	2751.98	642.151	987.719	208.576	185.36	1181.19	661.05	983.784	262.122	927.338	957.223	741.496	954.396
chr7	116740850	116741027	178	MET_exon_05_chr7_116380903_116381081	0.533708	954.775	2552.28	567.534	892.287	200.904	196.382	1042.51	602.674	891.854	239.152	909.517	903.36	642.433	731.82
chr7	116755353	116755517	165	MET_exon_06_chr7_116395406_116395571	0.424242	494.758	1036.42	294.818	526.57	91.4788	81.7697	628.606	281.2	405.806	102.394	408.503	431.048	352.218	537.321
chr7	116757435	116757541	107	MET_exon_07_chr7_116397488_116397595	0.383178	818.103	1622.29	463.607	728.654	125.888	114.85	959.009	432.364	627.196	200.112	642.056	572.533	517.804	847.019
chr7	116757636	116757776	141	MET_exon_08_chr7_116397689_116397830	0.368794	855.447	1530.08	456.851	752.879	148.298	120.851	998.454	403.908	599.092	198.936	595.113	604.95	515.901	882.404
chr7	116758457	116758622	166	MET_exon_09_chr7_116398510_116398676	0.373494	895.042	1899.55	405.048	744.09	135.94	121.566	877.831	420.277	667.205	155.578	626.367	642.892	466.386	697.669
chr7	116759389	116759492	104	MET_exon_10_chr7_116399442_116399546	0.442308	859.519	2292.77	526.769	821.808	155.635	161.231	1020.01	521.625	747.125	179.962	782.538	790.356	607.154	805.423
chr7	116763048	116763270	223	MET_exon_11_chr7_116403101_116403324	0.394619	887.96	2096.5	543.004	887.345	157.601	140.74	1151.61	475.314	784.641	208.628	788.049	821.466	605.753	1006.08
chr7	116769643	116769793	151	MET_exon_12_chr7_116409696_116409847	0.397351	703.596	1234.77	527.954	732.636	136.444	168.278	831.139	465.689	597.55	198.583	595.073	547.212	506.887	749.768
chr7	116771496	116771656	161	MET_exon_13_chr7_116411549_116411710	0.378882	1204.45	2344.04	553.36	960.826	186.776	151.528	1200.93	544.795	787.733	222.957	799.938	782.037	657.354	1031.87
chr7	116771847	116771991	145	MET_exon_14_chr7_116411900_116412045	0.441379	935.897	2263.05	458.759	943.469	138.145	140.041	1104.55	480.6	723.345	197.538	769.662	799.276	553.607	1023.14
chr7	116774879	116775113	235	MET_exon_15_chr7_116414932_116415167	0.468085	1022.94	2408.92	579.366	913.626	166.23	165.694	1092.6	539.677	872.038	235.855	889.655	902.928	685.711	831.443
chr7	116777387	116777471	85	MET_exon_16_chr7_116417440_116417525	0.4	605.071	1236.27	358.647	442.365	104.141	99.2824	529.635	335.929	591.294	157.729	576.153	374.718	460.753	428.682
chr7	116778774	116778959	186	MET_exon_17_chr7_116418827_116419013	0.451613	970.559	2177.41	534.059	764.989	119.441	114.726	892.043	428.108	706.419	200.876	715.925	782.376	554.108	637.849
chr7	116781986	116782099	114	MET_exon_18_chr7_116422039_116422153	0.385965	419.307	1043.45	257.605	403.202	62.4649	49.9825	537.386	171.798	243.254	75.193	259.632	420.412	227.219	430.421
chr7	116783302	116783471	170	MET_exon_19_chr7_116423355_116423525	0.411765	574.959	1297.47	360.135	529.435	98.3235	70.9176	589.153	303.735	453.824	130.294	510.465	453.747	358.329	452.912
chr7	116795653	116795793	141	MET_exon_20_chr7_116435706_116435847	0.503546	808.305	1652.55	466.113	642.213	131.39	106.66	819.333	358.887	544.986	179.574	649.34	623.496	535.262	598.312
chr7	116795885	116796126	242	MET_exon_21_chr7_116435938_116436180	0.466942	955.545	2028.04	564.831	824.223	142.579	140.802	955.669	452.826	705.545	213.442	860.661	800.045	637.091	717.719
chr3	36993546	36993665	120	MLH1_exon_01_chr3_37035036_37035156	0.55	942.783	2097.1	428.85	927.692	146.708	179.133	1326.02	372.2	842.492	227.267	757.517	770.05	551.742	1052.83
chr3	36996617	36996711	95	MLH1_exon_02_chr3_37038107_37038202	0.431579	1437.86	2866.28	639.453	798.895	185.263	179.126	944.074	653.053	976.411	256.021	932.726	857.379	698.684	545.158
chr3	37000953	37001055	103	MLH1_exon_03_chr3_37042443_37042546	0.398058	963.204	1691.62	517.291	551.544	119.942	105.408	712.757	381.272	633.35	157.359	686.66	598.767	485.845	533.981
chr3	37004399	37004476	78	MLH1_exon_04_chr3_37045889_37045967	0.448718	1508.33	3005.9	657.679	887.231	198.321	211.705	1023.81	653.936	944.692	251.91	912.179	1000.9	746.449	636.436
chr3	37006989	37007065	77	MLH1_exon_05_chr3_37048479_37048556	0.493506	1068.05	1731.45	466.273	522.636	142.065	124	745.299	428.545	686.519	141.584	535.818	540.403	470.896	395.961
chr3	37008812	37008907	96	MLH1_exon_06_chr3_37050302_37050398	0.385417	1321.36	2685.51	616.031	938.135	201.906	207.479	1213.98	596.823	994.906	259.042	879.188	911.26	698.188	982.344
chr3	37011818	37011864	47	MLH1_exon_07_chr3_37053308_37053355	0.340426	1580.68	2780.87	668.255	761.681	221.383	207.043	994	715.149	1064.51	264.489	1025.72	819.362	800.574	637.234
chr3	37012009	37012101	93	MLH1_exon_08_chr3_37053499_37053592	0.473118	2098.95	3554.84	766.097	899.548	234.409	226.409	1173.99	745.065	1304.69	242.194	1274.98	1136.41	833.602	685.71
chr3	37014430	37014546	117	MLH1_exon_09_chr3_37055920_37056037	0.376068	1243.45	2504.44	512.786	710.744	161.009	174.513	876.248	497.051	801.137	201.855	815.35	775.838	593.513	558.521
chr3	37017504	37017601	98	MLH1_exon_10_chr3_37058994_37059092	0.438776	1489.4	2887.7	632.235	979.204	166.255	171	1153.63	584.163	1010.92	265.286	1016.51	1010.71	719.969	787.255
chr3	37020308	37020465	158	MLH1_exon_11_chr3_37061798_37061956	0.525316	1758.79	3109.94	613.329	1006.05	160.215	171.791	1179.39	569.133	885.044	226.854	822.184	1116.32	669.506	747.994
chr3	37025635	37026009	375	MLH1_exon_12_chr3_37067125_37067500	0.514667	1787.75	2701.95	710.592	831.211	245.28	217.331	925.373	584.688	1118.02	285.795	1086.75	968.891	730.845	440.552
chr3	37028782	37028934	153	MLH1_exon_13_chr3_37070272_37070425	0.457516	1987.98	3469.51	744.124	1045.99	202.569	222.876	1312.82	661.503	1080.66	270.935	1101.6	1140.08	814.02	760.654
chr3	37040184	37040296	113	MLH1_exon_14_chr3_37081674_37081787	0.504425	1431.87	2846.89	662.159	847.85	166.54	169.292	928.699	569.956	965.044	215.726	931.726	906.973	632.929	518.274
chr3	37042266	37042333	68	MLH1_exon_15_chr3_37083756_37083824	0.367647	1193.54	2292.54	618.721	694.191	130.559	139.706	929.265	508.426	778.029	224.353	787.132	707.368	652.794	663.618
chr3	37047517	37047685	169	MLH1_exon_16_chr3_37089007_37089176	0.467456	1513.41	2896.82	664.124	948.178	156.456	177.456	1094.95	597.26	1002.44	278.095	965.781	982.568	739.509	693.899
chr3	37048515	37048611	97	MLH1_exon_17_chr3_37090005_37090102	0.494845	1526.7	3129.15	682.01	954.072	153.928	162.835	1079.01	580.825	964.268	259.258	909.124	1033.48	678.206	666.68
chr3	37048902	37049019	118	MLH1_exon_18_chr3_37090392_37090510	0.466102	2081.54	3937.94	885.983	1212.76	272.873	267.856	1286.42	865.432	1450.77	316.729	1275.25	1229.41	1008.06	896.585
chr3	37050484	37050655	172	MLH1_exon_19_chr3_37091974_37092146	0.44186	1229.28	2157.63	530.453	954.634	138.052	135	1127.92	431.988	705.907	193.599	747.698	945.866	515.395	1067.67
chr2	47403190	47403404	215	MSH2_exon_01_chr2_47630328_47630543	0.665116	684.172	2162.08	611.233	975.056	151.54	173.098	1176.71	404.344	989.442	214.237	733.27	960.902	579.493	981.851
chr2	47408399	47408557	159	MSH2_exon_02_chr2_47635537_47635696	0.345912	284.912	769.881	293.39	513.245	107.038	110.038	607.981	279.314	364.214	125.579	459.233	426.101	322.811	703.17
chr2	47410092	47410374	283	MSH2_exon_03_chr2_47637230_47637513	0.462898	1427.13	3889.4	881.703	1166.45	259.739	246.272	1362.82	833.406	1405.51	328.562	1344.84	1309.05	1006.75	818.159
chr2	47412412	47412562	151	MSH2_exon_04_chr2_47639550_47639701	0.390728	498.046	1565.88	312.603	436.702	105.742	83.1258	580.364	291.119	454.212	96.8212	476.576	433.477	315.517	417.868
chr2	47414267	47414420	154	MSH2_exon_05_chr2_47641405_47641559	0.38961	349.747	1247.5	356.935	473.565	179.175	111.24	582.701	416.39	431.695	159.903	408.253	445.766	327.24	369.071
chr2	47416294	47416431	138	MSH2_exon_06_chr2_47643432_47643570	0.456522	913.536	2882.57	662.174	855.87	207.804	170.833	959.775	610.841	1019.39	231.21	1000.38	911.993	695.71	582.616
chr2	47429740	47429943	204	MSH2_exon_07_chr2_47656878_47657082	0.377451	1105.73	3071.51	765.868	1048.11	225.632	203.961	1319.63	694.696	1175.84	294.456	1140.25	1158.25	842.917	887.588
chr2	47445546	47445659	114	MSH2_exon_08_chr2_47672684_47672798	0.368421	625.404	1840.3	467.579	564.816	122.421	98.7895	729.57	411.289	580.798	159.158	578.842	526.667	485.009	520.237
chr2	47463029	47463156	128	MSH2_exon_09_chr2_47690167_47690295	0.351562	1023.06	3239.39	671.023	847.82	199.32	206.516	1086.73	696.289	1073.06	263.844	980.195	834.742	795.258	667.086
chr2	47466656	47466810	155	MSH2_exon_10_chr2_47693794_47693949	0.374194	759.716	1666.14	438.755	510.658	148.948	128.955	750.2	445.052	737.742	165.406	699.684	561.123	544.581	501.877
chr2	47470963	47471064	102	MSH2_exon_11_chr2_47698101_47698203	0.303922	341.676	1031.58	317.196	362.588	93.2745	84.0196	474.667	255.98	381.255	113.98	397.951	262.412	361.245	360.863
chr2	47475023	47475272	250	MSH2_exon_12_chr2_47702161_47702411	0.392	788.196	2142.2	556.48	688.904	142.008	146.708	884.832	502.848	795.328	223.744	824.544	718.364	620.98	630.76
chr2	47476365	47476573	209	MSH2_exon_13_chr2_47703503_47703712	0.473684	1062.69	3139.44	675.301	1059.82	179.938	183.187	1314.75	620.407	1011.99	248.555	920.005	1122.12	745.234	909.713
chr2	47478270	47478521	252	MSH2_exon_14_chr2_47705408_47705660	0.388889	1256.4	4084.69	903.163	1301.13	240.063	262.262	1546	857.377	1413.08	350.238	1339.25	1308.06	997.631	1004.36
chr2	47480694	47480873	180	MSH2_exon_15_chr2_47707832_47708012	0.416667	1037.4	3208.79	693.233	1051.66	214.244	200.533	1261.03	681.322	1091.53	235.783	1062.87	1004.6	746.194	838.417
chr2	47482777	47482951	175	MSH2_exon_16_chr2_47709915_47710090	0.314286	803.64	2686.58	607.377	857.949	173.526	176.36	1217.5	608.697	865.891	238.211	762.789	759.514	670.4	861.177
chr2	47783232	47783495	264	MSH6_exon_01_chr2_48010370_48010634	0.712121	657.303	2260.62	540.473	709.394	160.14	144.837	857.64	339.511	906.25	145.697	605.837	782.197	497.727	454.057
chr2	47790925	47791125	201	MSH6_exon_02_chr2_48018063_48018264	0.477612	890.826	2528.3	600.871	900	197.96	174.398	1126	591.657	985.632	254.299	914.413	993	686.259	856.905
chr2	47795892	47796065	174	MSH6_exon_03_chr2_48023030_48023204	0.436782	803.695	2534.68	588.925	779.466	169.374	148.368	925.931	549.598	894.851	238.19	911.42	846.977	670.58	534.443
chr2	47798609	47801157	2549	MSH6_exon_04_chr2_48025747_48028296	0.430757	1467.98	4191.79	989.216	1568.37	295.984	298.475	1882.2	967.09	1590.24	408.483	1561.71	1542.26	1154.08	1513.13
chr2	47803418	47803687	270	MSH6_exon_05_chr2_48030556_48030826	0.455556	1342.3	4560.93	990.952	1418.21	288.948	283.867	1611.26	1020.19	1608.47	419.911	1574.61	1437.96	1107.01	1165.64
chr2	47804908	47805029	122	MSH6_exon_06_chr2_48032046_48032168	0.47541	1454.33	4036.09	857.123	1439.48	262.508	272.951	1651.14	836.959	1311.13	352.803	1199.22	1387.87	905.639	1409.99
chr2	47805616	47805709	94	MSH6_exon_07_chr2_48032754_48032848	0.393617	302.809	590.394	304.287	291.255	79.0426	53.4255	414.287	199.17	277.936	99.7979	332.021	263.564	268.968	343.691
chr2	47806202	47806360	159	MSH6_exon_08_chr2_48033340_48033499	0.377358	963.365	2980.43	712.73	1185.91	244.044	199.201	1622.1	665.824	977.453	292.912	1056.76	1008.57	911.792	1206.03
chr2	47806450	47806653	204	MSH6_exon_09_chr2_48033588_48033792	0.401961	869.515	2671.83	721.304	1185.73	245.343	199.201	1521.76	629.559	944.132	262.201	1026.62	1040.89	794.779	1192.47
chr2	47806777	47806862	86	MSH6_exon_10_chr2_48033915_48034001	0.406977	427.767	860.012	419.733	575.36	118.593	117.593	661.64	432.326	409.267	177.872	475.453	496.43	409.465	543.953
chr1	11259246	11259411	166	MTOR_exon_02_chr1_11319302_11319468	0.596386	1350.83	3779.63	935.096	1173.41	242.211	252.03	1390.42	751.524	1456.69	350.241	1374.54	1334.38	983.404	775.795
chr1	11258483	11258595	113	MTOR_exon_03_chr1_11318539_11318652	0.451327	777.593	2772.35	649.274	822.31	173.929	167.54	907.212	535.876	880.425	237.681	879.319	856.752	624.611	554.018
chr1	11256931	11257167	237	MTOR_exon_04_chr1_11316987_11317224	0.556962	1160.84	3835.49	870.35	1150.11	234.443	235.662	1192.54	770.257	1361.08	330.958	1317.95	1344.84	917.511	629.734
chr1	11255990	11256194	205	MTOR_exon_05_chr1_11316046_11316251	0.570732	1228.74	4039.21	921.127	1210.67	292.415	293.415	1448.59	839.595	1389.84	349.088	1328.58	1429.06	942.015	814.463
chr1	11253837	11253975	139	MTOR_exon_06_chr1_11313893_11314032	0.503597	1184.96	3865.4	815.281	1180.6	233.101	243.388	1324.59	797.086	1375.46	307.259	1306.01	1347.78	932.727	855.187
chr1	11247817	11248096	280	MTOR_exon_07_chr1_11307873_11308153	0.535714	1295.54	3917.75	929.346	1287.89	261.346	267.657	1391.22	808.318	1387.29	376.614	1505.94	1492.88	1067.69	831.525
chr1	11247623	11247735	113	MTOR_exon_08_chr1_11307679_11307792	0.504425	1632.07	4955.08	1067.6	1352.86	330.062	344.301	1505.76	945.858	1839.23	419.434	1759.97	1653.31	1228.74	894.283
chr1	11243112	11243302	191	MTOR_exon_09_chr1_11303168_11303359	0.534031	1581.02	4386.53	957.545	1620.3	309.01	325.932	1812.65	895.88	1661.81	369.99	1440.78	1766.31	1197.13	1350.65
chr1	11241551	11241683	133	MTOR_exon_10_chr1_11301607_11301740	0.578947	989.444	3107.88	735.872	1032.5	182.188	175.226	1107.85	622.218	1054.54	236.556	966.008	1140.2	695.662	724.444
chr1	11240301	11240549	249	MTOR_exon_11_chr1_11300357_11300606	0.582329	1428.21	4320.81	977.53	1433.28	258.032	258.699	1630.94	797.008	1436	353.57	1381.21	1565.96	1061.81	1074.15
chr1	11238400	11238619	220	MTOR_exon_12_chr1_11298456_11298676	0.563636	1242.71	4068.63	984.086	1281.2	280.205	306.818	1491.12	847.155	1510.58	369.518	1485.54	1479.48	1024.7	864.609
chr1	11237841	11238050	210	MTOR_exon_13_chr1_11297897_11298107	0.571429	1601.21	4769.19	1093.68	1409.02	299.81	335.433	1620.46	928.443	1826.8	447.305	1626.12	1756.18	1153.21	939.967
chr1	11234141	11234267	127	MTOR_exon_14_chr1_11294197_11294324	0.551181	1351.14	3640.68	832.323	1194.69	259.362	278.11	1375.6	718.402	1461.75	315.685	1383.09	1408.24	1053.23	849.189
chr1	11233396	11233489	94	MTOR_exon_15_chr1_11293452_11293546	0.425532	1003.52	3059.8	760.34	990.34	206.457	224.468	1121.01	690.755	1176.48	288.234	1180.64	974.713	840.883	704.362
chr1	11232434	11232530	97	MTOR_exon_16_chr1_11292490_11292587	0.43299	1139.45	3504.52	848.103	1037.3	220.175	224.454	1242.38	729.062	1258.01	293.701	1294.58	1148.39	923.144	709.289
chr1	11231298	11231436	139	MTOR_exon_17_chr1_11291354_11291493	0.532374	1382.47	3624.55	811.842	1222.65	231.475	255.518	1393.62	739.324	1351.15	307.662	1251.4	1324.12	918.187	907.799
chr1	11230923	11231056	134	MTOR_exon_18_chr1_11290979_11291113	0.507463	1410.04	3999.02	822.679	1264.79	246.134	255.299	1406.73	877.119	1522.61	353.903	1405.51	1466.33	1035.88	888.425
chr1	11228666	11228920	255	MTOR_exon_19_chr1_11288722_11288977	0.529412	1981.34	5702.09	1146.54	1573.85	341.545	393.024	1848.33	1185	2007.29	486.431	1769.07	1967.64	1336.36	1007.1
chr1	11216146	11216236	91	MTOR_exon_20_chr1_11276202_11276293	0.43956	1186.07	3815.9	835.418	1184.37	240	265.769	1358.79	777.044	1305.55	339.22	1226.41	1308.77	899.67	850.396
chr1	11213397	11213568	172	MTOR_exon_21_chr1_11273453_11273625	0.488372	1333.67	3951.78	848.32	1158.22	235.221	256.465	1306.04	768.634	1526.51	342.843	1403.33	1339.09	928.198	727.105
chr1	11212794	11212910	117	MTOR_exon_22_chr1_11272850_11272967	0.495726	1328.09	3971.95	848.385	1136.34	231.667	254.556	1383.68	814.444	1428.96	321.436	1318.96	1331.65	991.427	727.752
chr1	11212310	11212476	167	MTOR_exon_23_chr1_11272366_11272533	0.556886	1042.29	3535.56	788.263	1215.94	257.263	230.413	1342.54	661.036	1239.87	309.18	1212.41	1277.98	867.695	913.216
chr1	11210812	11210908	97	MTOR_exon_24_chr1_11270868_11270965	0.412371	1090.14	3444.25	742.278	999	224.021	200.196	1135.32	667.928	1100.88	292.722	1123.38	1025.59	897.876	614.041
chr1	11209310	11209460	151	MTOR_exon_25_chr1_11269366_11269517	0.509934	1155.72	3312.4	745.715	1128.38	214.477	221.662	1251.86	727.417	1211.11	278.834	1114.74	1231.48	787.728	772.801
chr1	11204559	11204705	147	MTOR_exon_26_chr1_11264615_11264762	0.653061	1455.86	3910.33	823.415	1219.99	261.415	266.388	1413	725.544	1426.43	300.279	1164.44	1373.39	940.034	698.034
chr1	11199539	11199705	167	MTOR_exon_27_chr1_11259595_11259762	0.473054	1337.42	3826.2	935.078	1345.61	260.162	258.683	1482.19	826.563	1419.36	365.958	1491.66	1455.16	997.563	972.934
chr1	11199256	11199405	150	MTOR_exon_28_chr1_11259312_11259462	0.533333	1408.51	4310.25	990.207	1430.23	270.74	294.567	1622.71	878.933	1585.41	379.887	1531.34	1551.37	1179.16	1141.34
chr1	11167440	11167519	80	MTOR_exon_29_chr1_11227496_11227576	0.4875	1157.74	3783.29	799.4	1188.31	203.75	188.35	1407.24	644.538	1117.71	294.462	1162.21	1220.04	811.925	904.837
chr1	11157150	11157293	144	MTOR_exon_30_chr1_11217206_11217350	0.576389	1206.1	3617.83	759.965	1513.27	216.208	220.188	1719.15	665.764	1128.12	284.708	1017.14	1555.76	843.826	1544.25
chr1	11150124	11150228	105	MTOR_exon_31_chr1_11210180_11210285	0.561905	1117.55	3498.23	797.619	1078.67	195.124	187.79	1256.15	654.895	1059.55	245.286	1012.9	1214.1	765.667	727.924
chr1	11146674	11146793	120	MTOR_exon_32_chr1_11206730_11206850	0.525	1409.53	4273.58	1026.17	1322.03	278.55	296.917	1456.52	853.575	1511.24	373.45	1489.3	1482.37	1027.53	950.883
chr1	11144966	11145047	82	MTOR_exon_33_chr1_11205022_11205104	0.536585	1393.04	4277	919.744	1208.62	269.305	312.11	1366.09	899.585	1524	371.671	1432.66	1461.98	1126.71	734.732
chr1	11144646	11144757	112	MTOR_exon_34_chr1_11204702_11204814	0.5625	1169.81	3587.63	902.196	1132.69	222.42	244.357	1307	768.223	1304.76	314.009	1294.18	1277.03	984.036	695.116
chr1	11139531	11139660	130	MTOR_exon_35_chr1_11199587_11199717	0.561538	1349.69	4267.55	987.208	1276.12	263.623	288.931	1489.75	859.862	1480.51	380	1366.65	1535.65	1068.05	805.862
chr1	11139302	11139437	136	MTOR_exon_36_chr1_11199358_11199494	0.5	1063.71	3197.02	785.397	1128.57	202.824	221.493	1270.12	667.993	1200.37	295.169	1218.14	1246.93	870.662	769.022
chr1	11134349	11134468	120	MTOR_exon_37_chr1_11194405_11194525	0.558333	1769.61	5038.07	1020.77	1468.51	306.267	327.958	1613.41	991.633	1720.61	413.717	1662.16	1621.9	1129.87	849.775
chr1	11133078	11133199	122	MTOR_exon_38_chr1_11193134_11193256	0.540984	1516.71	4245.79	955.352	1408.8	239.713	330.902	1624.97	907.721	1561.47	346.377	1459.68	1639.4	1107.11	964.459
chr1	11130527	11130779	253	MTOR_exon_39_chr1_11190583_11190836	0.616601	1598.54	4753	1151.2	1476.12	338.569	370.791	1555.64	1028.63	1934.37	459.652	1872.63	1675.84	1343.47	847.949
chr1	11129736	11129840	105	MTOR_exon_40_chr1_11189792_11189897	0.552381	1149.56	3512.54	735.781	1089.09	196	228.876	1271.36	714.067	1124.21	295.848	1054.58	1206.84	826.419	724.552
chr1	11128853	11128953	101	MTOR_exon_41_chr1_11188909_11189010	0.485149	1190.9	4085.17	854.96	1205.69	238.485	230.366	1407.54	767.119	1277.94	307.228	1285.1	1291.12	965.832	950.931
chr1	11128452	11128554	103	MTOR_exon_42_chr1_11188508_11188611	0.524272	1417.99	4494.84	1004.47	1330.39	264.058	259.117	1439.46	742.35	1370.51	357.767	1306.86	1460.51	951.194	689.621
chr1	11128002	11128128	127	MTOR_exon_43_chr1_11188058_11188185	0.543307	1230.3	3824.76	915.772	1186.67	242.622	246.417	1396.61	737.291	1370.2	323.52	1328.45	1361.02	970.835	790.26
chr1	11127622	11127808	187	MTOR_exon_44_chr1_11187678_11187865	0.534759	1281.11	3822.1	894.829	1304.92	236.342	264.209	1530.42	740.422	1243.94	334.914	1244.63	1395.94	1024.83	921.818
chr1	11127008	11127146	139	MTOR_exon_45_chr1_11187064_11187203	0.503597	1331.42	3772.61	844.957	1199.6	237.763	240.18	1396.13	715.626	1213.01	293.259	1225.47	1368.81	908.18	872.978
chr1	11126620	11126798	179	MTOR_exon_46_chr1_11186676_11186855	0.49162	1068.64	3305.47	721.737	1098.59	220.67	207.978	1293.73	648.682	1094.6	305.497	1072.2	1185.52	829.916	921.838
chr1	11124496	11124635	140	MTOR_exon_47_chr1_11184552_11184692	0.507143	1403.71	4481.01	999.871	1259.19	268.264	275.036	1453.18	908.686	1567.74	321.179	1476.14	1426.35	1048.32	715.014
chr1	11121977	11122128	152	MTOR_exon_48_chr1_11182033_11182185	0.546053	1111.63	3365.67	733.513	1142.49	224.303	219.204	1419.52	639.586	1138.12	283.132	1028.26	1309.16	783.401	1081.95
chr1	11121244	11121370	127	MTOR_exon_49_chr1_11181300_11181427	0.559055	1045.39	3053.11	646.567	931.063	164.89	176.693	1090.54	531.551	1064.01	247.906	937.772	1082.79	745.134	598.449
chr1	11117002	11117088	87	MTOR_exon_50_chr1_11177058_11177145	0.448276	921.747	2739.78	606.793	840.23	187.483	175.471	1034.66	572.954	973.218	210.678	857.172	837.437	664.161	732.195
chr1	11115394	11115470	77	MTOR_exon_51_chr1_11175450_11175527	0.532468	1235.99	3604.99	848.273	1164.17	215.922	219.325	1492.03	804.857	1414.08	297	1328.84	1384.57	1002.26	1004.57
chr1	11114811	11114889	79	MTOR_exon_52_chr1_11174867_11174946	0.417722	1012.34	3319.94	749.418	1047.33	203.316	223.304	1303.33	670.481	1177.58	288.608	1131.29	1078.97	860.241	857.291
chr1	11114316	11114455	140	MTOR_exon_53_chr1_11174372_11174512	0.542857	1263.99	4034.19	879.307	1261.29	255.957	298.443	1455.61	771.229	1388.71	303.343	1311.47	1494.49	959.157	954.871
chr1	11112850	11112919	70	MTOR_exon_54_chr1_11172906_11172976	0.542857	1493.91	4793.03	853.643	1164.1	270.029	315.329	1419.23	879.443	1577.87	369.486	1363.63	1428.54	996.2	746.243
chr1	11109647	11109731	85	MTOR_exon_55_chr1_11169703_11169788	0.458824	1199.73	4090.38	912.353	1403.29	263.576	274.306	1677.51	912.659	1390.69	351.812	1351.62	1397.96	997.506	1042.96
chr1	11109288	11109372	85	MTOR_exon_56_chr1_11169344_11169429	0.435294	1140.24	3686.13	827.471	1030.11	217.588	229.847	1312	742.576	1221.28	315.929	1242.84	1141.28	868.129	778.965
chr1	11108179	11108288	110	MTOR_exon_57_chr1_11168235_11168345	0.481818	1038.43	3319.14	784.964	1123.8	210.055	219.891	1338.95	714.427	1161.55	254.582	1144.51	1220.15	812.355	852.936
chr1	11107483	11107502	20	MTOR_exon_58_chr1_11167539_11167559	0.5	1254.7	3482.3	838.5	1006.85	239.8	243.5	1258.1	809.4	1268.6	298.7	1213.1	1074.7	910.65	700.5
chr8	127736592	127736625	34	MYC_exon_01_chr8_128748837_128748871	0.470588	329.088	1234.62	347.147	734.529	86.7353	68.9706	910.265	223.853	348.618	100.471	422	551.353	341.441	904.853
chr8	127738246	127739021	776	MYC_exon_02_chr8_128750491_128751267	0.641753	373.223	980.128	329.406	568.07	88.9858	80.9008	763.052	238.394	448.862	125.771	449.232	481.978	374.207	521.08
chr8	127740394	127740960	567	MYC_exon_03_chr8_128752639_128753206	0.520282	832.485	2428.99	676.316	956.226	199.919	186.808	1133.46	565.354	1030.68	279.22	1022.95	935.937	813.473	703.305
chr3	38140534	38140542	9	MYD88_HotspotRegion_1_chr3_38182024_38182033	0.555556	1658.11	3223.22	869.111	1203.44	213	219.222	1327	680.556	1347.22	321.333	1377.33	1218.67	911.667	955.556
chr3	38140768	38140802	35	MYD88_HotspotRegion_2_chr3_38182258_38182293	0.514286	2095.6	3960.03	963.829	1254.8	262.4	257.086	1305.86	894.686	1438.31	338.857	1553.49	1277.17	1053.97	799.743
chr3	38141150	38141151	2	MYD88_HotspotRegion_4_chr3_38182640_38182642	0.5	2160.5	3979.5	865.5	1186	200.5	244.5	1309	793.5	1407	329.5	1274.5	1416.5	908	709
chr17	31095308	31095371	64	NF1_exon_01_chr17_29422325_29422389	0.6875	564.094	1819.62	408.531	530.984	115.922	113.609	597.891	250.562	794.391	109.969	538.516	586.297	368.547	316.984
chr17	31155981	31156128	148	NF1_exon_02_chr17_29482998_29483146	0.344595	135.534	348.736	124.689	154.534	35.1014	28.7635	163.196	106.149	128.797	45.6959	161.878	121.878	132.257	118.095
chr17	31159008	31159095	88	NF1_exon_03_chr17_29486025_29486113	0.340909	483.182	1432.68	390.386	518.284	85.4886	92.3409	882.932	330.966	491.034	125.852	429.92	511.045	398.352	583.477
chr17	31163184	31163378	195	NF1_exon_04_chr17_29490201_29490396	0.446154	510.133	1116.76	289.246	363.692	66.6974	49.4615	481.2	197.046	358.431	104.318	377.897	376.092	306.215	317.615
chr17	31169889	31169999	111	NF1_exon_05_chr17_29496906_29497017	0.333333	836.676	1680.6	508.18	447.73	181.072	125.405	638.91	513.622	732.018	195.486	800.838	462.369	637.324	433.586
chr17	31181420	31181491	72	NF1_exon_06_chr17_29508437_29508509	0.361111	281	646.903	233.611	352.472	64.3333	47.0833	513.597	166.208	262.472	94.0972	262.278	259.681	280.403	472.431
chr17	31181708	31181787	80	NF1_exon_07_chr17_29508725_29508805	0.4	206.863	407.512	245.662	297.975	94.975	58.7875	433.775	191.787	207.088	97.25	276.938	227.025	232.05	430.275
chr17	31182506	31182667	162	NF1_exon_08_chr17_29509523_29509685	0.388889	470.84	1120.75	285.895	545.377	65.2469	71.321	666.914	229.241	366.895	98.2037	393.599	463.765	346.914	642.852
chr17	31206238	31206373	136	NF1_exon_12_chr17_29533255_29533391	0.463235	769.14	2003.49	472.243	581.279	147.257	122.691	841.154	413.963	731.5	166.471	682.757	609.713	505.309	628.243
chr17	31219003	31219120	118	NF1_exon_14_chr17_29546020_29546138	0.508475	207.78	427.949	128.271	154.907	25.3559	17.9915	204.347	103.237	170	44.8559	146.737	177.39	146.042	155.136
chr17	31225093	31225252	160	NF1_exon_17_chr17_29552110_29552270	0.45	428.8	1074.42	268.519	372.038	74.6063	69.3625	464.781	228.425	350.419	101.056	398.413	380.6	306.594	296.431
chr17	31232698	31232883	186	NF1_exon_26_chr17_29559715_29559901	0.462366	1108.37	2155.88	629.247	1002.26	197.011	167.828	1190.81	586.806	889.097	242.554	988.543	820.414	722.543	922.554
chr17	31233000	31233215	216	NF1_exon_27_chr17_29560017_29560233	0.453704	959.412	1944.38	542.014	941.653	168.532	124.944	1099.57	484.889	740.005	234.727	839.769	783.162	632.625	918.162
chr17	31235609	31235774	166	NF1_exon_28_chr17_29562626_29562792	0.427711	412.777	788.982	273.277	397.819	66.5964	56.5602	543.205	196.693	294.536	95.6867	340.488	359.241	326.536	476.867
chr17	31235916	31236023	108	NF1_exon_29_chr17_29562933_29563041	0.407407	640.75	1219.96	437.009	633.528	221.741	148.62	736.361	457.296	574.389	195.75	602.917	592.111	491.139	676.769
chr17	31248982	31249121	140	NF1_exon_30_chr17_29575999_29576139	0.478571	469.043	981.536	299.786	471.171	75.9429	77.8857	598.129	285.514	343.679	91.5643	418.329	372.4	325.793	473.293
chr17	31252936	31253002	67	NF1_exon_31_chr17_29579953_29580020	0.343284	242.254	563.761	180.164	202.687	39.2239	39.806	300.343	140.224	185.478	67.1642	202.791	195.328	209.791	205.328
chr17	31325818	31326254	437	NF1_exon_37_chr17_29652835_29653272	0.432494	1016.41	2092.66	590.92	898.453	185.634	131.114	1124.68	481.501	792.348	237.069	854.78	816.959	677.08	879.471
chr17	31327497	31327841	345	NF1_exon_38_chr17_29654514_29654859	0.472464	1157.46	2622.8	686.168	1071.97	216.835	191.255	1249.25	585.07	998.226	288.794	1055.58	972.704	784.093	905.583
chr17	31330294	31330500	207	NF1_exon_39_chr17_29657311_29657518	0.400966	434.671	1042.69	263.667	354.676	88.087	71.3043	448.444	262.077	350.783	99.0435	391.729	338.855	314.952	301.99
chr17	31334836	31335033	198	NF1_exon_40_chr17_29661853_29662051	0.383838	457.677	945.429	270.449	393.146	71.9495	55.197	485.051	228.601	317.904	88.4444	371.172	350.783	272.106	346.742
chr17	31336331	31336475	145	NF1_exon_41_chr17_29663348_29663493	0.42069	510.028	1239.11	330.531	523.179	85.3655	96.3793	624.807	278.621	393.503	122.724	419.048	464.462	342.248	405.614
chr17	31336633	31336916	284	NF1_exon_42_chr17_29663650_29663934	0.419014	770.391	1720.43	494.229	698.049	131.011	134.349	792.06	428.923	590.975	208.877	702.743	644.838	582.201	575.915
chr17	31337366	31337584	219	NF1_exon_43_chr17_29664383_29664602	0.452055	821.53	1832.73	449.42	581.667	143.74	119	762.845	420.658	638.32	190.16	698.982	622.607	500.913	444.105
chr17	31337817	31337882	66	NF1_exon_44_chr17_29664834_29664900	0.5	507.818	915.212	399.955	410.076	151.318	89.8636	651.576	410.773	527.545	164.515	600.576	398.742	534.758	452.424
chr17	31338023	31338141	119	NF1_exon_45_chr17_29665040_29665159	0.411765	594.034	1270.87	387.286	493.176	118.849	84.4538	701.723	372.874	486.277	151.076	563.345	438.303	467.193	419.521
chr17	31338702	31338807	106	NF1_exon_46_chr17_29665719_29665825	0.386792	607.953	1328.28	353.208	497.066	90.6132	106.623	639.292	363.538	511.858	141.943	517.443	422.198	442.283	445.849
chr17	31340503	31340647	145	NF1_exon_47_chr17_29667520_29667665	0.468966	1053.63	2318.33	462.462	947.772	150.959	160.724	1128.84	468.324	727.214	189.945	619.4	812.255	540.766	903.834
chr17	31343007	31343137	131	NF1_exon_48_chr17_29670024_29670155	0.40458	964.718	2500.38	576.74	902.099	185.992	160.954	1122.58	501.511	875.183	212.466	854.031	793.939	674.237	863.656
chr17	31349118	31349253	136	NF1_exon_49_chr17_29676135_29676271	0.404412	452.515	895.316	279.39	351.029	83.3456	64.3015	389.588	212.86	367.243	108.471	398.029	303.044	314.596	235.169
chr17	31350181	31350320	140	NF1_exon_50_chr17_29677198_29677338	0.385714	821.6	1954.13	493.507	761.243	145.093	141.307	970.379	484.6	686.493	179.6	781.221	698.1	589.657	662.95
chr17	31352255	31352416	162	NF1_exon_51_chr17_29679272_29679434	0.54321	1159.85	2249.41	548.198	592.414	174.759	162.858	873.944	451.926	743.056	183.012	649.537	716.364	465.679	342.068
chr17	31356458	31356584	127	NF1_exon_52_chr17_29683475_29683602	0.409449	1221.31	2193.53	549.835	811.118	166.622	143.858	1031.61	490.457	877.102	240.496	895.244	789.756	668.724	757.228
chr17	31356958	31357092	135	NF1_exon_53_chr17_29683975_29684110	0.414815	850.207	2063.19	537.23	932.185	167.719	153.726	1077.21	498.378	717.793	214.289	814.711	802.6	667.689	1011.52
chr17	31357267	31357371	105	NF1_exon_54_chr17_29684284_29684389	0.390476	1081.67	2252.8	576.876	905.286	163.486	144.124	1181.52	522.438	863.905	207.533	846.152	742.419	703.286	937.838
chr17	31358478	31358624	147	NF1_exon_55_chr17_29685495_29685642	0.401361	799.667	1633.76	407.048	728.605	137.313	108.408	987.973	396.054	664.626	180.884	571.054	600.898	546.503	849.823
chr17	31358967	31359017	51	NF1_exon_56_chr17_29685984_29686035	0.45098	655.882	1313.86	420.039	521.647	117.627	110.353	681.765	356	645.588	165.725	673.078	457.588	492.137	444.353
chr17	31360485	31360705	221	NF1_exon_57_chr17_29687502_29687723	0.461538	1534.35	3387.66	759.127	1128.1	236.882	222.308	1334.76	737.299	1250.9	306.321	1154.79	1144.5	927.19	960.873
chr17	31374011	31374157	147	NF1_exon_58_chr17_29701028_29701175	0.503401	679.401	1311.3	402.646	1181.64	122.884	116.354	1436.81	342.333	591.129	156.374	597.68	815.524	463.503	1571.68
chr22	29603997	29604114	118	NF2_exon_01_chr22_29999985_30000103	0.584746	475.746	1322.22	335.678	535.28	85.0763	88.6525	610.729	207.644	404.161	96.2373	335.305	526.178	258.364	411.949
chr22	29636749	29636878	130	NF2_exon_02_chr22_30032737_30032867	0.507692	709.023	2025.51	526.338	741.862	146.1	138.746	804	365.685	775.785	216.492	839.723	752.746	560.069	576.662
chr22	29639088	29639214	127	NF2_exon_03_chr22_30035076_30035203	0.409449	627.528	1583.17	464.504	630.465	118.803	109.386	697.598	360.205	605.055	173.118	674.921	659.063	493.858	460.339
chr22	29642200	29642287	88	NF2_exon_04_chr22_30038188_30038276	0.5	820.966	2216.58	581.33	1080.47	147.239	168.739	1264.56	422.284	717.443	190.409	750.659	911.432	558.239	1320.16
chr22	29654655	29654727	73	NF2_exon_05_chr22_30050643_30050716	0.493151	703.164	2008.36	524.397	826.479	130.164	128.699	952.411	407.822	665.219	170.11	679.041	710.219	403.479	746.521
chr22	29655592	29655678	87	NF2_exon_06_chr22_30051580_30051667	0.505747	538.46	1322.99	432.207	621.011	142.736	101.828	719.172	366.161	462.115	156.667	531.851	479.954	398.471	512.184
chr22	29658187	29658266	80	NF2_exon_07_chr22_30054175_30054255	0.4625	1054.78	2459.64	614.875	1221.72	180.425	201.65	1337.36	494.837	895.825	230.1	838.513	1096.15	650.975	1405.15
chr22	29661203	29661341	139	NF2_exon_08_chr22_30057191_30057330	0.503597	979.604	2477.9	614.482	815.612	154.151	144.424	942.201	494.95	837.525	198.813	815.165	831.165	634.978	570.712
chr22	29664988	29665066	79	NF2_exon_09_chr22_30060976_30061055	0.329114	739.658	1909.06	526.646	638.608	130.532	116.987	788.203	455.013	661.38	180.38	690.747	614.544	521.57	547.532
chr22	29668331	29668448	118	NF2_exon_10_chr22_30064319_30064437	0.474576	673.28	1720.42	412.203	487	92.7119	106.661	588.568	316.737	546.169	138.195	566.017	538.585	459.797	385.102
chr22	29671824	29671950	127	NF2_exon_11_chr22_30067812_30067939	0.574803	1582.43	4339.07	907.764	1245.5	237.031	233.252	1390.9	836.575	1396.85	295.024	1275.33	1316.46	982.89	735.071
chr22	29673267	29673488	222	NF2_exon_12_chr22_30069255_30069477	0.594595	1137.86	2967.47	633.459	1067.67	170.167	184.77	1267.13	511.865	912.752	236.072	798.423	1136.26	724.144	840.653
chr22	29674834	29674943	110	NF2_exon_13_chr22_30070822_30070932	0.618182	1106.16	2654.41	549.209	827.145	140.7	135.991	944.882	398.555	709.164	189.755	590.036	959.473	492.682	523.9
chr22	29678194	29678325	132	NF2_exon_14_chr22_30074182_30074314	0.469697	700.068	2082.59	420.25	638.598	127.182	116.667	654.439	445.553	647.409	169.614	643.076	627.765	457.227	413.106
chr22	29681437	29681603	167	NF2_exon_15_chr22_30077425_30077592	0.467066	716.904	1914.72	455.671	634.964	119.958	98.3353	735.473	383.012	635.725	180.198	655.413	600.437	484.719	497.539
chr22	29694750	29694804	55	NF2_exon_16_chr22_30090738_30090793	0.563636	974.109	2202.36	562.855	719.418	108.055	129.982	833.2	356.036	694.018	172.418	671.818	774.418	513.455	450.582
chr22	29683018	29683060	43	NF2_NM_181831_exon_16_chr22_30079006_30079049	0.534884	385.326	1016.44	317.279	393.395	74.4186	61.4186	425.233	209.372	378	105.605	411.372	442.279	294.953	380.93
chr5	171387947	171388008	62	NPM1_exon_01_chr5_170814950_170815012	0.532258	374.468	1362.58	408.065	604.823	108.581	128.484	717.871	276.871	593.823	147.306	591.919	498.629	403.323	563.919
chr5	171390049	171390132	84	NPM1_exon_02_chr5_170817052_170817136	0.369048	339.536	1241.35	315.452	622.726	96.0357	73.4048	871.631	274.083	336.702	116.083	409.667	521.012	309.095	839.571
chr5	171391303	171391426	124	NPM1_exon_03_chr5_170818306_170818430	0.443548	304.387	991.032	319.669	555.677	93.4274	83.6935	716.944	280.992	384.492	134.363	455.113	480.363	384.976	646.379
chr5	171391704	171391801	98	NPM1_exon_04_chr5_170818707_170818805	0.479592	194.857	592.776	208.204	312.204	64.2551	48.1633	361.969	157.969	212.633	89.9898	298.327	262.98	219.888	324.602
chr5	171392708	171392818	111	NPM1_exon_05_chr5_170819711_170819822	0.504505	214.378	503.387	198.333	280.36	87.0811	37.2432	361.252	207.486	268.054	97.5045	308.306	236.018	281.712	289.82
chr5	171392912	171392980	69	NPM1_exon_06_chr5_170819915_170819984	0.362319	381.971	1144.65	313.42	397.13	100.058	47.8261	527.565	263.246	426.942	134.507	407.188	442.029	381.406	396.899
chr5	171400151	171400212	62	NPM1_exon_07_chr5_170827154_170827216	0.387097	146.952	512.484	174.21	382.355	36.5968	12.4839	521.71	102.177	170.613	52.2903	179.097	356.694	170.532	588.452
chr5	171400837	171400927	91	NPM1_exon_08_chr5_170827840_170827931	0.362637	286.725	940.033	326.473	472.231	94.8132	60.9231	555.253	252.308	355.176	94.6044	411.143	406.242	310.099	517.396
chr5	171405300	171405405	106	NPM1_exon_09_chr5_170832303_170832409	0.349057	308.123	816.642	284.264	295.292	65.0094	59.0755	393.321	218.075	379.84	92.0566	337.292	303.745	349.358	306.34
chr5	171407698	171407776	79	NPM1_exon_10_chr5_170834701_170834780	0.443038	417.228	1256.92	339.025	500.823	81.1392	76.1646	657.405	250.962	437.899	110.241	415.063	468.063	354.063	534.722
chr5	171410525	171410567	43	NPM1_exon_11_chr5_170837528_170837571	0.44186	320.953	669.116	368.605	371.535	130.488	114.558	480.651	324.651	404.884	147.674	472.349	324.953	448.116	336.907
chr5	171406395	171406407	13	NPM1_NM_001355009_exon_09_chr5_170833398_170833411	0.538462	264.385	835.538	224.385	526	53.0769	61.5385	567.154	170.077	285.385	98	319.308	368.154	241.154	688.615
chr1	114716048	114716162	115	NRAS_exon_02_chr1_115258668_115258783	0.46087	837.896	2678.69	756.574	988.522	184.687	215.191	1179.37	667.826	1190.08	293.73	1185.59	997.635	827.53	900.157
chr1	114713798	114713980	183	NRAS_exon_03_chr1_115256418_115256601	0.420765	877.929	3109.46	642.858	933.273	203.973	156.038	1044.77	581.098	1017.66	267.951	994.978	966.738	734.246	625.317
chr1	114709567	114709730	164	NRAS_exon_04_chr1_115252187_115252351	0.463415	802.512	2473.1	542.628	866.829	141.482	157.921	1030.51	481.03	741.976	203.012	802.482	881.28	549.122	743.768
chr1	114708533	114708656	124	NRAS_exon_05_chr1_115251153_115251277	0.435484	943.524	3091.73	686.96	947.274	204.306	190.976	1068.42	591.831	973.71	241.419	978.879	973.758	711.169	776.04
chr8	32749588	32754406	4819	NRG1_1	0.401951	1500.6	3936.2	883.041	1379.92	284.934	277.689	1574.57	913.168	1454.54	372.805	1434.45	1325.68	1075.06	1213.13
chr1	156871765	156875668	3904	NTRK1_1|NTRK1_exon_08_chr1_156843422_156843753|NTRK1_exon_09_chr1_156844172_156844194|NTRK1_exon_10_chr1_156844360_156844420|NTRK1_exon_11_chr1_156844695_156844802|NTRK1_exon_12_chr1_156845309_156845460	0.534068	1414.43	3971.34	1012.25	1335.11	272.409	296.564	1485.75	882.056	1663.77	400.331	1490.77	1512.59	1127.59	896.264
chr1	156860933	156861148	216	NTRK1_exon_01_chr1_156830724_156830940	0.722222	701.755	2052.21	482.273	668.769	93.4259	121.537	719.435	280.583	605.435	159.185	572.921	791.324	429.088	333.301
chr1	156864352	156864430	79	NTRK1_exon_02_chr1_156834143_156834222	0.582278	1414.61	4340.29	1102.65	1475.38	297.671	335.747	1563.96	957.165	1821.51	465.722	1708.68	1596.71	1248.99	906.506
chr1	156864726	156864801	76	NTRK1_exon_03_chr1_156834517_156834593	0.578947	1339.39	3743	894.382	1283.53	205.263	230.303	1359	695.908	1288.5	326.171	1211.03	1309.32	916.829	972.408
chr1	156866908	156866980	73	NTRK1_exon_04_chr1_156836699_156836772	0.520548	1410.63	3992.47	960.137	1337.23	277.288	324.411	1445.86	949.027	1745.79	398.562	1472.88	1526.33	1166.82	926.685
chr1	156868102	156868251	150	NTRK1_exon_05_chr1_156837893_156838043	0.646667	749.927	2071.9	555.493	707.193	133.867	114.787	865.66	396.373	663.887	182.107	677.087	808.567	562.84	532.407
chr1	156868503	156868649	147	NTRK1_exon_06_chr1_156838294_156838441	0.680272	1373.18	3712.07	929.333	1314.55	230.197	212	1380.4	765.803	1345.55	306.925	1218.79	1349.9	947.034	714.163
chr1	156871621	156871757	137	NTRK1_exon_07_chr1_156841412_156841549	0.591241	1609.72	4769.53	1141.55	1622.96	310.474	311.599	1790.35	970.927	1857.03	429.051	1712.38	1852.53	1274.89	1137.74
chr1	156876078	156876212	135	NTRK1_exon_13_chr1_156845869_156846004	0.6	1550.19	3948.77	970.815	1461.91	258.585	276.252	1491.97	873.793	1568.53	355.104	1510.16	1581.76	1085.32	897.378
chr1	156876398	156876574	177	NTRK1_exon_14_chr1_156846189_156846366	0.638418	1127.96	3414.5	808.073	1073.8	180.006	212.379	1143.16	539.068	1038.02	261.881	982.09	1195.71	720.994	611.136
chr1	156879120	156879364	245	NTRK1_exon_15_chr1_156848911_156849156	0.612245	1425.74	3998.34	1002.57	1340.31	245.122	291.882	1353.39	772.861	1502.39	380.388	1268.26	1484.48	1088.77	819.335
chr1	156879997	156880159	163	NTRK1_exon_16_chr1_156849788_156849951	0.625767	1009.96	3019.85	725.104	1070.64	166.08	200.577	1210.8	536.153	979.564	252.178	891.687	1188.9	687.546	770.405
chr1	156881455	156881644	190	NTRK1_exon_17_chr1_156851246_156851436	0.663158	1006.25	2975.09	795.937	1089.87	138.753	132.616	1186.67	489.895	904.716	237.674	898.084	1164.56	713.905	805.174
chr9	84861092	84867433	6342	NTRK2_2|NTRK2_exon_16_chr9_87482155_87482348	0.420214	525.093	1565.98	437.017	714.529	127.023	108.061	829.892	393.811	604.109	198.177	707.123	614.137	539.26	758.876
chr9	84670747	84670962	216	NTRK2_exon_04_chr9_87285661_87285877	0.592593	1178.44	3132.11	789.231	1075.17	186.954	218.602	1233.97	645.056	1308.11	332.505	1222.67	1185.89	861.023	794.088
chr9	84702157	84702235	79	NTRK2_exon_05_chr9_87317071_87317150	0.379747	677.646	2415.38	520.076	963.785	151.177	142.696	1095.33	461.544	741.861	223.759	796.519	953.684	598.734	1129.16
chr9	84702346	84702421	76	NTRK2_exon_06_chr9_87317260_87317336	0.381579	750.961	2590.24	537.737	819.697	154.579	185.118	1009.47	535.908	897.829	236	897.658	738.921	677.224	807.934
chr9	84707842	84707914	73	NTRK2_exon_07_chr9_87322756_87322829	0.410959	244.836	715.534	223.205	244.219	54.9178	48.3288	329.26	149.274	270.822	54	284.89	242.274	226.411	216.041
chr9	84710635	84710793	159	NTRK2_exon_08_chr9_87325549_87325708	0.465409	439.484	1634.64	366.214	788.145	111.069	84.8176	953.164	286.239	503.849	127.05	497.818	608.874	375.767	858.547
chr9	84723571	84723711	141	NTRK2_exon_09_chr9_87338485_87338626	0.460993	489.681	1702.06	336.078	607.574	105.397	86.8723	720.475	309.22	495.957	149.312	549.582	527.234	394.028	641.787
chr9	84724222	84724358	137	NTRK2_exon_10_chr9_87339136_87339273	0.437956	456.255	1368.03	333.314	610.182	89.8832	69.6934	702.496	317.73	438.781	119.307	461.482	558.131	341.606	576.073
chr9	84727652	84727961	310	NTRK2_exon_11_chr9_87342566_87342876	0.46129	943.842	2932.99	649.81	1095.34	207.955	180.865	1227.31	648.571	1001.47	280.635	1073.2	1003.28	794.165	1031.67
chr9	84741890	84741929	40	NTRK2_exon_12_chr9_87356804_87356844	0.35	340.425	1064.08	280.725	423.375	69.2	60.875	556.15	210.1	344.875	94.85	357.475	375.825	252.025	605.075
chr9	84744971	84745075	105	NTRK2_exon_13_chr9_87359885_87359990	0.485714	509.4	1760.92	384.724	735.076	104.086	101.876	827.219	344.8	490.057	132.41	479.152	604.086	385.762	800.314
chr9	84751984	84752087	104	NTRK2_exon_14_chr9_87366898_87367002	0.461538	486.115	1564.11	294.365	449.135	95.3846	99.7019	528.058	327.221	507.904	139.163	483.587	497.596	372.519	417.308
chr9	84861038	84861089	52	NTRK2_exon_15_chr9_87475952_87476004	0.365385	785.038	2595.42	527.404	798.038	193.404	164.212	940.692	543.923	858.673	230.25	902.327	731.654	655.269	657.346
chr9	84934160	84934294	135	NTRK2_exon_17_chr9_87549074_87549209	0.466667	373.215	1312.61	314.067	412.326	61.4889	59.2148	442.978	215.956	370.6	89.8741	354.778	406.111	281.652	297.541
chr9	84948460	84948636	177	NTRK2_exon_18_chr9_87563374_87563551	0.559322	676.458	2020.9	483.61	740.345	147.379	127.921	811.554	440.689	693.633	185.203	728.249	743.559	538.723	527.972
chr9	84955281	84955519	239	NTRK2_exon_19_chr9_87570195_87570434	0.619247	621.95	1907.32	504.025	683.427	99.6109	119.699	756.803	334.933	635.82	173.623	655.753	729.377	481.36	485.268
chr9	85020204	85020366	163	NTRK2_exon_20_chr9_87635118_87635281	0.546012	736.534	2344.07	532.669	852.755	133.939	161.135	938.926	470.859	827.503	215.699	839.994	811.847	579.344	678.049
chr9	85021250	85021439	190	NTRK2_exon_21_chr9_87636164_87636354	0.589474	882.842	2486.97	696.837	1008.4	159.868	162.463	1143.71	508.268	870.479	245.805	915.816	993.458	629.305	896.347
chr9	84810540	84810581	42	NTRK2_NM_001291937_exon_15_chr9_87425454_87425496	0.404762	350.857	1127.52	277.452	447.238	97	57.7619	566.048	281.81	398.024	111.31	429.452	393.81	341.381	411.071
chr9	84871787	84871819	33	NTRK2_NM_001369537_exon_16_chr9_87486701_87486734	0.636364	950.758	2762.18	556.727	1171.61	159.97	163.455	1409.67	518.97	854.879	251.091	835.909	1052.48	651.242	1255.91
chr9	84761218	84761241	24	NTRK2_NM_001369547_exon_13_chr9_87376132_87376156	0.333333	259.583	861.917	213	319.083	61.4167	34.5	411.75	188.5	277.5	85.8333	323.333	301.083	252	274.792
chr15	88255904	88256155	252	NTRK3_exon_01_chr15_88799134_88799386	0.539683	1147.07	3001.6	724.512	1024.51	209.528	225.135	1052.49	636.429	1252.23	258.563	1107.9	1124.03	768.127	552.381
chr15	88184223	88184301	79	NTRK3_exon_02_chr15_88727453_88727532	0.531646	1342.9	3012.97	713.911	1040.33	193.177	201.127	1108.73	582.924	1026.95	248.532	948.329	1106.16	723.506	672.544
chr15	88183416	88183491	76	NTRK3_exon_03_chr15_88726646_88726722	0.5	1204.93	3221.96	777.632	1023.78	227.921	235.921	1162.82	627.803	1299.86	330.303	1240.64	1120.76	925.276	582.711
chr15	88147333	88147405	73	NTRK3_exon_04_chr15_88690563_88690636	0.534247	718.932	1708	374.274	751.63	108.932	109.616	839.041	378.041	562.247	157.137	567.521	662.562	433.753	592.11
chr15	88137402	88137563	162	NTRK3_exon_05_chr15_88680632_88680794	0.555556	678.21	1788.17	445.383	698.043	93.3272	92.463	721.5	290.327	513.809	135.321	477.58	651.926	411.537	538.981
chr15	88136465	88136611	147	NTRK3_exon_06_chr15_88679695_88679842	0.544218	1000.8	2269.2	526.694	719.973	143.367	142.293	820.082	432.333	815.667	221.374	784.857	886.769	595.85	595.313
chr15	88135897	88136042	146	NTRK3_exon_07_chr15_88679127_88679273	0.513699	793.349	1904.9	480.918	641.781	115.507	117.096	741.733	422.219	673.664	172.014	675.007	722.856	555.151	534.425
chr15	88135099	88135399	301	NTRK3_exon_08_chr15_88678329_88678630	0.574751	1576.09	3667.78	876.91	1282.91	221.844	269.967	1342.68	738.538	1487.3	358.096	1359.25	1339.84	1012.4	821.678
chr15	88128709	88128736	28	NTRK3_exon_09_chr15_88671939_88671967	0.392857	471.929	1303.36	281.786	442	62.6786	71.1429	473.429	254.857	342.786	79.8571	321.25	350.607	282.464	435.107
chr15	88127160	88127228	69	NTRK3_exon_10_chr15_88670390_88670459	0.492754	905.319	2259.65	566.783	803.13	169.667	201.725	923.29	535.101	920.594	233	824.304	881.174	678.029	658.058
chr15	88126269	88126375	107	NTRK3_exon_11_chr15_88669499_88669606	0.457944	788.673	2464.51	495.682	718.822	174.224	165.346	773.71	463.935	729.346	177.383	670.664	756.065	552.243	481.028
chr15	88032855	88033047	193	NTRK3_exon_12_chr15_88576085_88576278	0.606218	1262.54	3233.38	737.14	996.839	188.881	212.104	1119.99	608.223	1083.32	261.689	1027.2	1088.6	724.44	551.767
chr15	87940621	87940755	135	NTRK3_exon_13_chr15_88483851_88483986	0.540741	835.511	2368.43	500.644	906.178	103.77	161.881	971.237	436.215	812.444	191.274	769.348	853.022	561.6	673.044
chr15	87933010	87933186	177	NTRK3_exon_14_chr15_88476240_88476417	0.553672	901.271	2332.34	521	762.441	149.085	158.893	763.96	494.672	810.379	214.045	784.367	803.328	589.068	444.367
chr15	87929189	87929436	248	NTRK3_exon_15_chr15_88472419_88472667	0.576613	1483.86	3638.94	789.367	1255.9	234.952	203.677	1405.94	675.52	1226.61	287.06	1135.11	1362.58	869.093	860.657
chr15	87885692	87885737	46	NTRK3_exon_16_chr15_88428922_88428968	0.347826	160	392.304	132.326	221.5	79.7391	48.6522	280.522	185.913	261.652	90.8696	288.283	161.522	241.543	210.848
chr15	87880268	87880430	163	NTRK3_exon_17_chr15_88423498_88423661	0.527607	708.975	1920.31	436.589	602.632	106.583	110.055	707.202	407.859	560.35	168.466	617.497	721.252	482.773	472.595
chr15	87876933	87877122	190	NTRK3_exon_18_chr15_88420163_88420353	0.542105	1371.35	3438.74	792.611	1204.76	216.426	271.053	1273.69	693.611	1335.37	326.147	1233.96	1225.57	925.574	723.747
chr15	87981224	87981362	139	NTRK3_NM_001007156_exon_15_chr15_88524454_88524593	0.417266	585.647	1355.76	363.108	556.043	122.158	109.576	643.942	338.806	563.173	167.187	625.273	513.353	417.561	390.683
chr15	87979343	87979465	123	NTRK3_NM_001007156_exon_16_chr15_88522573_88522696	0.390244	630.553	1606.37	394.748	536.951	101.333	83.0406	593.967	313.846	482.154	126.488	542.463	555.618	357.016	332.22
chr16	23641108	23641159	52	PALB2_exon_01_chr16_23652428_23652480	0.615385	795.731	2461.54	615.558	911.904	135.365	185.808	980.923	472.462	1130.12	233.731	935.212	882.442	659.365	803.481
chr16	23638068	23638131	64	PALB2_exon_02_chr16_23649388_23649452	0.421875	772.859	2863.42	707.969	991.109	210.984	216.016	1233.62	670.312	1094.34	293.344	1194.84	1017	806.859	866.156
chr16	23637848	23637954	107	PALB2_exon_03_chr16_23649168_23649275	0.411215	691.346	2517.16	625.654	808.579	191.598	164.355	957.729	542.43	841.841	231.664	949.364	761.159	694.159	755.168
chr16	23634860	23636336	1477	PALB2_exon_04_chr16_23646180_23647657	0.40149	275.899	866.523	222.161	341.423	67.8551	65.5762	421.712	204.893	318.443	97.2593	354.866	308.599	292.946	337.455
chr16	23629638	23630471	834	PALB2_exon_05_chr16_23640958_23641792	0.444844	560.071	1727.03	418.263	712.01	131.301	131.758	830.604	427.042	678.514	184.794	718.764	670.562	556.072	693.606
chr16	23629202	23629277	76	PALB2_exon_06_chr16_23640522_23640598	0.434211	806.789	2519.38	577.776	714.974	165.316	134.697	895.579	548.684	816.75	224.658	816.118	766.237	577.513	621.566
chr16	23626234	23626399	166	PALB2_exon_07_chr16_23637554_23637720	0.457831	463.825	1483.92	325.729	459.801	109.627	110.482	583.343	333.042	497.187	139.729	563.175	501.578	416.777	394.946
chr16	23624007	23624096	90	PALB2_exon_08_chr16_23635327_23635417	0.411111	796.589	2728.07	603.244	815.089	202.789	171.044	968.878	542.967	894.911	211.611	883.633	683.889	635.367	649.478
chr16	23622967	23623132	166	PALB2_exon_09_chr16_23634287_23634453	0.433735	612.036	1792.15	407.964	579.548	147.096	104.428	659.554	424.717	615.506	178.133	611.898	543.741	412.47	445.596
chr16	23621360	23621480	121	PALB2_exon_10_chr16_23632680_23632801	0.404959	471.372	1493.64	348.694	532.058	104.802	91.5868	600.43	325.917	574.992	147.017	557.934	499.975	435.926	550.413
chr16	23614002	23614093	92	PALB2_exon_11_chr16_23625322_23625414	0.369565	550.783	1966.18	438.478	620.109	111.685	130.304	735.598	414.033	632.804	222.761	632.109	595.815	503.783	539.065
chr16	23607862	23608014	153	PALB2_exon_12_chr16_23619182_23619335	0.535948	1088.48	3175.33	660.477	950.137	204.843	205.072	1042.88	720.725	1135.22	264.778	1128.64	954.608	772.497	640.039
chr16	23603457	23603671	215	PALB2_exon_13_chr16_23614777_23614992	0.446512	425.512	1209.74	376.642	645.019	120.54	94.3163	743.167	353.879	455.865	144.67	544.665	536.074	421.823	675.647
chr4	54264917	54265051	135	PDGFRA_exon_04_chr4_55131083_55131218	0.444444	720.548	1896.87	504.719	688.563	139.422	147.874	723.296	435.259	777.074	170.644	673.793	653.763	514.852	552.963
chr4	54267287	54267462	176	PDGFRA_exon_05_chr4_55133453_55133629	0.482955	1020.14	2431.53	630.528	923.795	161.693	170.886	1067.64	568.886	954.352	230.955	1031.97	883.881	716.432	772.892
chr4	54267550	54267743	194	PDGFRA_exon_06_chr4_55133716_55133910	0.438144	489.222	1138.47	407.093	597.804	88.9948	97.7577	693.361	353.211	505.448	184.237	698.175	488.851	504.722	587.51
chr4	54273535	54273732	198	PDGFRA_exon_09_chr4_55139701_55139899	0.525253	1429.49	3162.55	703.46	1130.58	203.394	225.596	1381.57	660.591	1130.92	283.591	1105.99	1218.89	847.409	980.571
chr4	54274529	54274627	99	PDGFRA_exon_10_chr4_55140695_55140794	0.505051	1190.74	2954.11	690.141	1056.02	195.131	222.859	1212.75	651.465	1016.02	298.182	1034.55	1016.72	808.172	979.869
chr4	54274839	54274975	137	PDGFRA_exon_11_chr4_55141005_55141142	0.452555	1037.21	2304.52	586.168	816.927	179.131	168.547	1019.93	584.46	974.854	243.467	1070.72	821.978	768.109	761.788
chr4	54277894	54278008	115	PDGFRA_exon_13_chr4_55144060_55144175	0.486957	362.783	1139.88	329.626	445.426	64.087	75.7739	564.296	229.783	332.035	109.2	387.009	440.017	266.278	426.357
chr4	54280314	54280484	171	PDGFRA_exon_15_chr4_55146480_55146651	0.380117	1055.77	2531.12	571.912	850.322	121.901	127.725	954.187	486.07	709.544	148.667	631.076	851.602	546.696	680.725
chr4	54285839	54285965	127	PDGFRA_exon_17_chr4_55152005_55152132	0.503937	914.591	2058.67	486.134	765.583	135.441	150.102	878.583	474.22	683.504	190.15	707.142	806.803	572.457	641.874
chr5	150137006	150137049	44	PDGFRB_exon_02_chr5_149516568_149516612	0.659091	622.477	1505.11	614.364	609.341	99.8182	107.545	662.432	384.091	778.023	174.432	776.886	686	526.432	343.932
chr5	150135553	150135880	328	PDGFRB_exon_03_chr5_149515115_149515443	0.588415	1364.78	3628.12	1027.62	1306.38	219.302	234.707	1419.41	795.073	1365.81	366.701	1407.87	1458.09	1053.66	963.265
chr5	150134748	150135018	271	PDGFRB_exon_04_chr5_149514310_149514581	0.509225	871.011	2419.01	637.321	986.963	155.546	142.424	1096.87	510.295	841.616	226.114	881.882	951.148	714.579	925.686
chr5	150133879	150134010	132	PDGFRB_exon_05_chr5_149513441_149513573	0.530303	859.765	2479.31	765.045	1068.87	173.424	162.583	1256.7	584.947	987.712	248.826	1055.97	1060.69	747.076	1063.22
chr5	150133584	150133762	179	PDGFRB_exon_06_chr5_149513146_149513325	0.553073	826	2301.34	649.274	987.073	135.492	144.19	1185.88	521.246	939.335	270.799	968.201	1027.92	699.933	1050.71
chr5	150132748	150132944	197	PDGFRB_exon_07_chr5_149512310_149512507	0.634518	652.091	1901.49	536.345	707.213	105.797	129.558	757.315	374.416	643.619	161.665	691.345	772.487	484.051	508.812
chr5	150131977	150132096	120	PDGFRB_exon_08_chr5_149511539_149511659	0.566667	1062.9	2876.39	853.133	1068.62	166.983	196.425	1332.51	554.75	1155.01	279.358	1156.63	1068.35	845.3	777.933
chr5	150130537	150130664	128	PDGFRB_exon_09_chr5_149510099_149510227	0.609375	1171.69	3382.04	983.867	1069.28	204.242	209.305	1165.55	723.461	1341.73	284.922	1339.84	1191.01	882.812	688.078
chr5	150129755	150129970	216	PDGFRB_exon_10_chr5_149509317_149509533	0.634259	846.088	2395.44	688.495	869.944	164.94	158.616	982.296	577.593	1066.15	239.875	1024.79	880.569	721.727	607.412
chr5	150126518	150126616	99	PDGFRB_exon_11_chr5_149506080_149506179	0.535354	1299.26	3748.35	917.364	1204.78	219.818	254.283	1335.95	830.828	1431.66	333.434	1297.13	1442.21	951.162	825.727
chr5	150125443	150125579	137	PDGFRB_exon_12_chr5_149505005_149505142	0.583942	1356.14	3601.27	906.321	1260.71	234.861	228.964	1460.38	745.175	1242.34	328.416	1192.16	1432.53	910.007	1011.1
chr5	150124725	150124833	109	PDGFRB_exon_13_chr5_149504287_149504396	0.605505	680.569	1942.76	522.991	725.101	115.156	128.89	785.092	387.578	652.661	190.541	549.578	794.872	511.119	463.486
chr5	150124248	150124362	115	PDGFRB_exon_14_chr5_149503810_149503925	0.591304	1656.53	4048.72	1050.47	1344.63	288.539	286.2	1670.43	863.2	1667.07	367.078	1483.33	1449.34	1097.9	899.904
chr5	150123040	150123203	164	PDGFRB_exon_15_chr5_149502602_149502766	0.621951	807.177	2210.88	733.622	920.805	171.171	144.793	1058.79	520.165	944.006	208.268	952.823	863.683	710.866	724.524
chr5	150121878	150122042	165	PDGFRB_exon_16_chr5_149501440_149501605	0.539394	1061.37	3076.88	776.63	1105.19	197.194	206.158	1345.45	734.358	1186.32	292.455	1128.45	1223.34	959.158	1014.92
chr5	150121202	150121324	123	PDGFRB_exon_17_chr5_149500764_149500887	0.560976	1193.95	3711.98	937.341	1278.47	265.992	290.967	1391.24	786.797	1452.38	328.211	1347.5	1371.2	936.984	896.951
chr5	150120886	150121012	127	PDGFRB_exon_18_chr5_149500448_149500575	0.551181	1577.99	4143.15	1056.24	1574	282.071	295.449	1807.13	1048.18	1792.92	384.079	1681.88	1639.59	1266	1273.64
chr5	150120010	150120125	116	PDGFRB_exon_19_chr5_149499572_149499688	0.543103	1140.21	3074.03	889.284	1154.22	198.224	219.345	1307.59	682.319	1262.97	311.759	1283.2	1290.28	917.052	971.31
chr5	150119465	150119568	104	PDGFRB_exon_20_chr5_149499027_149499131	0.596154	1112.6	3304.66	670.317	1098.83	237.817	214.375	1165.08	690.423	1064.05	270.808	922.173	1178.59	791.337	750.01
chr5	150118745	150118854	110	PDGFRB_exon_21_chr5_149498307_149498417	0.518182	1011.58	3257.06	765.073	955.218	200.727	197.545	1031.75	659.164	1178.33	326.755	1030.1	1097.47	767.545	581.018
chr5	150117616	150117852	237	PDGFRB_exon_22_chr5_149497178_149497415	0.616034	1307.66	3667.38	1006.85	1199.04	254.207	273.084	1330.79	846.3	1512.1	322.342	1275.4	1346.61	980.19	926.684
chr5	150115761	150115948	188	PDGFRB_exon_23_chr5_149495323_149495511	0.632979	1375.8	4039.23	885.255	1295.79	246.346	302.968	1417.46	771.543	1396.81	347.787	1172.73	1433.16	994.883	820.606
chr3	179198824	179199179	356	PIK3CA_exon_02_chr3_178916611_178916967	0.393258	1079.95	2231.86	510.138	891.242	157.699	153.815	1092.32	492.542	723.199	205.511	750.921	786.264	568.744	832.683
chr3	179199688	179199901	214	PIK3CA_exon_03_chr3_178917475_178917689	0.373832	870.65	1751.58	445.701	531.299	133.813	112.276	691.523	411.304	541.752	145.402	583.565	545.505	435.673	430.841
chr3	179203542	179203791	250	PIK3CA_exon_05_chr3_178921329_178921579	0.364	1360.67	2786.22	667.788	879.872	208.336	175.532	1148.64	647.404	945.612	247.6	996.02	886.14	761.568	775.96
chr3	179204501	179204590	90	PIK3CA_exon_06_chr3_178922288_178922378	0.433333	645.522	575.533	341.856	174.178	49.2778	70.5111	433.478	262.6	583	49.6333	231.2	196.589	315.711	212.2
chr3	179210184	179210340	157	PIK3CA_exon_08_chr3_178927971_178928128	0.382166	928.854	1649.24	473.178	612.427	145.879	111.72	704.815	443.592	641.248	184.643	678.287	548.879	548.21	490.484
chr3	179210429	179210567	139	PIK3CA_exon_09_chr3_178928216_178928355	0.467626	1170.14	2010.7	529.187	701.23	147.237	163.158	783.41	509.914	836.906	198.266	793.813	716.799	599.446	545.101
chr3	179218208	179218336	129	PIK3CA_exon_10_chr3_178935995_178936124	0.395349	1126.98	2003.75	472.225	546.364	158.953	122.426	698.783	449.806	714.62	178.674	702.736	610.736	503.822	467.636
chr3	179221143	179221151	9	PIK3CA_exon_14_hotspot_chr3_178938930_178938939	0.333333	1659.89	3445	673	1003.56	218.778	236.444	1318.56	708.222	1047.89	255.556	1090.89	1169	703.333	984
chr3	179230002	179230123	122	PIK3CA_exon_19_chr3_178947789_178947911	0.418033	1389.2	3037.86	632.738	968.959	213.639	161.295	1182.25	631.508	1035.49	272.992	942.918	986.992	720.328	847.189
chr3	179230223	179230378	156	PIK3CA_exon_20_chr3_178948010_178948166	0.346154	626.16	1132.45	328.231	473.09	110.526	68.391	579.5	309.34	419.865	131.91	479.051	392.442	383.628	454.346
chr3	179234092	179234366	275	PIK3CA_exon_21_chr3_178951879_178952154	0.389091	1832.69	3391.57	804.622	1165.51	219.684	231.065	1435.51	796.327	1141.83	310.698	1205.74	1226.55	880.691	988.855
chr7	6008995	6009021	27	PMS2_exon_01_chr7_6048625_6048652	0.62963	1170.85	2267.96	428.741	930.889	162.741	176.37	1078.26	422.556	972.926	210.741	688.185	915.556	555.963	741.926
chr7	5999106	5999277	172	PMS2_exon_06_chr7_6038736_6038908	0.482558	897.105	2130.76	501.785	704.465	158.814	143.052	789.727	523.291	771.866	201.064	743.948	748.773	531.826	577.198
chr7	5997324	5997425	102	PMS2_exon_07_chr7_6036954_6037056	0.460784	200.382	540.725	167.676	369.343	79.7255	71.3333	408.588	253.422	237.922	96.5196	211.569	288.471	200.941	354.833
chr7	5995532	5995635	104	PMS2_exon_08_chr7_6035162_6035266	0.471154	702.231	2666.94	574.24	901.067	183.183	177.269	1088.91	573.606	881.712	193.067	839.298	849.106	628.933	854.202
chr7	5991971	5992059	89	PMS2_exon_09_chr7_6031601_6031690	0.404494	1212.96	2890.97	656.753	766.472	205.91	187.596	900.978	597.663	940.708	214.506	927.348	846.775	633.101	536.382
chr7	5989798	5989957	160	PMS2_exon_10_chr7_6029428_6029588	0.38125	1187	2347.65	480.494	674.175	168.812	148.213	908.081	458.406	770.294	173.231	739.606	720.837	502.538	504.55
chr12	132625697	132625698	2	POLE_HotspotRegion_1_chr12_133202282_133202284	0.5	1532.5	3645	884.5	1265	228.5	235	1275.5	662	1357.5	302.5	1140.5	1279.5	870.5	605
chr12	132649769	132649770	2	POLE_HotspotRegion_10_chr12_133226354_133226356	0.5	59	129	49	105	4	3	131	19	28.5	6	51	84.5	38	138.5
chr12	132659297	132659349	53	POLE_HotspotRegion_11_chr12_133235882_133235935	0.641509	872.094	2196.96	591.698	843.642	140.151	175.887	895.057	423.547	842.264	193.151	658.868	828.717	560.075	547.849
chr12	132665309	132665413	105	POLE_HotspotRegion_13_chr12_133241894_133241999	0.571429	799.076	1754.3	594.39	960.952	132.114	132.848	1123.77	409.59	683.4	207.371	703.81	917.971	553.571	1047.72
chr12	132667547	132667552	6	POLE_HotspotRegion_15_chr12_133244132_133244138	0.833333	1096.5	2215.33	639.333	885.167	116.167	148	1008.17	366.833	656	149.5	634.333	879.833	523.667	646
chr12	132668444	132668447	4	POLE_HotspotRegion_16_chr12_133245029_133245033	0.5	747.75	1975	442.25	612	101.5	92	714	282.25	530	150.5	508.75	673.25	378.75	402.25
chr12	132673217	132673272	56	POLE_HotspotRegion_17_chr12_133249802_133249858	0.5	1070.7	2678.5	642.339	920.375	168.357	178.982	1014.09	526.304	956.161	210.179	976.696	929.571	648.196	633.732
chr12	132673611	132673704	94	POLE_HotspotRegion_18_chr12_133250196_133250290	0.585106	1090.15	2719.85	668.223	957.915	167.202	174.309	1043.85	497.426	963.957	234.021	915.436	950.096	648.277	559.383
chr12	132675442	132675443	2	POLE_HotspotRegion_19_chr12_133252027_133252029	0.5	1067	2528.5	710	915.5	166	154.5	1020.5	464	921	221.5	901	958	723.5	596
chr12	132626221	132626222	2	POLE_HotspotRegion_2_chr12_133202806_133202808	1	1521.5	3455	848.5	1112	232.5	234	1314	629	1252	318	1125	1277.5	861	747
chr12	132675745	132675747	3	POLE_HotspotRegion_20_chr12_133252330_133252333	0.333333	1019.33	2222.67	687.667	781.333	150	140	955.667	525	901.667	229.667	949.333	849	634.333	655.333
chr12	132676554	132676599	46	POLE_HotspotRegion_21_chr12_133253139_133253185	0.434783	914.196	2242.76	505.652	748.696	116.283	113.565	902.978	415.261	621.043	191.196	596.13	816.565	481.217	563.761
chr12	132677388	132677389	2	POLE_HotspotRegion_22_chr12_133253973_133253975	1	511.5	994.5	336	305.5	50	60	449	210	373	84	410	389.5	278.5	339
chr12	132680037	132680038	2	POLE_HotspotRegion_23_chr12_133256622_133256624	1	603	1601.5	367.5	548.5	108	92	695	317.5	527.5	130.5	542	589.5	421	443
chr12	132687264	132687265	2	POLE_HotspotRegion_24_chr12_133263849_133263851	1	274.5	812.5	151	278.5	46.5	63	309.5	81.5	234.5	36	195.5	309	125	194
chr12	132632717	132632718	2	POLE_HotspotRegion_3_chr12_133209302_133209304	0.5	1264	2989	688.5	1133	164	158	1251	543	951.5	215	982	1104	641.5	805
chr12	132639201	132639202	2	POLE_HotspotRegion_4_chr12_133215786_133215788	0.5	1203	2826	756.5	1141	184	215	1253.5	642	1151	293.5	1064.5	1124	836.5	809.5
chr12	132642207	132642208	2	POLE_HotspotRegion_5_chr12_133218792_133218794	0.5	843.5	2206	559	751	142.5	130	799	384	811	194.5	882	819	609	449
chr12	132642993	132642994	2	POLE_HotspotRegion_6_chr12_133219578_133219580	1	1476.5	3377	918.5	1130	213	198.5	1328	634	1343	311.5	1168.5	1223.5	882	734
chr12	132643523	132643525	3	POLE_HotspotRegion_7_chr12_133220108_133220111	0.666667	942	2268.33	590.667	861.333	154.667	184	998.667	445	874.667	255.667	900.667	911.333	582	667
chr12	132643851	132643852	2	POLE_HotspotRegion_8_chr12_133220436_133220438	1	598	1419.5	467	602.5	97	105	615	254	502	169.5	603	569.5	471	430
chr12	132649503	132649504	2	POLE_HotspotRegion_9_chr12_133226088_133226090	0.5	42	74	35	69	4	2	73	18	18	10	42	60.5	28	104
chr9	95508159	95508363	205	PTCH1_exon_01_chr9_98270440_98270645	0.746341	230.117	762.366	202.346	302.122	52.8829	50.6293	352.059	145.893	280.351	68.4195	229.751	317.366	195.722	155.4
chr9	95506405	95506601	197	PTCH1_exon_02_chr9_98268686_98268883	0.527919	432.365	1835.65	492.66	575.284	127.904	120.036	651.274	340.056	700.228	174.401	647.386	621.645	493.959	298.97
chr9	95485683	95485876	194	PTCH1_exon_03_chr9_98247964_98248158	0.469072	698.711	2232.81	567.072	1043.48	140.593	116.16	1251.22	403.541	795.619	204.572	691.892	889.381	571.211	1165.9
chr9	95482132	95482205	74	PTCH1_exon_04_chr9_98244413_98244487	0.405405	602.716	1663.14	465.959	587.784	132.757	114.716	759.081	410.243	626.297	193.351	716.135	593.257	525.068	575.108
chr9	95481947	95482042	96	PTCH1_exon_05_chr9_98244228_98244324	0.416667	501.167	1517.91	418.469	573.396	145.115	94.8854	709.677	400.344	612.521	178.656	645.688	548.125	493.865	552.188
chr9	95480388	95480590	203	PTCH1_exon_06_chr9_98242669_98242872	0.497537	799.409	2448.68	619.197	1033.92	203.68	188.567	1203.2	601.02	1066.9	261.606	848.808	875.803	714.665	986.872
chr9	95479967	95480092	126	PTCH1_exon_07_chr9_98242248_98242374	0.47619	601.413	1993.75	487.246	714.881	122.881	136.278	861.23	378.595	757.183	173.024	744.881	698.167	545.452	664.016
chr9	95478998	95479149	152	PTCH1_exon_08_chr9_98241279_98241431	0.539474	517.467	1710.58	445.191	740.224	102.526	96.3289	901.605	326.382	523.888	135.75	549.204	715.895	412.559	791.296
chr9	95478053	95478188	136	PTCH1_exon_09_chr9_98240334_98240470	0.536765	764.515	2199.6	578.478	932.199	133.426	157.86	1013.81	413.265	718.919	199	747.213	857.044	566.581	874.485
chr9	95477545	95477704	160	PTCH1_exon_10_chr9_98239826_98239986	0.59375	594.781	1876.22	463.637	774.969	113.106	98.075	848.794	331.444	625.569	182.325	647.2	712.388	451.95	681.556
chr9	95476757	95476859	103	PTCH1_exon_11_chr9_98239038_98239141	0.446602	436.087	1332.2	365.583	523.097	96.2621	83.3786	686.068	298.796	483.233	120.117	445.728	492.971	372.34	586.689
chr9	95476032	95476161	130	PTCH1_exon_12_chr9_98238313_98238443	0.623077	637.292	1832.75	422.438	567.315	84.1154	99.3846	777.162	231.815	430.531	134.1	539.523	597.669	319.231	549.562
chr9	95469811	95469933	123	PTCH1_exon_13_chr9_98232092_98232215	0.439024	559.967	1704.1	420.561	629.22	116.285	111.325	706.878	345.463	528.407	151.244	579.61	541	448.634	536.447
chr9	95468749	95469155	407	PTCH1_exon_14_chr9_98231030_98231437	0.592138	831.398	2456.7	706.179	950.479	184.12	181.931	1090.73	577.034	997.934	274.85	1088.84	962.553	785.15	767.088
chr9	95467114	95467427	314	PTCH1_exon_15_chr9_98229395_98229709	0.455414	730.363	2318.28	627.328	937.898	182.844	162.025	1125.84	515.408	865.127	237.309	941.592	890.666	672.459	908.369
chr9	95461854	95462000	147	PTCH1_exon_16_chr9_98224135_98224282	0.503401	547.544	1690.68	480.211	689.551	91.6531	106.68	831.755	321.626	573.259	156.408	565.088	637.571	468.816	595.068
chr9	95459598	95459785	188	PTCH1_exon_17_chr9_98221879_98222067	0.553191	495.702	1669.54	448.835	696.697	104.069	95.9149	884.516	298.723	524.176	160.527	582.101	721.096	434.516	694.931
chr9	95458011	95458295	285	PTCH1_exon_18_chr9_98220292_98220577	0.575439	1051.27	3172.34	750.281	1253.61	179.996	202.558	1459.24	625.193	1147.35	280.449	1089.74	1235.66	778.989	1239.13
chr9	95456274	95456415	142	PTCH1_exon_19_chr9_98218555_98218697	0.570423	902.88	2553.81	691.289	955.803	179.648	187.993	1133.01	595.901	1018.2	273.803	985.972	1006.89	713.183	833.183
chr9	95453476	95453622	147	PTCH1_exon_20_chr9_98215757_98215904	0.605442	573.388	1934.11	474.544	754.878	123.177	111.286	839.395	300.714	679.293	169.946	646.544	725.102	458.347	576.034
chr9	95449839	95449942	104	PTCH1_exon_21_chr9_98212120_98212224	0.5	610.846	2066.87	417.558	875.212	106.067	86.9327	971.721	388.365	590.365	152.942	573.971	756.788	450.019	1014.42
chr9	95449067	95449325	259	PTCH1_exon_22_chr9_98211348_98211607	0.660232	909.815	2856.8	800.927	1497.16	202.78	188.031	1770.73	552.012	1071.7	276.799	1004.18	1372.62	750.564	1644.02
chr9	95446910	95447453	544	PTCH1_exon_23_chr9_98209191_98209735	0.661765	679.824	1991.39	599.303	771.518	139.028	123.835	902.246	419.062	757.936	245.822	820.537	825.642	615.746	599.517
chr9	95516467	95516473	7	PTCH1_NM_001083602_exon_01_chr9_98278748_98278755	0.428571	448.143	1357.71	480.857	485.143	113.429	113.571	590	264.429	637.714	148.143	528.143	573.143	386.714	259
chr9	95516621	95516822	202	PTCH1_NM_001083603_exon_01_chr9_98278902_98279104	0.539604	383.5	1332.9	395.406	539.901	141.505	111.851	621.733	310.896	561.906	148.629	616.124	528.465	458.391	298.693
chr10	87864468	87864550	83	PTEN_exon_01_chr10_89624224_89624307	0.409639	488.277	1453.35	470.759	906.928	107.157	98.9639	1057.42	318.819	574.651	144.506	569.904	724.241	449.048	1214.69
chr10	87894023	87894111	89	PTEN_exon_02_chr10_89653779_89653868	0.348315	435.82	1665.85	392.989	613.966	157.978	124.258	844.73	393.551	590.034	160.045	565.022	532.787	498.169	702.427
chr10	87925511	87925559	49	PTEN_exon_03_chr10_89685267_89685316	0.285714	140.796	519	163.98	261.98	61.4286	49.8163	377.796	178.796	242.204	85.3878	266.327	207.531	220.408	368.51
chr10	87931044	87931091	48	PTEN_exon_04_chr10_89690800_89690848	0.395833	646.458	2216.06	495.375	888.167	180.396	152.854	1128.56	556.833	759.688	238.521	805.208	794.688	658.708	960.438
chr10	87933011	87933253	243	PTEN_exon_05_chr10_89692767_89693010	0.403292	581.169	2011.99	522.757	705.16	138.984	138.292	896.185	491.827	710.86	212.765	709.058	666.634	556.786	653.049
chr10	87952116	87952261	146	PTEN_exon_06_chr10_89711872_89712018	0.40411	327.048	1112.88	291.562	380.116	74.4589	46.6986	446.397	214.356	357.466	83.0274	369.034	306.377	283.205	326.192
chr10	87957851	87958021	171	PTEN_exon_07_chr10_89717607_89717778	0.438596	357.567	1067.6	257.064	501.076	64.5088	72.9181	657.129	225.778	342.175	89.3333	361.69	407.93	300.018	540.064
chr10	87960892	87961120	229	PTEN_exon_08_chr10_89720648_89720877	0.340611	389.751	1207.09	323.349	411.891	101.515	79.6725	549.908	315.061	400.541	127.79	431.817	362.188	333.738	374.769
chr10	87965285	87965474	190	PTEN_exon_09_chr10_89725041_89725231	0.394737	276.179	841.732	261.742	485.179	77.6368	47.7789	582.968	240.021	280.668	143.842	394.689	289.584	339.126	602.432
chr12	112450352	112450408	57	PTPN11_HotspotRegion_1_chr12_112888155_112888212	0.45614	844.193	2385.4	523.474	696.368	123.982	154.088	879.456	445.982	727.895	200.088	750.298	718.018	554.719	573.982
chr12	112454603	112454630	28	PTPN11_HotspotRegion_3_chr12_112892406_112892434	0.321429	610	1931.96	396.214	564.571	134.786	95.6429	679.036	416.071	605.214	147.5	559.643	589.607	427.571	386.679
chr12	112477651	112477721	71	PTPN11_HotspotRegion_5_chr12_112915454_112915525	0.422535	943.042	2183.13	542.479	857.662	137.169	132.732	1133.15	519.014	750.169	199.296	773.944	911.761	638.718	916.451
chr12	112488444	112488467	24	PTPN11_HotspotRegion_7_chr12_112926247_112926271	0.666667	717.625	1894.08	459.375	618.958	125.5	97.1667	704.042	405.5	628.125	161.708	676.417	545.167	535.458	415.417
chr12	112489047	112489107	61	PTPN11_HotspotRegion_8_chr12_112926850_112926911	0.557377	901.574	2504.08	552.869	843.656	144.607	164.951	925.574	475.377	830.557	224.902	760.574	811.213	659.689	645.344
chr7	6387261	6387263	3	RAC1_HotspotRegion_4_chr7_6426891_6426894	0.666667	1676.33	3902.67	784	1183.33	270	260.667	1480	733	1351.33	339.667	1314.33	1167.67	920.333	1041.33
chr7	6392019	6392020	2	RAC1_HotspotRegion_5_chr7_6431649_6431651	1	1657	3740.5	725	1234	241	222	1404.5	765.5	1261	299	1173.5	1196	959.5	1127
chr7	6400175	6400176	2	RAC1_HotspotRegion_6_chr7_6439805_6439807	0	1462.5	2987.5	686	1115.5	202	216.5	1446.5	640.5	1030	290	999	923	848	1196.5
chr7	6402343	6402344	2	RAC1_HotspotRegion_8_chr7_6441973_6441975	1	1340.5	2619	682	1055.5	165	178	1164.5	499.5	1017	283	1072	1095	712	745
chr7	6387230	6387230	1	RAC1_ONCOKB_C18_chr7_6426860_6426860	1	1694	3844	820	1184	279	260	1534	779	1387	365	1335	1175	993	1111
chr7	6374770	6374770	1	RAC1_ONCOKB_G12_chr7_6414400_6414400	1	501	1117	342	398	94	89	543	214	580	121	540	415	333	344
chr7	6387278	6387278	1	RAC1_ONCOKB_P34_chr7_6426908_6426908	0	1473	3486	653	1025	227	215	1314	584	1131	276	1146	1026	796	907
chr7	6391998	6391998	1	RAC1_ONCOKB_Q61_chr7_6431628_6431628	0	1555	3629	695	1192	229	219	1388	756	1206	285	1126	1177	890	1130
chr5	132557323	132557455	133	RAD50_exon_01_chr5_131893014_131893147	0.473684	894.211	2949.95	610.857	1114.45	211.346	225.609	1242.36	582.308	1260.62	223.82	990.977	1078.39	737.835	1213.86
chr5	132559282	132559369	88	RAD50_exon_02_chr5_131894973_131895061	0.375	385.42	1181.22	423.023	391.5	137.92	122.216	541.5	416.659	533.341	163.727	584.523	322.023	510.716	289.284
chr5	132575775	132575930	156	RAD50_exon_03_chr5_131911466_131911622	0.391026	834.808	2059.15	446.231	718.006	166.019	140.237	919.923	468.647	731.885	195.513	691.859	724.096	541.551	690.288
chr5	132579315	132579504	190	RAD50_exon_04_chr5_131915006_131915196	0.394737	921.305	2742.27	604.684	993.826	210.816	182.974	1265.4	608.232	886.868	264.474	890.547	971.116	655.105	1037.88
chr5	132579860	132580068	209	RAD50_exon_05_chr5_131915551_131915760	0.354067	627.191	1934.46	475.397	780.388	110.885	137.115	1029.84	434.718	638.871	190.167	626.933	711.569	531.158	901.445
chr5	132587560	132587692	133	RAD50_exon_06_chr5_131923251_131923384	0.315789	451.406	1385.81	344.496	459.564	110.797	112.173	551.549	320.211	466.398	138.316	473.053	406.241	417.128	455.632
chr5	132587922	132588091	170	RAD50_exon_07_chr5_131923613_131923783	0.376471	659.453	2280.69	470.912	687.518	153.647	116.888	827.594	487.694	631.571	190.659	630.441	721.547	503.841	641.465
chr5	132588685	132588882	198	RAD50_exon_08_chr5_131924376_131924574	0.434343	723.753	2621.6	577.005	773.879	179.475	179.707	928.394	566.859	820.187	237.333	803.338	769.283	646.813	617.909
chr5	132589629	132589839	211	RAD50_exon_09_chr5_131925320_131925531	0.36019	805.626	2480.04	575.919	779	183.45	165.009	1014.73	536.967	828.555	218.028	818.431	792.464	643.555	833.123
chr5	132591222	132591408	187	RAD50_exon_10_chr5_131926913_131927100	0.406417	904.989	2836.54	591.011	931.374	200.219	182.936	1113.06	579.968	873.144	232.251	745.396	919.775	701.07	880.556
chr5	132591875	132592036	162	RAD50_exon_11_chr5_131927566_131927728	0.358025	611.747	2011.14	464.685	453.327	131.401	117.685	678.759	433.222	619.58	154.222	569.932	485.636	460.586	398.148
chr5	132594867	132595046	180	RAD50_exon_12_chr5_131930558_131930738	0.355556	686.967	2022.61	485.611	760.2	138.661	126.05	911.006	438.317	702.161	180.806	635.317	684.861	548.956	821.817
chr5	132595571	132595812	242	RAD50_exon_13_chr5_131931262_131931504	0.458678	996.86	3180.12	709.822	1073	215.731	212.884	1288.12	689.74	1102.14	262.095	998.694	1056.18	736.645	945.372
chr5	132603298	132603491	194	RAD50_exon_14_chr5_131938989_131939183	0.386598	1317.29	3681.25	783.387	1020.34	258.186	219.552	1353.68	716.057	1184.7	313.51	1076.15	1060.94	852.412	865.505
chr5	132603918	132604048	131	RAD50_exon_15_chr5_131939609_131939740	0.389313	720.458	1787.76	432.008	761.649	154.305	120.313	1037.32	390.687	682.878	161.702	624.427	718.481	469.412	704
chr5	132604804	132605001	198	RAD50_exon_16_chr5_131940495_131940693	0.378788	600.889	1703.48	383.732	443.975	112.273	104.162	539.318	369.384	552.949	127.389	544.859	507.091	419.48	308.152
chr5	132608613	132608727	115	RAD50_exon_17_chr5_131944304_131944419	0.33913	322.287	543.113	318.226	260.53	101.948	81.5652	490.696	307.957	325.235	97.3565	270.809	253.765	260.313	265.304
chr5	132609115	132609211	97	RAD50_exon_18_chr5_131944806_131944903	0.298969	400.485	1140.49	404.485	530.938	128.268	123.268	627.825	391.289	588.299	190.103	592.433	360.938	526.32	537.722
chr5	132609281	132609398	118	RAD50_exon_19_chr5_131944972_131945090	0.313559	435.144	1455.31	372.576	570.144	115.144	110.576	691.212	368.229	508.847	158.085	590.347	524.449	460.636	586.873
chr5	132616001	132616132	132	RAD50_exon_20_chr5_131951692_131951824	0.325758	664.674	1894.67	503.091	645.477	177.409	163.023	820.515	533.394	791.667	212.318	680.818	604.712	597.561	678.091
chr5	132618068	132618296	229	RAD50_exon_21_chr5_131953759_131953988	0.336245	623.231	1921.46	463.301	579.934	127.59	107.546	726.114	454.026	624.048	190.035	691.148	585.677	526.616	491.052
chr5	132637113	132637202	90	RAD50_exon_22_chr5_131972804_131972894	0.355556	695.278	2038.41	441.444	473.778	155.567	151.511	613.856	487.578	766.333	151.3	682.2	601.756	491.922	275.778
chr5	132638079	132638225	147	RAD50_exon_23_chr5_131973770_131973917	0.442177	971.939	2916.54	593.265	795.15	182.925	160.354	940.156	578.83	991.592	230.517	982.694	851.51	717.524	550.374
chr5	132640670	132640807	138	RAD50_exon_24_chr5_131976361_131976499	0.478261	1070.09	2916.75	688.072	1283.91	176.029	211.891	1427.17	717.623	1147.01	285.384	1123.56	1230.32	848.725	1439.57
chr5	132642176	132642366	191	RAD50_exon_25_chr5_131977867_131978058	0.387435	1047.73	3005.97	693.063	1022.8	204.785	189.89	1245.89	672.864	1079.85	290.272	1091.67	941.524	781.529	906.372
chr14	67823542	67823629	88	RAD51B_exon_02_chr14_68290258_68290346	0.465909	228.08	577.568	165.068	222.841	58.9886	32.7841	239.727	156.841	238.75	72.8182	219.045	179.489	178	138.034
chr14	67825462	67825579	118	RAD51B_exon_03_chr14_68292178_68292296	0.483051	285.093	1303.55	313.186	472.653	105.873	89.2034	542.407	298.508	457.356	106.042	459.068	413.661	362.212	448.085
chr14	67835078	67835198	121	RAD51B_exon_04_chr14_68301794_68301915	0.487603	578.876	1356.03	383.62	437.306	92.7025	80.6942	525.05	295.364	470.537	136.14	490.273	469.264	362.942	299.992
chr14	67865001	67865141	141	RAD51B_exon_05_chr14_68331717_68331858	0.425532	132.582	394.106	106.603	113.475	35.0496	19.766	142.603	97.766	116.908	42.7943	86.9504	124.965	83.3617	56.5106
chr14	67885867	67885990	124	RAD51B_exon_06_chr14_68352583_68352707	0.362903	628.339	1982.01	522.774	590.484	177.065	162.5	838.048	469.363	701.137	215.96	781.04	582.855	616.032	602.194
chr14	67887019	67887206	188	RAD51B_exon_07_chr14_68353735_68353923	0.388298	306.649	1271.35	270.723	312.867	110.207	77.9894	446.362	289.25	384.452	96.8936	314.936	363.947	273.112	220.074
chr14	68291882	68291982	101	RAD51B_exon_08_chr14_68758598_68758699	0.50495	955.158	3247.91	665.386	872.307	173.782	171.079	906.188	567.475	966.208	240.297	883.376	927.97	681.01	478.871
chr14	68411422	68411529	108	RAD51B_exon_09_chr14_68878138_68878246	0.509259	1078.39	2854.67	644.528	966.685	193.231	182.583	1119.8	632.019	1074.47	265.185	955.676	964.38	779.352	715.157
chr14	68468170	68468252	83	RAD51B_exon_10_chr14_68934886_68934969	0.493976	763.843	2308.92	617.687	821.542	161.145	153.771	941.855	498.675	862.867	244.699	746.614	786.53	611.976	613.301
chr14	68594483	68594605	123	RAD51B_exon_11_chr14_69061199_69061322	0.479675	314.22	924.431	178.512	434.862	58.2195	58.3659	480.837	197.089	358.829	78.5772	261.805	410.984	270.179	579.163
chr17	58692642	58692790	149	RAD51C_exon_01_chr17_56770002_56770151	0.583893	783.839	1719.75	422.409	802.027	108.819	92.6309	1016.39	304.255	576.013	147.732	584.752	751.973	388.604	758.141
chr17	58694929	58695191	263	RAD51C_exon_02_chr17_56772289_56772552	0.414449	649.916	1439.46	353.262	557.038	121.202	86.4221	620.084	344.095	469.673	157.494	558.266	594.236	470.578	478.589
chr17	58696691	58696861	171	RAD51C_exon_03_chr17_56774051_56774222	0.444444	681.556	1650.29	389.251	642.439	113.14	112.865	786.813	353.117	553.175	179.696	629.105	640.468	453.789	615.304
chr17	58703194	58703331	138	RAD51C_exon_04_chr17_56780554_56780692	0.362319	846.862	1764.05	450.464	531.812	140.717	129.739	743.109	452.529	695.167	214.935	675.819	521.174	586.261	487.906
chr17	58709857	58709992	136	RAD51C_exon_05_chr17_56787217_56787353	0.426471	418.728	736.926	246.051	268.368	83.5956	57.3162	332.331	187.816	329.61	87.3382	339.89	244.265	279.125	172.926
chr17	58720744	58720814	71	RAD51C_exon_06_chr17_56798104_56798175	0.366197	574.944	1824.52	462.507	605.239	124.31	118.648	767.873	327.324	549.563	163.634	623.352	430.437	524.817	679.254
chr17	58724038	58724102	65	RAD51C_exon_07_chr17_56801398_56801463	0.476923	1251.38	2923.17	654.4	897.677	202.646	191.785	1149.86	635.277	965.308	228.415	881.015	904.631	691.615	767.431
chr17	58732482	58732546	65	RAD51C_exon_08_chr17_56809842_56809907	0.430769	801.231	1716.69	422.523	457.369	132.154	103.785	592.785	375.231	555.662	133.508	538.385	469.277	428.769	338.862
chr17	58734116	58734224	109	RAD51C_exon_09_chr17_56811476_56811585	0.458716	749.211	1649.16	417.945	623.606	145.807	112.89	810.817	376.633	615.312	173.376	561.321	660.917	460.78	588.229
chr17	35101012	35101013	2	RAD51D_HotspotRegion_1_chr17_33428030_33428032	0.5	1694	3184.5	797.5	1128	206.5	241.5	1300.5	675	1236.5	255.5	987.5	1195.5	747.5	961.5
chr17	35103294	35103295	2	RAD51D_HotspotRegion_2_chr17_33430312_33430314	0.5	1998	3511	937	1380.5	252	279	1515	792.5	1594.5	346.5	1366.5	1439	1046	994.5
chr17	35106468	35106469	2	RAD51D_HotspotRegion_3_chr17_33433486_33433488	1	1040	2372	594.5	872.5	158	164.5	1011.5	497.5	784.5	197	785	859	592	621
chr1	46248404	46248410	7	RAD54L_exon_02_chr1_46714075_46714082	0.571429	528.714	1375.86	388.429	536.143	106.429	97.5714	564.857	275.286	504.286	130.857	496.286	555.143	429.429	327.143
chr1	46248510	46248600	91	RAD54L_exon_03_chr1_46714181_46714272	0.571429	843.352	2651.37	605.648	810.297	155.297	151.297	827.286	441.967	789.352	208.846	793.055	862.549	598.187	428.077
chr1	46249998	46250121	124	RAD54L_exon_04_chr1_46715669_46715793	0.491935	675.992	2356.76	526.532	854.677	153.419	135.677	909.935	399.185	631.774	152.573	618.04	829.234	469.452	554.895
chr1	46258684	46258748	65	RAD54L_exon_05_chr1_46724355_46724420	0.369231	413.415	1321.83	297.646	396.415	77.2923	64.9231	426.538	199.446	308.846	94.8	314.123	399.477	262.785	257.769
chr1	46259962	46260101	140	RAD54L_exon_06_chr1_46725633_46725773	0.607143	761.093	2040.17	544.643	761.857	105.621	123.657	799.243	337.414	658.607	161.186	656.264	832.686	480.307	441.964
chr1	46260540	46260613	74	RAD54L_exon_07_chr1_46726211_46726285	0.5	488.757	1431.93	418.635	519.459	119.041	79.0811	598.176	265.946	510.811	158.473	562.892	600.284	409.878	357.351
chr1	46260725	46261017	293	RAD54L_exon_08_chr1_46726396_46726689	0.535836	962.829	2913.34	772.119	1059.21	173.106	187.887	1209.17	545.195	1037.44	262.235	1005.04	1163.56	786.823	755.809
chr1	46261259	46261387	129	RAD54L_exon_09_chr1_46726930_46727059	0.503876	71.0233	239.767	93.7985	173.775	28.5891	13.5194	209.225	53.4496	103.814	35.9535	101.876	126.279	87.4341	193.814
chr1	46267457	46267611	155	RAD54L_exon_10_chr1_46733128_46733283	0.503226	808.768	2280.32	574.845	747.955	146.374	136.155	912.155	425.323	751.768	198.542	789.723	885.897	575.245	496.8
chr1	46270657	46270787	131	RAD54L_exon_11_chr1_46736328_46736459	0.526718	687.847	2027.05	460.16	706.168	88.8473	82.6031	842.962	296.565	548.473	132.916	541.344	763.237	387.382	615.466
chr1	46272464	46272542	79	RAD54L_exon_12_chr1_46738135_46738214	0.43038	748.468	2254.58	594.759	740.582	118.886	135.848	942.797	426.734	771.013	222.038	782.127	806.392	605.722	565.835
chr1	46272670	46272804	135	RAD54L_exon_13_chr1_46738341_46738476	0.466667	891.03	2540.19	634.881	901.259	154.696	142.674	1011.17	482.156	838.711	192.111	869.022	995.933	695.6	639.778
chr1	46273353	46273467	115	RAD54L_exon_14_chr1_46739024_46739139	0.53913	332.574	878.191	273.774	400.252	55.3565	57.2609	465.391	172.2	311.139	86.4435	352.478	353.357	261.348	334.339
chr1	46273622	46273749	128	RAD54L_exon_15_chr1_46739293_46739421	0.515625	696.07	1854.81	540.711	613.32	104.367	99.0859	744.219	350.492	601.492	170.531	715.438	783.891	490.289	494.25
chr1	46274136	46274218	83	RAD54L_exon_16_chr1_46739807_46739890	0.493976	874.928	2412.25	627.265	896.699	193.133	144.072	970.012	522.181	814.867	259.145	811.602	920.59	567.94	677.241
chr1	46274536	46274719	184	RAD54L_exon_17_chr1_46740207_46740391	0.543478	660.875	1945.82	532.114	647.804	121.462	121.946	652.359	318.147	625.207	173.435	646.261	760.408	485.821	384.408
chr1	46277815	46277982	168	RAD54L_exon_18_chr1_46743486_46743654	0.541667	720.911	2111.74	516.923	772.339	119.024	118.464	947.768	369.708	586.738	162.304	584.577	837.012	488.982	591.851
chr1	46278070	46278284	215	RAD54L_exon_19_chr1_46743741_46743956	0.609302	589.037	2093.78	551.526	705.581	98.4651	123.912	762.577	304.107	631.995	197.27	602.381	757.633	472.916	384.828
chr3	12600436	12604291	3856	RAF1_1|RAF1_exon_07_chr3_12645632_12645790	0.377075	1054.18	2061.7	534.237	732.045	164.251	147	899.116	509.542	765.5	218.278	811.544	718.572	647.853	647.027
chr3	12618513	12618723	211	RAF1_exon_02_chr3_12660011_12660222	0.473934	1978.74	4057.68	873.213	1452.47	266.156	244.588	1766.33	841.024	1400.21	337.583	1277.31	1454.26	1006.67	1321.56
chr3	12611948	12612064	117	RAF1_exon_03_chr3_12653446_12653563	0.504274	2017.64	3480.37	769.598	1199.34	196.863	202.436	1409.48	722.043	1171.35	244.778	1084.89	1319.08	788.487	991.504
chr3	12609231	12609337	107	RAF1_exon_04_chr3_12650729_12650836	0.401869	1073.56	2057.64	460.991	867.411	140.776	123.804	1030.19	438.972	653.271	158.636	610.196	749.159	484.028	914.692
chr3	12608764	12608925	162	RAF1_exon_05_chr3_12650262_12650424	0.450617	1465.83	2877.71	566.259	971.938	194.111	178.685	1103.42	531.821	905.654	225.031	849.42	973.981	658.222	792.648
chr3	12606199	12606301	103	RAF1_exon_06_chr3_12647697_12647800	0.456311	664.738	1462.26	313.631	478.563	92.6311	85.2233	575.699	281.835	431.583	129.641	419	496.796	292.942	473.359
chr3	12600386	12600417	32	RAF1_exon_08_chr3_12641884_12641916	0.46875	2403.91	5038.84	1044.12	1586.28	362.656	327.875	1907.91	1153.56	1794.12	481.531	1732.94	1631.25	1273	1294.91
chr3	12600150	12600281	132	RAF1_exon_09_chr3_12641648_12641780	0.560606	2241.61	4302.39	918.038	1514.67	307.652	310.136	1637.67	954.833	1565.11	400.28	1451.66	1581.5	1082.73	1173.89
chr3	12599689	12599810	122	RAF1_exon_10_chr3_12641187_12641309	0.467213	1968.66	3670	795.041	1304.05	229.836	257.984	1482.33	730.246	1168.83	282.73	1160.02	1256.12	866.615	1102.89
chr3	12591706	12591794	89	RAF1_exon_11_chr3_12633204_12633293	0.516854	1818.09	3551.81	741.742	1212.31	205.517	235.944	1348.08	668.494	1130.92	265.258	1005.47	1250.67	736.393	810.573
chr3	12590796	12590976	181	RAF1_exon_12_chr3_12632294_12632475	0.513812	1980.71	3941.79	945.199	1451.07	259.956	285.873	1621.74	809.663	1426.64	338.646	1456.26	1482.87	1016.07	1202.18
chr3	12587589	12587639	51	RAF1_exon_13_chr3_12629087_12629138	0.372549	1700.02	3586.71	761.706	1123.71	200.902	226.843	1387.45	777.784	1147.31	285.373	1065.73	1116.92	815.961	1010.88
chr3	12585679	12585801	123	RAF1_exon_14_chr3_12627177_12627300	0.439024	1857.16	3518.35	839.431	1271.37	230.317	209.902	1508.07	716.366	1241.99	310.569	1166.15	1299.72	899.333	1226.17
chr3	12585120	12585255	136	RAF1_exon_15_chr3_12626618_12626754	0.485294	2215.72	4409.81	938.382	1521.64	280.949	249.243	1779.25	891.765	1511.34	356.419	1421.92	1536.18	1103.6	1319.82
chr3	12584845	12584983	139	RAF1_exon_16_chr3_12626343_12626482	0.47482	2378.12	4492.04	978.82	1544.36	305.964	283.532	1749.96	984.05	1711.91	433.05	1656.46	1597.01	1217	1279.14
chr3	12584512	12584659	148	RAF1_exon_17_chr3_12626010_12626158	0.560811	1781.54	3549.03	836.48	1309.71	233.953	239.601	1420.53	705.243	1380.1	325.851	1220.58	1357.46	952.986	1060.59
chr13	48303911	48304051	141	RB1_exon_01_chr13_48878046_48878187	0.751773	282.468	841.851	215.894	363.099	54.8014	63.6525	419.504	123.106	351.823	64.461	285.348	359.716	197.546	259.887
chr13	48307278	48307408	131	RB1_exon_02_chr13_48881413_48881544	0.381679	138.405	488	150.076	217.015	37.4275	26.6641	324.908	106.344	134.557	46.5115	181.847	203.641	124.344	259.893
chr13	48342597	48342716	120	RB1_exon_03_chr13_48916732_48916852	0.375	508.858	1547.6	323	493.017	109.683	110.325	664.517	438.133	544.692	122.108	515.783	396.392	421.608	357.192
chr13	48345078	48345201	124	RB1_exon_04_chr13_48919213_48919337	0.322581	555.266	1950.39	480.887	589.129	156.29	144.282	757.605	468.371	720.29	185.71	765.565	572.29	576.185	579.315
chr13	48347823	48347865	43	RB1_exon_05_chr13_48921958_48922001	0.395349	90.6744	200.814	98.3721	164.744	43.9767	34.0465	220.535	106.814	124.512	46.3256	160.233	98.8837	143.442	173.14
chr13	48348954	48349025	72	RB1_exon_06_chr13_48923089_48923161	0.305556	192.083	478.833	198.333	171.153	84.3333	81.4167	264.764	188.903	288.417	86.4444	288.222	147.181	260.028	129.458
chr13	48360015	48360129	115	RB1_exon_07_chr13_48934150_48934265	0.356522	536.374	1644.55	450	547.052	133.504	137.078	745.696	461	587.174	195.696	631.8	491.017	531.322	521.4
chr13	48362813	48362959	147	RB1_exon_08_chr13_48936948_48937095	0.387755	439.252	1130.31	302.925	418.823	103.333	85.5034	544.204	302.442	442.544	133.361	447.918	402	328.905	424.531
chr13	48364892	48364973	82	RB1_exon_09_chr13_48939027_48939109	0.292683	178.866	485.317	194.671	280.5	70.5488	50.2561	391.427	196.098	228.744	103.268	287.89	206.732	232.793	381.732
chr13	48367492	48367605	114	RB1_exon_10_chr13_48941627_48941741	0.280702	499.816	1660.7	407.711	508.465	131.886	125.114	698.333	385.377	522.711	174.333	593.158	526.465	479.895	529.684
chr13	48368525	48368606	82	RB1_exon_11_chr13_48942660_48942742	0.402439	363.951	927.146	281.78	379.293	104.561	80.8902	530.451	303.817	395.89	144.256	468.451	344.524	351.5	422.244
chr13	48373403	48373494	92	RB1_exon_12_chr13_48947538_48947630	0.304348	519.826	1347.84	401.185	437.098	150.728	104.12	721.75	390.815	550.228	169.011	529.554	441.065	460.739	446.467
chr13	48376916	48377036	121	RB1_exon_13_chr13_48951051_48951172	0.380165	534.231	1488.18	410.694	621.207	128.942	97.0826	732.19	393.843	559.893	171.851	544.884	509.909	432.488	591.058
chr13	48379592	48379652	61	RB1_exon_14_chr13_48953727_48953788	0.393443	345.279	708.738	337.426	418.721	109.607	130.18	437.738	369.984	373.033	160.754	443.967	321.033	372.689	371.984
chr13	48380051	48380086	36	RB1_exon_15_chr13_48954186_48954222	0.305556	0	2	18.5	4.94444	27	5.36111	81.5278	21.2778	1.05556	6.88889	8.94444	9.13889	6	8.55556
chr13	48380163	48380243	81	RB1_exon_16_chr13_48954298_48954379	0.395062	183.494	392.259	133.358	159.296	72.4198	47.2346	281.309	181.667	143.605	68.9136	213.111	138.296	147.691	120.938
chr13	48381245	48381445	201	RB1_exon_17_chr13_48955380_48955581	0.358209	128.164	378.567	146.269	204.269	41.0896	20.9403	278.015	94.4925	119	52.204	145.388	173.388	129.567	224.597
chr13	48452991	48453113	123	RB1_exon_18_chr13_49027126_49027249	0.390244	216.935	642.341	191.203	243.439	50.0244	37.9512	348.854	127.659	191.244	63.4146	216.74	223.805	189.146	274.585
chr13	48456202	48456351	150	RB1_exon_19_chr13_49030337_49030487	0.4	134.667	409.987	120.947	158.687	27.46	21.4133	169.42	87.0933	112.673	41.8467	146.933	164.88	98.84	131.76
chr13	48459686	48459835	150	RB1_exon_20_chr13_49033821_49033971	0.466667	209.947	835.913	195.787	454.767	32.6067	40.1933	508.68	117.34	188.08	67.5333	234.593	330.3	158.207	454.967
chr13	48463729	48463837	109	RB1_exon_21_chr13_49037864_49037973	0.357798	263.248	991.239	246.505	310.789	83.9266	48.3028	471.147	231.312	317.596	96.156	313.56	301.138	268.294	325.505
chr13	48464996	48465113	118	RB1_exon_22_chr13_49039131_49039249	0.355932	281.636	852.347	255.381	230.008	92.2119	61.1017	338.992	210.119	360.042	104.678	376.576	280.398	243.39	198.568
chr13	48465203	48465370	168	RB1_exon_23_chr13_49039338_49039506	0.446429	350.661	946.411	315.565	412.607	93.5119	60.7083	471.339	249.024	357.232	102	419.226	358.702	319.143	334.429
chr13	48473358	48473392	35	RB1_exon_24_chr13_49047493_49047528	0.371429	421.571	1486.29	376.4	372.429	137.371	128.571	592.657	360.057	543.2	154.943	567.657	367.343	491.6	401.371
chr13	48476699	48476845	147	RB1_exon_25_chr13_49050834_49050981	0.414966	566.327	1284.73	388.259	466.531	95.0136	75.585	623.796	298.299	478.048	139.714	527.673	481.66	414.184	420.327
chr13	48477353	48477406	54	RB1_exon_26_chr13_49051488_49051542	0.425926	680.722	1717.44	465.907	658.185	137.37	117.907	922.13	509.278	580.815	190.685	638.907	470.889	536.519	547.537
chr13	48479996	48480073	78	RB1_exon_27_chr13_49054131_49054209	0.397436	608.821	1818.5	434.808	592.564	109.051	106.077	737.564	313.179	538.731	132.538	538.167	678.821	393.051	524.103
chr10	43112870	43116552	3683	RET_1|RET_exon_10_chr10_43609001_43609125|RET_exon_11_chr10_43609925_43610186	0.603313	1005.15	2763.94	780.058	1110.49	190.456	188.894	1245.18	585.248	1053.26	309.781	1123.08	1122.59	880.331	809.733
chr10	43109029	43109232	204	RET_exon_06_chr10_43604476_43604680	0.632353	854.745	2181.65	601	809.98	128.299	133.833	954.049	387.936	723.211	201.5	746.799	824.216	570.137	617.328
chr10	43116580	43116736	157	RET_exon_12_chr10_43612027_43612184	0.503185	619.911	1910.18	455.624	732.522	107.611	131.911	847.93	446.013	707.764	196.605	686.484	754.943	529.096	554.688
chr10	43118369	43118483	115	RET_exon_13_chr10_43613816_43613931	0.556522	496.13	1298.49	360.617	558.243	73.7043	91.0957	644.896	262.817	408.122	107.47	388.27	492.27	293.374	383.078
chr10	43119527	43119750	224	RET_exon_14_chr10_43614974_43615198	0.651786	671.161	2044.09	615.504	808.062	130.5	125.129	917.946	404.022	777.603	199.192	720.263	814.987	621.241	573.388
chr10	43120079	43120208	130	RET_exon_15_chr10_43615526_43615656	0.530769	698.392	1964.89	556.992	685.385	124.869	121.323	727.915	432.554	745.346	186.862	763.554	707.454	558.146	385.723
chr10	43121942	43122019	78	RET_exon_16_chr10_43617389_43617467	0.397436	577.718	1783.5	466.885	575.974	118.436	98.3846	693.513	345.41	614.59	186.859	631.962	637.256	459.423	405.615
chr10	43123667	43123813	147	RET_exon_17_chr10_43619114_43619261	0.585034	656.884	1854.18	539.116	603.048	120.15	106.014	752.497	372.646	660.429	168.136	596.503	703	484.156	431.361
chr10	43124879	43124987	109	RET_exon_18_chr10_43620326_43620435	0.550459	829.174	2340.01	542.761	757.239	113.853	161.743	857.422	415.248	751.734	191.862	684.266	863.028	550.358	477.954
chr10	43126571	43126727	157	RET_exon_19_chr10_43622018_43622175	0.547771	801.662	2393.39	555.898	841.038	149.108	144.019	1011.22	453.369	835.51	223.089	829.325	878.465	619.86	676.764
chr10	43128108	43128274	167	RET_exon_20_chr10_43623555_43623722	0.449102	508.856	1615.43	396.275	633.114	107.281	93.024	738.114	331.383	539.102	134.892	516.335	580.802	421.754	533.048
chr5	39074327	39074379	53	RICTOR_exon_01_chr5_39074428_39074481	0.641509	321.396	1142.23	295	527.358	107.094	104.981	699.792	225.755	516.321	156.868	488.774	425.057	339.528	594.226
chr5	39074109	39074160	52	RICTOR_exon_02_chr5_39074210_39074262	0.653846	448.423	1064.13	246.173	361.058	67.25	71.0385	411.808	188.577	445.731	102.904	315.712	349.481	212.038	279.481
chr5	39021037	39021138	102	RICTOR_exon_03_chr5_39021138_39021240	0.382353	323	1097.42	253.088	402.01	73.6176	68.9804	563.706	229.304	340.657	97.4608	333.931	370.196	284.353	408.216
chr5	39003556	39003624	69	RICTOR_exon_04_chr5_39003657_39003726	0.376812	510	1260.12	331.406	396.667	116.348	95.6087	583.072	419.246	504.797	152.623	454.797	386.391	384.377	344.159
chr5	39002533	39002668	136	RICTOR_exon_05_chr5_39002634_39002770	0.419118	773.125	1995.4	462.64	622.294	141.757	138.934	754.985	468.309	716.243	195.912	738.294	608.647	573.64	413.64
chr5	38996817	38996884	68	RICTOR_exon_06_chr5_38996918_38996986	0.455882	619.588	1746.19	390.515	405.015	187.059	104.603	689.338	426.294	683.75	151.926	576.779	479.015	420.338	311.838
chr5	38990947	38991077	131	RICTOR_exon_07_chr5_38991048_38991179	0.40458	656.344	2346.59	408.481	528.824	156.511	139.679	729.435	456.893	693.008	170.84	602.962	614.076	510.237	414.389
chr5	38981865	38982038	174	RICTOR_exon_08_chr5_38981966_38982140	0.41954	466.931	1522.13	372.776	429.339	126.121	101.649	682.632	374.695	465.701	106.73	435.5	453.517	324.23	409.787
chr5	38978581	38978652	72	RICTOR_exon_09_chr5_38978682_38978754	0.402778	384.125	900.194	377.486	448.986	128.417	104.125	603.847	381.708	422.403	166.556	523.694	377.292	395	425.847
chr5	38975535	38975606	72	RICTOR_exon_10_chr5_38975636_38975708	0.444444	958.708	3065.61	641.194	994.736	236.792	192.278	1242.29	663.375	1041.58	243.069	928.194	928.444	735.708	895.708
chr5	38971875	38971961	87	RICTOR_exon_11_chr5_38971976_38972063	0.333333	353.057	1024.38	336.874	348.586	110.287	101.586	462.621	302.839	449.471	146.149	471.667	274.172	392.494	298.989
chr5	38967941	38968032	92	RICTOR_exon_12_chr5_38968042_38968134	0.423913	624.63	1932.78	404.783	635.913	138.228	126.859	799.62	400.587	610.359	197.022	551.815	567.913	484.076	661.62
chr5	38967335	38967429	95	RICTOR_exon_13_chr5_38967436_38967531	0.505263	762.526	2171.56	574.474	869.337	189.989	139.432	1112.14	566.705	759.368	225.547	796.421	731.368	696.958	787.484
chr5	38967159	38967229	71	RICTOR_exon_14_chr5_38967260_38967331	0.394366	458.042	1358.63	412	671.521	111.338	103.845	825.493	352.662	495.535	166.648	538.986	555.085	469.085	705.761
chr5	38966639	38966723	85	RICTOR_exon_15_chr5_38966740_38966825	0.376471	559.753	1226.45	459.247	525.8	154.765	139.729	616.059	501.047	591.188	203.8	637.894	542.824	466.165	424.071
chr5	38964790	38964894	105	RICTOR_exon_16_chr5_38964891_38964996	0.419048	536.029	1598.33	353.981	495.152	84.5619	116.067	642.105	330.305	474.086	143.648	465.105	472.114	330.61	379.124
chr5	38962874	38963043	170	RICTOR_exon_17_chr5_38962975_38963145	0.405882	630.635	1831.96	446.918	783.359	127.847	110.324	898.365	372.776	592.188	137.629	543.429	655.218	457.8	692.306
chr5	38962483	38962588	106	RICTOR_exon_18_chr5_38962584_38962690	0.358491	414.698	1318.25	404.236	501.236	125.34	98.283	696.415	396.679	453.519	157.84	543.396	479.358	458.66	525.792
chr5	38962313	38962363	51	RICTOR_exon_19_chr5_38962414_38962465	0.333333	312.863	991.882	323.216	333.824	115.078	97.2941	480.667	288.569	419.706	161.49	491.412	305.196	453.647	412.784
chr5	38960396	38960535	140	RICTOR_exon_20_chr5_38960497_38960637	0.407143	586.879	1898.41	429.843	623.714	147.543	104.1	782.086	432.6	602.364	144.529	585.95	583.829	440.814	570.464
chr5	38959777	38959980	204	RICTOR_exon_21_chr5_38959878_38960082	0.382353	822.858	2372.31	562.059	838.113	185.623	157.137	1046.98	549.132	832.554	218.201	813.98	799.078	637.373	768.059
chr5	38959193	38959323	131	RICTOR_exon_22_chr5_38959294_38959425	0.381679	406.87	1102.11	284.55	403.176	98.4198	89.2824	552.832	299.817	362.901	107.427	336.725	414.542	301.504	367.71
chr5	38958665	38958833	169	RICTOR_exon_23_chr5_38958766_38958935	0.372781	570.633	1382.04	404.923	507.136	130.982	114.089	682.385	376.899	446.669	152.822	515.272	440.947	345.669	481.249
chr5	38958441	38958521	81	RICTOR_exon_24_chr5_38958542_38958623	0.493827	521.951	1515.57	419.025	572.16	151.457	113.605	712.383	386.432	572.914	160.605	637.654	551.901	532.025	543.988
chr5	38957650	38957732	83	RICTOR_exon_25_chr5_38957751_38957834	0.373494	919.048	2867.53	649.747	781.313	221.422	204.892	992.53	739.759	1020.42	265.217	981.988	730.651	759.494	670.916
chr5	38955593	38955706	114	RICTOR_exon_26_chr5_38955694_38955808	0.403509	571.404	1693.75	401.105	680.728	121.026	95.8596	829.202	407.307	584.219	158.93	584.035	581.553	498.693	639.754
chr5	38954772	38954863	92	RICTOR_exon_27_chr5_38954873_38954965	0.445652	388.674	1133.18	375.272	391.261	112.674	111.087	555.576	424.38	498.978	168.826	620.304	390.685	443.554	351.13
chr5	38953459	38953555	97	RICTOR_exon_28_chr5_38953560_38953657	0.360825	268.722	629.454	187.546	141.825	64.1753	56.4227	219	198.031	249.742	67.0412	251.784	168.608	213.814	96.2784
chr5	38952983	38953093	111	RICTOR_exon_29_chr5_38953084_38953195	0.396396	1020.17	3424.04	742.64	982.144	220.874	202.054	1263.49	674.523	1022.03	261.324	910.216	988.613	726.423	891.883
chr5	38952194	38952427	234	RICTOR_exon_30_chr5_38952295_38952529	0.431624	892.808	2693.59	609.004	874.295	200.184	150.295	1036.29	576.786	852.214	235.389	972.372	902.376	697.556	662.679
chr5	38949710	38950722	1013	RICTOR_exon_31_chr5_38949811_38950824	0.397828	794.379	2502.4	570.888	968.519	179.428	155.2	1081.14	576.316	864.258	244.517	901.552	911.189	700.356	946.507
chr5	38947262	38947443	182	RICTOR_exon_32_chr5_38947363_38947545	0.406593	906.621	2754.95	640.593	865.846	194.489	175.967	1112.9	655.874	1024.1	251.264	967.467	819.011	712	724.516
chr5	38946466	38946554	89	RICTOR_exon_33_chr5_38946567_38946656	0.426966	610.067	1874.94	469.18	711.438	152.674	128.225	824.697	426.584	593.528	172.607	587.303	596.539	498.337	611.247
chr5	38945489	38945726	238	RICTOR_exon_34_chr5_38945590_38945828	0.39916	953.891	3094.05	653.429	973.95	217.361	192.727	1210.05	667.345	1037.87	252.13	958.29	986.496	745.937	868.571
chr5	38944911	38945070	160	RICTOR_exon_35_chr5_38945012_38945172	0.43125	732.288	1972.57	494.688	743.619	151.75	142.3	958.894	501.925	792.419	215.85	721.475	714.094	564.587	769.731
chr5	38944444	38944571	128	RICTOR_exon_36_chr5_38944545_38944673	0.359375	480.055	1683.61	334.039	639.555	112.289	95.5469	846.805	318.5	493.328	148.172	493.383	528.18	359.953	713.438
chr5	38942831	38942973	143	RICTOR_exon_37_chr5_38942932_38943075	0.384615	565.79	1810.76	384.322	570.797	128.49	115.909	727.51	413.21	568.021	158.147	570.965	550.231	438.483	496.503
chr5	38942302	38942380	79	RICTOR_exon_38_chr5_38942403_38942482	0.468354	457	1407.29	289.747	400.304	97.7722	66.519	471.43	358.582	501.684	92.2911	487.025	458.304	345.456	283.684
chr6	117425532	117425658	127	ROS1_exon_01_chr6_117746694_117746821	0.393701	939.866	2856.71	566.961	831.362	169.039	151.26	1033.07	530.496	810.882	206.433	768.598	873.299	613.126	731.732
chr6	117418460	117418508	49	ROS1_exon_02_chr6_117739622_117739671	0.55102	1100.96	3633.35	743.327	1227.33	223.286	178.51	1356.84	711.816	1178.04	295.551	1129.98	1130.33	820.857	1001.82
chr6	117416256	117416319	64	ROS1_exon_03_chr6_117737418_117737482	0.375	539.109	1596.53	370.719	745.078	76.5469	108.828	841.656	286.406	483.984	104.891	461.562	713.922	357.312	630.844
chr6	117409580	117409644	65	ROS1_exon_04_chr6_117730742_117730807	0.569231	756.354	2066.58	461.046	768.123	157.646	118.923	970.108	403.031	715.908	152.415	669.292	705.431	493.8	760.308
chr6	117404278	117404430	153	ROS1_exon_05_chr6_117725440_117725593	0.405229	429.235	1268.1	363.072	535.654	101.889	94.4444	591.098	365.614	406.444	150.425	462.176	459.758	359.065	494.301
chr6	117403137	117403279	143	ROS1_exon_06_chr6_117724299_117724442	0.545455	739.608	2298.35	486.846	844.378	131.154	136.091	1011.74	449.399	656.21	143.483	621.769	895.196	526.741	780.874
chr6	117396913	117397118	206	ROS1_exon_07_chr6_117718075_117718281	0.42233	822.738	2283.77	490.65	734.485	132.519	141.248	856.316	500.956	730.107	214.84	733.015	726.316	550.985	619.165
chr6	117396186	117396266	81	ROS1_exon_08_chr6_117717348_117717429	0.419753	988.247	2741.9	589.407	857.395	168.827	195.469	1018.25	563.049	1019.1	234.506	941.728	884.123	671.988	655.593
chr6	117394614	117394740	127	ROS1_exon_09_chr6_117715776_117715903	0.346457	418.89	1198.24	283.378	408.898	81.0787	64.1732	529.094	218.583	354.063	88.0079	367.969	379.732	266.717	435.024
chr6	117394160	117394348	189	ROS1_exon_10_chr6_117715322_117715511	0.375661	777.566	2340.04	517.799	702.899	139.704	137.45	815.905	471.915	707.688	170.688	686.587	679.688	545.058	573.317
chr6	117393222	117393323	102	ROS1_exon_11_chr6_117714384_117714486	0.401961	471.304	1228.68	329.235	457.186	95.3725	91.4706	580.814	275.51	375.892	121.902	474.49	406.059	312.441	376.52
chr6	117389348	117389848	501	ROS1_exon_12_chr6_117710510_117711011	0.481038	864.984	2553.37	559.912	1040.2	151.844	145.399	1216.94	545.531	870.529	225.629	880.481	954.768	651.495	1013.74
chr6	117387778	117388036	259	ROS1_exon_13_chr6_117708940_117709199	0.478764	1162.85	3158.65	673.629	1249.84	211.703	198.803	1420.76	646.178	1120.83	253.954	1036.27	1135.88	827.386	1122.58
chr6	117386887	117387001	115	ROS1_exon_14_chr6_117708049_117708164	0.417391	918.757	2442.98	532.139	856.887	155.583	163.339	1090.83	570.826	788.8	200.843	772.904	780	598.843	962.609
chr6	117385681	117385863	183	ROS1_exon_15_chr6_117706843_117707026	0.480874	1091.83	3198.38	736.41	1122.07	227.825	202.317	1424.61	732.989	1081	295.29	1081.52	1169.15	837.35	1273.61
chr6	117383315	117383510	196	ROS1_exon_16_chr6_117704477_117704673	0.459184	1008.74	3254.24	643.832	1269.68	179.582	196.704	1500.72	670.684	1021.23	279.077	1029.07	1179.04	747.148	1203.47
chr6	117379057	117379161	105	ROS1_exon_17_chr6_117700219_117700324	0.457143	662.667	2174.04	527.543	791.305	135.438	132.467	950.162	462.61	721.638	205.143	767.876	735.79	546.705	710.876
chr6	117366074	117366292	219	ROS1_exon_18_chr6_117687236_117687455	0.438356	956.708	2740.73	626.653	863.863	161.584	180.018	1066.93	568.74	889.306	225.571	900.594	895.47	649.553	828.831
chr6	117365579	117365743	165	ROS1_exon_19_chr6_117686741_117686906	0.412121	668.315	1799.2	424.067	573.042	111.945	139.212	745.133	367.958	539.636	144.515	588	659.673	423.4	440.673
chr6	117365058	117365206	149	ROS1_exon_20_chr6_117686220_117686369	0.436242	645.899	1617.39	368.691	524.564	89.6779	101.671	593.792	368.342	547.195	144.993	573.47	520.946	395.403	438.322
chr6	117362601	117362867	267	ROS1_exon_21_chr6_117683763_117684030	0.378277	686.303	2169.69	515.206	787.356	155.539	99.1386	1019.33	489.442	744.805	185.273	721.869	706.517	562.536	868.412
chr6	117360340	117360407	68	ROS1_exon_22_chr6_117681502_117681570	0.470588	697.029	2008.01	612.015	836.647	226.353	195.897	898.309	611.794	808.441	302.838	1002.16	727.324	702.074	602.824
chr6	117359807	117360013	207	ROS1_exon_23_chr6_117680969_117681176	0.405797	697.802	2062.26	481.493	761.952	160.314	131.082	991.3	459.251	708.256	201.232	742.662	715.251	573.522	769.831
chr6	117357802	117358011	210	ROS1_exon_24_chr6_117678964_117679174	0.338095	615.319	1822.75	431.162	576.776	132.662	118.614	702.876	404.024	581.076	172.429	595.686	552.129	448.795	500.248
chr6	117356627	117356917	291	ROS1_exon_25_chr6_117677789_117678080	0.415808	1006.73	2987.99	615.663	1064.88	190.474	183.787	1344.61	609.43	974.742	252.395	941.515	1089.88	765.034	1212.99
chr6	117352988	117353171	184	ROS1_exon_26_chr6_117674150_117674334	0.451087	1095.99	3117.85	638.185	879.201	199.793	207.12	1176.91	635.788	1043.04	259.12	976.505	1001.21	714.005	811.359
chr6	117344058	117344264	207	ROS1_exon_27_chr6_117665220_117665427	0.415459	937.976	2781.1	580.778	933.923	200.309	169.522	1212.74	559.019	888.56	205.715	865.507	938.01	676.44	901.169
chr6	117342398	117342546	149	ROS1_exon_28_chr6_117663560_117663709	0.322148	670.651	1833.67	425.128	595.228	144.698	131.43	814.215	469.537	658.98	174.819	671.926	554.275	547.215	643.866
chr6	117341398	117341634	237	ROS1_exon_29_chr6_117662560_117662797	0.43038	693.245	2015.38	532.907	827.865	158.11	131.181	1009.81	477.553	707.983	230.692	804.751	755.291	611.637	827.346
chr6	117341133	117341313	181	ROS1_exon_30_chr6_117662295_117662476	0.425414	886.663	2654.54	657.365	977	197.934	176.613	1232.8	545.127	868.006	262.895	1010.03	904.718	737.094	911.044
chr6	117337170	117337342	173	ROS1_exon_31_chr6_117658332_117658505	0.364162	626.988	2074.65	415.387	642.983	122.069	122.254	736.931	390.012	566.116	156.127	596.775	600.023	442.803	486.919
chr6	117319866	117330093	10228	ROS1_exon_36_chr6_117641028_117641195|ROS1_1|ROS1_exon_35_chr6_117642419_117642559|ROS1_exon_34_chr6_117645492_117645580|ROS1_exon_33_chr6_117647384_117647579|ROS1_exon_32_chr6_117650489_117650611	0.370063	918.734	2636.96	645.561	972.399	202.477	185.355	1235.55	647.621	966.108	276.328	1045.92	958.045	788.875	1001.1
chr6	117318186	117318254	69	ROS1_exon_37_chr6_117639348_117639417	0.463768	515.275	1946.35	425.304	678.058	115.087	115.435	759.246	377.42	576.536	165.812	512.391	661.42	400.493	576.768
chr6	117317141	117317274	134	ROS1_exon_38_chr6_117638303_117638437	0.447761	676.799	2430.63	492.552	744.657	149.948	133.425	995.045	524.746	830.097	222.104	818.418	789.201	578.679	763.246
chr6	117311018	117311119	102	ROS1_exon_39_chr6_117632180_117632282	0.411765	558.196	1712.59	431.069	700.137	109.912	106.216	919.676	324.265	506.451	161.951	542.657	604.451	413.657	791.137
chr6	117310079	117310283	205	ROS1_exon_40_chr6_117631241_117631446	0.44878	731.029	2041.2	497.498	808.78	128.459	128.38	1008.03	430.424	653.424	170.468	622.185	779.99	442.82	858.707
chr6	117308792	117308930	139	ROS1_exon_41_chr6_117629954_117630093	0.42446	847.784	2481.57	610.547	797.669	175.863	133.669	964.065	533.691	887.863	218.158	805.914	756.302	596.338	592.453
chr6	117300972	117301139	168	ROS1_exon_42_chr6_117622134_117622302	0.375	410.655	1312.28	259.661	535.268	77.506	73.3929	694.143	292.274	183.405	103.506	459.738	420.435	280.815	595.274
chr6	117288490	117288804	315	ROS1_exon_43_chr6_117609652_117609967	0.444444	1046.4	3051.8	639.241	1054.36	183.321	159.403	1196.6	572.137	985.102	245.79	974.61	1047.65	721.873	954.673
chr19	10984254	10984255	2	SMARCA4_HotspotRegion_1_chr19_11094929_11094931	0.5	569	1333.5	386.5	534.5	75	63	593.5	216	419	98.5	405	585.5	345.5	328
chr19	10987691	10987692	2	SMARCA4_HotspotRegion_11_chr19_11098366_11098368	0.5	1049	2557	687.5	863	124	169.5	986.5	466.5	998	246	973	997.5	663.5	485
chr19	10987920	10987921	2	SMARCA4_HotspotRegion_12_chr19_11098595_11098597	0	1074	2659	711.5	948	168.5	212.5	1024	514	1043	281	1035.5	1028	723	613.5
chr19	10989340	10989341	2	SMARCA4_HotspotRegion_13_chr19_11100015_11100017	0.5	992.5	2710.5	600	807	134	151.5	935.5	436.5	829	203.5	745	882.5	576	481.5
chr19	10994917	10994970	54	SMARCA4_HotspotRegion_15_chr19_11105592_11105646	0.592593	674.704	1891.69	383.204	518.815	122.167	113.204	773.389	369.407	631.944	164.852	669.426	600.667	482.759	429.296
chr19	10996234	10996235	2	SMARCA4_HotspotRegion_18_chr19_11106909_11106911	1	973	2838.5	649.5	931	177	182	1055	508	935.5	271	958.5	930	702	687
chr19	11012974	11013113	140	SMARCA4_HotspotRegion_29_chr19_11123649_11123789	0.578571	934.471	2362.97	648.593	820.9	165.586	185.964	933.821	536.586	942.757	237.379	980.893	852.557	676.364	586.029
chr19	11018924	11018980	57	SMARCA4_HotspotRegion_30_chr19_11129599_11129656	0.526316	849.789	2063.07	569.965	692.632	146.088	138.842	790.877	433.263	796.333	187.456	797.491	781.491	565.754	453.561
chr19	11019658	11019667	10	SMARCA4_HotspotRegion_33_chr19_11130333_11130343	0.6	697.9	1980.7	429.3	620.2	87.6	97.5	650.9	292	504.3	133.9	530.9	654.1	373.6	341.3
chr19	11021752	11021867	116	SMARCA4_HotspotRegion_35_chr19_11132427_11132543	0.62069	812.716	1878.27	484.06	694.345	115.784	119.474	911.414	332.526	704.526	142.905	666.009	749.655	541.224	607.966
chr19	11023554	11023592	39	SMARCA4_HotspotRegion_37_chr19_11134229_11134268	0.641026	1242.79	3038.49	690.256	971.821	194.564	205.051	1071.79	593.872	1100.41	250.462	1010.23	1058.18	724.974	599.333
chr19	10985155	10985284	130	SMARCA4_HotspotRegion_4_chr19_11095830_11095960	0.646154	699.685	1642.08	455.177	588.992	109.769	127.408	772.8	366.131	650.538	186.738	775.462	669.238	544.7	496.623
chr19	11027804	11027846	43	SMARCA4_HotspotRegion_44_chr19_11138479_11138522	0.418605	864.419	2494.56	606.465	902.023	162.814	187.302	1064.02	523.767	932	266.326	850.628	932.233	724.93	674.209
chr19	11030669	11030836	168	SMARCA4_HotspotRegion_45_chr19_11141344_11141512	0.64881	627.881	1498.1	414.417	531.69	82.256	89.3155	592.107	250.125	504.506	133.72	442.024	603.22	329.601	275.375
chr19	11033279	11033324	46	SMARCA4_HotspotRegion_46_chr19_11143954_11144000	0.695652	1202.61	2884.33	744.5	1134.98	172.543	205.087	1279.07	555.065	1025.24	286.696	1025.61	1249.85	832.087	979.87
chr19	11033437	11033471	35	SMARCA4_HotspotRegion_47_chr19_11144112_11144147	0.6	1103.94	2904.49	725.314	1148.71	178.857	194.343	1343	540.257	1166.43	298.886	1042.11	1137.77	792.714	973.257
chr19	11034968	11035055	88	SMARCA4_HotspotRegion_49_chr19_11145643_11145731	0.647727	1160.61	3275.51	816.216	1142.53	165.739	240.42	1369.51	639.659	1182.58	311.807	1218.39	1319.05	849.193	817.818
chr19	10985371	10985377	7	SMARCA4_HotspotRegion_5_chr19_11096046_11096053	1	781	1866.71	528.857	772.857	96.7143	109.286	864	403.857	683.571	191.429	740	777.571	567	563
chr19	11041278	11041380	103	SMARCA4_HotspotRegion_52_chr19_11151953_11152056	0.543689	818.058	2213.21	554.359	806.544	122.204	138.67	810.592	401.961	795.282	205.641	755.272	797.311	530.058	374.136
chr19	11058220	11058302	83	SMARCA4_HotspotRegion_55_chr19_11168895_11168978	0.650602	450.952	1140.73	363.494	446.446	81.0843	83.3133	512	203.988	361.53	99.5904	396.434	429.602	299.554	277.205
chr19	11060129	11060164	36	SMARCA4_HotspotRegion_60_chr19_11170804_11170840	0.666667	636.583	2077.89	524.5	709.944	128.194	127.611	885.667	418.667	820.472	220.583	838.333	839.528	383.222	398.25
chr19	10986541	10986548	8	SMARCA4_HotspotRegion_7_chr19_11097216_11097224	0.875	896.625	2354.5	623	815.375	138.875	160.625	849	458.375	836.375	221.25	840.25	907.625	612.75	359.125
chr19	10986953	10987034	82	SMARCA4_HotspotRegion_9_chr19_11097628_11097710	0.682927	651.829	1786.38	472.159	614.366	81.5	87.3902	633.378	259.049	532.122	143.402	495.793	716.439	387.049	340.354
chr22	23787168	23787264	97	SMARCB1_exon_01_chr22_24129354_24129451	0.57732	375.072	981.216	232.175	354.278	47.5464	65.2474	344.351	173.773	395.412	90.6082	252.237	321.443	229.485	282.887
chr22	23791754	23791896	143	SMARCB1_exon_02_chr22_24133940_24134083	0.461538	676.203	2055.57	460.587	843.392	142.573	109.385	978.629	350.322	593.273	150.42	590.469	751.231	462.685	795.881
chr22	23793557	23793690	134	SMARCB1_exon_03_chr22_24135743_24135877	0.529851	1091.57	2779.86	633.037	926.672	208.134	174.776	1014.82	576.231	921.403	238.328	872.724	958.373	655.657	799.896
chr22	23800942	23801083	142	SMARCB1_exon_04_chr22_24143128_24143270	0.577465	1077.9	2584.84	614.993	894.732	125.331	165.796	952.62	471.035	956.887	226.387	967	913.866	682.444	550.585
chr22	23803293	23803424	132	SMARCB1_exon_05_chr22_24145479_24145611	0.568182	1071.33	2894.28	664.833	913.379	197.189	213.924	1022.18	518.894	988.523	239.492	960.902	1001.37	712.023	603.72
chr22	23816768	23816938	171	SMARCB1_exon_06_chr22_24158954_24159125	0.538012	995.158	2776.98	631.906	944.211	182.988	185.333	1003.78	537.006	880.491	234.491	857.099	1025.78	639.988	642.187
chr22	23825223	23825417	195	SMARCB1_exon_07_chr22_24167409_24167604	0.553846	928.59	2432.27	648.113	895.005	152.021	162.472	998.944	499.672	910.544	231.733	838.21	946.621	669.723	699.477
chr22	23833570	23833705	136	SMARCB1_exon_08_chr22_24175756_24175892	0.602941	1047.02	2973.43	658.949	934.162	186.551	189.059	977	562.993	1024.96	260.199	998.669	1017.27	751.993	522.36
chr22	23834139	23834182	44	SMARCB1_exon_09_chr22_24176325_24176369	0.681818	821.5	2085.57	580.205	654.659	131.432	122.636	739.318	293.705	693.114	144.318	648.545	772.023	485.318	340.045
chr7	129189150	129189484	335	SMO_exon_01_chr7_128828990_128829325	0.773134	833.006	2378.73	510.845	764.997	152.501	160.122	860.024	396.188	787.866	178.633	671.158	874.97	555.681	364.182
chr7	129203382	129203591	210	SMO_exon_02_chr7_128843222_128843432	0.671429	1318.38	3104.45	747.176	992.481	155.733	188.676	1084.32	526.533	961.3	262.229	970.49	1073.5	680.9	682.414
chr7	129205201	129205414	214	SMO_exon_03_chr7_128845041_128845255	0.602804	1056.5	2301.68	589.776	904.734	132.514	144.85	1048.53	480.935	822.893	202.093	823.136	1005.18	655.042	847.813
chr7	129205608	129205784	177	SMO_exon_04_chr7_128845448_128845625	0.587571	765.819	1952.91	499.085	759.271	110.136	120.119	867.339	338.876	607.667	182.288	616.864	748.542	487.599	677.147
chr7	129206148	129206371	224	SMO_exon_05_chr7_128845988_128846212	0.5625	1549.48	3295.28	892.647	1278.91	230.272	246.518	1426.29	794.469	1360.51	371.585	1452.14	1338.12	1067.61	1030.66
chr7	129206462	129206589	128	SMO_exon_06_chr7_128846302_128846430	0.578125	873.438	1821.48	555.789	783.258	150.547	125.969	903.094	429.883	680.602	188	790.305	766.422	580.461	651.492
chr7	129208757	129208853	97	SMO_exon_07_chr7_128848597_128848694	0.57732	1312.6	2682.14	663.773	857.835	125.856	130.33	956.784	438.959	828.454	205.093	853.753	992.887	622.186	510.536
chr7	129209287	129209399	113	SMO_exon_08_chr7_128849127_128849240	0.530973	1081.05	2229.46	584.407	700.186	114.735	139.69	751.664	381.168	754.319	187.611	786.832	771.681	576.522	464.858
chr7	129210361	129210550	190	SMO_exon_09_chr7_128850201_128850391	0.578947	657.247	1429.5	380.142	596.995	80.4474	89.4053	687.579	278.079	445.216	130.926	467.6	614.489	347.253	490.868
chr7	129210963	129211115	153	SMO_exon_10_chr7_128850803_128850956	0.588235	660.02	1380.69	426.32	541.556	77.7778	75.5229	561.575	274.261	479.562	143.111	550.497	538.588	408.275	396.745
chr7	129211634	129211772	139	SMO_exon_11_chr7_128851474_128851613	0.589928	694	1704.4	481.921	602.777	100.23	109.266	652.799	314.59	550.64	148.511	610.993	639.187	462.892	353.986
chr7	129212022	129212453	432	SMO_exon_12_chr7_128851862_128852294	0.648148	872.083	1802.19	547.873	640.597	117.095	131.065	684.662	372.155	717.579	179.127	748.826	726.102	563.491	346.505
chrX	124022626	124022673	48	STAG2_exon_03_chrX_123156475_123156523	0.333333	184.729	485.875	186.833	198.708	72	97.8542	268.25	323.167	483.125	75.625	229.167	167.667	436.042	398.104
chrX	124025838	124025920	83	STAG2_exon_04_chrX_123159687_123159770	0.373494	397.12	920.663	252.373	344.458	89.8072	123.711	451.108	482.133	764.06	116.578	368.578	278.036	604.614	572.096
chrX	124030959	124031127	169	STAG2_exon_05_chrX_123164808_123164977	0.43787	387.402	876.905	176.314	394.852	86	145.527	530.343	412.503	731.095	81.2544	369.302	348.331	563.13	1031.25
chrX	124037525	124037625	101	STAG2_exon_06_chrX_123171374_123171475	0.386139	555.871	1676.8	403.634	481.168	129.901	218.366	657.535	857.317	1240.17	179.99	596.95	510.297	944.356	852.079
chrX	124042567	124042647	81	STAG2_exon_07_chrX_123176416_123176497	0.37037	410.704	979.568	246.716	297.667	93.0123	165.136	444.235	599.827	899.111	115.531	430.852	296.222	723.37	556.79
chrX	124045162	124045370	209	STAG2_exon_08_chrX_123179011_123179220	0.406699	364.402	975.665	265.622	503.211	92.1388	171.1	616.933	498.321	790.22	124.421	368.818	395.411	657.727	971.493
chrX	124047352	124047507	156	STAG2_exon_09_chrX_123181201_123181357	0.384615	376.596	1033.08	251.038	303.045	75.391	158.506	416.295	531	879.519	90.609	369.724	304.231	596.66	475.013
chrX	124049003	124049080	78	STAG2_exon_10_chrX_123182852_123182930	0.307692	379.885	953.103	269.269	342.308	84.8077	172.59	429.692	568.346	862.038	112.372	419.756	288.923	701.372	636.346
chrX	124050184	124050311	128	STAG2_exon_11_chrX_123184033_123184161	0.351562	227.664	617.25	180.273	270.641	55.125	103.32	362.156	365.945	550.578	78.3906	292.781	293	475.273	513
chrX	124051119	124051221	103	STAG2_exon_12_chrX_123184968_123185071	0.378641	255.534	606.379	182.369	264.204	91.2039	117.097	306.291	432.107	517.65	85.2136	307.922	241.961	476.806	404.398
chrX	124051313	124051396	84	STAG2_exon_13_chrX_123185162_123185246	0.333333	227.798	585.595	177.452	224.869	78.25	107.143	289.512	389.381	533.619	69.7976	304.202	195.774	478.833	383.94
chrX	124056126	124056237	112	STAG2_exon_14_chrX_123189975_123190087	0.419643	332.223	892.205	258.804	263.268	77.3482	168.982	387.973	449.795	714.616	93.875	277.786	313.321	470.83	386.616
chrX	124057864	124057979	116	STAG2_exon_15_chrX_123191713_123191829	0.413793	393.103	1067.72	255.931	350.905	86.6379	168.397	397.086	660.552	934.19	99.5259	379.19	345.362	656.06	570.147
chrX	124061222	124061343	122	STAG2_exon_16_chrX_123195071_123195193	0.467213	211.623	517.246	108.057	180.852	41.3443	59.2869	236.533	236.516	299.607	31.8852	185.172	157.115	212.648	314.533
chrX	124061769	124061876	108	STAG2_exon_17_chrX_123195618_123195726	0.462963	147.269	296.454	95.5093	99.6019	42.3981	43.3241	163.778	191.519	264.565	31.5185	133.38	96.0648	206.759	179.648
chrX	124062900	124062996	97	STAG2_exon_18_chrX_123196749_123196846	0.43299	398.165	1081.36	265.598	467.392	84.6186	150.515	611	590.165	808.34	110.753	449.567	448.959	709.247	1074.18
chrX	124063114	124063207	94	STAG2_exon_19_chrX_123196963_123197057	0.382979	245.287	645.287	191.277	273.277	68.2021	89.2021	361.287	411.426	562.84	107.16	330.021	229.234	494.096	587.064
chrX	124063846	124064053	208	STAG2_exon_20_chrX_123197695_123197903	0.375	182.481	516.125	147.471	221.774	34.0817	64.5721	322.625	219.096	321.332	51.8846	191.726	207.971	295.058	567.692
chrX	124065874	124065948	75	STAG2_exon_21_chrX_123199723_123199798	0.386667	439.307	1159.92	290.413	346.333	113.213	187.747	491.04	684.667	992.48	102.787	446.04	343.093	715.987	616.24
chrX	124066173	124066264	92	STAG2_exon_22_chrX_123200022_123200114	0.402174	222.022	508.391	179.38	219.848	75.3587	106.326	298.217	396.207	492.478	74.9348	210.663	164.283	400.25	353.011
chrX	124066354	124066438	85	STAG2_exon_23_chrX_123200203_123200288	0.4	285.506	858.4	198.906	302.529	93.0118	109.024	394.988	477.682	675.506	90.5294	297.871	262.918	528.612	509.588
chrX	124068562	124068658	97	STAG2_exon_24_chrX_123202411_123202508	0.381443	125.619	381.856	126.351	121.485	34.1753	57.5876	173.33	241.68	338.299	54.7423	199.598	120.196	295.371	220.773
chrX	124071147	124071325	179	STAG2_exon_25_chrX_123204996_123205175	0.402235	329.642	770.05	202.196	257.52	74.9385	157.302	300.162	550.994	656.346	90.4916	329.927	265.173	545.296	400.877
chrX	124076330	124076473	144	STAG2_exon_26_chrX_123210179_123210323	0.375	260.222	701.632	175.868	320.326	45.0139	77.5208	347.188	297.139	396.958	65.1736	234.847	244.424	336.646	587.069
chrX	124077955	124078060	106	STAG2_exon_27_chrX_123211804_123211910	0.349057	261.708	667.972	175.821	273.274	63.9057	89.1698	336.896	311.075	463.358	67.7736	284.538	253.462	372.66	463.868
chrX	124081378	124081530	153	STAG2_exon_28_chrX_123215227_123215380	0.339869	417.307	1125.4	302.105	429.451	104.033	182.386	508.556	620.49	982.928	118.908	479.366	394.438	713.196	639.105
chrX	124083419	124083551	133	STAG2_exon_29_chrX_123217268_123217401	0.37594	213.023	539.008	157.985	193.917	34.9624	44.3609	235.308	173.226	311.955	55.3008	179.233	172.707	248.015	315.023
chrX	124086545	124086772	228	STAG2_exon_30_chrX_123220394_123220622	0.451754	281.996	788.289	189.719	350.026	66.2018	105.912	387.601	350.447	554.294	92.7939	286.618	311.952	482.776	717.237
chrX	124090573	124090766	194	STAG2_exon_31_chrX_123224422_123224616	0.42268	298.804	808.253	201.768	304.897	58.433	125.227	380.644	433.825	595.696	93.6289	343.706	305.387	555.979	659.289
chrX	124090852	124090966	115	STAG2_exon_32_chrX_123224701_123224816	0.46087	365.339	847.061	222.93	366.409	76.0435	119.8	416.757	444.243	697.878	104.6	364.696	322.8	567.548	709.626
chrX	124094016	124094146	131	STAG2_exon_33_chrX_123227865_123227996	0.435115	203	513.588	127.947	172.511	31.0305	64.771	212.412	229.29	340.328	47.1603	196.725	153.916	270.641	253.656
chrX	124095370	124095451	82	STAG2_exon_34_chrX_123229219_123229301	0.414634	425.573	1099.62	269.415	396.659	98.8902	145.256	457.939	533.805	840.061	116.549	444.646	355.707	693.61	654.939
chrX	124100572	124100599	28	STAG2_exon_35_chrX_123234421_123234449	0.321429	164.393	489.321	143.821	178.821	56.2143	92.3571	241.107	339.357	431.643	67.5714	226	169.286	341.893	439.464
chr19	1206912	1207205	294	STK11_exon_01_chr19_1206910_1207204	0.615646	1373.28	1905.63	622.986	1073.06	185.84	189.595	1228.79	444.765	912.793	201.796	781.83	932.619	649.963	1048.26
chr19	1218415	1218502	88	STK11_exon_02_chr19_1218413_1218501	0.409091	919.386	1784.28	405.33	674.477	78.5909	115.341	778.784	270.716	506.591	148.489	441.693	644.523	384.818	565.841
chr19	1219322	1219415	94	STK11_exon_03_chr19_1219320_1219414	0.585106	1944.34	3079.81	807.138	1084.29	222.798	234.351	1276.41	633.862	1325.38	336.638	1233.86	1226.53	889.766	694.521
chr19	1220371	1220507	137	STK11_exon_04_chr19_1220369_1220506	0.59854	1478.66	2227.23	741.818	979.569	157.226	171.219	1107.21	456.474	997.139	260	961.876	1056.42	733.818	677.635
chr19	1220579	1220719	141	STK11_exon_05_chr19_1220577_1220718	0.680851	1018.61	1623.09	567.007	787.191	121.518	125.106	871.872	386.851	719.433	218.149	733.546	825.532	554.135	574.574
chr19	1221211	1221342	132	STK11_exon_06_chr19_1221209_1221341	0.575758	867.015	1392.67	412.076	525.985	97.5379	87.2424	566.561	265.311	503.227	134.583	469.833	515.644	368.629	317.455
chr19	1221947	1222008	62	STK11_exon_07_chr19_1221945_1222007	0.596774	1904.06	3093.52	822.129	1062.79	169.871	224.565	1065.24	532.887	1122.65	258.274	1073.23	1059.27	787.758	530.194
chr19	1222983	1223174	192	STK11_exon_08_chr19_1222981_1223173	0.614583	1503.34	2493.68	638.469	830.531	170.88	170.812	902.536	457.234	980.391	240.438	937.318	895.073	719.594	392.792
chr19	1226452	1226649	198	STK11_exon_09_chr19_1226450_1226648	0.686869	979.217	2412.46	602.626	843.712	148.727	158.035	928.747	387.076	746.192	192.535	771.879	860.702	580.364	519.561
chr5	1295016	1295297	282	TERT_promoter_chr5_1295130_1295412	0.77305	727.22	2311.11	572.95	792.716	134.11	132.865	836.287	370.812	801.145	195.337	713.004	916.085	539.585	335.553
chr17	7676519	7676596	78	TP53_exon_02_chr17_7579836_7579914	0.538462	1146.76	3585.65	918.167	1377.71	246.564	286.295	1419.9	724.128	1294.79	358.936	1275.92	1396.87	951.051	1045.86
chr17	7676380	7676405	26	TP53_exon_03_chr17_7579697_7579723	0.423077	525.654	1388.92	551.808	699.192	138.538	113.538	798.615	413.423	745.462	226.692	877.269	698.385	687.462	648
chr17	7675992	7676274	283	TP53_exon_04_chr17_7579309_7579592	0.597173	1079.65	3181.96	776.82	1084.85	211.261	215.675	1202.15	698.898	1313.55	349.311	1311.6	1147.66	921.396	742.484
chr17	7675051	7675238	188	TP53_exon_05_chr17_7578368_7578556	0.617021	780.468	2594.38	641.574	1033.2	189.08	193.952	1104.76	578.452	973.777	284.505	1104.1	993.867	794.835	821.319
chr17	7674857	7674973	117	TP53_exon_06_chr17_7578174_7578291	0.512821	490.043	1254.18	442.333	627.282	121.735	105.974	658.248	416.88	646.547	188.906	794.214	523.12	588.094	555.632
chr17	7674179	7674292	114	TP53_exon_07_chr17_7577496_7577610	0.535088	501.14	1298.45	415.921	570.596	121.553	106.939	674.456	300	469.096	167.754	546.386	546.605	408.404	355.105
chr17	7673699	7673839	141	TP53_exon_08_chr17_7577016_7577157	0.588652	1239.55	4140.36	929.78	1165.67	248.539	249.035	1255.04	757.887	1410.42	336.766	1354.08	1245.86	986.376	671.22
chr17	7673533	7673610	78	TP53_exon_09_chr17_7576850_7576928	0.512821	339.795	946.397	344.769	402.295	104.295	80.641	508.744	319.256	529.526	152.808	633.564	387.987	480.064	331.513
chr17	7670607	7670717	111	TP53_exon_10_chr17_7573924_7574035	0.621622	418.189	1061.05	257.072	418.486	57.8198	52.8919	447.126	167.847	289.838	81.0901	302.946	388.739	232.892	305.514
chr17	7669607	7669692	86	TP53_exon_11_chr17_7572924_7573010	0.488372	605.849	1905.17	492.302	756.709	114.988	130.512	782.593	327.686	683.628	169.453	698.837	768.721	475.244	548.209
chr9	132928765	132928874	110	TSC1_exon_03_chr9_135804151_135804261	0.545455	437.055	1226.51	317.836	498.436	85.7727	72.9909	543.473	249.291	388.764	100.373	438.818	491.2	287.982	389.627
chr9	132927199	132927306	108	TSC1_exon_04_chr9_135802585_135802693	0.518519	435.454	1564.11	352.991	548.25	99.6389	90.7407	584.843	309.75	482.194	126.611	484.25	503.417	368.157	478.935
chr9	132925585	132925741	157	TSC1_exon_05_chr9_135800971_135801128	0.458599	546.376	1782.92	381.344	664.847	120.65	114.395	796.758	346.898	585.732	139.783	514.694	575.656	408.885	666.382
chr9	132923346	132923494	149	TSC1_exon_06_chr9_135798732_135798881	0.463087	491.879	1700.67	350.523	616.477	106.893	84.8054	747.02	295.846	529.49	120.544	453.295	594.705	377.161	597.436
chr9	132921817	132921975	159	TSC1_exon_07_chr9_135797203_135797362	0.465409	464.78	1875.39	393.138	643.403	130.761	127.667	829.321	340.623	514.113	153.126	602.774	626.233	482.214	659.182
chr9	132921361	132921438	78	TSC1_exon_08_chr9_135796747_135796825	0.5	253.026	932.769	247.641	342.628	57.2821	63.9103	454.487	169.397	270.962	79.3333	317.808	332.295	248.385	373.744
chr9	132912280	132912459	180	TSC1_exon_09_chr9_135787666_135787846	0.472222	573.589	1701.04	400.539	714.539	114.467	104.289	877.089	336.3	594.261	154.072	592.067	664.339	473.428	679.128
chr9	132911451	132911570	120	TSC1_exon_10_chr9_135786837_135786957	0.516667	417.267	1366.2	335.383	485.55	107.342	94.6083	548	288.275	413.433	130.375	450.692	453.858	389.092	390.6
chr9	132911000	132911115	116	TSC1_exon_11_chr9_135786386_135786502	0.474138	424.207	1362.36	351.241	619.181	79.4569	81.6724	743.914	315.681	438.595	130.966	483.716	579.293	386.991	654.026
chr9	132910569	132910694	126	TSC1_exon_12_chr9_135785955_135786081	0.587302	746.087	2385.1	693.278	942.643	176.183	220.825	1016.64	596.008	999.135	272.19	1085.73	957.833	749.008	689.349
chr9	132907299	132907372	74	TSC1_exon_13_chr9_135782685_135782759	0.445946	422.851	1537.04	400.014	743.541	105.838	108.743	801.473	273.473	443.257	125.919	513.392	582.203	400.365	827.919
chr9	132906729	132906837	109	TSC1_exon_14_chr9_135782115_135782224	0.422018	321.486	1158.22	265.587	448.385	72.9817	61.4587	505.734	202.138	316.752	81.9174	303.239	424.193	225.312	484.679
chr9	132905579	132906141	563	TSC1_exon_15_chr9_135780965_135781528	0.539964	796.462	2328.12	603.439	867.419	171.471	177.956	926.261	519.448	905.187	233.854	910.963	870.632	737.561	681.975
chr9	132904409	132904456	48	TSC1_exon_16_chr9_135779795_135779843	0.541667	282.438	930.354	250.583	485.5	54.8958	78.6875	556.562	211.542	306.521	101.708	351.479	414.583	304.396	486.458
chr9	132903649	132903819	171	TSC1_exon_17_chr9_135779035_135779206	0.54386	891.971	2517.15	676.883	969.503	154.246	175.263	1041.96	534.251	974.012	267.725	1062.74	987.07	686.363	713.918
chr9	132902603	132902789	187	TSC1_exon_18_chr9_135777989_135778176	0.470588	746.818	2576.66	593.449	752.246	126.209	160.369	921.861	479.294	785.07	210.561	874.802	823.364	596.497	557.016
chr9	132901587	132901701	115	TSC1_exon_19_chr9_135776973_135777088	0.521739	442.522	1083.57	403.522	429.078	96.087	72.287	477.383	252.591	458.461	121.391	523.809	430.748	395.061	349.296
chr9	132900713	132900839	127	TSC1_exon_20_chr9_135776099_135776226	0.496063	519.661	1568.02	387.024	644.701	115.953	97.7795	687.472	321.693	518.118	148.906	553.331	584.213	433.654	567.583
chr9	132897421	132897612	192	TSC1_exon_21_chr9_135772807_135772999	0.442708	347.286	1015.68	333.391	451.911	85.125	83.4167	554.5	319.932	413.682	151.026	513.573	428.438	419.094	409.583
chr9	132897182	132897347	166	TSC1_exon_22_chr9_135772568_135772734	0.457831	619.392	2271.13	584.277	857.681	180.157	161.416	1037.25	512.03	756.741	241.464	901.886	830.018	701.313	608.114
chr9	132896233	132896756	524	TSC1_exon_23_chr9_135771619_135772143	0.561069	766.616	2461.01	660.517	897.758	181.847	176.513	975.061	585.271	1009.6	276.279	1045.3	888.502	774.515	506.027
chr16	2048614	2048755	142	TSC2_exon_02_chr16_2098614_2098756	0.485915	618.359	1850.89	465.148	647.106	144.014	128.324	660.183	421.599	767.282	196.93	797.521	617.585	536.704	316.972
chr16	2050398	2050488	91	TSC2_exon_03_chr16_2100398_2100489	0.450549	558.516	1922.59	405.22	582.978	122.846	94.3626	691.582	397.67	542.275	159.407	548.879	606.56	372.462	478.978
chr16	2053340	2053454	115	TSC2_exon_04_chr16_2103340_2103455	0.695652	791.826	2354.15	477.348	712.443	115.652	117.174	773.33	328.696	562.113	144.313	596.417	795.009	377.913	401.078
chr16	2054294	2054442	149	TSC2_exon_05_chr16_2104294_2104443	0.530201	909.456	2714.2	629.168	852.43	161.732	173.879	911.658	483.705	885.859	213	900.309	933.362	640.396	473.369
chr16	2055400	2055521	122	TSC2_exon_06_chr16_2105400_2105522	0.483607	596.238	1604.83	443.066	673.549	138.107	154.164	692.754	362.705	674.721	165.934	655.016	685.705	501.033	594.959
chr16	2056194	2056246	53	TSC2_exon_07_chr16_2106194_2106247	0.584906	1069.79	3008.66	718.811	1170.04	148.34	192.906	1297.43	527	1010.08	242.906	892.453	1148.51	649.792	809.623
chr16	2056642	2056771	130	TSC2_exon_08_chr16_2106642_2106772	0.615385	550.215	1575.15	341.815	595.069	77.1923	98.4615	658.531	233.285	426.1	96.4769	397.969	595.169	339.869	549.423
chr16	2057103	2057180	78	TSC2_exon_09_chr16_2107103_2107181	0.602564	905.949	2552.13	638.077	884.423	119.385	200.551	1033.47	463.808	854.372	194.038	942.885	1003.96	594.936	560.154
chr16	2058745	2058875	131	TSC2_exon_10_chr16_2108745_2108876	0.572519	539.397	1479.15	406.092	565.718	90.4886	81.2214	621.901	235.26	459.153	142.076	472.725	572.962	396.557	395.458
chr16	2060668	2060815	148	TSC2_exon_11_chr16_2110668_2110816	0.554054	954.642	2575.86	680.236	931.378	179.108	217.493	1034.24	615.486	1121.26	245.824	1047.53	1057.58	803.331	649.709
chr16	2061869	2062010	142	TSC2_exon_12_chr16_2111869_2112011	0.577465	901.817	2413.07	566.676	793.19	140.127	151.57	868.655	426.465	762.296	212.141	733.521	835.648	584.599	427.197
chr16	2062495	2062602	108	TSC2_exon_13_chr16_2112495_2112603	0.574074	895.556	2571.3	605.5	914.861	150.694	163.898	872.806	465.426	876.722	210.852	845.574	975.435	655.111	412.537
chr16	2062970	2063055	86	TSC2_exon_14_chr16_2112970_2113056	0.593023	709.267	2053.51	496.372	693.709	120.453	120.767	815.849	315.36	717.756	177.326	705.035	740.988	518.267	451.186
chr16	2064270	2064429	160	TSC2_exon_15_chr16_2114270_2114430	0.575	651.231	2242.21	528.106	739.144	102.756	120.6	808.931	357.919	656.106	169.975	655.681	770.969	474.094	494.481
chr16	2065517	2065637	121	TSC2_exon_16_chr16_2115517_2115638	0.628099	696.967	1688.91	497.264	739.264	132.198	130.744	817.025	341.331	695.769	206.388	684.157	712.521	487.76	492.289
chr16	2070454	2070580	127	TSC2_exon_17_chr16_2120454_2120581	0.590551	787.22	2505.26	531.803	704.087	123.031	130.543	816.26	401.606	762.181	198.11	772.843	765.63	524.732	380.89
chr16	2071508	2071618	111	TSC2_exon_18_chr16_2121508_2121619	0.621622	932.468	2925.61	735.378	1008.17	199.649	195.324	1119.28	566.018	1052.63	246.847	959.703	1058.13	764.27	603.901
chr16	2071782	2071936	155	TSC2_exon_19_chr16_2121782_2121937	0.690323	545.897	1547.79	476.187	603.981	95.3677	104.535	699.981	270.626	591.174	187.316	579.71	624.871	451.097	433.239
chr16	2072239	2072365	127	TSC2_exon_20_chr16_2122239_2122366	0.559055	1111.02	3055.26	761.78	1128.35	180.575	220.031	1226.83	589.969	1234.68	273.732	1097.76	1128.75	859.441	668.795
chr16	2072847	2072985	139	TSC2_exon_21_chr16_2122847_2122986	0.539568	752.158	2038.91	555.446	697.324	125.813	124.245	737.353	383.137	658.576	189.496	654.482	776.317	497.165	381.374
chr16	2074198	2074391	194	TSC2_exon_22_chr16_2124198_2124392	0.613402	821.531	2498.84	626.593	933.634	155.469	137.706	1071.23	429.242	801.273	217.17	826.067	1000.99	620.933	650.716
chr16	2075797	2075894	98	TSC2_exon_23_chr16_2125797_2125895	0.612245	883.082	2502.91	684.918	1098.04	147.806	155.745	1223.93	442.898	979.908	243.041	950.959	957.214	694.949	831.173
chr16	2076066	2076172	107	TSC2_exon_24_chr16_2126066_2126173	0.504673	1067.01	3315.84	820.664	1185.14	206.748	219.009	1353.8	647.477	1239.9	335.421	1193.05	1214.94	882.85	847.093
chr16	2076489	2076587	99	TSC2_exon_25_chr16_2126489_2126588	0.565657	1077.06	2924.88	786.616	1205.41	207.717	229.788	1328.05	697.606	1253.98	334.273	1201.06	1062.98	870.465	821.152
chr16	2077596	2077728	133	TSC2_exon_26_chr16_2127596_2127729	0.556391	1040.18	2849.99	701.203	935.835	184.083	234.812	1004.89	602.722	1149.57	253.038	1086.68	996.88	779.023	483.293
chr16	2079030	2079198	169	TSC2_exon_27_chr16_2129030_2129199	0.568047	995.799	2875.57	713.071	997.515	191.249	212.858	1110.12	545.58	1137.4	301.568	1080.87	1075.95	793.438	646.444
chr16	2079274	2079430	157	TSC2_exon_28_chr16_2129274_2129431	0.636943	874.624	2615.27	652.357	940.35	185.376	171.389	1128.71	560.618	1042.14	290.013	1061.9	1009.76	793.745	658.873
chr16	2079555	2079671	117	TSC2_exon_29_chr16_2129555_2129672	0.700855	1310.56	3570.48	871.53	1093.87	175.368	208.171	1211.7	541.701	1170.53	269.026	1038.43	1238.56	792.333	621.376
chr16	2080163	2080379	217	TSC2_exon_30_chr16_2130163_2130380	0.672811	1148.98	3215.88	767.567	979.963	197.221	195.912	1151.24	558.06	1108.89	268.281	1006.82	1115.57	799.452	531.217
chr16	2081593	2081800	208	TSC2_exon_31_chr16_2131593_2131801	0.625	1174.26	3396.7	816.899	1199.68	191.462	250.207	1227.96	632.577	1306.77	291.88	1154.18	1169.66	866.341	712.212
chr16	2082434	2082506	73	TSC2_exon_32_chr16_2132434_2132507	0.60274	1000.85	3231.23	683.767	1230.48	188.877	233.219	1267.95	487.288	1069.44	248.425	928.356	1140.12	721.808	972.411
chr16	2083693	2083818	126	TSC2_exon_33_chr16_2133693_2133819	0.65873	1021.52	3183.46	749.714	1136.58	194.492	205.857	1238.15	611.429	1194.92	267.667	1076.67	1144.19	822.397	613.397
chr16	2084226	2084717	492	TSC2_exon_34_chr16_2134226_2134718	0.666667	1198.47	3394.09	840.695	1196.45	204.148	204.439	1337.67	578.51	1284.17	313.659	1226.57	1264.8	890.996	760.801
chr16	2084949	2085028	80	TSC2_exon_35_chr16_2134949_2135029	0.525	1120.21	3143.56	782.05	1052.08	188.075	218.137	1128.72	620.9	1288.92	333.312	1274.85	1031.2	914.138	474.738
chr16	2085228	2085324	97	TSC2_exon_36_chr16_2135228_2135325	0.56701	1256.19	3813.34	964.753	1192.06	235.041	267.289	1403.4	749.34	1656.33	382.495	1539.46	1376.52	1096.16	645.021
chr16	2086191	2086381	191	TSC2_exon_37_chr16_2136191_2136382	0.60733	820.246	2353.97	670.785	839.225	157.712	143.052	912.414	457.539	869.503	211.136	893.99	867.634	649.644	441.005
chr16	2086730	2086873	144	TSC2_exon_38_chr16_2136730_2136874	0.569444	1059.91	3128.9	701.375	1076.21	196.34	216.75	1242.89	522.868	1112.79	294.931	1063.99	1174.55	759.472	764.111
chr16	2087861	2087943	83	TSC2_exon_39_chr16_2137861_2137944	0.578313	1258.47	3521.36	842.169	1270.41	209.06	240.241	1452.37	691.53	1275.05	293.096	1223.22	1281.57	957.289	838.157
chr16	2088046	2088141	96	TSC2_exon_40_chr16_2138046_2138142	0.625	1572.49	4520.86	1191.57	1737.32	313.052	367.802	2094.3	948.094	1861.52	429.198	1700.27	1822.61	1285.86	1253.42
chr16	2088225	2088327	103	TSC2_exon_41_chr16_2138225_2138328	0.631068	929.447	2695.55	818.476	1286.11	229.204	241.01	1434.48	631.194	1287.78	331.709	1317.4	1220.66	1024.74	975.107
chr16	2088444	2088612	169	TSC2_exon_42_chr16_2138444_2138613	0.627219	986.148	2961.77	724.663	1080.3	183.178	203.473	1225.54	540.385	1030.53	266.917	1028.85	1057.93	789.598	828
chr3	10141846	10142189	344	VHL_exon_01_chr3_10183529_10183873	0.715116	1196.43	2030.02	422.712	769.77	130.733	143.747	936.16	358.951	797.387	193.105	697.401	725.93	497.192	711.259
chr3	10146512	10146638	127	VHL_exon_02_chr3_10188195_10188322	0.464567	1347.85	2512.39	527.724	733.913	148.654	141.937	974.252	504.835	811.071	183.024	842.575	807.78	592.331	699.512
chr3	10149785	10149967	183	VHL_exon_03_chr3_10191468_10191651	0.52459	2192.19	4141.39	921.361	1478.96	257.279	275.612	1655.72	826.639	1459.09	355.721	1411.9	1490.3	957.891	1165.2

## Sheet: Mutations
Chromosome	Position	End Position	Cytoband	Reference Allele	Sample Allele	Variation Type	Gene Region	Gene Symbol	Transcript ID	Transcript Variant	Protein Variant	1_DupCons - Call Quality	1_MolCons - Call Quality	2a_DupCons - Call Quality	2a_MolCons - Call Quality	3_DupCons - Call Quality	3_MolCons - Call Quality	4_DupCons - Call Quality	4_MolCons - Call Quality	5_DupCons - Call Quality	5_MolCons - Call Quality	6_DupCons - Call Quality	6_MolCons - Call Quality	7_DupCons - Call Quality	7_MolCons - Call Quality	8_DupCons - Call Quality	8_MolCons - Call Quality	9_DupCons - Call Quality	9_MolCons - Call Quality	10_DupCons - Call Quality	10_MolCons - Call Quality	11_DupCons - Call Quality	11_MolCons - Call Quality	12_DupCons - Call Quality	12_MolCons - Call Quality	13_DupCons - Call Quality	13_MolCons - Call Quality	14_DupCons - Call Quality	14_MolCons - Call Quality	Seraseq_DupCons - Call Quality	Seraseq_MolCons - Call Quality	1_DupCons - Read Depth	1_MolCons - Read Depth	2a_DupCons - Read Depth	2a_MolCons - Read Depth	3_DupCons - Read Depth	3_MolCons - Read Depth	4_DupCons - Read Depth	4_MolCons - Read Depth
9	130862955	130862955	q34.12	C	A	SNV	Exonic	ABL1	NM_005157.6; ENST00000372348.9; ENST00000318560.6; NM_007313.3	c.799C>A; c.742C>A	p.L248M; p.L267M								90																														5809
9	130862961	130862961	q34.12	G	T	SNV	Exonic	ABL1	NM_005157.6; ENST00000372348.9; ENST00000318560.6; NM_007313.3	c.805G>T; c.748G>T	p.G250W; p.G269W																														90
9	130862961	130862961	q34.12	G		Deletion	Exonic	ABL1	NM_005157.6; ENST00000372348.9; ENST00000318560.6; NM_007313.3	c.752del; c.809del	p.G270Afs*16; p.G251Afs*16																														90
9	130862966	130862966	q34.12	C	A	SNV	Exonic	ABL1	NM_005157.6; ENST00000372348.9; ENST00000318560.6; NM_007313.3	c.753C>A; c.810C>A	p.G270G; p.G251G																														90
9	130872134	130872134	q34.12	C	A	SNV	Exonic	ABL1	NM_005157.6; ENST00000372348.9; ENST00000318560.6; NM_007313.3	c.885C>A; c.828C>A	p.D276E; p.D295E				90																														5087
9	130872944	130872944	q34.12	A	G	SNV	Exonic	ABL1	NM_005157.6; ENST00000372348.9; ENST00000318560.6; NM_007313.3	c.992A>G; c.1049A>G	p.N331S; p.N350S																		90
9	130872961	130872961	q34.12	G	T	SNV	Exonic	ABL1	NM_005157.6; ENST00000372348.9; ENST00000318560.6; NM_007313.3	c.1009G>T; c.1066G>T	p.A356S; p.A337S																														90
9	130872966	130872966	q34.12	G	T	SNV	Exonic	ABL1	NM_005157.6; ENST00000372348.9; ENST00000318560.6; NM_007313.3	c.1071G>T; c.1014G>T	p.V357V; p.V338V																														90
9	130872988	130872988	q34.12	C	A	SNV	Exonic	ABL1	NM_005157.6; ENST00000372348.9; ENST00000318560.6; NM_007313.3	c.1093C>A; c.1036C>A	p.Q365K; p.Q346K																														116
9	130884020	130884020	q34.12	G	T	SNV	Exonic	ABL1	NM_005157.6; ENST00000372348.9; ENST00000318560.6; NM_007313.3	c.1730G>T; c.1787G>T	p.R577L; p.R596L				90																														5835
9	130884128	130884128	q34.12	C	A	SNV	Exonic	ABL1	NM_005157.6; ENST00000372348.9; ENST00000318560.6; NM_007313.3	c.1838C>A; c.1895C>A	p.T613N; p.T632N				90																														6610
9	130884153	130884153	q34.12	C	T	SNV	Exonic	ABL1	NM_005157.6; ENST00000372348.9; ENST00000318560.6; NM_007313.3	c.1863C>T; c.1920C>T	p.F640F; p.F621F																							434	315
9	130884166	130884166	q34.12	G	A	SNV	Exonic	ABL1	NM_005157.6; ENST00000372348.9; ENST00000318560.6; NM_007313.3	c.1933G>A; c.1876G>A	p.G626S; p.G645S																		90
9	130884180	130884180	q34.12	C	A	SNV	Exonic	ABL1	NM_005157.6; ENST00000372348.9; ENST00000318560.6; NM_007313.3	c.1947C>A; c.1890C>A	p.R630R; p.R649R				90																														7295
9	130884204	130884204	q34.12	C	T	SNV	Exonic	ABL1	NM_005157.6; ENST00000372348.9; ENST00000318560.6; NM_007313.3	c.1971C>T; c.1914C>T	p.G657G; p.G638G														90
9	130884642	130884642	q34.12	C	G	SNV	Exonic	ABL1	NM_005157.6; ENST00000372348.9; ENST00000318560.6; NM_007313.3	c.2352C>G; c.2409C>G	p.P784P; p.P803P															627	442											671	444
9	130884710	130884710	q34.12	G	T	SNV	Exonic	ABL1	NM_005157.6; ENST00000372348.9; ENST00000318560.6; NM_007313.3	c.2477G>T; c.2420G>T	p.G826V; p.G807V														116
9	130884735	130884735	q34.12	A		Deletion	Exonic	ABL1	NM_005157.6; ENST00000372348.9; ENST00000318560.6; NM_007313.3	c.2448del; c.2505del	p.K835Nfs*27; p.K816Nfs*27						90																														3126
9	130885205	130885205	q34.12	C	T	SNV	Exonic	ABL1	NM_005157.6; ENST00000372348.9; ENST00000318560.6; NM_007313.3	c.2915C>T; c.2972C>T	p.S972L; p.S991L							825	500																													1249	4610
9	130885211	130885211	q34.12	C	A	SNV	Exonic	ABL1	NM_005157.6; ENST00000372348.9; ENST00000318560.6; NM_007313.3	c.2921C>A; c.2978C>A	p.T974N; p.T993N		90																														5090
9	130885230	130885230	q34.12	C	T	SNV	Exonic	ABL1	NM_005157.6; ENST00000372348.9; ENST00000318560.6; NM_007313.3	c.2940C>T; c.2997C>T	p.P980P; p.P999P																			687	435
9	130885614	130885614	q34.12	A	G	SNV	Exonic	ABL1	NM_005157.6; ENST00000372348.9; ENST00000318560.6; NM_007313.3	c.3381A>G; c.3324A>G	p.P1108P; p.P1127P	776	521	812	536	653	447	807	519	522	400	475	371	724	477	685	484	655	465	582	427					607	447	696	449			465	3097	1623	3897	349	2126	528	3009
9	130885624	130885624	q34.12	C	A	SNV	Exonic	ABL1	NM_005157.6; ENST00000372348.9; ENST00000318560.6; NM_007313.3	c.3334C>A; c.3391C>A	p.Q1131K; p.Q1112K		90						104																								3471						3382
9	130885629	130885629	q34.12	C	A	SNV	Exonic	ABL1	NM_005157.6; ENST00000372348.9; ENST00000318560.6; NM_007313.3	c.3396C>A; c.3339C>A	p.D1113E; p.D1132E																								90
14	104772927	104772927	q32.33	C	T	SNV	Exonic	AKT1	ENST00000554192.6; ENST00000649815.2; NM_001382430.1; NM_005163.2; ENST00000555458.6; ENST00000554848.5; ENST00000407796.7; NM_001014432.2; NM_001382431.1; ENST00000683722.1; ENST00000714130.1; ENST00000555528.5; NM_001014431.2; ENST00000349310.7; NM_001382432.1; ENST00000402615.6; ENST00000714123.1; ENST00000554581.5; NM_001382433.1	c.1123G>A; c.997G>A; c.1024G>A	p.E333K; p.E342K; p.E375K																								90
14	104772941	104772941	q32.33	C	A	SNV	Exonic	AKT1	ENST00000554192.6; ENST00000649815.2; NM_001382430.1; NM_005163.2; ENST00000555458.6; ENST00000554848.5; ENST00000407796.7; NM_001014432.2; NM_001382431.1; ENST00000683722.1; ENST00000714130.1; ENST00000555528.5; NM_001014431.2; ENST00000349310.7; NM_001382432.1; ENST00000402615.6; ENST00000714123.1; ENST00000554581.5; NM_001382433.1	c.1010G>T; c.983G>T; c.1109G>T	p.R370L; p.R328L; p.R337L								90																														5329
14	104772997	104772997	q32.33	G	T	SNV	Exonic; Intronic	AKT1	ENST00000554192.6; ENST00000649815.2; NM_001382430.1; NM_005163.2; ENST00000555458.6; ENST00000554848.5; ENST00000407796.7; NM_001014432.2; NM_001382431.1; ENST00000683722.1; ENST00000714130.1; ENST00000555528.5; NM_001014431.2; ENST00000349310.7; NM_001382432.1; ENST00000402615.6; ENST00000714123.1; ENST00000554581.5; NM_001382433.1	c.927C>A; c.958-4C>A; c.1053C>A	p.N309K; p.N351K		104																														6569
14	104773014	104773014	q32.33	G	T	SNV	Exonic; Intronic	AKT1	ENST00000554192.6; ENST00000649815.2; NM_001382430.1; NM_005163.2; ENST00000555458.6; ENST00000554848.5; ENST00000407796.7; NM_001014432.2; NM_001382431.1; ENST00000683722.1; ENST00000714130.1; ENST00000555528.5; NM_001014431.2; ENST00000349310.7; NM_001382432.1; ENST00000402615.6; ENST00000714123.1; ENST00000554581.5; NM_001382433.1	c.958-21C>A; c.1036C>A; c.910C>A	p.R304S; p.R346S																90
14	104773029	104773029	q32.33	C	A	SNV	Exonic; Intronic	AKT1	ENST00000554192.6; ENST00000649815.2; NM_001382430.1; NM_005163.2; ENST00000555458.6; ENST00000554848.5; ENST00000407796.7; NM_001014432.2; NM_001382431.1; ENST00000683722.1; ENST00000714130.1; ENST00000555528.5; NM_001014431.2; ENST00000349310.7; NM_001382432.1; ENST00000402615.6; ENST00000714123.1; ENST00000554581.5; NM_001382433.1	c.1021G>T; c.895G>T; c.958-36G>T	p.E299*; p.E341*		90																														5835
14	104773041	104773041	q32.33	C	A	SNV	Exonic; Intronic	AKT1	ENST00000554192.6; ENST00000649815.2; NM_001382430.1; NM_005163.2; ENST00000555458.6; ENST00000554848.5; ENST00000407796.7; NM_001014432.2; NM_001382431.1; ENST00000683722.1; ENST00000714130.1; ENST00000555528.5; NM_001014431.2; ENST00000349310.7; NM_001382432.1; ENST00000402615.6; ENST00000714123.1; ENST00000554581.5; NM_001382433.1	c.958-48G>T; c.1009G>T; c.883G>T	p.V337L; p.V295L								90																														5322
14	104773041	104773041	q32.33	C	T	SNV	Exonic; Intronic	AKT1	ENST00000554192.6; ENST00000649815.2; NM_001382430.1; NM_005163.2; ENST00000555458.6; ENST00000554848.5; ENST00000407796.7; NM_001014432.2; NM_001382431.1; ENST00000683722.1; ENST00000714130.1; ENST00000555528.5; NM_001014431.2; ENST00000349310.7; NM_001382432.1; ENST00000402615.6; ENST00000714123.1; ENST00000554581.5; NM_001382433.1	c.883G>A; c.1009G>A; c.958-48G>A	p.V337M; p.V295M				90																														5682
14	104773042	104773042	q32.33	G	A	SNV	Exonic; Intronic	AKT1	ENST00000554192.6; ENST00000649815.2; NM_001382430.1; NM_005163.2; ENST00000555458.6; ENST00000554848.5; ENST00000407796.7; NM_001014432.2; NM_001382431.1; ENST00000683722.1; ENST00000714130.1; ENST00000555528.5; NM_001014431.2; ENST00000349310.7; NM_001382432.1; ENST00000402615.6; ENST00000714123.1; ENST00000554581.5; NM_001382433.1	c.1008C>T; c.958-49C>T; c.882C>T	p.G336G; p.G294G																														90
14	104776678	104776678	q32.33	C	A	SNV	Exonic	AKT1	ENST00000554192.6; ENST00000649815.2; NM_005163.2; NM_001382430.1; ENST00000554848.5; ENST00000555458.6; ENST00000407796.7; NM_001014432.2; NM_001382431.1; ENST00000683722.1; ENST00000714130.1; ENST00000555528.5; NM_001014431.2; ENST00000349310.7; NM_001382432.1; ENST00000402615.6; ENST00000714123.1; ENST00000554581.5; NM_001382433.1	c.268G>T	p.V90L																								90
14	104776690	104776690	q32.33	G	A	SNV	Exonic	AKT1	ENST00000554192.6; ENST00000649815.2; NM_005163.2; NM_001382430.1; ENST00000554848.5; ENST00000555458.6; ENST00000407796.7; NM_001014432.2; NM_001382431.1; ENST00000683722.1; ENST00000714130.1; ENST00000555528.5; NM_001014431.2; ENST00000349310.7; NM_001382432.1; ENST00000402615.6; ENST00000714123.1; ENST00000554581.5; NM_001382433.1	c.256C>T	p.R86C				90																														5214
14	104776720	104776720	q32.33	G	A	SNV	Exonic	AKT1	ENST00000554192.6; ENST00000649815.2; NM_005163.2; NM_001382430.1; ENST00000554848.5; ENST00000555458.6; ENST00000407796.7; NM_001014432.2; NM_001382431.1; ENST00000683722.1; ENST00000714130.1; ENST00000555528.5; NM_001014431.2; ENST00000349310.7; NM_001382432.1; ENST00000402615.6; ENST00000714123.1; ENST00000554581.5; NM_001382433.1	c.226C>T	p.R76C																						90
14	104776747	104776747	q32.33	G	A	SNV	Exonic	AKT1	ENST00000554192.6; ENST00000649815.2; NM_005163.2; NM_001382430.1; ENST00000554848.5; ENST00000555458.6; ENST00000407796.7; NM_001014432.2; NM_001382431.1; ENST00000683722.1; ENST00000714130.1; ENST00000555528.5; NM_001014431.2; ENST00000349310.7; NM_001382432.1; ENST00000402615.6; ENST00000714123.1; ENST00000554581.5; NM_001382433.1	c.199C>T	p.R67W		90																														3775
14	104780090	104780090	q32.33	G	T	SNV	Exonic	AKT1	ENST00000554192.6; ENST00000649815.2; NM_005163.2; NM_001382430.1; ENST00000554848.5; ENST00000555458.6; ENST00000407796.7; NM_001014432.2; NM_001382431.1; ENST00000683722.1; ENST00000555528.5; ENST00000714130.1; NM_001014431.2; ENST00000349310.7; NM_001382432.1; ENST00000402615.6; ENST00000714123.1; NM_001382433.1; ENST00000554581.5	c.173C>A	p.A58E				90																														5642
14	104780092	104780092	q32.33	C	A	SNV	Exonic	AKT1	ENST00000554192.6; ENST00000649815.2; NM_005163.2; NM_001382430.1; ENST00000554848.5; ENST00000555458.6; ENST00000407796.7; NM_001014432.2; NM_001382431.1; ENST00000683722.1; ENST00000555528.5; ENST00000714130.1; NM_001014431.2; ENST00000349310.7; NM_001382432.1; ENST00000402615.6; ENST00000714123.1; NM_001382433.1; ENST00000554581.5	c.171G>T	p.V57V																								90
14	104780120	104780120	q32.33	C	A	SNV	Exonic	AKT1	ENST00000554192.6; ENST00000649815.2; NM_005163.2; NM_001382430.1; ENST00000554848.5; ENST00000555458.6; ENST00000407796.7; NM_001014432.2; NM_001382431.1; ENST00000683722.1; ENST00000555528.5; ENST00000714130.1; NM_001014431.2; ENST00000349310.7; NM_001382432.1; ENST00000402615.6; ENST00000714123.1; NM_001382433.1; ENST00000554581.5	c.143G>T	p.R48L								90																														5592
14	104780121	104780121	q32.33	G	T	SNV	Exonic	AKT1	ENST00000554192.6; ENST00000649815.2; NM_005163.2; NM_001382430.1; ENST00000554848.5; ENST00000555458.6; ENST00000407796.7; NM_001014432.2; NM_001382431.1; ENST00000683722.1; ENST00000555528.5; ENST00000714130.1; NM_001014431.2; ENST00000349310.7; NM_001382432.1; ENST00000402615.6; ENST00000714123.1; NM_001382433.1; ENST00000554581.5	c.142C>A	p.R48S																								90
14	104780134	104780134	q32.33	C	A	SNV	Exonic	AKT1	ENST00000554192.6; ENST00000649815.2; NM_005163.2; NM_001382430.1; ENST00000554848.5; ENST00000555458.6; ENST00000407796.7; NM_001014432.2; NM_001382431.1; ENST00000683722.1; ENST00000555528.5; ENST00000714130.1; NM_001014431.2; ENST00000349310.7; NM_001382432.1; ENST00000402615.6; ENST00000714123.1; NM_001382433.1; ENST00000554581.5	c.129G>T	p.Q43H																						90
14	104780162	104780162	q32.33	G	T	SNV	Exonic	AKT1	ENST00000554192.6; ENST00000649815.2; NM_005163.2; NM_001382430.1; ENST00000554848.5; ENST00000555458.6; ENST00000407796.7; NM_001014432.2; NM_001382431.1; ENST00000683722.1; ENST00000555528.5; ENST00000714130.1; NM_001014431.2; ENST00000349310.7; NM_001382432.1; ENST00000402615.6; ENST00000714123.1; NM_001382433.1; ENST00000554581.5	c.101C>A	p.T34N		90																														5265
14	104780165	104780165	q32.33	C	A	SNV	Exonic	AKT1	ENST00000554192.6; ENST00000649815.2; NM_005163.2; NM_001382430.1; ENST00000554848.5; ENST00000555458.6; ENST00000407796.7; NM_001014432.2; NM_001382431.1; ENST00000683722.1; ENST00000555528.5; ENST00000714130.1; NM_001014431.2; ENST00000349310.7; NM_001382432.1; ENST00000402615.6; ENST00000714123.1; NM_001382433.1; ENST00000554581.5	c.98G>T	p.G33V																		90
14	104780196	104780196	q32.33	G	T	SNV	Exonic	AKT1	ENST00000554192.6; ENST00000649815.2; NM_005163.2; NM_001382430.1; ENST00000554848.5; ENST00000555458.6; ENST00000407796.7; NM_001014432.2; NM_001382431.1; ENST00000683722.1; ENST00000555528.5; ENST00000714130.1; NM_001014431.2; ENST00000349310.7; NM_001382432.1; ENST00000402615.6; ENST00000714123.1; NM_001382433.1; ENST00000554581.5	c.67C>A	p.R23R																								90
14	104780201	104780201	q32.33	G	T	SNV	Exonic	AKT1	ENST00000554192.6; ENST00000649815.2; NM_005163.2; NM_001382430.1; ENST00000554848.5; ENST00000555458.6; ENST00000407796.7; NM_001014432.2; NM_001382431.1; ENST00000683722.1; ENST00000555528.5; ENST00000714130.1; NM_001014431.2; ENST00000349310.7; NM_001382432.1; ENST00000402615.6; ENST00000714123.1; NM_001382433.1; ENST00000554581.5	c.62C>A	p.T21N																												90
14	104780214	104780214	q32.33	C	T	SNV	Exonic	AKT1	ENST00000554192.6; ENST00000649815.2; NM_005163.2; NM_001382430.1; ENST00000554848.5; ENST00000555458.6; ENST00000407796.7; NM_001014432.2; NM_001382431.1; ENST00000683722.1; ENST00000555528.5; ENST00000714130.1; NM_001014431.2; ENST00000349310.7; NM_001382432.1; ENST00000402615.6; ENST00000714123.1; NM_001382433.1; ENST00000554581.5	c.49G>A	p.E17K																														126
19	40233871	40233871	q13.2	C	A	SNV	3'UTR	AKT2	NM_001330511.1; ENST00000311278.10; NM_001243028.3; NM_001626.6; ENST00000392038.7; NM_001243027.3	c.*1G>T																															104
19	40233877	40233877	q13.2	C	T	SNV	Exonic	AKT2	NM_001330511.1; ENST00000311278.10; NM_001243028.3; NM_001626.6; ENST00000392038.7; NM_001243027.3	c.1441G>A; c.1255G>A; c.1312G>A	p.E481K; p.E419K; p.E438K														126										90
19	40233884	40233884	q13.2	G	T	SNV	Exonic	AKT2	NM_001330511.1; ENST00000311278.10; NM_001243028.3; NM_001626.6; ENST00000392038.7; NM_001243027.3	c.1248C>A; c.1305C>A; c.1434C>A	p.S478R; p.S435R; p.S416R								90																														5766
19	40233885	40233885	q13.2	C	A	SNV	Exonic	AKT2	NM_001330511.1; ENST00000311278.10; NM_001243028.3; NM_001626.6; ENST00000392038.7; NM_001243027.3	c.1247G>T; c.1304G>T; c.1433G>T	p.S435I; p.S478I; p.S416I								90																		90												5775
19	40233888	40233888	q13.2	G	T	SNV	Exonic	AKT2	NM_001330511.1; ENST00000311278.10; NM_001243028.3; NM_001626.6; ENST00000392038.7; NM_001243027.3	c.1301C>A; c.1244C>A; c.1430C>A	p.A415D; p.A477D; p.A434D				90																														7821
19	40233911	40233911	q13.2	G	T	SNV	Exonic	AKT2	NM_001330511.1; ENST00000311278.10; NM_001243028.3; NM_001626.6; ENST00000392038.7; NM_001243027.3	c.1407C>A; c.1278C>A; c.1221C>A	p.H469Q; p.H426Q; p.H407Q		116																														8026
19	40233919	40233919	q13.2	G	T	SNV	Exonic	AKT2	NM_001330511.1; ENST00000311278.10; NM_001243028.3; NM_001626.6; ENST00000392038.7; NM_001243027.3	c.1399C>A; c.1213C>A; c.1270C>A	p.R405R; p.R424R; p.R467R														90
19	40233920	40233920	q13.2	C	A	SNV	Exonic	AKT2	NM_001330511.1; ENST00000311278.10; NM_001243028.3; NM_001626.6; ENST00000392038.7; NM_001243027.3	c.1269G>T; c.1212G>T; c.1398G>T	p.Q423H; p.Q466H; p.Q404H		116																														8229
19	40233929	40233929	q13.2	C	A	SNV	Exonic	AKT2	NM_001330511.1; ENST00000311278.10; NM_001243028.3; NM_001626.6; ENST00000392038.7; NM_001243027.3	c.1389G>T; c.1203G>T; c.1260G>T	p.E401D; p.E420D; p.E463D																														116
19	40233952	40233952	q13.2	C	A	SNV	Splice Site	AKT2	NM_001330511.1; ENST00000311278.10; NM_001243028.3; NM_001626.6; ENST00000392038.7; NM_001243027.3	c.1238-1G>T; c.1367-1G>T; c.1181-1G>T																											90
19	40235046	40235046	q13.2	G	T	SNV	Exonic	AKT2	NM_001330511.1; ENST00000579047.5; ENST00000311278.10; NM_001243028.3; NM_001626.6; ENST00000392038.7; NM_001243027.3	c.1179C>A; c.1365C>A; c.1236C>A	p.R412R; p.R393R; p.R455R																										90
19	40235061	40235061	q13.2	G	T	SNV	Exonic	AKT2	NM_001330511.1; ENST00000579047.5; ENST00000311278.10; NM_001243028.3; NM_001626.6; ENST00000392038.7; NM_001243027.3	c.1164C>A; c.1350C>A; c.1221C>A	p.I450I; p.I407I; p.I388I																								90
19	40235065	40235065	q13.2	G	T	SNV	Exonic	AKT2	NM_001330511.1; ENST00000579047.5; ENST00000311278.10; NM_001243028.3; NM_001626.6; ENST00000392038.7; NM_001243027.3	c.1217C>A; c.1160C>A; c.1346C>A	p.T449K; p.T406K; p.T387K		90																														8405
19	40235071	40235071	q13.2	G	T	SNV	Exonic	AKT2	NM_001330511.1; ENST00000579047.5; ENST00000311278.10; NM_001243028.3; NM_001626.6; ENST00000392038.7; NM_001243027.3	c.1211C>A; c.1154C>A; c.1340C>A	p.S404Y; p.S385Y; p.S447Y																		90
19	40235094	40235094	q13.2	G	A	SNV	Exonic	AKT2	NM_001330511.1; ENST00000579047.5; ENST00000311278.10; NM_001243028.3; NM_001626.6; ENST00000392038.7; NM_001243027.3	c.1131C>T; c.1317C>T; c.1188C>T	p.F377F; p.F396F; p.F439F				90																														8506
19	40235108	40235108	q13.2	C	T	SNV	Exonic	AKT2	NM_001330511.1; ENST00000579047.5; ENST00000311278.10; NM_001243028.3; NM_001626.6; ENST00000392038.7; NM_001243027.3	c.1303G>A; c.1174G>A; c.1117G>A	p.D435N; p.D373N; p.D392N																								90
19	40235145	40235145	q13.2	G	T	SNV	Exonic	AKT2	NM_001330511.1; ENST00000579047.5; ENST00000311278.10; NM_001243028.3; NM_001626.6; ENST00000392038.7; NM_001243027.3	c.1266C>A; c.1137C>A; c.1080C>A	p.L379L; p.L360L; p.L422L																												90
19	40235277	40235277	q13.2	C	T	SNV	Exonic	AKT2	NM_001330511.1; ENST00000579047.5; ENST00000311278.10; NM_001243028.3; NM_001626.6; ENST00000392038.7; NM_001243027.3	c.1249G>A; c.1120G>A; c.1063G>A	p.V374M; p.V355M; p.V417M														90
19	40235278	40235278	q13.2	G	T	SNV	Exonic	AKT2	NM_001330511.1; ENST00000579047.5; ENST00000311278.10; NM_001243028.3; NM_001626.6; ENST00000392038.7; NM_001243027.3	c.1248C>A; c.1119C>A; c.1062C>A	p.D373E; p.D416E; p.D354E																						90
19	40235305	40235305	q13.2	C	A	SNV	Exonic	AKT2	NM_001330511.1; ENST00000579047.5; ENST00000311278.10; NM_001243028.3; NM_001626.6; ENST00000392038.7; NM_001243027.3	c.1221G>T; c.1092G>T; c.1035G>T	p.R407S; p.R364S; p.R345S								90																														7112
19	40235308	40235308	q13.2	G	T	SNV	Exonic	AKT2	NM_001330511.1; ENST00000579047.5; ENST00000311278.10; NM_001243028.3; NM_001626.6; ENST00000392038.7; NM_001243027.3	c.1032C>A; c.1089C>A; c.1218C>A	p.H363Q; p.H406Q; p.H344Q														90
19	40235326	40235326	q13.2	G	T	SNV	Exonic	AKT2	NM_001330511.1; ENST00000579047.5; ENST00000311278.10; NM_001243028.3; NM_001626.6; ENST00000392038.7; NM_001243027.3	c.1200C>A; c.1014C>A; c.1071C>A	p.A338A; p.A357A; p.A400A																90
19	40235327	40235327	q13.2	G	T	SNV	Exonic	AKT2	NM_001330511.1; ENST00000579047.5; ENST00000311278.10; NM_001243028.3; NM_001626.6; ENST00000392038.7; NM_001243027.3	c.1199C>A; c.1013C>A; c.1070C>A	p.A338D; p.A357D; p.A400D		90																														8092
19	40235331	40235331	q13.2	C	T	SNV	Exonic	AKT2	NM_001330511.1; ENST00000579047.5; ENST00000311278.10; NM_001243028.3; NM_001626.6; ENST00000392038.7; NM_001243027.3	c.1066G>A; c.1009G>A; c.1195G>A	p.D337N; p.D399N; p.D356N		90				104																										8029				4821
19	40235332	40235332	q13.2	G	A	SNV	Exonic	AKT2	NM_001330511.1; ENST00000579047.5; ENST00000311278.10; NM_001243028.3; NM_001626.6; ENST00000392038.7; NM_001243027.3	c.1065C>T; c.1008C>T; c.1194C>T	p.S336S; p.S398S; p.S355S																		90
19	40235340	40235340	q13.2	C	A	SNV	Exonic	AKT2	NM_001330511.1; ENST00000579047.5; ENST00000311278.10; NM_001243028.3; NM_001626.6; ENST00000392038.7; NM_001243027.3	c.1000G>T; c.1057G>T; c.1186G>T	p.G396W; p.G334W; p.G353W																						90
19	40235898	40235898	q13.2	G	T	SNV	Exonic	AKT2	NM_001330511.1; ENST00000579047.5; ENST00000311278.10; NM_001243028.3; NM_001626.6; ENST00000392038.7; NM_001243027.3	c.981C>A; c.1167C>A; c.1038C>A	p.P327P; p.P346P; p.P389P																														126
19	40235920	40235920	q13.2	G	T	SNV	Exonic	AKT2	NM_001330511.1; ENST00000579047.5; ENST00000311278.10; NM_001243028.3; NM_001626.6; ENST00000392038.7; NM_001243027.3	c.959C>A; c.1145C>A; c.1016C>A	p.A339D; p.A320D; p.A382D																														90
19	40235929	40235929	q13.2	G	T	SNV	Exonic	AKT2	NM_001330511.1; ENST00000579047.5; ENST00000311278.10; NM_001243028.3; NM_001626.6; ENST00000392038.7; NM_001243027.3	c.1007C>A; c.1136C>A; c.950C>A	p.S336Y; p.S379Y; p.S317Y																														104
19	40235956	40235956	q13.2	G	A	SNV	Exonic	AKT2	NM_001330511.1; ENST00000579047.5; ENST00000311278.10; NM_001243028.3; NM_001626.6; ENST00000392038.7; NM_001243027.3	c.980C>T; c.923C>T; c.1109C>T	p.P370L; p.P308L; p.P327L																		90
19	40235995	40235995	q13.2	C	A	SNV	Exonic	AKT2	NM_001330511.1; ENST00000579047.5; ENST00000311278.10; NM_001243028.3; NM_001626.6; ENST00000392038.7; NM_001243027.3	c.941G>T; c.884G>T; c.1070G>T	p.R295L; p.R314L; p.R357L																														126
19	40236029	40236029	q13.2	C	T	SNV	Exonic	AKT2	NM_001330511.1; ENST00000579047.5; ENST00000311278.10; NM_001243028.3; NM_001626.6; ENST00000392038.7; NM_001243027.3	c.907G>A; c.1036G>A; c.850G>A	p.G284S; p.G346S; p.G303S				90				90																										6715				5525
19	40236276	40236276	q13.2	G	A	SNV	Exonic; Intronic	AKT2	NM_001330511.1; ENST00000579047.5; ENST00000311278.10; NM_001243028.3; NM_001626.6; ENST00000392038.7; NM_001243027.3	c.832-172C>T; c.755C>T; c.941C>T	p.P252L; p.P314L																								90
19	40236304	40236304	q13.2	C	A	SNV	Exonic; Intronic	AKT2	NM_001330511.1; ENST00000579047.5; ENST00000311278.10; NM_001243028.3; NM_001626.6; ENST00000392038.7; NM_001243027.3	c.832-200G>T; c.727G>T; c.913G>T	p.A243S; p.A305S																90
19	40236331	40236331	q13.2	G	T	SNV	Exonic; Intronic	AKT2	NM_001330511.1; ENST00000579047.5; ENST00000311278.10; NM_001243028.3; NM_001626.6; ENST00000392038.7; NM_001243027.3	c.700C>A; c.886C>A; c.832-227C>A	p.L234I; p.L296I																						90
19	40236338	40236338	q13.2	G	T	SNV	Exonic; Intronic	AKT2	NM_001330511.1; ENST00000579047.5; ENST00000311278.10; NM_001243028.3; NM_001626.6; ENST00000392038.7; NM_001243027.3	c.879C>A; c.693C>A; c.832-234C>A	p.D293E; p.D231E								90																														5432
19	40236356	40236356	q13.2	G	T	SNV	Exonic; Intronic	AKT2	NM_001330511.1; ENST00000579047.5; ENST00000311278.10; NM_001243028.3; NM_001626.6; ENST00000392038.7; NM_001243027.3	c.861C>A; c.675C>A; c.832-252C>A	p.G225G; p.G287G				90																														6298
19	40236357	40236357	q13.2	C	A	SNV	Exonic; Intronic	AKT2	NM_001330511.1; ENST00000579047.5; ENST00000311278.10; NM_001243028.3; NM_001626.6; ENST00000392038.7; NM_001243027.3	c.832-253G>T; c.860G>T; c.674G>T	p.G225V; p.G287V		90																														6117
19	40236374	40236374	q13.2	G	T	SNV	Exonic; Intronic	AKT2	NM_001330511.1; ENST00000579047.5; ENST00000311278.10; NM_001243028.3; NM_001626.6; ENST00000392038.7; NM_001243027.3	c.657C>A; c.832-270C>A; c.843C>A	p.L281L; p.L219L								116																														4389
19	40237992	40237992	q13.2	C	A	SNV	Exonic	AKT2	NM_001330511.1; ENST00000579047.5; ENST00000311278.10; NM_001243028.3; NM_001626.6; ENST00000392038.7; NM_001243027.3	c.808G>T; c.622G>T	p.D270Y; p.D208Y																						90
19	40238008	40238008	q13.2	C	A	SNV	Exonic	AKT2	NM_001330511.1; ENST00000579047.5; ENST00000311278.10; NM_001243028.3; NM_001626.6; ENST00000392038.7; NM_001243027.3	c.792G>T; c.606G>T	p.E202D; p.E264D																		90
19	40238018	40238018	q13.2	G	A	SNV	Exonic	AKT2	NM_001330511.1; ENST00000579047.5; ENST00000311278.10; NM_001243028.3; NM_001626.6; ENST00000392038.7; NM_001243027.3	c.782C>T; c.596C>T	p.S199L; p.S261L				90																														6279
19	40238033	40238033	q13.2	C	A	SNV	Exonic	AKT2	NM_001330511.1; ENST00000579047.5; ENST00000311278.10; NM_001243028.3; NM_001626.6; ENST00000392038.7; NM_001243027.3	c.767G>T; c.581G>T	p.G194V; p.G256V																						90
19	40238041	40238041	q13.2	C	A	SNV	Exonic	AKT2	NM_001330511.1; ENST00000579047.5; ENST00000311278.10; NM_001243028.3; NM_001626.6; ENST00000392038.7; NM_001243027.3	c.573G>T; c.759G>T	p.R253R; p.R191R				90																														6463
19	40238052	40238052	q13.2	C	A	SNV	Exonic	AKT2	NM_001330511.1; ENST00000579047.5; ENST00000311278.10; NM_001243028.3; NM_001626.6; ENST00000392038.7; NM_001243027.3	c.748G>T; c.562G>T	p.E250*; p.E188*																														104
19	40238066	40238066	q13.2	C	T	SNV	Exonic	AKT2	NM_001330511.1; ENST00000579047.5; ENST00000311278.10; NM_001243028.3; NM_001626.6; ENST00000392038.7; NM_001243027.3	c.734G>A; c.548G>A	p.R245H; p.R183H																													90	90
19	40238075	40238075	q13.2	G	T	SNV	Exonic	AKT2	NM_001330511.1; ENST00000579047.5; ENST00000311278.10; NM_001243028.3; NM_001626.6; ENST00000392038.7; NM_001243027.3	c.725C>A; c.539C>A	p.S180Y; p.S242Y																90
19	40238080	40238080	q13.2	G	T	SNV	Exonic	AKT2	NM_001330511.1; ENST00000579047.5; ENST00000311278.10; NM_001243028.3; NM_001626.6; ENST00000392038.7; NM_001243027.3	c.720C>A; c.534C>A	p.H240Q; p.H178Q																														104
19	40238970	40238970	q13.2	G	T	SNV	Exonic	AKT2	NM_001330511.1; ENST00000579047.5; ENST00000311278.10; NM_001243028.3; NM_001626.6; ENST00000392038.7; NM_001243027.3	c.457C>A; c.643C>A	p.L215M; p.L153M																														90
19	40240044	40240044	q13.2	C	A	SNV	Splice Site	AKT2	NM_001330511.1; ENST00000579047.5; ENST00000311278.10; NM_001243028.3; NM_001626.6; ENST00000392038.7; NM_001243027.3	c.453+1G>T; c.639+1G>T					90																										90				4856
19	40240082	40240082	q13.2	C	A	SNV	Exonic	AKT2	NM_001330511.1; ENST00000579047.5; ENST00000311278.10; NM_001243028.3; NM_001626.6; ENST00000392038.7; NM_001243027.3	c.602G>T; c.416G>T	p.S201I; p.S139I																														90
19	40240086	40240086	q13.2	C	A	SNV	Exonic	AKT2	NM_001330511.1; ENST00000579047.5; ENST00000311278.10; NM_001243028.3; NM_001626.6; ENST00000392038.7; NM_001243027.3	c.412G>T; c.598G>T	p.E200*; p.E138*																														90
19	40240087	40240087	q13.2	G	A	SNV	Exonic	AKT2	NM_001330511.1; ENST00000579047.5; ENST00000311278.10; NM_001243028.3; NM_001626.6; ENST00000392038.7; NM_001243027.3	c.597C>T; c.411C>T	p.T137T; p.T199T		90																														5016
19	40240087	40240087	q13.2	G	T	SNV	Exonic	AKT2	NM_001330511.1; ENST00000579047.5; ENST00000311278.10; NM_001243028.3; NM_001626.6; ENST00000392038.7; NM_001243027.3	c.411C>A; c.597C>A	p.T137T; p.T199T																														90
19	40240098	40240098	q13.2	G	A	SNV	Exonic	AKT2	NM_001330511.1; ENST00000579047.5; ENST00000311278.10; NM_001243028.3; NM_001626.6; ENST00000392038.7; NM_001243027.3	c.400C>T; c.586C>T	p.H196Y; p.H134Y														90
19	40241941	40241941	q13.2	G	T	SNV	Exonic	AKT2	NM_001330511.1; ENST00000579047.5; ENST00000311278.10; NM_001243028.3; NM_001626.6; ENST00000392038.7; NM_001243027.3	c.570C>A; c.384C>A	p.A128A; p.A190A																														90
19	40241943	40241943	q13.2	C	A	SNV	Exonic	AKT2	NM_001330511.1; ENST00000579047.5; ENST00000311278.10; NM_001243028.3; NM_001626.6; ENST00000392038.7; NM_001243027.3	c.382G>T; c.568G>T	p.A128S; p.A190S																														90
19	40241950	40241950	q13.2	G	T	SNV	Exonic	AKT2	NM_001330511.1; ENST00000579047.5; ENST00000311278.10; NM_001243028.3; NM_001626.6; ENST00000392038.7; NM_001243027.3	c.375C>A; c.561C>A	p.V125V; p.V187V														90
19	40242004	40242004	q13.2	C	A	SNV	Exonic	AKT2	NM_001330511.1; ENST00000579047.5; ENST00000311278.10; NM_001243028.3; NM_001626.6; ENST00000392038.7; NM_001243027.3	c.321G>T; c.507G>T	p.V169V; p.V107V																								104
19	40242007	40242007	q13.2	C	A	SNV	Exonic	AKT2	NM_001330511.1; ENST00000579047.5; ENST00000311278.10; NM_001243028.3; NM_001626.6; ENST00000392038.7; NM_001243027.3	c.318G>T; c.504G>T	p.L168L; p.L106L																														90
19	40242020	40242020	q13.2	C	A	SNV	Exonic	AKT2	NM_001330511.1; ENST00000579047.5; ENST00000311278.10; NM_001243028.3; NM_001626.6; ENST00000392038.7; NM_001243027.3	c.491G>T; c.305G>T	p.G164V; p.G102V																														90
19	40242052	40242052	q13.2	G	T	SNV	Exonic	AKT2	NM_001330511.1; ENST00000579047.5; ENST00000311278.10; NM_001243028.3; NM_001626.6; ENST00000392038.7; NM_001243027.3	c.459C>A; c.273C>A	p.D91E; p.D153E																														90
19	40242055	40242055	q13.2	G	A	SNV	Exonic	AKT2	NM_001330511.1; ENST00000579047.5; ENST00000311278.10; NM_001243028.3; NM_001626.6; ENST00000392038.7; NM_001243027.3	c.270C>T; c.456C>T	p.F90F; p.F152F																												104
19	40242536	40242536	q13.2	C	A	SNV	Exonic	AKT2	NM_001330511.1; ENST00000579047.5; ENST00000311278.10; NM_001243028.3; NM_001626.6; ENST00000392038.7; NM_001243027.3	c.253G>T; c.439G>T	p.V85L; p.V147L																90
19	40242604	40242604	q13.2	C	A	SNV	Exonic	AKT2	NM_001330511.1; ENST00000579047.5; ENST00000311278.10; NM_001243028.3; NM_001626.6; ENST00000392038.7; NM_001243027.3	c.371G>T; c.185G>T	p.C124F; p.C62F																90
19	40242608	40242608	q13.2	T	A	SNV	Exonic	AKT2	NM_001330511.1; ENST00000579047.5; ENST00000311278.10; NM_001243028.3; NM_001626.6; ENST00000392038.7; NM_001243027.3	c.367A>T; c.181A>T	p.K61*; p.K123*														90
19	40242609	40242609	q13.2	G	T	SNV	Exonic	AKT2	NM_001330511.1; ENST00000579047.5; ENST00000311278.10; NM_001243028.3; NM_001626.6; ENST00000392038.7; NM_001243027.3	c.366C>A; c.180C>A	p.Y122*; p.Y60*																						90
19	40242631	40242631	q13.2	G	T	SNV	Exonic	AKT2	NM_001330511.1; ENST00000579047.5; ENST00000311278.10; NM_001243028.3; NM_001626.6; ENST00000392038.7; NM_001243027.3	c.158C>A; c.344C>A	p.P115Q; p.P53Q																														90
19	40242641	40242641	q13.2	G	T	SNV	Exonic	AKT2	NM_001330511.1; ENST00000579047.5; ENST00000311278.10; NM_001243028.3; NM_001626.6; ENST00000392038.7; NM_001243027.3	c.148C>A; c.334C>A	p.Q112K; p.Q50K								90																														3780
19	40242648	40242648	q13.2	G	T	SNV	Exonic	AKT2	NM_001330511.1; ENST00000579047.5; ENST00000311278.10; NM_001243028.3; NM_001626.6; ENST00000392038.7; NM_001243027.3	c.327C>A; c.141C>A	p.S109R; p.S47R																														90
19	40242672	40242672	q13.2	C	A	SNV	Exonic	AKT2	NM_001330511.1; ENST00000579047.5; ENST00000311278.10; NM_001243028.3; NM_001626.6; ENST00000392038.7; NM_001243027.3	c.303G>T; c.117G>T	p.R39R; p.R101R																														90
19	40255157	40255157	q13.2	C	A	SNV	Splice Site	AKT2	NM_001330511.1; ENST00000579047.5; ENST00000311278.10; NM_001243028.3; NM_001626.6; ENST00000392038.7; NM_001243027.3	c.101+1G>T; c.287+1G>T			90																														5662
19	40255163	40255163	q13.2	G	T	SNV	Exonic	AKT2	NM_001330511.1; ENST00000579047.5; ENST00000311278.10; NM_001243028.3; NM_001626.6; ENST00000392038.7; NM_001243027.3	c.96C>A; c.282C>A	p.D94E; p.D32E		90		90																												5994		5907
19	40255168	40255168	q13.2	G	T	SNV	Exonic	AKT2	NM_001330511.1; ENST00000579047.5; ENST00000311278.10; NM_001243028.3; NM_001626.6; ENST00000392038.7; NM_001243027.3	c.277C>A; c.91C>A	p.P31T; p.P93T																										90
19	40255177	40255177	q13.2	C	A	SNV	Exonic	AKT2	NM_001330511.1; ENST00000579047.5; ENST00000311278.10; NM_001243028.3; NM_001626.6; ENST00000392038.7; NM_001243027.3	c.268G>T; c.82G>T	p.V28L; p.V90L				90																														6638
19	40255225	40255225	q13.2	C	A	SNV	Exonic	AKT2	NM_001330511.1; ENST00000579047.5; ENST00000311278.10; NM_001243028.3; NM_001626.6; ENST00000392038.7; NM_001243027.3	c.220G>T; c.34G>T	p.V12F; p.V74F																						90
19	40255240	40255240	q13.2	G	T	SNV	Exonic	AKT2	NM_001330511.1; ENST00000579047.5; ENST00000311278.10; NM_001243028.3; NM_001626.6; ENST00000392038.7; NM_001243027.3	c.205C>A; c.19C>A	p.R69R; p.R7R																												90
19	40255249	40255249	q13.2	C	A	SNV	Exonic	AKT2	NM_001330511.1; ENST00000579047.5; ENST00000311278.10; NM_001243028.3; NM_001626.6; ENST00000392038.7; NM_001243027.3	c.10G>T; c.196G>T	p.E66*; p.E4*																													90	104
19	40256934	40256934	q13.2	G	T	SNV	Exonic; 5'UTR	AKT2	NM_001330511.1; ENST00000579047.5; ENST00000311278.10; NM_001243028.3; NM_001626.6; ENST00000392038.7; NM_001243027.3	c.-20C>A; c.167C>A	p.S56Y																														104
19	40256947	40256948	q13.2		G	Insertion	Exonic; 5'UTR	AKT2	NM_001330511.1; ENST00000579047.5; ENST00000311278.10; NM_001243028.3; NM_001626.6; ENST00000392038.7; NM_001243027.3	c.-34dup; c.153dup	p.N53Kfs*77																				90
19	40257030	40257030	q13.2	G		Deletion	Exonic; 5'UTR	AKT2	NM_001330511.1; ENST00000579047.5; ENST00000311278.10; NM_001243028.3; NM_001626.6; ENST00000392038.7; NM_001243027.3	c.71del; c.-116del	p.P24Hfs*6																														90
19	40265221	40265221	q13.2	C	A	SNV	Intronic; Splice Site	AKT2	NM_001330511.1; ENST00000579047.5; ENST00000311278.10; NM_001243028.3; NM_001626.6; ENST00000392038.7; NM_001243027.3	c.-140-8167G>T; c.-141+38G>T; c.46+1G>T									90																														3682
19	40265252	40265252	q13.2	C	A	SNV	Exonic; Intronic	AKT2	NM_001330511.1; ENST00000579047.5; ENST00000311278.10; NM_001243028.3; NM_001626.6; ENST00000392038.7; NM_001243027.3	c.-141+7G>T; c.16G>T; c.-140-8198G>T	p.V6F																		104
2	29207174	29207174	p23.2	G	T	SNV	Exonic	ALK	NM_004304.5; ENST00000642122.1; ENST00000389048.8; NM_001353765.2	c.3935C>A; c.731C>A	p.T1312K; p.T244K																								90
2	29207238	29207238	p23.2	G	T	SNV	Exonic	ALK	NM_004304.5; ENST00000642122.1; ENST00000389048.8; NM_001353765.2	c.3871C>A; c.667C>A	p.L1291M; p.L223M		90																														8351
2	29209801	29209801	p23.2	G	T	SNV	Exonic	ALK	NM_004304.5; ENST00000642122.1; ENST00000389048.8; NM_001353765.2	c.617C>A; c.3821C>A	p.A1274D; p.A206D						90																														5143
2	29209807	29209807	p23.2	C	A	SNV	Exonic	ALK	NM_004304.5; ENST00000642122.1; ENST00000389048.8; NM_001353765.2	c.3815G>T; c.611G>T	p.G1272V; p.G204V																								90
2	29209839	29209839	p23.2	G	T	SNV	Exonic	ALK	NM_004304.5; ENST00000642122.1; ENST00000389048.8; NM_001353765.2	c.3783C>A; c.579C>A	p.G193G; p.G1261G								90																														8715
2	29209840	29209840	p23.2	C	A	SNV	Exonic	ALK	NM_004304.5; ENST00000642122.1; ENST00000389048.8; NM_001353765.2	c.3782G>T; c.578G>T	p.G193V; p.G1261V				135																														10940
2	29209841	29209841	p23.2	C	A	SNV	Exonic	ALK	NM_004304.5; ENST00000642122.1; ENST00000389048.8; NM_001353765.2	c.3781G>T; c.577G>T	p.G193C; p.G1261C								90																														8712
2	29209844	29209844	p23.2	G	T	SNV	Exonic	ALK	NM_004304.5; ENST00000642122.1; ENST00000389048.8; NM_001353765.2	c.3778C>A; c.574C>A	p.P1260T; p.P192T																104
2	29209857	29209857	p23.2	G	T	SNV	Exonic	ALK	NM_004304.5; ENST00000642122.1; ENST00000389048.8; NM_001353765.2	c.561C>A; c.3765C>A	p.C1255*; p.C187*																						90
2	29209868	29209868	p23.2	C	A	SNV	Exonic	ALK	NM_004304.5; ENST00000642122.1; ENST00000389048.8; NM_001353765.2	c.550G>T; c.3754G>T	p.A1252S; p.A184S		90				90																										7802				5362
2	29213985	29213985	p23.2	G	T	SNV	Exonic	ALK	NM_004304.5; ENST00000642122.1; ENST00000389048.8; NM_001353765.2	c.3742C>A; c.538C>A	p.R1248R; p.R180R																														116
2	29214006	29214006	p23.2	C	A	SNV	Exonic	ALK	NM_004304.5; ENST00000642122.1; ENST00000389048.8; NM_001353765.2	c.517G>T; c.3721G>T	p.E173*; p.E1241*																								90
2	29214021	29214021	p23.2	C	A	SNV	Exonic	ALK	NM_004304.5; ENST00000642122.1; ENST00000389048.8; NM_001353765.2	c.502G>T; c.3706G>T	p.G168C; p.G1236C																						90
2	29214023	29214023	p23.2	C	A	SNV	Exonic	ALK	NM_004304.5; ENST00000642122.1; ENST00000389048.8; NM_001353765.2	c.3704G>T; c.500G>T	p.C167F; p.C1235F																104
2	29214035	29214035	p23.2	C	A	SNV	Exonic	ALK	NM_004304.5; ENST00000642122.1; ENST00000389048.8; NM_001353765.2	c.3692G>T; c.488G>T	p.R1231L; p.R163L								90																														7904
2	29214036	29214036	p23.2	G	T	SNV	Exonic	ALK	NM_004304.5; ENST00000642122.1; ENST00000389048.8; NM_001353765.2	c.487C>A; c.3691C>A	p.R1231R; p.R163R																														104
2	29214051	29214051	p23.2	G	T	SNV	Exonic	ALK	NM_004304.5; ENST00000642122.1; ENST00000389048.8; NM_001353765.2	c.3676C>A; c.472C>A	p.L158I; p.L1226I								90																116														8039
2	29214054	29214054	p23.2	C	A	SNV	Exonic	ALK	NM_004304.5; ENST00000642122.1; ENST00000389048.8; NM_001353765.2	c.3673G>T; c.469G>T	p.D1225Y; p.D157Y														90
2	29214062	29214062	p23.2	G	T	SNV	Exonic	ALK	NM_004304.5; ENST00000642122.1; ENST00000389048.8; NM_001353765.2	c.461C>A; c.3665C>A	p.A154D; p.A1222D																								116
2	29214076	29214076	p23.2	C	A	SNV	Exonic	ALK	NM_004304.5; ENST00000642122.1; ENST00000389048.8; NM_001353765.2	c.447G>T; c.3651G>T	p.Q149H; p.Q1217H																								90
2	29220706	29220706	p23.2	C	T	SNV	Exonic	ALK	NM_004304.5; ENST00000642122.1; ENST00000389048.8; NM_001353765.2	c.3645G>A; c.441G>A	p.P147P; p.P1215P																								90
2	29220711	29220711	p23.2	G	A	SNV	Exonic	ALK	NM_004304.5; ENST00000642122.1; ENST00000389048.8; NM_001353765.2	c.436C>T; c.3640C>T	p.R1214C; p.R146C																												90
2	29220718	29220718	p23.2	G	T	SNV	Exonic	ALK	NM_004304.5; ENST00000642122.1; ENST00000389048.8; NM_001353765.2	c.429C>A; c.3633C>A	p.T143T; p.T1211T																90
2	29220730	29220730	p23.2	G	T	SNV	Exonic	ALK	NM_004304.5; ENST00000642122.1; ENST00000389048.8; NM_001353765.2	c.417C>A; c.3621C>A	p.F1207L; p.F139L		90																														6914
2	29220745	29220746	p23.2		C	Insertion	Exonic	ALK	NM_004304.5; ENST00000642122.1; ENST00000389048.8; NM_001353765.2	c.3605dup; c.401dup	p.D1203Rfs*82; p.D135Rfs*82		90																														7469
2	29220745	29220745	p23.2	T	C	SNV	Exonic	ALK	NM_004304.5; ENST00000642122.1; ENST00000389048.8; NM_001353765.2	c.3606A>G; c.402A>G	p.G134G; p.G1202G						90																														5771
2	29220746	29220746	p23.2	C		Deletion	Exonic	ALK	NM_004304.5; ENST00000642122.1; ENST00000389048.8; NM_001353765.2	c.3605del; c.401del	p.G1202Efs*56; p.G134Efs*56								116														116																7340
2	29220753	29220753	p23.2	C	A	SNV	Exonic	ALK	NM_004304.5; ENST00000642122.1; ENST00000389048.8; NM_001353765.2	c.3598G>T; c.394G>T	p.A1200S; p.A132S																														90
2	29220766	29220766	p23.2	C	A	SNV	Exonic	ALK	NM_004304.5; ENST00000642122.1; ENST00000389048.8; NM_001353765.2	c.3585G>T; c.381G>T	p.L1195L; p.L127L		90																														8511
2	29220781	29220781	p23.2	C	A	SNV	Exonic	ALK	NM_004304.5; ENST00000642122.1; ENST00000389048.8; NM_001353765.2	c.366G>T; c.3570G>T	p.L1190L; p.L122L						104		90																												6398		7990
2	29220788	29220788	p23.2	T	A	SNV	Exonic	ALK	NM_004304.5; ENST00000642122.1; ENST00000389048.8; NM_001353765.2	c.359A>T; c.3563A>T	p.Q1188L; p.Q120L						90																														6393
2	29220806	29220806	p23.2	C	A	SNV	Exonic	ALK	NM_004304.5; ENST00000642122.1; ENST00000389048.8; NM_001353765.2	c.3545G>T; c.341G>T	p.C1182F; p.C114F																														90
2	29220809	29220809	p23.2	C	A	SNV	Exonic	ALK	NM_004304.5; ENST00000642122.1; ENST00000389048.8; NM_001353765.2	c.3542G>T; c.338G>T	p.R1181L; p.R113L														90
2	29220817	29220817	p23.2	G	T	SNV	Exonic	ALK	NM_004304.5; ENST00000642122.1; ENST00000389048.8; NM_001353765.2	c.3534C>A; c.330C>A	p.N110K; p.N1178K														90
2	29220826	29220826	p23.2	G	T	SNV	Exonic	ALK	NM_004304.5; ENST00000642122.1; ENST00000389048.8; NM_001353765.2	c.321C>A; c.3525C>A	p.N1175K; p.N107K																								116
2	29220829	29220829	p23.2	G	T	SNV	Exonic	ALK	NM_004304.5; ENST00000642122.1; ENST00000389048.8; NM_001353765.2	c.318C>A; c.3522C>A	p.F1174L; p.F106L																										90
2	29220836	29220836	p23.2	C	A	SNV	Splice Site	ALK	NM_004304.5; ENST00000642122.1; ENST00000389048.8; NM_001353765.2	c.3516-1G>T; c.312-1G>T																			90
2	29220855	29220855	p23.2	G	T	SNV	Intronic	ALK	NM_004304.5; ENST00000642122.1; ENST00000389048.8; NM_001353765.2	c.312-20C>A; c.3516-20C>A																			90
2	29220874	29220874	p23.2	C	A	SNV	Intronic	ALK	NM_004304.5; ENST00000642122.1; ENST00000389048.8; NM_001353765.2	c.3516-39G>T; c.312-39G>T																															116
2	29220876	29220876	p23.2	G	T	SNV	Intronic	ALK	NM_004304.5; ENST00000642122.1; ENST00000389048.8; NM_001353765.2	c.3516-41C>A; c.312-41C>A					116																														8742
2	29220885	29220885	p23.2	C	A	SNV	Intronic	ALK	NM_004304.5; ENST00000642122.1; ENST00000389048.8; NM_001353765.2	c.312-50G>T; c.3516-50G>T																															116
2	29220927	29220927	p23.2	C	A	SNV	Intronic	ALK	NM_004304.5; ENST00000642122.1; ENST00000389048.8; NM_001353765.2	c.3516-92G>T; c.312-92G>T									90																														6357
2	29220930	29220930	p23.2	C	A	SNV	Intronic	ALK	NM_004304.5; ENST00000642122.1; ENST00000389048.8; NM_001353765.2	c.312-95G>T; c.3516-95G>T									90																														6347
2	29220976	29220976	p23.2	C	A	SNV	Intronic	ALK	NM_004304.5; ENST00000642122.1; ENST00000389048.8; NM_001353765.2	c.312-141G>T; c.3516-141G>T			90																														8373
2	29220978	29220978	p23.2	C	T	SNV	Intronic	ALK	NM_004304.5; ENST00000642122.1; ENST00000389048.8; NM_001353765.2	c.312-143G>A; c.3516-143G>A																							104
2	29220979	29220979	p23.2	G	A	SNV	Intronic	ALK	NM_004304.5; ENST00000642122.1; ENST00000389048.8; NM_001353765.2	c.3516-144C>T; c.312-144C>T									90																														8460
2	29220982	29220982	p23.2	C	A	SNV	Intronic	ALK	NM_004304.5; ENST00000642122.1; ENST00000389048.8; NM_001353765.2	c.3516-147G>T; c.312-147G>T																															90
2	29221027	29221027	p23.2	C	A	SNV	Intronic	ALK	NM_004304.5; ENST00000642122.1; ENST00000389048.8; NM_001353765.2	c.3516-192G>T; c.312-192G>T			90												90																		8723
2	29221029	29221029	p23.2	C	A	SNV	Intronic	ALK	NM_004304.5; ENST00000642122.1; ENST00000389048.8; NM_001353765.2	c.3516-194G>T; c.312-194G>T																	90
2	29221055	29221055	p23.2	G	T	SNV	Intronic	ALK	NM_004304.5; ENST00000642122.1; ENST00000389048.8; NM_001353765.2	c.312-220C>A; c.3516-220C>A									90																														7757
2	29221059	29221059	p23.2	G	T	SNV	Intronic	ALK	NM_004304.5; ENST00000642122.1; ENST00000389048.8; NM_001353765.2	c.3516-224C>A; c.312-224C>A															90
2	29221077	29221077	p23.2	G	A	SNV	Intronic	ALK	NM_004304.5; ENST00000642122.1; ENST00000389048.8; NM_001353765.2	c.312-242C>T; c.3516-242C>T									90																														7350
2	29221083	29221083	p23.2	G	T	SNV	Intronic	ALK	NM_004304.5; ENST00000642122.1; ENST00000389048.8; NM_001353765.2	c.3516-248C>A; c.312-248C>A																													90
2	29221087	29221087	p23.2	C	A	SNV	Intronic	ALK	NM_004304.5; ENST00000642122.1; ENST00000389048.8; NM_001353765.2	c.3516-252G>T; c.312-252G>T																							90
2	29221118	29221118	p23.2	G	T	SNV	Intronic	ALK	NM_004304.5; ENST00000642122.1; ENST00000389048.8; NM_001353765.2	c.3516-283C>A; c.312-283C>A																									90
2	29221150	29221150	p23.2	C	A	SNV	Intronic	ALK	NM_004304.5; ENST00000642122.1; ENST00000389048.8; NM_001353765.2	c.312-315G>T; c.3516-315G>T																					104
2	29221151	29221151	p23.2	G	T	SNV	Intronic	ALK	NM_004304.5; ENST00000642122.1; ENST00000389048.8; NM_001353765.2	c.3516-316C>A; c.312-316C>A																															90
2	29221187	29221187	p23.2	C	A	SNV	Intronic	ALK	NM_004304.5; ENST00000642122.1; ENST00000389048.8; NM_001353765.2	c.3516-352G>T; c.312-352G>T							90																														6599
2	29221190	29221190	p23.2	G	T	SNV	Intronic	ALK	NM_004304.5; ENST00000642122.1; ENST00000389048.8; NM_001353765.2	c.3516-355C>A; c.312-355C>A			116																														8905
2	29221194	29221194	p23.2	G	T	SNV	Intronic	ALK	NM_004304.5; ENST00000642122.1; ENST00000389048.8; NM_001353765.2	c.312-359C>A; c.3516-359C>A									104																														9443
2	29221195	29221195	p23.2	C	A	SNV	Intronic	ALK	NM_004304.5; ENST00000642122.1; ENST00000389048.8; NM_001353765.2	c.3516-360G>T; c.312-360G>T																									116
2	29221202	29221202	p23.2	C	A	SNV	Intronic	ALK	NM_004304.5; ENST00000642122.1; ENST00000389048.8; NM_001353765.2	c.3516-367G>T; c.312-367G>T																							104
2	29221210	29221210	p23.2	G	T	SNV	Intronic	ALK	NM_004304.5; ENST00000642122.1; ENST00000389048.8; NM_001353765.2	c.312-375C>A; c.3516-375C>A		946	553	930	555													957	556			957	550			919	536					2937	8543	9618	10575
2	29221210	29221210	p23.2	G	A	SNV	Intronic	ALK	NM_004304.5; ENST00000642122.1; ENST00000389048.8; NM_001353765.2	c.3516-375C>T; c.312-375C>T																													116
2	29221219	29221219	p23.2	C	A	SNV	Intronic	ALK	NM_004304.5; ENST00000642122.1; ENST00000389048.8; NM_001353765.2	c.3516-384G>T; c.312-384G>T																											90
2	29221222	29221222	p23.2	C	A	SNV	Intronic	ALK	NM_004304.5; ENST00000642122.1; ENST00000389048.8; NM_001353765.2	c.3516-387G>T; c.312-387G>T																													90
2	29221228	29221229	p23.2	CC	AT	Substitution	Intronic	ALK	NM_004304.5; ENST00000642122.1; ENST00000389048.8; NM_001353765.2	c.3516-394_3516-393delinsAT; c.312-394_312-393delinsAT			90																														8236
2	29221229	29221229	p23.2	C	T	SNV	Intronic	ALK	NM_004304.5; ENST00000642122.1; ENST00000389048.8; NM_001353765.2	c.3516-394G>A; c.312-394G>A		1009	585	1005	599	972	559	1038	588	817	480	840	495	1045	594	982	568	1033	594	865	504	1027	587	1038	591	997	575	1002	571	1026	588	2849	8312	9393	10204	1854	5526	3176	8681
2	29221241	29221241	p23.2	G	A	SNV	Intronic	ALK	NM_004304.5; ENST00000642122.1; ENST00000389048.8; NM_001353765.2	c.3516-406C>T; c.312-406C>T																								90	90
2	29221263	29221263	p23.2	C	A	SNV	Intronic	ALK	NM_004304.5; ENST00000642122.1; ENST00000389048.8; NM_001353765.2	c.3516-428G>T; c.312-428G>T					104																														8556
2	29221268	29221268	p23.2	G	A	SNV	Intronic	ALK	NM_004304.5; ENST00000642122.1; ENST00000389048.8; NM_001353765.2	c.312-433C>T; c.3516-433C>T								186	126					81	126			89						141	142				90									2673	7255
2	29221274	29221274	p23.2	G	A	SNV	Intronic	ALK	NM_004304.5; ENST00000642122.1; ENST00000389048.8; NM_001353765.2	c.312-439C>T; c.3516-439C>T																	104
2	29221281	29221281	p23.2	C	A	SNV	Intronic	ALK	NM_004304.5; ENST00000642122.1; ENST00000389048.8; NM_001353765.2	c.3516-446G>T; c.312-446G>T					90																														8344
2	29221300	29221300	p23.2	G	A	SNV	Intronic	ALK	NM_004304.5; ENST00000642122.1; ENST00000389048.8; NM_001353765.2	c.312-465C>T; c.3516-465C>T															90
2	29221300	29221300	p23.2	G	T	SNV	Intronic	ALK	NM_004304.5; ENST00000642122.1; ENST00000389048.8; NM_001353765.2	c.3516-465C>A; c.312-465C>A																															90
2	29221302	29221302	p23.2	G	T	SNV	Intronic	ALK	NM_004304.5; ENST00000642122.1; ENST00000389048.8; NM_001353765.2	c.312-467C>A; c.3516-467C>A			90																														7605
2	29221305	29221305	p23.2	T	A	SNV	Intronic	ALK	NM_004304.5; ENST00000642122.1; ENST00000389048.8; NM_001353765.2	c.312-470A>T; c.3516-470A>T																															90
2	29221308	29221308	p23.2	C	T	SNV	Intronic	ALK	NM_004304.5; ENST00000642122.1; ENST00000389048.8; NM_001353765.2	c.3516-473G>A; c.312-473G>A															104
2	29221310	29221310	p23.2	G	T	SNV	Intronic	ALK	NM_004304.5; ENST00000642122.1; ENST00000389048.8; NM_001353765.2	c.312-475C>A; c.3516-475C>A					90																														7968
2	29221347	29221347	p23.2	G	T	SNV	Intronic	ALK	NM_004304.5; ENST00000642122.1; ENST00000389048.8; NM_001353765.2	c.3516-512C>A; c.312-512C>A																											90
2	29221365	29221365	p23.2	G	T	SNV	Intronic	ALK	NM_004304.5; ENST00000642122.1; ENST00000389048.8; NM_001353765.2	c.3516-530C>A; c.312-530C>A																															90
2	29221385	29221385	p23.2	G	T	SNV	Intronic	ALK	NM_004304.5; ENST00000642122.1; ENST00000389048.8; NM_001353765.2	c.312-550C>A; c.3516-550C>A																															90
2	29221394	29221394	p23.2	G	T	SNV	Intronic	ALK	NM_004304.5; ENST00000642122.1; ENST00000389048.8; NM_001353765.2	c.312-559C>A; c.3516-559C>A																	90										90
2	29221395	29221395	p23.2	C	A	SNV	Intronic	ALK	NM_004304.5; ENST00000642122.1; ENST00000389048.8; NM_001353765.2	c.3516-560G>T; c.312-560G>T					90																				104										8885
2	29221411	29221411	p23.2	G	T	SNV	Intronic	ALK	NM_004304.5; ENST00000642122.1; ENST00000389048.8; NM_001353765.2	c.3516-576C>A; c.312-576C>A															116
2	29221443	29221443	p23.2	G	T	SNV	Intronic	ALK	NM_004304.5; ENST00000642122.1; ENST00000389048.8; NM_001353765.2	c.312-608C>A; c.3516-608C>A									90																														5633
2	29221446	29221446	p23.2	C	A	SNV	Intronic	ALK	NM_004304.5; ENST00000642122.1; ENST00000389048.8; NM_001353765.2	c.3516-611G>T; c.312-611G>T																															90
2	29221448	29221448	p23.2	C	A	SNV	Intronic	ALK	NM_004304.5; ENST00000642122.1; ENST00000389048.8; NM_001353765.2	c.3516-613G>T; c.312-613G>T					90																														6056
2	29221516	29221516	p23.2	G	T	SNV	Intronic	ALK	NM_004304.5; ENST00000642122.1; ENST00000389048.8; NM_001353765.2	c.3516-681C>A; c.312-681C>A			90																														3914
2	29221532	29221532	p23.2	G	T	SNV	Intronic	ALK	NM_004304.5; ENST00000642122.1; ENST00000389048.8; NM_001353765.2	c.312-697C>A; c.3516-697C>A																															90
2	29221565	29221565	p23.2	G	T	SNV	Intronic	ALK	NM_004304.5; ENST00000642122.1; ENST00000389048.8; NM_001353765.2	c.3516-730C>A; c.312-730C>A															90										90
2	29221600	29221600	p23.2	C	A	SNV	Intronic	ALK	NM_004304.5; ENST00000642122.1; ENST00000389048.8; NM_001353765.2	c.3515+744G>T; c.311+744G>T													90
2	29221615	29221615	p23.2	G	T	SNV	Intronic	ALK	NM_004304.5; ENST00000642122.1; ENST00000389048.8; NM_001353765.2	c.3515+729C>A; c.311+729C>A											90
2	29221630	29221630	p23.2	C	T	SNV	Intronic	ALK	NM_004304.5; ENST00000642122.1; ENST00000389048.8; NM_001353765.2	c.3515+714G>A; c.311+714G>A		75																														1983
2	29221638	29221638	p23.2	G	T	SNV	Intronic	ALK	NM_004304.5; ENST00000642122.1; ENST00000389048.8; NM_001353765.2	c.3515+706C>A; c.311+706C>A															90
2	29221641	29221641	p23.2	C	A	SNV	Intronic	ALK	NM_004304.5; ENST00000642122.1; ENST00000389048.8; NM_001353765.2	c.3515+703G>T; c.311+703G>T																							90
2	29221651	29221651	p23.2	C	A	SNV	Intronic	ALK	NM_004304.5; ENST00000642122.1; ENST00000389048.8; NM_001353765.2	c.3515+693G>T; c.311+693G>T					90																														7936
2	29221675	29221675	p23.2	G	T	SNV	Intronic	ALK	NM_004304.5; ENST00000642122.1; ENST00000389048.8; NM_001353765.2	c.311+669C>A; c.3515+669C>A																															104
2	29221686	29221686	p23.2	C	A	SNV	Intronic	ALK	NM_004304.5; ENST00000642122.1; ENST00000389048.8; NM_001353765.2	c.311+658G>T; c.3515+658G>T					90																														8732
2	29221687	29221687	p23.2	C	A	SNV	Intronic	ALK	NM_004304.5; ENST00000642122.1; ENST00000389048.8; NM_001353765.2	c.3515+657G>T; c.311+657G>T			90																														7729
2	29221689	29221689	p23.2	G	T	SNV	Intronic	ALK	NM_004304.5; ENST00000642122.1; ENST00000389048.8; NM_001353765.2	c.3515+655C>A; c.311+655C>A			90																														7605
2	29221697	29221697	p23.2	C	A	SNV	Intronic	ALK	NM_004304.5; ENST00000642122.1; ENST00000389048.8; NM_001353765.2	c.311+647G>T; c.3515+647G>T															104
2	29221699	29221699	p23.2	C	A	SNV	Intronic	ALK	NM_004304.5; ENST00000642122.1; ENST00000389048.8; NM_001353765.2	c.3515+645G>T; c.311+645G>T					90																														8743
2	29221700	29221700	p23.2	C	A	SNV	Intronic	ALK	NM_004304.5; ENST00000642122.1; ENST00000389048.8; NM_001353765.2	c.3515+644G>T; c.311+644G>T																			90
2	29221719	29221719	p23.2	G	T	SNV	Intronic	ALK	NM_004304.5; ENST00000642122.1; ENST00000389048.8; NM_001353765.2	c.3515+625C>A; c.311+625C>A																									104
2	29221723	29221723	p23.2	C	A	SNV	Intronic	ALK	NM_004304.5; ENST00000642122.1; ENST00000389048.8; NM_001353765.2	c.3515+621G>T; c.311+621G>T																															90
2	29221737	29221737	p23.2	G	T	SNV	Intronic	ALK	NM_004304.5; ENST00000642122.1; ENST00000389048.8; NM_001353765.2	c.3515+607C>A; c.311+607C>A																			116
2	29221753	29221753	p23.2	G	T	SNV	Intronic	ALK	NM_004304.5; ENST00000642122.1; ENST00000389048.8; NM_001353765.2	c.3515+591C>A; c.311+591C>A							90																														5230
2	29221790	29221790	p23.2	G	A	SNV	Intronic	ALK	NM_004304.5; ENST00000642122.1; ENST00000389048.8; NM_001353765.2	c.3515+554C>T; c.311+554C>T		836	515	848	528													833	520			845	517			823	506					1278	4830	4665	6900
2	29221790	29221790	p23.2	G	T	SNV	Intronic	ALK	NM_004304.5; ENST00000642122.1; ENST00000389048.8; NM_001353765.2	c.311+554C>A; c.3515+554C>A									104																														5691
2	29221791	29221791	p23.2	G	T	SNV	Intronic	ALK	NM_004304.5; ENST00000642122.1; ENST00000389048.8; NM_001353765.2	c.311+553C>A; c.3515+553C>A					90																														7024
2	29221860	29221860	p23.2	G	C	SNV	Intronic	ALK	NM_004304.5; ENST00000642122.1; ENST00000389048.8; NM_001353765.2	c.3515+484C>G; c.311+484C>G						787	492	835	511	702	449	582	408	851	515	832	527	804	513			820	510	933	563			892	533	935	560					917	3966	1364	5294
2	29221870	29221870	p23.2	G	T	SNV	Intronic	ALK	NM_004304.5; ENST00000642122.1; ENST00000389048.8; NM_001353765.2	c.3515+474C>A; c.311+474C>A			90																														5420
2	29221884	29221884	p23.2	C	T	SNV	Intronic	ALK	NM_004304.5; ENST00000642122.1; ENST00000389048.8; NM_001353765.2	c.3515+460G>A; c.311+460G>A														75
2	29221891	29221891	p23.2	C	A	SNV	Intronic	ALK	NM_004304.5; ENST00000642122.1; ENST00000389048.8; NM_001353765.2	c.3515+453G>T; c.311+453G>T							126																														4732
2	29221925	29221925	p23.2	G	T	SNV	Intronic	ALK	NM_004304.5; ENST00000642122.1; ENST00000389048.8; NM_001353765.2	c.3515+419C>A; c.311+419C>A																							90
2	29221926	29221926	p23.2	C	A	SNV	Intronic	ALK	NM_004304.5; ENST00000642122.1; ENST00000389048.8; NM_001353765.2	c.311+418G>T; c.3515+418G>T																															104
2	29221930	29221930	p23.2	G	T	SNV	Intronic	ALK	NM_004304.5; ENST00000642122.1; ENST00000389048.8; NM_001353765.2	c.3515+414C>A; c.311+414C>A																			90
2	29221931	29221931	p23.2	C	A	SNV	Intronic	ALK	NM_004304.5; ENST00000642122.1; ENST00000389048.8; NM_001353765.2	c.3515+413G>T; c.311+413G>T																															104
2	29221955	29221955	p23.2	G	T	SNV	Intronic	ALK	NM_004304.5; ENST00000642122.1; ENST00000389048.8; NM_001353765.2	c.3515+389C>A; c.311+389C>A																							90
2	29222019	29222019	p23.2	C	T	SNV	Intronic	ALK	NM_004304.5; ENST00000642122.1; ENST00000389048.8; NM_001353765.2	c.3515+325G>A; c.311+325G>A																													90
2	29222022	29222022	p23.2	G	T	SNV	Intronic	ALK	NM_004304.5; ENST00000642122.1; ENST00000389048.8; NM_001353765.2	c.311+322C>A; c.3515+322C>A																	90
2	29222039	29222039	p23.2	C	A	SNV	Intronic	ALK	NM_004304.5; ENST00000642122.1; ENST00000389048.8; NM_001353765.2	c.3515+305G>T; c.311+305G>T																	90
2	29222074	29222074	p23.2	G	T	SNV	Intronic	ALK	NM_004304.5; ENST00000642122.1; ENST00000389048.8; NM_001353765.2	c.311+270C>A; c.3515+270C>A															90
2	29222108	29222108	p23.2	G	T	SNV	Intronic	ALK	NM_004304.5; ENST00000642122.1; ENST00000389048.8; NM_001353765.2	c.311+236C>A; c.3515+236C>A															135
2	29222134	29222134	p23.2	G	T	SNV	Intronic	ALK	NM_004304.5; ENST00000642122.1; ENST00000389048.8; NM_001353765.2	c.3515+210C>A; c.311+210C>A																									116
2	29222158	29222158	p23.2	C	A	SNV	Intronic	ALK	NM_004304.5; ENST00000642122.1; ENST00000389048.8; NM_001353765.2	c.3515+186G>T; c.311+186G>T							90																														5996
2	29222181	29222181	p23.2	C	T	SNV	Intronic	ALK	NM_004304.5; ENST00000642122.1; ENST00000389048.8; NM_001353765.2	c.311+163G>A; c.3515+163G>A								82	90																104													2327	7046
2	29222184	29222184	p23.2	G	T	SNV	Intronic	ALK	NM_004304.5; ENST00000642122.1; ENST00000389048.8; NM_001353765.2	c.3515+160C>A; c.311+160C>A															104
2	29222212	29222212	p23.2	C	T	SNV	Intronic	ALK	NM_004304.5; ENST00000642122.1; ENST00000389048.8; NM_001353765.2	c.3515+132G>A; c.311+132G>A									90																														6195
2	29222233	29222233	p23.2	C	A	SNV	Intronic	ALK	NM_004304.5; ENST00000642122.1; ENST00000389048.8; NM_001353765.2	c.3515+111G>T; c.311+111G>T																											90
2	29222240	29222240	p23.2	G	T	SNV	Intronic	ALK	NM_004304.5; ENST00000642122.1; ENST00000389048.8; NM_001353765.2	c.311+104C>A; c.3515+104C>A																															90
2	29222244	29222244	p23.2	C	A	SNV	Intronic	ALK	NM_004304.5; ENST00000642122.1; ENST00000389048.8; NM_001353765.2	c.3515+100G>T; c.311+100G>T																											90
2	29222250	29222250	p23.2	G	T	SNV	Intronic	ALK	NM_004304.5; ENST00000642122.1; ENST00000389048.8; NM_001353765.2	c.311+94C>A; c.3515+94C>A									90																														7738
2	29222260	29222260	p23.2	G	T	SNV	Intronic	ALK	NM_004304.5; ENST00000642122.1; ENST00000389048.8; NM_001353765.2	c.3515+84C>A; c.311+84C>A																	90
2	29222269	29222269	p23.2	G	T	SNV	Intronic	ALK	NM_004304.5; ENST00000642122.1; ENST00000389048.8; NM_001353765.2	c.311+75C>A; c.3515+75C>A																90	90
2	29222272	29222272	p23.2	C	A	SNV	Intronic	ALK	NM_004304.5; ENST00000642122.1; ENST00000389048.8; NM_001353765.2	c.311+72G>T; c.3515+72G>T																	90
2	29222291	29222291	p23.2	G	C	SNV	Intronic	ALK	NM_004304.5; ENST00000642122.1; ENST00000389048.8; NM_001353765.2	c.311+53C>G; c.3515+53C>G																						960	553			919	534
2	29222303	29222303	p23.2	C	A	SNV	Intronic	ALK	NM_004304.5; ENST00000642122.1; ENST00000389048.8; NM_001353765.2	c.311+41G>T; c.3515+41G>T																							116
2	29222318	29222318	p23.2	G	T	SNV	Intronic	ALK	NM_004304.5; ENST00000642122.1; ENST00000389048.8; NM_001353765.2	c.311+26C>A; c.3515+26C>A									104																														8204
2	29222320	29222320	p23.2	G	T	SNV	Intronic	ALK	NM_004304.5; ENST00000642122.1; ENST00000389048.8; NM_001353765.2	c.3515+24C>A; c.311+24C>A																											90
2	29222338	29222338	p23.2	C	A	SNV	Intronic	ALK	NM_004304.5; ENST00000642122.1; ENST00000389048.8; NM_001353765.2	c.3515+6G>T; c.311+6G>T									104																														7909
2	29222349	29222349	p23.2	G	T	SNV	Exonic	ALK	NM_004304.5; ENST00000642122.1; ENST00000389048.8; NM_001353765.2	c.306C>A; c.3510C>A	p.I1170I; p.I102I																										90
2	29222366	29222366	p23.2	G	T	SNV	Exonic	ALK	NM_004304.5; ENST00000642122.1; ENST00000389048.8; NM_001353765.2	c.3493C>A; c.289C>A	p.L1165I; p.L97I							75																														2633
2	29222399	29222399	p23.2	C	T	SNV	Exonic	ALK	NM_004304.5; ENST00000642122.1; ENST00000389048.8; NM_001353765.2	c.3460G>A; c.256G>A	p.E86K; p.E1154K							142	142																													2694	7368
2	29222406	29222406	p23.2	C	T	SNV	Exonic	ALK	NM_004304.5; ENST00000642122.1; ENST00000389048.8; NM_001353765.2	c.3453G>A; c.249G>A	p.T1151T; p.T83T																90
2	29222414	29222414	p23.2	C	A	SNV	Intronic	ALK	NM_004304.5; ENST00000642122.1; ENST00000389048.8; NM_001353765.2	c.247-6G>T; c.3451-6G>T							104																														5826
2	29222421	29222421	p23.2	G	T	SNV	Intronic	ALK	NM_004304.5; ENST00000642122.1; ENST00000389048.8; NM_001353765.2	c.3451-13C>A; c.247-13C>A							90																														6030
2	29222432	29222434	p23.2	GGA		Deletion	Intronic	ALK	NM_004304.5; ENST00000642122.1; ENST00000389048.8; NM_001353765.2	c.247-26_247-24del; c.3451-26_3451-24del			90												90								104		104		104						7953
2	29222432	29222432	p23.2	G	T	SNV	Intronic	ALK	NM_004304.5; ENST00000642122.1; ENST00000389048.8; NM_001353765.2	c.3451-24C>A; c.247-24C>A									90																														8787
2	29222446	29222446	p23.2	C	A	SNV	Intronic	ALK	NM_004304.5; ENST00000642122.1; ENST00000389048.8; NM_001353765.2	c.3451-38G>T; c.247-38G>T																									104
2	29222453	29222453	p23.2	C	A	SNV	Intronic	ALK	NM_004304.5; ENST00000642122.1; ENST00000389048.8; NM_001353765.2	c.3451-45G>T; c.247-45G>T																															104
2	29222455	29222455	p23.2	G	T	SNV	Intronic	ALK	NM_004304.5; ENST00000642122.1; ENST00000389048.8; NM_001353765.2	c.3451-47C>A; c.247-47C>A									116																														8868
2	29222465	29222465	p23.2	G	T	SNV	Intronic	ALK	NM_004304.5; ENST00000642122.1; ENST00000389048.8; NM_001353765.2	c.3450+52C>A; c.246+52C>A																	90
2	29222479	29222479	p23.2	C	A	SNV	Intronic	ALK	NM_004304.5; ENST00000642122.1; ENST00000389048.8; NM_001353765.2	c.3450+38G>T; c.246+38G>T																											90
2	29222487	29222487	p23.2	G	T	SNV	Intronic	ALK	NM_004304.5; ENST00000642122.1; ENST00000389048.8; NM_001353765.2	c.3450+30C>A; c.246+30C>A																	90
2	29222492	29222492	p23.2	G	T	SNV	Intronic	ALK	NM_004304.5; ENST00000642122.1; ENST00000389048.8; NM_001353765.2	c.3450+25C>A; c.246+25C>A																			116
2	29222507	29222507	p23.2	C	A	SNV	Intronic	ALK	NM_004304.5; ENST00000642122.1; ENST00000389048.8; NM_001353765.2	c.3450+10G>T; c.246+10G>T																											104
2	29222516	29222516	p23.2	C	A	SNV	Splice Site	ALK	NM_004304.5; ENST00000642122.1; ENST00000389048.8; NM_001353765.2	c.3450+1G>T; c.246+1G>T																	90
2	29222525	29222525	p23.2	C	A	SNV	Exonic	ALK	NM_004304.5; ENST00000642122.1; ENST00000389048.8; NM_001353765.2	c.3442G>T; c.238G>T	p.A80S; p.A1148S																						104								116
2	29222546	29222546	p23.2	C	T	SNV	Exonic	ALK	NM_004304.5; ENST00000642122.1; ENST00000389048.8; NM_001353765.2	c.217G>A; c.3421G>A	p.D1141N; p.D73N							90	104																													3055	8093
2	29222547	29222547	p23.2	G	A	SNV	Exonic	ALK	NM_004304.5; ENST00000642122.1; ENST00000389048.8; NM_001353765.2	c.216C>T; c.3420C>T	p.N72N; p.N1140N		90																														6742
2	29222552	29222552	p23.2	G	T	SNV	Exonic	ALK	NM_004304.5; ENST00000642122.1; ENST00000389048.8; NM_001353765.2	c.3415C>A; c.211C>A	p.P71T; p.P1139T							90	90																													2822	7514
2	29222577	29222577	p23.2	C	A	SNV	Exonic	ALK	NM_004304.5; ENST00000642122.1; ENST00000389048.8; NM_001353765.2	c.186G>T; c.3390G>T	p.V62V; p.V1130V								90																														6975
2	29222592	29222592	p23.2	G	T	SNV	Exonic	ALK	NM_004304.5; ENST00000642122.1; ENST00000389048.8; NM_001353765.2	c.171C>A; c.3375C>A	p.G1125G; p.G57G	919	535	911	545													935	538			929	534			890	517					2447	6526	8587	8751
2	29222661	29222662	p23.2	GG	CC	Substitution	Intronic	ALK	NM_004304.5; ENST00000642122.1; ENST00000389048.8; NM_001353765.2	c.3360-55_3360-54delinsGG; c.156-55_156-54delinsGG											126				135		104				90
2	29222662	29222662	p23.2	G	C	SNV	Intronic	ALK	NM_004304.5; ENST00000642122.1; ENST00000389048.8; NM_001353765.2	c.3360-55C>G; c.156-55C>G			90	153			90	122				79				222		134		178					142	67		155					7531	8570			6092	3270
2	29222706	29222706	p23.2	C	A	SNV	Intronic	ALK	NM_004304.5; ENST00000642122.1; ENST00000389048.8; NM_001353765.2	c.3360-99G>T; c.156-99G>T																								90	116
2	29222715	29222715	p23.2	C	A	SNV	Intronic	ALK	NM_004304.5; ENST00000642122.1; ENST00000389048.8; NM_001353765.2	c.3360-108G>T; c.156-108G>T					104		90																												11096		6852
2	29222746	29222746	p23.2	C	A	SNV	Intronic	ALK	NM_004304.5; ENST00000642122.1; ENST00000389048.8; NM_001353765.2	c.3360-139G>T; c.156-139G>T							90																														5439
2	29222757	29222757	p23.2	C	A	SNV	Intronic	ALK	NM_004304.5; ENST00000642122.1; ENST00000389048.8; NM_001353765.2	c.156-150G>T; c.3360-150G>T			90																														6456
2	29222773	29222773	p23.2	C	A	SNV	Intronic	ALK	NM_004304.5; ENST00000642122.1; ENST00000389048.8; NM_001353765.2	c.3360-166G>T; c.156-166G>T																							90
2	29222773	29222773	p23.2	C	T	SNV	Intronic	ALK	NM_004304.5; ENST00000642122.1; ENST00000389048.8; NM_001353765.2	c.3360-166G>A; c.156-166G>A															104
2	29222776	29222776	p23.2	G	T	SNV	Intronic	ALK	NM_004304.5; ENST00000642122.1; ENST00000389048.8; NM_001353765.2	c.156-169C>A; c.3360-169C>A																									90
2	29222799	29222799	p23.2	C	A	SNV	Intronic	ALK	NM_004304.5; ENST00000642122.1; ENST00000389048.8; NM_001353765.2	c.156-192G>T; c.3360-192G>T																			90
2	29222830	29222830	p23.2	G	T	SNV	Intronic	ALK	NM_004304.5; ENST00000642122.1; ENST00000389048.8; NM_001353765.2	c.3360-223C>A; c.156-223C>A									90																														7164
2	29222844	29222844	p23.2	G	T	SNV	Intronic	ALK	NM_004304.5; ENST00000642122.1; ENST00000389048.8; NM_001353765.2	c.156-237C>A; c.3360-237C>A			104				90																										6288				5275
2	29222851	29222851	p23.2	C	A	SNV	Intronic	ALK	NM_004304.5; ENST00000642122.1; ENST00000389048.8; NM_001353765.2	c.156-244G>T; c.3360-244G>T																							104
2	29222874	29222874	p23.2	C	A	SNV	Intronic	ALK	NM_004304.5; ENST00000642122.1; ENST00000389048.8; NM_001353765.2	c.156-267G>T; c.3360-267G>T																			90
2	29222876	29222876	p23.2	C	T	SNV	Intronic	ALK	NM_004304.5; ENST00000642122.1; ENST00000389048.8; NM_001353765.2	c.156-269G>A; c.3360-269G>A															104
2	29222886	29222886	p23.2	C	A	SNV	Intronic	ALK	NM_004304.5; ENST00000642122.1; ENST00000389048.8; NM_001353765.2	c.3360-279G>T; c.156-279G>T									135																														7856
2	29222887	29222887	p23.2	C	A	SNV	Intronic	ALK	NM_004304.5; ENST00000642122.1; ENST00000389048.8; NM_001353765.2	c.3360-280G>T; c.156-280G>T																									90				90
2	29222889	29222889	p23.2	G	T	SNV	Intronic	ALK	NM_004304.5; ENST00000642122.1; ENST00000389048.8; NM_001353765.2	c.3360-282C>A; c.156-282C>A									90																														7961
2	29222893	29222893	p23.2	C	A	SNV	Intronic	ALK	NM_004304.5; ENST00000642122.1; ENST00000389048.8; NM_001353765.2	c.3360-286G>T; c.156-286G>T																			90
2	29222895	29222895	p23.2	C	A	SNV	Intronic	ALK	NM_004304.5; ENST00000642122.1; ENST00000389048.8; NM_001353765.2	c.3360-288G>T; c.156-288G>T							90																														5691
2	29222899	29222899	p23.2	G	T	SNV	Intronic	ALK	NM_004304.5; ENST00000642122.1; ENST00000389048.8; NM_001353765.2	c.156-292C>A; c.3360-292C>A																									90
2	29222924	29222924	p23.2	G		Deletion	Intronic	ALK	NM_004304.5; ENST00000642122.1; ENST00000389048.8; NM_001353765.2	c.156-317del; c.3360-317del																									90
2	29222925	29222925	p23.2	G	T	SNV	Intronic	ALK	NM_004304.5; ENST00000642122.1; ENST00000389048.8; NM_001353765.2	c.3360-318C>A; c.156-318C>A																															90
2	29222927	29222927	p23.2	G	T	SNV	Intronic	ALK	NM_004304.5; ENST00000642122.1; ENST00000389048.8; NM_001353765.2	c.156-320C>A; c.3360-320C>A																									90
2	29222932	29222932	p23.2	T	C	SNV	Intronic	ALK	NM_004304.5; ENST00000642122.1; ENST00000389048.8; NM_001353765.2	c.3360-325A>G; c.156-325A>G		983	573	995	598	952	555	1010	581	762	463	793	483	1012	582	950	560	983	580	831	495	997	579	1011	584	966	566	966	556	1021	586	2296	6830	8675	10133	1574	5238	2602	7751
2	29222943	29222943	p23.2	T	C	SNV	Intronic	ALK	NM_004304.5; ENST00000642122.1; ENST00000389048.8; NM_001353765.2	c.156-336A>G; c.3360-336A>G						840	503	909	531	760	461	682	430	908	532			874	527					913	536			957	553							1493	4919	2535	7505
2	29222972	29222972	p23.2	G	T	SNV	Intronic	ALK	NM_004304.5; ENST00000642122.1; ENST00000389048.8; NM_001353765.2	c.3360-365C>A; c.156-365C>A																							90
2	29222976	29222976	p23.2	G	T	SNV	Intronic	ALK	NM_004304.5; ENST00000642122.1; ENST00000389048.8; NM_001353765.2	c.3359+366C>A; c.155+366C>A																			90
2	29223026	29223026	p23.2	C	A	SNV	Intronic	ALK	NM_004304.5; ENST00000642122.1; ENST00000389048.8; NM_001353765.2	c.3359+316G>T; c.155+316G>T			90																														8127
2	29223031	29223031	p23.2	G	T	SNV	Intronic	ALK	NM_004304.5; ENST00000642122.1; ENST00000389048.8; NM_001353765.2	c.3359+311C>A; c.155+311C>A																											116
2	29223051	29223051	p23.2	G	T	SNV	Intronic	ALK	NM_004304.5; ENST00000642122.1; ENST00000389048.8; NM_001353765.2	c.155+291C>A; c.3359+291C>A									104																														9418
2	29223086	29223086	p23.2	G	T	SNV	Intronic	ALK	NM_004304.5; ENST00000642122.1; ENST00000389048.8; NM_001353765.2	c.155+256C>A; c.3359+256C>A																	104
2	29223116	29223116	p23.2	G	C	SNV	Intronic	ALK	NM_004304.5; ENST00000642122.1; ENST00000389048.8; NM_001353765.2	c.3359+226C>G; c.155+226C>G						866	514	937	545	792	478	712	440	937	543	935	559	893	537			906	534	1022	590			1002	572	998	578					1641	5454	2880	8659
2	29223119	29223119	p23.2	C	T	SNV	Intronic	ALK	NM_004304.5; ENST00000642122.1; ENST00000389048.8; NM_001353765.2	c.3359+223G>A; c.155+223G>A																			90
2	29223138	29223138	p23.2	G	T	SNV	Intronic	ALK	NM_004304.5; ENST00000642122.1; ENST00000389048.8; NM_001353765.2	c.3359+204C>A; c.155+204C>A																									90
2	29223162	29223162	p23.2	G	T	SNV	Intronic	ALK	NM_004304.5; ENST00000642122.1; ENST00000389048.8; NM_001353765.2	c.3359+180C>A; c.155+180C>A			90																														5618
2	29223173	29223173	p23.2	C	A	SNV	Intronic	ALK	NM_004304.5; ENST00000642122.1; ENST00000389048.8; NM_001353765.2	c.3359+169G>T; c.155+169G>T																															90
2	29223174	29223174	p23.2	C	A	SNV	Intronic	ALK	NM_004304.5; ENST00000642122.1; ENST00000389048.8; NM_001353765.2	c.155+168G>T; c.3359+168G>T					90																														8174
2	29223177	29223177	p23.2	C	A	SNV	Intronic	ALK	NM_004304.5; ENST00000642122.1; ENST00000389048.8; NM_001353765.2	c.3359+165G>T; c.155+165G>T			90																														5694
2	29223181	29223181	p23.2	C	A	SNV	Intronic	ALK	NM_004304.5; ENST00000642122.1; ENST00000389048.8; NM_001353765.2	c.3359+161G>T; c.155+161G>T					90																														8436
2	29223185	29223185	p23.2	G	T	SNV	Intronic	ALK	NM_004304.5; ENST00000642122.1; ENST00000389048.8; NM_001353765.2	c.155+157C>A; c.3359+157C>A																											90
2	29223225	29223225	p23.2	G	A	SNV	Intronic	ALK	NM_004304.5; ENST00000642122.1; ENST00000389048.8; NM_001353765.2	c.3359+117C>T; c.155+117C>T			90																														7251
2	29223241	29223241	p23.2	C	A	SNV	Intronic	ALK	NM_004304.5; ENST00000642122.1; ENST00000389048.8; NM_001353765.2	c.3359+101G>T; c.155+101G>T									104																														10840
2	29223256	29223256	p23.2	G	T	SNV	Intronic	ALK	NM_004304.5; ENST00000642122.1; ENST00000389048.8; NM_001353765.2	c.3359+86C>A; c.155+86C>A																									116		90
2	29223262	29223262	p23.2	A	G	SNV	Intronic	ALK	NM_004304.5; ENST00000642122.1; ENST00000389048.8; NM_001353765.2	c.3359+80T>C; c.155+80T>C																						955	553	968	555					952	547
2	29223278	29223278	p23.2	C	T	SNV	Intronic	ALK	NM_004304.5; ENST00000642122.1; ENST00000389048.8; NM_001353765.2	c.155+64G>A; c.3359+64G>A																	90
2	29223300	29223300	p23.2	C	A	SNV	Intronic	ALK	NM_004304.5; ENST00000642122.1; ENST00000389048.8; NM_001353765.2	c.155+42G>T; c.3359+42G>T			90																														8168
2	29223318	29223318	p23.2	C	G	SNV	Intronic	ALK	NM_004304.5; ENST00000642122.1; ENST00000389048.8; NM_001353765.2	c.3359+24G>C; c.155+24G>C		948	548	944	562													974	559			953	549			933	538					2949	7977	11137	11804
2	29223319	29223319	p23.2	C	A	SNV	Intronic	ALK	NM_004304.5; ENST00000642122.1; ENST00000389048.8; NM_001353765.2	c.3359+23G>T; c.155+23G>T													90
2	29223324	29223324	p23.2	C	A	SNV	Intronic	ALK	NM_004304.5; ENST00000642122.1; ENST00000389048.8; NM_001353765.2	c.3359+18G>T; c.155+18G>T																											90
2	29223330	29223330	p23.2	C	A	SNV	Intronic	ALK	NM_004304.5; ENST00000642122.1; ENST00000389048.8; NM_001353765.2	c.155+12G>T; c.3359+12G>T																					90
2	29223336	29223336	p23.2	G	A	SNV	Intronic	ALK	NM_004304.5; ENST00000642122.1; ENST00000389048.8; NM_001353765.2	c.3359+6C>T; c.155+6C>T						899	516	959	546	819	479	764	451	963	549	985	566	951	546					970	553			1011	572	960	550					2064	5781	3524	9182
2	29223343	29223343	p23.2	G	A	SNV	Exonic	ALK	NM_004304.5; ENST00000642122.1; ENST00000389048.8; NM_001353765.2	c.3358C>T; c.154C>T	p.R1120W; p.R52W																90								126
2	29223365	29223365	p23.2	C	T	SNV	Exonic	ALK	NM_004304.5; ENST00000642122.1; ENST00000389048.8; NM_001353765.2	c.3336G>A; c.132G>A	p.P1112P; p.P44P																								90
2	29223377	29223377	p23.2	C	T	SNV	Exonic	ALK	NM_004304.5; ENST00000642122.1; ENST00000389048.8; NM_001353765.2	c.120G>A; c.3324G>A	p.L40L; p.L1108L								104																			81	135										7859
2	29223398	29223398	p23.2	C	T	SNV	Exonic	ALK	NM_004304.5; ENST00000642122.1; ENST00000389048.8; NM_001353765.2	c.99G>A; c.3303G>A	p.K1101K; p.K33K																					75
2	29223450	29223450	p23.2	C	A	SNV	Exonic	ALK	NM_004304.5; ENST00000642122.1; ENST00000389048.8; NM_001353765.2	c.3251G>T; c.47G>T	p.R1084L; p.R16L						90																														6771
2	29223455	29223455	p23.2	C	A	SNV	Exonic	ALK	NM_004304.5; ENST00000642122.1; ENST00000389048.8; NM_001353765.2	c.42G>T; c.3246G>T	p.K1082N; p.K14N		90																														7685
2	29223475	29223475	p23.2	G	A	SNV	Exonic	ALK	NM_004304.5; ENST00000642122.1; ENST00000389048.8; NM_001353765.2	c.3226C>T; c.22C>T	p.P1076S; p.P8S							90																														4080
2	29223477	29223477	p23.2	C	A	SNV	Exonic	ALK	NM_004304.5; ENST00000642122.1; ENST00000389048.8; NM_001353765.2	c.3224G>T; c.20G>T	p.S1075I; p.S7I																116
2	29223499	29223499	p23.2	C	A	SNV	5'UTR; Exonic	ALK	NM_004304.5; ENST00000642122.1; ENST00000389048.8; NM_001353765.2	c.3202G>T; c.-3G>T	p.A1068S																												90
2	29223519	29223519	p23.2	C	T	SNV	5'UTR; Exonic	ALK	NM_004304.5; ENST00000642122.1; ENST00000389048.8; NM_001353765.2	c.3182G>A; c.-23G>A	p.R1061Q																						116
2	29223522	29223522	p23.2	C	A	SNV	5'UTR; Exonic	ALK	NM_004304.5; ENST00000642122.1; ENST00000389048.8; NM_001353765.2	c.3179G>T; c.-26G>T	p.R1060L																								116
2	29223601	29223601	p23.2	C	A	SNV	Intronic; 5'UTR	ALK	NM_004304.5; ENST00000642122.1; ENST00000389048.8; NM_001353765.2	c.3173-73G>T; c.-105G>T																															90
2	29223638	29223638	p23.2	C	A	SNV	Intronic; 5'UTR	ALK	NM_004304.5; ENST00000642122.1; ENST00000389048.8; NM_001353765.2	c.3173-110G>T; c.-142G>T																	90
2	29223691	29223691	p23.2	G	T	SNV	Intronic; 5'UTR	ALK	NM_004304.5; ENST00000642122.1; ENST00000389048.8; NM_001353765.2	c.3173-163C>A; c.-195C>A															116
2	29223799	29223799	p23.2	C	A	SNV	Intronic; 5'UTR	ALK	NM_004304.5; ENST00000642122.1; ENST00000389048.8; NM_001353765.2	c.-303G>T; c.3173-271G>T																	90
2	29223835	29223835	p23.2	T	C	SNV	Intronic; 5'UTR; Promoter	ALK	NM_004304.5; ENST00000642122.1; ENST00000389048.8; NM_001353765.2	c.-339A>G; c.3173-307A>G		712	472	755	506	768	488	812	503			573	404	823	510					745	472	795	506	771	496	761	491			818	507	717	3608	2447	5147	796	3911	1167	4747
2	29223855	29223855	p23.2	A	G	SNV	Intronic; 5'UTR; Promoter	ALK	NM_004304.5; ENST00000642122.1; ENST00000389048.8; NM_001353765.2	c.3173-327T>C; c.-359T>C		803	522	840	554	857	533	908	550	689	458	677	453	913	558	836	536	860	556	739	469	889	554	877	548	861	540	903	538	915	557	619	3140	2509	5125	766	3725	1208	4826
2	29223910	29223910	p23.2	G	T	SNV	Intronic; Promoter	ALK	NM_004304.5; ENST00000642122.1; ENST00000389048.8; NM_001353765.2	c.3173-382C>A; c.-414C>A																			90
2	29223944	29223944	p23.2	G	A	SNV	Intronic; Promoter	ALK	NM_004304.5; ENST00000642122.1; ENST00000389048.8; NM_001353765.2	c.3173-416C>T; c.-448C>T																									90
2	29223947	29223947	p23.2	G	T	SNV	Intronic; Promoter	ALK	NM_004304.5; ENST00000642122.1; ENST00000389048.8; NM_001353765.2	c.3173-419C>A; c.-451C>A																			90
2	29223960	29223960	p23.2	G	A	SNV	Intronic; Promoter	ALK	NM_004304.5; ENST00000642122.1; ENST00000389048.8; NM_001353765.2	c.3173-432C>T; c.-464C>T																	90
2	29223964	29223964	p23.2	G	T	SNV	Intronic; Promoter	ALK	NM_004304.5; ENST00000642122.1; ENST00000389048.8; NM_001353765.2	c.3173-436C>A; c.-468C>A																															90
2	29223978	29223978	p23.2	G	T	SNV	Intronic; Promoter	ALK	NM_004304.5; ENST00000642122.1; ENST00000389048.8; NM_001353765.2	c.3173-450C>A; c.-482C>A									116																														8851
2	29223984	29223984	p23.2	C	A	SNV	Intronic; Promoter	ALK	NM_004304.5; ENST00000642122.1; ENST00000389048.8; NM_001353765.2	c.3173-456G>T; c.-488G>T																					90
2	29223984	29223984	p23.2	C	T	SNV	Intronic; Promoter	ALK	NM_004304.5; ENST00000642122.1; ENST00000389048.8; NM_001353765.2	c.-488G>A; c.3173-456G>A																		89
2	29223990	29223990	p23.2	G	T	SNV	Intronic; Promoter	ALK	NM_004304.5; ENST00000642122.1; ENST00000389048.8; NM_001353765.2	c.3173-462C>A; c.-494C>A					116																														12241
2	29224004	29224004	p23.2	C	T	SNV	Intronic; Promoter	ALK	NM_004304.5; ENST00000642122.1; ENST00000389048.8; NM_001353765.2	c.3173-476G>A; c.-508G>A								75																														3471
2	29224006	29224006	p23.2	G	T	SNV	Intronic; Promoter	ALK	NM_004304.5; ENST00000642122.1; ENST00000389048.8; NM_001353765.2	c.3173-478C>A; c.-510C>A																	90
2	29224010	29224010	p23.2	G	T	SNV	Intronic; Promoter	ALK	NM_004304.5; ENST00000642122.1; ENST00000389048.8; NM_001353765.2	c.-514C>A; c.3173-482C>A			90																														7313
2	29224031	29224031	p23.2	C	A	SNV	Intronic; Promoter	ALK	NM_004304.5; ENST00000642122.1; ENST00000389048.8; NM_001353765.2	c.3173-503G>T; c.-535G>T																	90
2	29224073	29224073	p23.2	G	T	SNV	Intronic; Promoter	ALK	NM_004304.5; ENST00000642122.1; ENST00000389048.8; NM_001353765.2	c.3173-545C>A; c.-577C>A							90																														6285
2	29224075	29224075	p23.2	C	A	SNV	Intronic; Promoter	ALK	NM_004304.5; ENST00000642122.1; ENST00000389048.8; NM_001353765.2	c.3173-547G>T; c.-579G>T																									90
2	29224077	29224077	p23.2	G	T	SNV	Intronic; Promoter	ALK	NM_004304.5; ENST00000642122.1; ENST00000389048.8; NM_001353765.2	c.-581C>A; c.3173-549C>A																															90
2	29224079	29224079	p23.2	C	A	SNV	Intronic; Promoter	ALK	NM_004304.5; ENST00000642122.1; ENST00000389048.8; NM_001353765.2	c.3173-551G>T; c.-583G>T																			90
2	29224089	29224089	p23.2	C	A	SNV	Intronic; Promoter	ALK	NM_004304.5; ENST00000642122.1; ENST00000389048.8; NM_001353765.2	c.-593G>T; c.3173-561G>T																									90
2	29224091	29224091	p23.2	G	T	SNV	Intronic; Promoter	ALK	NM_004304.5; ENST00000642122.1; ENST00000389048.8; NM_001353765.2	c.-595C>A; c.3173-563C>A																															90
2	29224096	29224096	p23.2	G	T	SNV	Intronic; Promoter	ALK	NM_004304.5; ENST00000642122.1; ENST00000389048.8; NM_001353765.2	c.-600C>A; c.3173-568C>A									90								104																						7529
2	29224107	29224107	p23.2	G	T	SNV	Intronic; Promoter	ALK	NM_004304.5; ENST00000642122.1; ENST00000389048.8; NM_001353765.2	c.-611C>A; c.3173-579C>A																											90
2	29224117	29224117	p23.2	G	T	SNV	Intronic; Promoter	ALK	NM_004304.5; ENST00000642122.1; ENST00000389048.8; NM_001353765.2	c.-621C>A; c.3173-589C>A																									90
2	29224118	29224118	p23.2	C	A	SNV	Intronic; Promoter	ALK	NM_004304.5; ENST00000642122.1; ENST00000389048.8; NM_001353765.2	c.3173-590G>T; c.-622G>T									90																														7152
2	29224134	29224134	p23.2	G	A	SNV	Intronic; Promoter	ALK	NM_004304.5; ENST00000642122.1; ENST00000389048.8; NM_001353765.2	c.3173-606C>T; c.-638C>T								75																														2509
2	29224149	29224149	p23.2	G	A	SNV	Intronic; Promoter	ALK	NM_004304.5; ENST00000642122.1; ENST00000389048.8; NM_001353765.2	c.-653C>T; c.3173-621C>T																															90
2	29224149	29224149	p23.2	G	T	SNV	Intronic; Promoter	ALK	NM_004304.5; ENST00000642122.1; ENST00000389048.8; NM_001353765.2	c.3173-621C>A; c.-653C>A															90
2	29224151	29224151	p23.2	G	T	SNV	Intronic; Promoter	ALK	NM_004304.5; ENST00000642122.1; ENST00000389048.8; NM_001353765.2	c.-655C>A; c.3173-623C>A			90																														4142
2	29224165	29224165	p23.2	G	T	SNV	Intronic; Promoter	ALK	NM_004304.5; ENST00000642122.1; ENST00000389048.8; NM_001353765.2	c.3173-637C>A; c.-669C>A																									90
2	29224188	29224188	p23.2	G	T	SNV	Intronic; Promoter	ALK	NM_004304.5; ENST00000642122.1; ENST00000389048.8; NM_001353765.2	c.3173-660C>A; c.-692C>A																			104
2	29224202	29224202	p23.2	C	A	SNV	Intronic; Promoter	ALK	NM_004304.5; ENST00000642122.1; ENST00000389048.8; NM_001353765.2	c.3173-674G>T; c.-706G>T																	90
2	29224227	29224227	p23.2	C	A	SNV	Intronic; Promoter	ALK	NM_004304.5; ENST00000642122.1; ENST00000389048.8; NM_001353765.2	c.3173-699G>T; c.-731G>T															90		104														90
2	29224230	29224230	p23.2	G	T	SNV	Intronic; Promoter	ALK	NM_004304.5; ENST00000642122.1; ENST00000389048.8; NM_001353765.2	c.3173-702C>A; c.-734C>A																			116
2	29224242	29224242	p23.2	G	A	SNV	Intronic; Promoter	ALK	NM_004304.5; ENST00000642122.1; ENST00000389048.8; NM_001353765.2	c.3173-714C>T; c.-746C>T		893	522	918	548	896	521	934	536	815	483	743	445	943	542	968	566	1021	591			1021	587	1020	583	900	527	970	554	1014	583	1926	5301	9046	9836	2106	6189	2769	7677
2	29224242	29224242	p23.2	G		Deletion	Intronic; Promoter	ALK	NM_004304.5; ENST00000642122.1; ENST00000389048.8; NM_001353765.2	c.3173-714del; c.-746del																														331	230
2	29224299	29224299	p23.2	C	A	SNV	Intronic; Promoter	ALK	NM_004304.5; ENST00000642122.1; ENST00000389048.8; NM_001353765.2	c.-803G>T; c.3173-771G>T																	116
2	29224306	29224306	p23.2	G	T	SNV	Intronic; Promoter	ALK	NM_004304.5; ENST00000642122.1; ENST00000389048.8; NM_001353765.2	c.3173-778C>A; c.-810C>A																															90
2	29224309	29224309	p23.2	C	A	SNV	Intronic; Promoter	ALK	NM_004304.5; ENST00000642122.1; ENST00000389048.8; NM_001353765.2	c.3173-781G>T; c.-813G>T																															90
2	29224324	29224324	p23.2	C	T	SNV	Intronic; Promoter	ALK	NM_004304.5; ENST00000642122.1; ENST00000389048.8; NM_001353765.2	c.-828G>A; c.3173-796G>A																													116
2	29224361	29224361	p23.2	G	T	SNV	Intronic; Promoter	ALK	NM_004304.5; ENST00000642122.1; ENST00000389048.8; NM_001353765.2	c.3173-833C>A; c.-865C>A																	90
2	29224367	29224367	p23.2	C	A	SNV	Intronic; Promoter	ALK	NM_004304.5; ENST00000642122.1; ENST00000389048.8; NM_001353765.2	c.3173-839G>T; c.-871G>T							104																														4816
2	29224379	29224379	p23.2	C	A	SNV	Intronic; Promoter	ALK	NM_004304.5; ENST00000642122.1; ENST00000389048.8; NM_001353765.2	c.3173-851G>T; c.-883G>T																			116
2	29224387	29224387	p23.2	A	G	SNV	Intronic; Promoter	ALK	NM_004304.5; ENST00000642122.1; ENST00000389048.8; NM_001353765.2	c.-891T>C; c.3173-859T>C		906	552	947	584	845	509	892	528			669	430	900	533			852	529	794	489	872	530			928	561					1275	4936	5804	8128	1618	5602	2335	7363
2	29224419	29224419	p23.2	G	A	SNV	Intronic; Promoter	ALK	NM_004304.5; ENST00000642122.1; ENST00000389048.8; NM_001353765.2	c.3173-891C>T; c.-923C>T																90	90
2	29224424	29224424	p23.2	G	A	SNV	Intronic; Promoter	ALK	NM_004304.5; ENST00000642122.1; ENST00000389048.8; NM_001353765.2	c.-928C>T; c.3173-896C>T																													90
2	29224465	29224465	p23.2	C	A	SNV	Intronic; Promoter	ALK	NM_004304.5; ENST00000642122.1; ENST00000389048.8; NM_001353765.2	c.3173-937G>T; c.-969G>T					90																														7523
2	29224483	29224483	p23.2	C		Deletion	Intronic; Promoter	ALK	NM_004304.5; ENST00000642122.1; ENST00000389048.8; NM_001353765.2	c.3173-955del; c.-987del											90
2	29224490	29224490	p23.2	C	T	SNV	Intronic; Promoter	ALK	NM_004304.5; ENST00000642122.1; ENST00000389048.8; NM_001353765.2	c.-994G>A; c.3173-962G>A														133	90
2	29224495	29224495	p23.2	C	A	SNV	Intronic; Promoter	ALK	NM_004304.5; ENST00000642122.1; ENST00000389048.8; NM_001353765.2	c.3172+966G>T; c.-999G>T			90																														4847
2	29224498	29224498	p23.2	C	A	SNV	Intronic; Promoter	ALK	NM_004304.5; ENST00000642122.1; ENST00000389048.8; NM_001353765.2	c.3172+963G>T; c.-1002G>T							90										90																				4148
2	29224520	29224520	p23.2	C	A	SNV	Intronic; Promoter	ALK	NM_004304.5; ENST00000642122.1; ENST00000389048.8; NM_001353765.2	c.-1024G>T; c.3172+941G>T															90
2	29224538	29224538	p23.2	G	T	SNV	Intronic; Promoter	ALK	NM_004304.5; ENST00000642122.1; ENST00000389048.8; NM_001353765.2	c.-1042C>A; c.3172+923C>A																							104
2	29224550	29224550	p23.2	G	T	SNV	Intronic; Promoter	ALK	NM_004304.5; ENST00000642122.1; ENST00000389048.8; NM_001353765.2	c.3172+911C>A; c.-1054C>A																									90
2	29224571	29224571	p23.2	G	T	SNV	Intronic; Promoter	ALK	NM_004304.5; ENST00000642122.1; ENST00000389048.8; NM_001353765.2	c.-1075C>A; c.3172+890C>A																									104
2	29224578	29224578	p23.2	G	T	SNV	Intronic; Promoter	ALK	NM_004304.5; ENST00000642122.1; ENST00000389048.8; NM_001353765.2	c.-1082C>A; c.3172+883C>A													90
2	29224597	29224597	p23.2	G	T	SNV	Intronic; Promoter	ALK	NM_004304.5; ENST00000642122.1; ENST00000389048.8; NM_001353765.2	c.-1101C>A; c.3172+864C>A																							90
2	29224599	29224599	p23.2	G	T	SNV	Intronic; Promoter	ALK	NM_004304.5; ENST00000642122.1; ENST00000389048.8; NM_001353765.2	c.3172+862C>A; c.-1103C>A									90																														7965
2	29224615	29224615	p23.2	C	A	SNV	Intronic; Promoter	ALK	NM_004304.5; ENST00000642122.1; ENST00000389048.8; NM_001353765.2	c.-1119G>T; c.3172+846G>T																							90
2	29224625	29224625	p23.2	G	T	SNV	Intronic; Promoter	ALK	NM_004304.5; ENST00000642122.1; ENST00000389048.8; NM_001353765.2	c.-1129C>A; c.3172+836C>A																			90
2	29224627	29224627	p23.2	G	T	SNV	Intronic; Promoter	ALK	NM_004304.5; ENST00000642122.1; ENST00000389048.8; NM_001353765.2	c.3172+834C>A; c.-1131C>A																									126
2	29224632	29224632	p23.2	G	T	SNV	Intronic; Promoter	ALK	NM_004304.5; ENST00000642122.1; ENST00000389048.8; NM_001353765.2	c.3172+829C>A; c.-1136C>A																	90
2	29224637	29224637	p23.2	C	T	SNV	Intronic; Promoter	ALK	NM_004304.5; ENST00000642122.1; ENST00000389048.8; NM_001353765.2	c.-1141G>A; c.3172+824G>A																									90
2	29224659	29224659	p23.2	C	T	SNV	Intronic; Promoter	ALK	NM_004304.5; ENST00000642122.1; ENST00000389048.8; NM_001353765.2	c.3172+802G>A; c.-1163G>A																									90
2	29224688	29224688	p23.2	G	A	SNV	Intronic; Promoter	ALK	NM_004304.5; ENST00000642122.1; ENST00000389048.8; NM_001353765.2	c.3172+773C>T; c.-1192C>T																													90
2	29224720	29224720	p23.2	G	A	SNV	Intronic; Promoter	ALK	NM_004304.5; ENST00000642122.1; ENST00000389048.8; NM_001353765.2	c.-1224C>T; c.3172+741C>T					90																														8517
2	29224731	29224731	p23.2	G	T	SNV	Intronic; Promoter	ALK	NM_004304.5; ENST00000642122.1; ENST00000389048.8; NM_001353765.2	c.3172+730C>A; c.-1235C>A																															104
2	29224755	29224755	p23.2	C	T	SNV	Intronic; Promoter	ALK	NM_004304.5; ENST00000642122.1; ENST00000389048.8; NM_001353765.2	c.3172+706G>A; c.-1259G>A																								82
2	29224756	29224756	p23.2	C	A	SNV	Intronic; Promoter	ALK	NM_004304.5; ENST00000642122.1; ENST00000389048.8; NM_001353765.2	c.3172+705G>T; c.-1260G>T															90
2	29224786	29224786	p23.2	G	T	SNV	Intronic; Promoter	ALK	NM_004304.5; ENST00000642122.1; ENST00000389048.8; NM_001353765.2	c.3172+675C>A; c.-1290C>A																											90		90
2	29224799	29224799	p23.2	C	T	SNV	Intronic; Promoter	ALK	NM_004304.5; ENST00000642122.1; ENST00000389048.8; NM_001353765.2	c.3172+662G>A; c.-1303G>A																			90
2	29224817	29224817	p23.2	C	T	SNV	Intronic; Promoter	ALK	NM_004304.5; ENST00000642122.1; ENST00000389048.8; NM_001353765.2	c.3172+644G>A; c.-1321G>A															90
2	29224835	29224835	p23.2	G	T	SNV	Intronic; Promoter	ALK	NM_004304.5; ENST00000642122.1; ENST00000389048.8; NM_001353765.2	c.3172+626C>A; c.-1339C>A																															90
2	29224841	29224841	p23.2	G	T	SNV	Intronic; Promoter	ALK	NM_004304.5; ENST00000642122.1; ENST00000389048.8; NM_001353765.2	c.3172+620C>A; c.-1345C>A															90
2	29224845	29224845	p23.2	G	T	SNV	Intronic; Promoter	ALK	NM_004304.5; ENST00000642122.1; ENST00000389048.8; NM_001353765.2	c.-1349C>A; c.3172+616C>A																															116
2	29224850	29224850	p23.2	G	T	SNV	Intronic; Promoter	ALK	NM_004304.5; ENST00000642122.1; ENST00000389048.8; NM_001353765.2	c.3172+611C>A; c.-1354C>A																			104
2	29224876	29224876	p23.2	C	A	SNV	Intronic; Promoter	ALK	NM_004304.5; ENST00000642122.1; ENST00000389048.8; NM_001353765.2	c.3172+585G>T; c.-1380G>T							90																														5573
2	29224890	29224890	p23.2	C	A	SNV	Intronic; Promoter	ALK	NM_004304.5; ENST00000642122.1; ENST00000389048.8; NM_001353765.2	c.3172+571G>T; c.-1394G>T			90																														6445
2	29224903	29224903	p23.2	G	T	SNV	Intronic; Promoter	ALK	NM_004304.5; ENST00000642122.1; ENST00000389048.8; NM_001353765.2	c.-1407C>A; c.3172+558C>A																									90
2	29224914	29224914	p23.2	G	T	SNV	Intronic; Promoter	ALK	NM_004304.5; ENST00000642122.1; ENST00000389048.8; NM_001353765.2	c.3172+547C>A; c.-1418C>A																									116
2	29224924	29224924	p23.2	G	T	SNV	Intronic; Promoter	ALK	NM_004304.5; ENST00000642122.1; ENST00000389048.8; NM_001353765.2	c.-1428C>A; c.3172+537C>A			90																														6709
2	29224927	29224927	p23.2	G	T	SNV	Intronic; Promoter	ALK	NM_004304.5; ENST00000642122.1; ENST00000389048.8; NM_001353765.2	c.-1431C>A; c.3172+534C>A					116																														9323
2	29224953	29224953	p23.2	G	T	SNV	Intronic; Promoter	ALK	NM_004304.5; ENST00000642122.1; ENST00000389048.8; NM_001353765.2	c.-1457C>A; c.3172+508C>A							90																														5957
2	29224973	29224973	p23.2	C	A	SNV	Intronic; Promoter	ALK	NM_004304.5; ENST00000642122.1; ENST00000389048.8; NM_001353765.2	c.-1477G>T; c.3172+488G>T					104																														9705
2	29224985	29224985	p23.2	G	T	SNV	Intronic; Promoter	ALK	NM_004304.5; ENST00000642122.1; ENST00000389048.8; NM_001353765.2	c.-1489C>A; c.3172+476C>A																															90
2	29224993	29224993	p23.2	G	T	SNV	Intronic; Promoter	ALK	NM_004304.5; ENST00000642122.1; ENST00000389048.8; NM_001353765.2	c.3172+468C>A; c.-1497C>A																											116
2	29224996	29224996	p23.2	G	A	SNV	Intronic; Promoter	ALK	NM_004304.5; ENST00000642122.1; ENST00000389048.8; NM_001353765.2	c.-1500C>T; c.3172+465C>T															90
2	29225011	29225011	p23.2	C	A	SNV	Intronic; Promoter	ALK	NM_004304.5; ENST00000642122.1; ENST00000389048.8; NM_001353765.2	c.3172+450G>T; c.-1515G>T																							104
2	29225013	29225013	p23.2	G	A	SNV	Intronic; Promoter	ALK	NM_004304.5; ENST00000642122.1; ENST00000389048.8; NM_001353765.2	c.3172+448C>T; c.-1517C>T															90
2	29225036	29225036	p23.2	G	T	SNV	Intronic; Promoter	ALK	NM_004304.5; ENST00000642122.1; ENST00000389048.8; NM_001353765.2	c.-1540C>A; c.3172+425C>A															104
2	29225069	29225069	p23.2	G	T	SNV	Intronic; Promoter	ALK	NM_004304.5; ENST00000642122.1; ENST00000389048.8; NM_001353765.2	c.-1573C>A; c.3172+392C>A															90
2	29225075	29225075	p23.2	G	T	SNV	Intronic; Promoter	ALK	NM_004304.5; ENST00000642122.1; ENST00000389048.8; NM_001353765.2	c.3172+386C>A; c.-1579C>A									90																														7205
2	29225079	29225079	p23.2	G	T	SNV	Intronic; Promoter	ALK	NM_004304.5; ENST00000642122.1; ENST00000389048.8; NM_001353765.2	c.3172+382C>A; c.-1583C>A																	104
2	29225146	29225146	p23.2	C	T	SNV	Intronic; Promoter	ALK	NM_004304.5; ENST00000642122.1; ENST00000389048.8; NM_001353765.2	c.3172+315G>A; c.-1650G>A																															90
2	29225147	29225147	p23.2	G	A	SNV	Intronic; Promoter	ALK	NM_004304.5; ENST00000642122.1; ENST00000389048.8; NM_001353765.2	c.3172+314C>T; c.-1651C>T							90																														6036
2	29225147	29225147	p23.2	G	T	SNV	Intronic; Promoter	ALK	NM_004304.5; ENST00000642122.1; ENST00000389048.8; NM_001353765.2	c.3172+314C>A; c.-1651C>A																							90
2	29225158	29225158	p23.2	G	T	SNV	Intronic; Promoter	ALK	NM_004304.5; ENST00000642122.1; ENST00000389048.8; NM_001353765.2	c.3172+303C>A; c.-1662C>A																									90
2	29225163	29225163	p23.2	G	A	SNV	Intronic; Promoter	ALK	NM_004304.5; ENST00000642122.1; ENST00000389048.8; NM_001353765.2	c.-1667C>T; c.3172+298C>T					116																														10382
2	29225185	29225185	p23.2	C	A	SNV	Intronic; Promoter	ALK	NM_004304.5; ENST00000642122.1; ENST00000389048.8; NM_001353765.2	c.3172+276G>T; c.-1689G>T																									104
2	29225203	29225203	p23.2	C	A	SNV	Intronic; Promoter	ALK	NM_004304.5; ENST00000642122.1; ENST00000389048.8; NM_001353765.2	c.3172+258G>T; c.-1707G>T																															90
2	29225228	29225228	p23.2	C	A	SNV	Intronic; Promoter	ALK	NM_004304.5; ENST00000642122.1; ENST00000389048.8; NM_001353765.2	c.3172+233G>T; c.-1732G>T																							90
2	29225231	29225231	p23.2	G	A	SNV	Intronic; Promoter	ALK	NM_004304.5; ENST00000642122.1; ENST00000389048.8; NM_001353765.2	c.-1735C>T; c.3172+230C>T																	90
2	29225233	29225233	p23.2	G	T	SNV	Intronic; Promoter	ALK	NM_004304.5; ENST00000642122.1; ENST00000389048.8; NM_001353765.2	c.3172+228C>A; c.-1737C>A																							90
2	29225235	29225235	p23.2	C	A	SNV	Intronic; Promoter	ALK	NM_004304.5; ENST00000642122.1; ENST00000389048.8; NM_001353765.2	c.3172+226G>T; c.-1739G>T																			104
2	29225240	29225240	p23.2	G	T	SNV	Intronic; Promoter	ALK	NM_004304.5; ENST00000642122.1; ENST00000389048.8; NM_001353765.2	c.3172+221C>A; c.-1744C>A			90																														7128
2	29225242	29225242	p23.2	G	A	SNV	Intronic; Promoter	ALK	NM_004304.5; ENST00000642122.1; ENST00000389048.8; NM_001353765.2	c.3172+219C>T; c.-1746C>T																							90
2	29225275	29225275	p23.2	G	T	SNV	Intronic; Promoter	ALK	NM_004304.5; ENST00000642122.1; ENST00000389048.8; NM_001353765.2	c.-1779C>A; c.3172+186C>A																							90
2	29225283	29225283	p23.2	G		Deletion	Intronic; Promoter	ALK	NM_004304.5; ENST00000642122.1; ENST00000389048.8; NM_001353765.2	c.3172+178del; c.-1787del			90																														7663
2	29225304	29225304	p23.2	C	T	SNV	Intronic; Promoter	ALK	NM_004304.5; ENST00000642122.1; ENST00000389048.8; NM_001353765.2	c.3172+157G>A; c.-1808G>A			116																														7337
2	29225326	29225326	p23.2	C	A	SNV	Intronic; Promoter	ALK	NM_004304.5; ENST00000642122.1; ENST00000389048.8; NM_001353765.2	c.3172+135G>T; c.-1830G>T			90																														7218
2	29225333	29225333	p23.2	C	A	SNV	Intronic; Promoter	ALK	NM_004304.5; ENST00000642122.1; ENST00000389048.8; NM_001353765.2	c.3172+128G>T; c.-1837G>T																	90
2	29225360	29225360	p23.2	G	T	SNV	Intronic; Promoter	ALK	NM_004304.5; ENST00000642122.1; ENST00000389048.8; NM_001353765.2	c.3172+101C>A; c.-1864C>A																									104
2	29225366	29225366	p23.2	C	T	SNV	Intronic; Promoter	ALK	NM_004304.5; ENST00000642122.1; ENST00000389048.8; NM_001353765.2	c.3172+95G>A; c.-1870G>A																										90	90
2	29225367	29225367	p23.2	G	A	SNV	Intronic; Promoter	ALK	NM_004304.5; ENST00000642122.1; ENST00000389048.8; NM_001353765.2	c.-1871C>T; c.3172+94C>T									116															89															7855
2	29225382	29225382	p23.2	C	A	SNV	Intronic; Promoter	ALK	NM_004304.5; ENST00000642122.1; ENST00000389048.8; NM_001353765.2	c.3172+79G>T; c.-1886G>T									90																														7602
2	29225395	29225395	p23.2	G	T	SNV	Intronic; Promoter	ALK	NM_004304.5; ENST00000642122.1; ENST00000389048.8; NM_001353765.2	c.3172+66C>A; c.-1899C>A																															116
2	29225410	29225410	p23.2	C	T	SNV	Intronic; Promoter	ALK	NM_004304.5; ENST00000642122.1; ENST00000389048.8; NM_001353765.2	c.-1914G>A; c.3172+51G>A																												82
2	29225412	29225412	p23.2	G	T	SNV	Intronic; Promoter	ALK	NM_004304.5; ENST00000642122.1; ENST00000389048.8; NM_001353765.2	c.3172+49C>A; c.-1916C>A							90																														6510
2	29225444	29225444	p23.2	G	T	SNV	Intronic; Promoter	ALK	NM_004304.5; ENST00000642122.1; ENST00000389048.8; NM_001353765.2	c.-1948C>A; c.3172+17C>A			90																														8628
2	29225445	29225445	p23.2	G	T	SNV	Intronic; Promoter	ALK	NM_004304.5; ENST00000642122.1; ENST00000389048.8; NM_001353765.2	c.3172+16C>A; c.-1949C>A																									135
2	29225468	29225468	p23.2	G	T	SNV	Promoter; Exonic	ALK	NM_004304.5; ENST00000642122.1; ENST00000389048.8; NM_001353765.2	c.3165C>A; c.-1972C>A	p.I1055I								90																														7921
2	29225471	29225471	p23.2	G	T	SNV	Promoter; Exonic	ALK	NM_004304.5; ENST00000642122.1; ENST00000389048.8; NM_001353765.2	c.3162C>A; c.-1975C>A	p.G1054G								90																														7589
2	29225477	29225477	p23.2	G	A	SNV	Promoter; Exonic	ALK	NM_004304.5; ENST00000642122.1; ENST00000389048.8; NM_001353765.2	c.3156C>T; c.-1981C>T	p.F1052F																							122	116
2	29225494	29225494	p23.2	C	A	SNV	Promoter; Exonic	ALK	NM_004304.5; ENST00000642122.1; ENST00000389048.8; NM_001353765.2	c.-1998G>T; c.3139G>T	p.A1047S		90																												116		7953
2	29225532	29225532	p23.2	G	A	SNV	Promoter; Exonic	ALK	NM_004304.5; ENST00000642122.1; ENST00000389048.8; NM_001353765.2	c.3101C>T; c.-2036C>T	p.S1034L														90
2	29225542	29225542	p23.2	G	T	SNV	Promoter; Exonic	ALK	NM_004304.5; ENST00000642122.1; ENST00000389048.8; NM_001353765.2	c.-2046C>A; c.3091C>A	p.L1031M						90																														7216
2	29225549	29225549	p23.2	C	A	SNV	Promoter; Exonic	ALK	NM_004304.5; ENST00000642122.1; ENST00000389048.8; NM_001353765.2	c.3084G>T; c.-2053G>T	p.E1028D								90																														8511
2	29225551	29225551	p23.2	C	A	SNV	Promoter; Exonic	ALK	NM_004304.5; ENST00000642122.1; ENST00000389048.8; NM_001353765.2	c.-2055G>T; c.3082G>T	p.E1028*																90
2	29225562	29225562	p23.2	G	A	SNV	Promoter; Exonic	ALK	NM_004304.5; ENST00000642122.1; ENST00000389048.8; NM_001353765.2	c.3071C>T; c.-2066C>T	p.S1024L							90																75														2931
2	29225572	29225572	p23.2	G	T	SNV	Intronic; Promoter	ALK	NM_004304.5; ENST00000642122.1; ENST00000389048.8; NM_001353765.2	c.3068-7C>A; c.-2076C>A																									104
2	29225574	29225574	p23.2	C	A	SNV	Intronic; Promoter	ALK	NM_004304.5; ENST00000642122.1; ENST00000389048.8; NM_001353765.2	c.3068-9G>T; c.-2078G>T																									135
2	29225587	29225587	p23.2	G	T	SNV	Intronic; Promoter	ALK	NM_004304.5; ENST00000642122.1; ENST00000389048.8; NM_001353765.2	c.-2091C>A; c.3068-22C>A																															90
2	29225604	29225604	p23.2	C	A	SNV	Intronic; Promoter	ALK	NM_004304.5; ENST00000642122.1; ENST00000389048.8; NM_001353765.2	c.3068-39G>T; c.-2108G>T																	90
2	29225606	29225606	p23.2	G	A	SNV	Intronic; Promoter	ALK	NM_004304.5; ENST00000642122.1; ENST00000389048.8; NM_001353765.2	c.-2110C>T; c.3068-41C>T													90
2	29225661	29225661	p23.2	C	A	SNV	Intronic; Promoter	ALK	NM_004304.5; ENST00000642122.1; ENST00000389048.8; NM_001353765.2	c.3068-96G>T; c.-2165G>T			90																														6818
2	29225689	29225689	p23.2	C	A	SNV	Intronic; Promoter	ALK	NM_004304.5; ENST00000642122.1; ENST00000389048.8; NM_001353765.2	c.3068-124G>T; c.-2193G>T																											90
2	29225696	29225696	p23.2	C	A	SNV	Intronic; Promoter	ALK	NM_004304.5; ENST00000642122.1; ENST00000389048.8; NM_001353765.2	c.3068-131G>T; c.-2200G>T							90																														5575
2	29225698	29225698	p23.2	C	A	SNV	Intronic; Promoter	ALK	NM_004304.5; ENST00000642122.1; ENST00000389048.8; NM_001353765.2	c.-2202G>T; c.3068-133G>T																							90
2	29225727	29225727	p23.2	C	A	SNV	Intronic; Promoter	ALK	NM_004304.5; ENST00000642122.1; ENST00000389048.8; NM_001353765.2	c.3068-162G>T; c.-2231G>T																									90
2	29225737	29225737	p23.2	C	A	SNV	Intronic; Promoter	ALK	NM_004304.5; ENST00000642122.1; ENST00000389048.8; NM_001353765.2	c.3068-172G>T; c.-2241G>T																			90
2	29225740	29225740	p23.2	G	T	SNV	Intronic; Promoter	ALK	NM_004304.5; ENST00000642122.1; ENST00000389048.8; NM_001353765.2	c.3068-175C>A; c.-2244C>A																									90
2	29225750	29225750	p23.2	G	T	SNV	Intronic; Promoter	ALK	NM_004304.5; ENST00000642122.1; ENST00000389048.8; NM_001353765.2	c.-2254C>A; c.3068-185C>A																									90
2	29225769	29225769	p23.2	G	A	SNV	Intronic; Promoter	ALK	NM_004304.5; ENST00000642122.1; ENST00000389048.8; NM_001353765.2	c.3068-204C>T; c.-2273C>T																				90	90
2	29225777	29225777	p23.2	G	T	SNV	Intronic; Promoter	ALK	NM_004304.5; ENST00000642122.1; ENST00000389048.8; NM_001353765.2	c.3068-212C>A; c.-2281C>A			90																														7796
2	29225802	29225802	p23.2	G	T	SNV	Intronic; Promoter	ALK	NM_004304.5; ENST00000642122.1; ENST00000389048.8; NM_001353765.2	c.-2306C>A; c.3068-237C>A																															116
2	29225805	29225805	p23.2	G	T	SNV	Intronic; Promoter	ALK	NM_004304.5; ENST00000642122.1; ENST00000389048.8; NM_001353765.2	c.3068-240C>A; c.-2309C>A									116																														7574
2	29225830	29225830	p23.2	C	A	SNV	Intronic; Promoter	ALK	NM_004304.5; ENST00000642122.1; ENST00000389048.8	c.-2334G>T; c.3068-265G>T									90																														7138
2	29225839	29225839	p23.2	T	A	SNV	Intronic; Promoter	ALK	NM_004304.5; ENST00000642122.1; ENST00000389048.8	c.3068-274A>T; c.-2343A>T																															90
2	29225845	29225845	p23.2	G	T	SNV	Intronic; Promoter	ALK	NM_004304.5; ENST00000642122.1; ENST00000389048.8	c.3068-280C>A; c.-2349C>A																											116
2	29225858	29225858	p23.2	G	A	SNV	Intronic; Promoter	ALK	NM_004304.5; ENST00000642122.1; ENST00000389048.8	c.-2362C>T; c.3068-293C>T																						134	116
2	29225865	29225865	p23.2	G	A	SNV	Intronic; Promoter	ALK	NM_004304.5; ENST00000642122.1; ENST00000389048.8	c.3068-300C>T; c.-2369C>T														82										142	126
2	29225865	29225865	p23.2	G	T	SNV	Intronic; Promoter	ALK	NM_004304.5; ENST00000642122.1; ENST00000389048.8	c.3068-300C>A; c.-2369C>A			90																														7115
2	29225881	29225881	p23.2	G	A	SNV	Intronic; Promoter	ALK	NM_004304.5; ENST00000642122.1; ENST00000389048.8	c.3068-316C>T; c.-2385C>T																											90
2	29225894	29225894	p23.2	C	T	SNV	Intronic; Promoter	ALK	NM_004304.5; ENST00000642122.1; ENST00000389048.8	c.-2398G>A; c.3068-329G>A		860	509	871	527									910	524			878	520	819	484											2264	6420	6224	6747
2	29225895	29225895	p23.2	G	A	SNV	Intronic; Promoter	ALK	NM_004304.5; ENST00000642122.1; ENST00000389048.8	c.3068-330C>T; c.-2399C>T																								90	116
2	29225903	29225903	p23.2	C	A	SNV	Intronic	ALK	NM_004304.5; ENST00000389048.8	c.3068-338G>T															90
2	29225917	29225917	p23.2	G	T	SNV	Intronic	ALK	NM_004304.5; ENST00000389048.8	c.3068-352C>A																											90
2	29225920	29225920	p23.2	C	G	SNV	Intronic	ALK	NM_004304.5; ENST00000389048.8	c.3068-355G>C						90	90																													1781	5207
2	29225960	29225960	p23.2	G	T	SNV	Intronic	ALK	NM_004304.5; ENST00000389048.8	c.3068-395C>A																															90
2	29225969	29225969	p23.2	C	A	SNV	Intronic	ALK	NM_004304.5; ENST00000389048.8	c.3068-404G>T							104																														6145
2	29225980	29225980	p23.2	C	G	SNV	Intronic	ALK	NM_004304.5; ENST00000389048.8	c.3068-415G>C						889	520	937	540	798	478	696	432	942	545	863	517	907	540			916	534	942	546			987	564	933	540					1944	5978	2856	8149
2	29225984	29225984	p23.2	G	T	SNV	Intronic	ALK	NM_004304.5; ENST00000389048.8	c.3068-419C>A																											90
[truncated: 11,821 more rows]
[truncated: 71 more columns]
