# Supplementary material for: Analytical Performance of the Avida Duo Assay for Simultaneous Mutation and Methylation Profiling in Circulating Cell-Free DNA
Source: Cancers (Basel). 2026 Jun 23;18(13):2022. doi: 10.3390/cancers18132022 (PMC13359521; doi:10.3390/cancers18132022)
Supplement: Supplementary file 1 [file cancers-18-02022-s001.zip › Table S3 Cohort 1 methylation.xlsx]

## Sheet: Methylation summary
Supplementary Table 3: Cohort 1 methylation
Chromosome	Start position	End position	nearest_gene	distance_to_gene	promoter_overlap	nearest_promoter_gene	distance_to_promoter	1	2a	3	4	5	6	7	8	9	10	11	12	13	14
1	1033756	1033997	AGRN	0	FALSE	AGRN	13436	0.427851	0.033637	0.0602323	0.0515947	0.0146967	0.0311787	0.0383673	0.0402813	0.0342457	0.0353267	0.0220866	0.0879325	0.0349558	0.018363
1	1540183	1540469	ENSG00000299413	0	TRUE	TMEM240	0	0.02076	0.016117	0.021623	0.0111074	0.0108268	0.0132421	0.0162602	0.0132972	0.0139581	0.0127692	0.0198511	0.0291184	0.0137552	0.0132899
1	1540236	1540417	ENSG00000299413	0	FALSE	TMEM240	7	0.0191415	0.0160684	0.020114	0.0118665	0.010296	0.0122563	0.01469	0.0132951	0.013843	0.0118694	0.0198169	0.0271143	0.0141551	0.0100724
1	1630371	1630664	MIB2	0	TRUE	MMP23B	0	0.444004	0.0431721	0.0908676	0.0245631	0.0176496	0.0299736	0.0430608	0.0492782	0.0214488	0.0202303	0.0227229	0.0735151	0.0444655	0.0292718
1	1630842	1631124	MIB2	231	TRUE	MMP23B	0	0.506234	0.107748	0.138397	0.122311	0.0985325	0.113672	0.124764	0.12895	0.128521	0.0955376	0.0926184	0.150532	0.10229	0.130066
1	1631194	1631435	MMP23B	229	TRUE	MMP23B	0	0.540598	0.15542	0.173798	0.189077	0.124628	0.163185	0.164507	0.171871	0.177356	0.158406	0.153253	0.189771	0.136673	0.17785
1	2530301	2530542	ENSG00000272449	0	TRUE	HES5	0	0.39864	0.0159785	0.0172068	0.0205288	0.0214608	0.0165975	0.018422	0.017286	0.0122354	0.0172308	0.0157919	0.0544272	0.0133628	0.0167785
1	3247702	3247995	PRDM16	0	FALSE	ENSG00000306439	32555	0.0899539	0.052553	0.0525317	0.0377723	0.0423125	0.0352049	0.0586086	0.0460085	0.0355761	0.0727927	0.0474982	0.0536892	0.0508929	0.0923926
1	3598272	3598513	MEGF6	0	FALSE	MEGF6	12830	0.0661896	0.247867	0.247553	0.107322	0.0915565	0.0804416	0.138938	0.185091	0.182815	0.137059	0.125945	0.162289	0.234387	0.117488
1	3650787	3651128	WRAP73	0	TRUE	TP73	0	0.210884	0.0559352	0.0604974	0.0714493	0.0675011	0.058618	0.0504866	0.0583355	0.0545312	0.0545635	0.0477256	0.0819736	0.0515147	0.0577386
1	3650993	3651234	WRAP73	0	TRUE	TP73	0	0.245488	0.0605279	0.0850185	0.0960122	0.0637074	0.0594406	0.0667996	0.0666914	0.0591865	0.0564244	0.0556515	0.0975165	0.0656566	0.0710059
1	3651006	3651222	WRAP73	0	TRUE	TP73	0	0.245488	0.0605279	0.0850185	0.0960122	0.0637074	0.0594406	0.0667996	0.0666914	0.0591865	0.0564244	0.0556515	0.0975165	0.0656566	0.0710059
1	3651023	3651204	WRAP73	0	TRUE	TP73	0	0.246363	0.0648935	0.0920551	0.104845	0.0617463	0.0623846	0.0718458	0.069828	0.0630876	0.0608132	0.057696	0.100059	0.0679157	0.0734638
1	4653841	4654082	AJAP1	526	TRUE	AJAP1	0	0.480228	0.0449016	0.0446466	0.0468551	0.0426941	0.0590123	0.0473918	0.0525821	0.0452205	0.0391046	0.0431141	0.0702268	0.0519468	0.0467405
1	4653861	4654062	AJAP1	546	TRUE	AJAP1	0	0.487559	0.0457087	0.0429308	0.0469659	0.04536	0.0573178	0.0486965	0.0531638	0.0442204	0.0390674	0.0413126	0.0715879	0.051631	0.0484234
1	12063536	12063727	TNFRSF8	0	FALSE	TNFRSF8	33	0.0414057	0.0256838	0.0312735	0.022318	0.0212966	0.0284091	0.0309371	0.0285495	0.0250448	0.0231959	0.0244096	0.0263394	0.0267287	0.0285836
1	13513190	13513391	ENSG00000259961	0	TRUE	ENSG00000259961	0	0.0314369	0.0277788	0.0331602	0.0251783	0.0223695	0.0264941	0.0302055	0.0291986	0.0332205	0.0238988	0.0273373	0.0281002	0.0260246	0.0255211
1	14598867	14599169	KAZN	0	FALSE	ENSG00000302124	44417	0.0164298	0.0175862	0.0180417	0.0188093	0.0191693	0.0168161	0.0200281	0.0160794	0.0185138	0.0160083	0.0188183	0.0206933	0.0201777	0.0186594
1	15758978	15759266	FBLIM1	0	TRUE	ENSG00000297277	0	0.0193231	0.0155201	0.0237711	0.0139202	0.0133085	0.0135716	0.016177	0.015873	0.0158801	0.014714	0.0161069	0.0454984	0.0167547	0.015661
1	16162467	16162708	EPHA2-AS1	0	FALSE	EPHA2	4397	0.109965	0.0438054	0.0992155	0.0434783	0.0527321	0.0374813	0.0455986	0.0650338	0.058462	0.027541	0.031905	0.0869188	0.0631087	0.0369767
1	16226888	16227129	ANO7L1	0	FALSE	ANO7L1	698	0.483887	0.282867	0.190997	0.241116	0.162827	0.22613	0.19431	0.184473	0.169612	0.1015	0.192563	0.234411	0.1286	0.278454
1	16226934	16227175	ANO7L1	0	FALSE	ANO7L1	652	0.452295	0.224517	0.156171	0.201473	0.12521	0.196052	0.151888	0.150526	0.128777	0.0801978	0.15446	0.203209	0.0967424	0.233712
1	18630550	18630858	PAX7	0	TRUE	PAX7	0	0.106818	0.0453059	0.0430743	0.0375204	0.0596708	0.0786667	0.0353574	0.0490129	0.0435218	0.0455927	0.0417495	0.0492333	0.0301075	0.0446841
1	18630583	18630824	ENSG00000300147	0	TRUE	PAX7	0	0.107789	0.0449605	0.0431034	0.038206	0.060166	0.0798898	0.0345098	0.0503145	0.0441026	0.0450311	0.0428571	0.0478589	0.0301432	0.0459588
1	18630593	18630814	ENSG00000300147	0	TRUE	PAX7	0	0.107789	0.0449605	0.0422778	0.038206	0.060166	0.0798898	0.0345098	0.0503145	0.0441026	0.0450311	0.0422056	0.0478589	0.0301432	0.0444444
1	20343327	20343568	VWA5B1	0	FALSE	ENSG00000226664	18139	0.149815	0.0963058	0.113645	0.0964239	0.0799017	0.109176	0.0929315	0.0843915	0.109326	0.0963773	0.0831468	0.122568	0.0877701	0.103683
1	20343362	20343603	VWA5B1	0	FALSE	ENSG00000226664	18174	0.115753	0.068696	0.0902883	0.0726472	0.0626424	0.0860215	0.0688783	0.0632823	0.0812495	0.0842194	0.0677633	0.0913632	0.0684239	0.0760064
1	20552464	20552888	FAM43B	0	TRUE	FAM43B	0	0.0499593	0.0230148	0.0262485	0.0193619	0.0216685	0.0181259	0.0177512	0.0177268	0.0231167	0.0183424	0.0187248	0.0233181	0.022714	0.0195445
1	20553750	20554069	FAM43B	0	FALSE	FAM43B	977	0.103013	0.045692	0.0594081	0.0486662	0.0414089	0.0564505	0.0513547	0.0507505	0.0496645	0.0418799	0.0555243	0.0542101	0.0489986	0.049655
1	21814431	21814612	LDLRAD2	0	FALSE	LDLRAD2	1966	0.426313	0.021128	0.0278997	0.020301	0.0162225	0.0127448	0.0157618	0.0141237	0.0178027	0.0180273	0.0133313	0.0579323	0.0164554	0.0157809
1	24322086	24322327	GRHL3	0	TRUE	GRHL3-AS1	0	0.0108366	0.0129393	0.0113595	0.0128992	0.00786473	0.0153308	0.0131533	0.0160465	0.011726	0.0129765	0.0120849	0.0134514	0.0133182	0.0133185
1	24929609	24929850	RUNX3	0	FALSE	MIR6731	8192	0.0203343	0.0153427	0.0246728	0.0147034	0.0103751	0.0136372	0.0136874	0.017192	0.0120088	0.011796	0.0127296	0.0219016	0.0184161	0.012921
1	26225135	26225376	ENSG00000306815	0	FALSE	ENSG00000278572	2658	0.179357	0.0415149	0.0477087	0.0426065	0.0432968	0.0495086	0.0606597	0.0829361	0.0565502	0.0519649	0.0555083	0.084022	0.0517218	0.0530279
1	26360122	26360303	CRYBG2	41	TRUE	CRYBG2	0	0.0225468	0.0263682	0.0251907	0.0204082	0.012749	0.0221193	0.0207052	0.0231638	0.0215766	0.0157563	0.0183206	0.0365957	0.0239282	0.018024
1	26409249	26409530	LIN28A	1286	TRUE	LIN28A	0	0.0400265	0.0334301	0.0424056	0.0258112	0.0364372	0.0260116	0.0399254	0.0355049	0.0348235	0.0467033	0.0393391	0.0533007	0.0403254	0.0497238
1	27360493	27360674	MAP3K6	0	FALSE	MAP3K6	6098	0.508798	0.0512294	0.0798729	0.0794729	0.0275387	0.0773223	0.0544965	0.0674242	0.0409462	0.0301747	0.0404334	0.103044	0.0469226	0.0262367
1	31703983	31704224	COL16A1	0	TRUE	COL16A1	0	0.409187	0.0257549	0.0482103	0.0367713	0.0241935	0.0211429	0.0331547	0.0328424	0.0316653	0.0191061	0.0258706	0.0562677	0.0334412	0.0325291
1	33472441	33472632	ZSCAN20	0	TRUE	ZSCAN20	0	0.00946372	0.0116013	0.00403226	0.00772376	0.00414938	0.0263158	0.0141257	0.00990099	0.00825959	0.0132013	0.00847458	0.0141443	0.0131349	0.0136565
1	34165027	34165509	CSMD2	0	TRUE	C1orf94	0	0.0502813	0.0155372	0.0190397	0.0156337	0.0144465	0.0156188	0.0189636	0.0156312	0.0152955	0.0139792	0.0162976	0.0273417	0.0155754	0.0179634
1	34176843	34177084	C1orf94	0	FALSE	CSMD2	9000	0.29273	0.0865501	0.0997075	0.0825178	0.0673587	0.0844037	0.110773	0.0890883	0.103176	0.0920257	0.08397	0.106626	0.0885658	0.118136
1	34176999	34177250	C1orf94	0	FALSE	CSMD2	9156	0.320189	0.0868066	0.0881409	0.0916246	0.0751923	0.0846117	0.118478	0.0864562	0.103559	0.10423	0.0831955	0.0969882	0.0859258	0.117671
1	35577286	35577578	TFAP2E	0	FALSE	TFAP2E-AS1	30	0.475808	0.0179437	0.0256626	0.0280924	0.010644	0.0114147	0.0189243	0.0278793	0.0159642	0.0178908	0.0201216	0.0793309	0.0171656	0.0152753
1	37033768	37034050	GRIK3	0	FALSE	GRIK3	265	0.038486	0.0338031	0.0329661	0.0340675	0.0266509	0.0349441	0.0410934	0.031418	0.0314254	0.0300421	0.0275317	0.0345789	0.0315851	0.0421774
1	37034641	37034943	GRIK3	125	TRUE	GRIK3	0	0.0317913	0.0200096	0.0222197	0.0206765	0.0204298	0.0160395	0.0214451	0.0174455	0.0176541	0.0156076	0.0194211	0.0286412	0.0194084	0.0212525
1	37735169	37735410	EPHA10	0	FALSE	Y_RNA	2444	0.169281	0.227045	0.192442	0.262971	0.176678	0.222134	0.232562	0.21857	0.150016	0.23927	0.311928	0.213766	0.239137	0.278024
1	37735169	37735410	EPHA10	0	FALSE	Y_RNA	2444	0.169281	0.227045	0.192442	0.262971	0.176678	0.222134	0.232562	0.21857	0.150016	0.23927	0.311928	0.213766	0.239137	0.278024
1	38559457	38559698	ENSG00000308042	0	TRUE	ENSG00000309413	0	0.448722	0.0252492	0.047648	0.0376127	0.0107914	0.0220234	0.0209877	0.0416667	0.0376943	0.0264193	0.034398	0.0687212	0.0376832	0.0171898
1	39080880	39081121	MACF1	194	TRUE	MACF1	0	0.243074	0.0760773	0.104156	0.0635478	0.0706697	0.0825614	0.097659	0.077135	0.0806796	0.0626735	0.0596935	0.113218	0.0807376	0.0673971
1	39672217	39672458	ENSG00000293757	0	TRUE	ENSG00000293757	0	0.284521	0.0194257	0.0404521	0.0218045	0.0222793	0.0291383	0.0199622	0.0176263	0.0232635	0.0314784	0.0228721	0.0702909	0.0240128	0.0308155
1	39683952	39684193	HPCAL4	0	FALSE	PPIE	5988	0.503217	0.112714	0.168672	0.106772	0.0803987	0.139296	0.104728	0.142686	0.169055	0.0899908	0.108869	0.195607	0.0960995	0.12463
1	40884252	40884433	ENSG00000308047	0	TRUE	ENSG00000308047	0	0.459477	0.0339862	0.0592218	0.0514963	0.036382	0.0443235	0.0376134	0.0513018	0.0490708	0.0405046	0.0269584	0.101668	0.0476434	0.0463839
1	42785312	42785493	TMEM269	0	TRUE	TMEM269-DT	0	0.0662958	0.03487	0.0440404	0.0243094	0.0184211	0.0270463	0.0289449	0.0205177	0.0217855	0.0495266	0.0313308	0.0800937	0.0304006	0.0208237
1	42785462	42785703	TMEM269	0	TRUE	TMEM269-DT	0	0.0848771	0.043042	0.06616	0.0236967	0.034632	0.0239234	0.0337602	0.0320557	0.0208226	0.0282158	0.029749	0.0901026	0.0317401	0.026455
1	44407457	44407658	RNF220	0	FALSE	RNF220	2072	0.249619	0.0167285	0.0208994	0.0135465	0.0119134	0.0118418	0.0138347	0.0157063	0.0137978	0.0146959	0.0156377	0.0377102	0.0167762	0.0149214
1	45327153	45327344	HPDL	0	FALSE	HPDL	58	0.297916	0.0305012	0.0376642	0.0249626	0.0341918	0.0314936	0.0227498	0.0262913	0.0224268	0.0195288	0.022548	0.0725275	0.0212117	0.0181207
1	45327158	45327339	HPDL	0	FALSE	HPDL	63	0.310314	0.0273513	0.0379076	0.0226976	0.0322906	0.0295652	0.0208885	0.0259565	0.021863	0.0195122	0.0212166	0.070319	0.0196413	0.0171656
1	46448236	46448477	LINC01398	0	FALSE	LINC01398	2640	0.329655	0.0150425	0.017835	0.0176911	0.0108794	0.0153777	0.0147976	0.0120065	0.0133276	0.0115189	0.013951	0.0403654	0.0150329	0.0183756
1	46485509	46485839	ENSG00000302942	0	FALSE	DMBX1	1982	0.386192	0.0447144	0.0518695	0.0460861	0.0543722	0.0433705	0.0509835	0.0533049	0.0558722	0.0336442	0.0469558	0.0933536	0.0501089	0.0566502
1	46493037	46493278	DMBX1	0	FALSE	ENSG00000302942	1818	0.519986	0.0785022	0.111757	0.0989583	0.0708447	0.0749108	0.0658784	0.0844504	0.0712092	0.067938	0.0564318	0.113636	0.073499	0.10589
1	47229127	47229368	ENSG00000226252	0	FALSE	ENSG00000307358	1846	0.485062	0.0480388	0.0582061	0.0464661	0.0323069	0.0427984	0.0427625	0.0554966	0.0436989	0.0539804	0.0362502	0.110391	0.0410168	0.0303616
1	47231980	47232231	ENSG00000307375	0	TRUE	ENSG00000307375	0	0.30189	0.0148388	0.0279427	0.023431	0.00868056	0.0140587	0.0120724	0.0161342	0.0142566	0.00975927	0.0116144	0.0478999	0.0112726	0.00900639
1	47232015	47232196	ENSG00000307375	0	TRUE	ENSG00000307375	0	0.330811	0.0166806	0.0346562	0.0255176	0.00864553	0.0156098	0.0113693	0.020749	0.0155139	0.0124481	0.0133333	0.0648288	0.0124769	0.00836614
1	47232165	47232406	ENSG00000307375	0	TRUE	ENSG00000307375	0	0.401497	0.0193639	0.028131	0.0230997	0.0191135	0.0160142	0.014819	0.0200418	0.0171974	0.0124036	0.0162077	0.052867	0.0176471	0.0140041
1	47434439	47434680	ENSG00000307814	0	TRUE	FOXD2-AS1	0	0.54561	0.14247	0.167369	0.140634	0.119142	0.148559	0.153994	0.105539	0.12622	0.135021	0.100562	0.237611	0.124026	0.0953711
1	47445069	47445350	FOXD2	4377	FALSE	FOXD2	6825	0.421743	0.0424528	0.0446996	0.0499144	0.0326714	0.0344828	0.0304703	0.0350435	0.0423889	0.0421386	0.0394993	0.0847458	0.0311025	0.0378686
1	47533233	47533474	ATP6V0E1P4	16721	FALSE	ATP6V0E1P4	14721	0.29599	0.0253729	0.0315726	0.0166842	0.012024	0.0197087	0.021061	0.0223547	0.020996	0.0143208	0.0160448	0.0200573	0.013894	0.0194881
1	47533371	47533612	ATP6V0E1P4	16583	FALSE	ATP6V0E1P4	14583	0.276622	0.0198748	0.0286551	0.0190825	0.0115258	0.017257	0.0171821	0.0155776	0.0157366	0.0130719	0.0180822	0.0151728	0.0131834	0.020993
1	47533401	47533582	ATP6V0E1P4	16613	FALSE	ATP6V0E1P4	14613	0.288963	0.0193681	0.0255875	0.0173086	0.00982456	0.0129797	0.0158377	0.0142266	0.013798	0.013481	0.0191295	0.0152174	0.0122012	0.0217749
1	48471633	48471874	ENSG00000308324	0	FALSE	SPATA6	205	0.0214911	0.0220005	0.0277978	0.0145166	0.0178359	0.0110638	0.0194277	0.0171577	0.0211457	0.0218659	0.0177921	0.0290587	0.0200267	0.0192809
1	48776794	48777121	BEND5	0	TRUE	BEND5	0	0.00802783	0.0126159	0.0190593	0.0109763	0.0125392	0.0127431	0.0139421	0.0134486	0.0112897	0.0142764	0.0101101	0.0314562	0.010282	0.0125433
1	50047922	50048113	ELAVL4	0	FALSE	AGBL4	21967	0.204568	0.0418394	0.0423134	0.0496017	0.0278472	0.0337359	0.0374952	0.041762	0.0350709	0.0361811	0.0370104	0.066748	0.0333677	0.0387864
1	50047966	50048207	ELAVL4	0	FALSE	AGBL4	22011	0.16537	0.038862	0.0380547	0.0460633	0.0216488	0.0297006	0.0337294	0.038839	0.0328774	0.0318075	0.0350027	0.0646155	0.0334055	0.0360641
1	50047994	50048235	ELAVL4	0	FALSE	AGBL4	22039	0.157954	0.0382284	0.0373101	0.045242	0.0213666	0.0278634	0.0339294	0.0390452	0.0322933	0.0313273	0.0341488	0.0647595	0.0326434	0.0349594
1	50415410	50415651	DMRTA2	1898	FALSE	FAF1-AS1	1529	0.514244	0.0957147	0.106856	0.106171	0.0740276	0.119297	0.0789545	0.082529	0.0969813	0.0826469	0.0853806	0.120624	0.0812608	0.0868984
1	50415710	50415951	DMRTA2	1598	FALSE	FAF1-AS1	1229	0.426709	0.0366824	0.0415587	0.0520584	0.0303941	0.0363685	0.0385886	0.0403543	0.0391181	0.0299824	0.036988	0.0729896	0.0370293	0.0548533
1	50416192	50416433	DMRTA2	1116	FALSE	FAF1-AS1	747	0.471563	0.0438398	0.0519705	0.0601042	0.0330113	0.0393271	0.0417286	0.0481094	0.0423258	0.0272823	0.0440896	0.0790432	0.0455595	0.0466632
1	50417537	50417831	DMRTA2	0	TRUE	FAF1-AS1	0	0.496999	0.131952	0.109058	0.121633	0.0784314	0.122078	0.0960522	0.102889	0.111718	0.0886392	0.0992063	0.158916	0.084473	0.134825
1	50417570	50417811	DMRTA2	0	TRUE	FAF1-AS1	0	0.49979	0.132871	0.112061	0.123856	0.079459	0.124	0.0963932	0.105312	0.114144	0.0925926	0.102808	0.160755	0.087395	0.13799
1	50418720	50418961	DMRTA2	0	TRUE	FAF1-AS1	0	0.0964094	0.026962	0.0326475	0.0372863	0.0219066	0.0289127	0.0282745	0.032397	0.0286558	0.0253756	0.0256756	0.0312182	0.0232024	0.0247998
1	50419569	50419810	FAF1-AS1	0	FALSE	FAF1-AS1	188	0.456208	0.0434184	0.0422658	0.0506462	0.0323034	0.0430681	0.0413601	0.0529328	0.0409346	0.0409441	0.038845	0.0793856	0.0398052	0.0495772
1	50420610	50420851	FAF1-AS1	0	FALSE	FAF1-AS1	1229	0.48443	0.072472	0.0759915	0.0692103	0.077135	0.0679095	0.0567659	0.0620199	0.0804986	0.0475847	0.0622284	0.0817236	0.0727712	0.0869912
1	50421010	50421211	FAF1-AS1	0	FALSE	FAF1-AS1	1629	0.386664	0.0272875	0.0298009	0.0331186	0.0234861	0.033574	0.0268502	0.030564	0.029376	0.0322211	0.023343	0.0561769	0.0268489	0.0278993
1	50421130	50421421	FAF1-AS1	0	FALSE	FAF1-AS1	1749	0.384679	0.0342551	0.0391142	0.0476356	0.0290753	0.0394316	0.034769	0.0374457	0.0389406	0.038121	0.0310751	0.0614367	0.0304145	0.0346857
1	50421153	50421394	FAF1-AS1	0	FALSE	FAF1-AS1	1772	0.385077	0.0319792	0.0380493	0.0476622	0.028963	0.035446	0.0334556	0.0362638	0.036908	0.0365422	0.0295849	0.0585942	0.0277053	0.0333389
1	50422818	50423019	FAF1-AS1	0	FALSE	DMRTA2	249	0.502975	0.0790564	0.0759452	0.0926343	0.0716535	0.0734379	0.0730923	0.0807737	0.0796349	0.0825306	0.0752409	0.122934	0.0713527	0.0883674
1	50423064	50423245	FAF1-AS1	0	FALSE	DMRTA2	23	0.373665	0.084961	0.0743336	0.084157	0.0598517	0.0560081	0.0748835	0.0717046	0.0601486	0.0492905	0.0481662	0.103579	0.0629591	0.0685636
1	50427329	50427610	FAF1-AS1	0	FALSE	DMRTA2	1860	0.422631	0.0437403	0.055841	0.0446429	0.053886	0.0532319	0.0430441	0.0498339	0.0504651	0.0352518	0.0428062	0.0773156	0.0334199	0.0573382
1	50427344	50427595	FAF1-AS1	0	FALSE	DMRTA2	1875	0.43117	0.0434742	0.0562264	0.0448463	0.0536131	0.0523614	0.043771	0.0496711	0.0495886	0.0348653	0.0430333	0.0777871	0.0323625	0.0576587
1	50427349	50427590	FAF1-AS1	0	FALSE	DMRTA2	1880	0.433727	0.043147	0.0561107	0.0447378	0.0513126	0.0519211	0.0430969	0.0504005	0.0480812	0.0339257	0.0425703	0.0762857	0.030837	0.056514
1	50427374	50427565	FAF1-AS1	0	FALSE	DMRTA2	1905	0.431826	0.040679	0.054254	0.0439689	0.0474968	0.0464088	0.0418189	0.0455678	0.0429549	0.0294118	0.0389273	0.0745003	0.0295741	0.054812
1	50427902	50428143	FAF1-AS1	0	FALSE	DMRTA2	2433	0.352437	0.0651874	0.0605481	0.059887	0.0537229	0.058862	0.0632203	0.0548989	0.0638116	0.0539683	0.0561931	0.0950337	0.0537545	0.0665127
1	52602397	52602638	GPX7	0	TRUE	GPX7	0	0.0424072	0.012754	0.0115579	0.0117957	0.0106467	0.0130486	0.0117154	0.010169	0.0101653	0.0124681	0.0116795	0.0324699	0.0113082	0.0133978
1	52602791	52603032	GPX7	0	FALSE	GPX7	220	0.357656	0.0242698	0.0247886	0.0260454	0.0313765	0.0146843	0.01623	0.0186947	0.0217988	0.025641	0.0278326	0.0614502	0.0225954	0.0188731
1	54542526	54542767	ACOT11	0	FALSE	ACOT11	69	0.189759	0.0270281	0.0676617	0.0183429	0.0159134	0.0157993	0.0145313	0.0342827	0.0204918	0.0237288	0.0149011	0.0626635	0.0224005	0.0147296
1	58249699	58249995	DAB1	0	FALSE	ENSG00000233216	18695	0.0718369	0.0162443	0.0185694	0.0259376	0.0168067	0.0209699	0.0259819	0.0197498	0.0139342	0.0134969	0.0155175	0.0190751	0.0173528	0.020845
1	58250081	58250452	DAB1	0	FALSE	ENSG00000233216	19077	0.348896	0.0192291	0.0216847	0.0240072	0.0234774	0.0167754	0.0217794	0.0210029	0.0144297	0.0192308	0.0152938	0.0323074	0.0196795	0.0222507
1	58250111	58250422	DAB1	0	FALSE	ENSG00000233216	19107	0.345368	0.019285	0.021202	0.0237457	0.0228817	0.0154343	0.0222352	0.0209061	0.0143997	0.0193717	0.0150446	0.0308575	0.0193975	0.0220064
1	58250328	58250489	DAB1	0	FALSE	ENSG00000233216	19324	0.382085	0.0193684	0.0272698	0.0285294	0.0290955	0.0210728	0.0192109	0.0249262	0.0143138	0.0262557	0.0138704	0.0333153	0.0222018	0.0172888
1	58576327	58576508	ENSG00000283445	0	TRUE	ENSG00000283445	0	0.335994	0.0428166	0.0631204	0.0503522	0.0368764	0.0459057	0.0424906	0.0676196	0.110256	0.0646259	0.0567182	0.0798368	0.0551277	0.0363435
1	58576513	58576694	ENSG00000283445	0	FALSE	ENSG00000283445	124	0.444951	0.0334358	0.0457996	0.0372356	0.0346241	0.0423242	0.0314479	0.0451118	0.0683689	0.0382187	0.0346942	0.0598686	0.0380015	0.0249065
1	60073589	60073830	C1orf87	0	TRUE	ENSG00000305826	0	0.161396	0.090815	0.111848	0.120449	0.10511	0.117176	0.136431	0.0763242	0.115323	0.0634297	0.0949027	0.110547	0.103054	0.110117
1	61054097	61054338	NFIA-AS2	0	FALSE	NFIA-AS2	2347	0.468232	0.0173568	0.0146991	0.0264283	0.0203046	0.0144494	0.0191308	0.0141874	0.0147851	0.0145914	0.0196534	0.0718581	0.0174627	0.0162014
1	62194798	62195039	L1TD1	0	FALSE	L1TD1	341	0.402425	0.102977	0.174185	0.166845	0.105501	0.112075	0.122751	0.148188	0.119082	0.0851534	0.122738	0.190781	0.142179	0.153441
1	62194798	62195039	L1TD1	0	FALSE	L1TD1	341	0.402425	0.102977	0.174185	0.166845	0.105501	0.112075	0.122751	0.148188	0.119082	0.0851534	0.122738	0.190781	0.142179	0.153441
1	62194798	62195039	L1TD1	0	FALSE	L1TD1	341	0.402425	0.102977	0.174185	0.166845	0.105501	0.112075	0.122751	0.148188	0.119082	0.0851534	0.122738	0.190781	0.142179	0.153441
1	62194828	62195009	L1TD1	0	FALSE	L1TD1	371	0.414992	0.111674	0.189687	0.183861	0.114685	0.118143	0.132589	0.158859	0.127841	0.0916055	0.136117	0.206604	0.153351	0.169799
1	62194832	62195073	L1TD1	0	FALSE	L1TD1	375	0.395249	0.0996176	0.165094	0.157273	0.100697	0.108984	0.116318	0.140807	0.114925	0.0835267	0.116304	0.183346	0.136307	0.145165
1	62318510	62318751	KANK4	0	FALSE	KANK4	483	0.424645	0.0986894	0.0878331	0.113897	0.0865737	0.142257	0.137209	0.107891	0.0978675	0.0703364	0.0791355	0.104133	0.102154	0.120307
1	63318693	63318874	ENSG00000293613	0	TRUE	ENSG00000305514	0	0.508593	0.197103	0.176236	0.134064	0.128972	0.184767	0.230658	0.236941	0.164541	0.1375	0.207762	0.25435	0.169128	0.192818
1	63319530	63319771	ENSG00000305514	0	TRUE	ENSG00000305514	0	0.395631	0.0560533	0.0564103	0.0542194	0.0545055	0.0562963	0.0483464	0.058011	0.0546291	0.0615152	0.0479388	0.0896987	0.0460149	0.0576237
1	63319753	63319994	ENSG00000305514	0	TRUE	ENSG00000305514	0	0.425241	0.0541796	0.0561207	0.0506407	0.0413486	0.0566572	0.0448526	0.0501646	0.0572473	0.0505774	0.0485295	0.084176	0.0483972	0.0519509
1	63320116	63320357	FOXD3-AS1	0	TRUE	LINC00466	0	0.508602	0.0774857	0.0754375	0.0928611	0.0684211	0.076756	0.0775027	0.0701459	0.0707221	0.0806916	0.0621069	0.133562	0.0725963	0.0833925
1	63320116	63320357	FOXD3-AS1	0	TRUE	LINC00466	0	0.508602	0.0774857	0.0754375	0.0928611	0.0684211	0.076756	0.0775027	0.0701459	0.0707221	0.0806916	0.0621069	0.133562	0.0725963	0.0833925
1	63322481	63322662	FOXD3	0	TRUE	FOXD3	0	0.0153119	0.0151662	0.0204863	0.0145112	0.0104914	0.0162308	0.0166134	0.0164805	0.0138144	0.0115079	0.0136327	0.0153689	0.0157496	0.0144274
1	63323739	63323920	FOXD3	0	FALSE	ENSG00000293613	626	0.0224881	0.019215	0.0350312	0.0180117	0.0174814	0.0191627	0.0192504	0.0259354	0.0184818	0.017977	0.016543	0.0263328	0.0176372	0.0175494
1	63324273	63324474	FOXD3	0	FALSE	ENSG00000293613	72	0.0568202	0.0827856	0.0970535	0.0843901	0.076327	0.0826772	0.0823018	0.0892332	0.0846296	0.0764737	0.0698941	0.0914976	0.0746508	0.0925752
1	63324283	63324464	FOXD3	0	FALSE	ENSG00000293613	82	0.0553054	0.0811062	0.095885	0.0834873	0.0760085	0.083695	0.0804332	0.0868431	0.083437	0.0773481	0.0679245	0.0900396	0.0740365	0.093361
1	63324431	63324632	FOXD3	0	TRUE	FOXD3-AS1	0	0.0493598	0.0647424	0.0796895	0.0609782	0.0671094	0.0615271	0.0717534	0.0743144	0.0658515	0.0524713	0.0569868	0.077086	0.0581514	0.0704257
1	63329915	63330286	ENSG00000300433	0	FALSE	ENSG00000300433	398	0.445007	0.0442015	0.0552436	0.040178	0.0481393	0.0465718	0.0461783	0.0561748	0.0473281	0.0612037	0.044604	0.10071	0.0429569	0.0490163
1	63329930	63330271	ENSG00000300433	0	FALSE	ENSG00000300433	413	0.44556	0.0442911	0.0559333	0.0404457	0.0488656	0.0475143	0.0462412	0.05726	0.0476096	0.0619561	0.04471	0.100632	0.0432912	0.0491718
1	63330100	63330341	ENSG00000300433	0	FALSE	ENSG00000300433	343	0.45057	0.0474835	0.0584665	0.0406699	0.0559372	0.0539906	0.0489954	0.0659701	0.052305	0.0685579	0.0460972	0.104732	0.0483231	0.0541761
1	65793301	65793502	PDE4B	0	TRUE	ENSG00000299098	0	0.0650909	0.0307856	0.0404823	0.0240964	0.0309278	0.0339893	0.0271084	0.0295578	0.0326519	0.0398922	0.0234461	0.0496109	0.0269468	0.0278828
1	66533368	66533679	SGIP1	0	TRUE	SGIP1	0	0.549832	0.0153945	0.0230548	0.0166453	0.00409836	0.0167131	0.00837209	0.0160481	0.00972591	0.00854701	0.0138067	0.0605327	0.0102273	0.0140187
1	66752284	66752625	DYNLT5	0	FALSE	DYNLT5	343	0.4983	0.0149147	0.0225564	0.0193207	0.0117012	0.0146658	0.0123909	0.0185746	0.016772	0.0188457	0.0225572	0.0645044	0.0170316	0.0131311
1	66752286	66752527	DYNLT5	0	FALSE	DYNLT5	345	0.513507	0.0148671	0.0251194	0.0181403	0.0134739	0.0131222	0.0127334	0.0167607	0.0172041	0.0208092	0.0246387	0.0672118	0.0186306	0.0138076
1	66752299	66752610	DYNLT5	0	FALSE	DYNLT5	358	0.497303	0.0146497	0.0215524	0.0192877	0.0118451	0.0148021	0.0126144	0.0183731	0.0165119	0.0178731	0.0225239	0.0641923	0.0169637	0.0134088
1	66752334	66752575	DYNLT5	0	FALSE	DYNLT5	393	0.500235	0.0136065	0.0135473	0.0191039	0.012813	0.0154308	0.0130794	0.0175791	0.0167779	0.0151057	0.0258609	0.0635035	0.0148883	0.0129789
1	66752359	66752550	DYNLT5	0	FALSE	DYNLT5	418	0.506113	0.0132374	0.0138058	0.0188169	0.01287	0.0138623	0.0128474	0.0156567	0.0160221	0.0162839	0.0269747	0.064332	0.0147639	0.0132392
1	67307599	67307780	IL12RB2	0	FALSE	IL12RB2	35	0.137931	0.0155498	0.0301899	0.0140571	0.0137872	0.0134881	0.0172304	0.0164827	0.0142144	0.01566	0.0119589	0.0416523	0.0155039	0.015959
1	69568656	69568945	LRRC7	0	FALSE	LRRC7	534	0.122338	0.0202567	0.0237569	0.0362812	0.0152905	0.0169082	0.020597	0.0142224	0.02457	0.0160275	0.0160014	0.0447475	0.0245428	0.0119982
1	75128229	75128470	LHX8	0	TRUE	LHX8	0	0.328331	0.0428372	0.0484115	0.0474696	0.03	0.0381291	0.0382492	0.0454289	0.0740062	0.0372807	0.0372737	0.0591736	0.0522515	0.0379507
1	75128236	75128477	LHX8	0	TRUE	LHX8	0	0.328331	0.0428372	0.0484115	0.0474696	0.03	0.0381291	0.0382492	0.0454289	0.0740062	0.0372807	0.0372737	0.0591736	0.0522515	0.0379507
1	75134890	75135141	LHX8	0	TRUE	ENSG00000224127	0	0.206989	0.0467186	0.0492731	0.0513505	0.0321961	0.0536965	0.036958	0.0597926	0.0452682	0.039801	0.0453904	0.0626795	0.0471531	0.0565288
1	75136382	75136583	LHX8	0	FALSE	ENSG00000224127	1323	0.0469288	0.0247442	0.0311173	0.0302296	0.0200239	0.0239833	0.026424	0.0319539	0.0296612	0.0362684	0.025138	0.0293564	0.025011	0.0293753
1	75136607	75136890	LHX8	0	FALSE	ENSG00000224127	1548	0.0954774	0.0588041	0.0649282	0.064295	0.054693	0.0572696	0.0552919	0.056848	0.0648526	0.0626675	0.0534088	0.0704288	0.0537501	0.0743887
1	75614871	75615160	ENSG00000297299	0	FALSE	ENSG00000297299	553	0.0159548	0.0164827	0.0201392	0.0177987	0.0135769	0.0155774	0.0163358	0.014624	0.0153189	0.0186501	0.0150559	0.0196048	0.0188581	0.0151914
1	76867310	76867599	ST6GALNAC5	0	TRUE	ST6GALNAC5	0	0.0159166	0.0167347	0.0187175	0.013224	0.0126582	0.00801425	0.0164866	0.0167364	0.0157324	0.0100251	0.0103498	0.0203947	0.019447	0.0210319
1	76868218	76868512	ST6GALNAC5	0	FALSE	ST6GALNAC5	571	0.340474	0.0164395	0.0195504	0.0149415	0.0106034	0.0130459	0.0169328	0.016086	0.012982	0.0100104	0.0182023	0.0198925	0.0158092	0.0138087
1	77282469	77282754	AK5	0	FALSE	ENSG00000305415	179	0.0146449	0.0167806	0.0203743	0.0146082	0.016476	0.0187069	0.0139692	0.0197316	0.0162353	0.0153113	0.0139814	0.0265597	0.0189683	0.0180256
1	79006517	79006758	ADGRL4	0	TRUE	ENSG00000308798	0	0.506816	0.172581	0.121065	0.149017	0.125757	0.132738	0.135063	0.1525	0.133954	0.142246	0.123197	0.156927	0.116969	0.19101
1	79006580	79006951	ENSG00000308798	0	TRUE	ENSG00000308798	0	0.505102	0.173434	0.12318	0.150999	0.132611	0.140113	0.131681	0.158305	0.133276	0.136334	0.129429	0.161244	0.123662	0.19356
1	79006625	79006866	ADGRL4	0	TRUE	ENSG00000308798	0	0.508821	0.182571	0.125063	0.156001	0.134138	0.147627	0.135851	0.163746	0.13886	0.141543	0.133606	0.169259	0.125419	0.200185
1	79006645	79006846	ADGRL4	0	TRUE	ENSG00000308798	0	0.507548	0.183829	0.120804	0.157232	0.123764	0.145378	0.13485	0.159782	0.138956	0.140553	0.127681	0.16958	0.121547	0.193782
1	90716862	90717203	BARHL2	0	TRUE	ENSG00000298243	0	0.0554145	0.0714605	0.0655764	0.0685886	0.0677966	0.0588688	0.0765982	0.0728208	0.0616925	0.067201	0.0546835	0.0848816	0.0640931	0.0758491
1	90716885	90717176	BARHL2	0	TRUE	ENSG00000298243	0	0.0554145	0.0714605	0.0655764	0.0685886	0.0677966	0.0588688	0.0765982	0.0728208	0.0616925	0.067201	0.0546835	0.0848816	0.0640931	0.0758491
1	90716907	90717158	BARHL2	0	TRUE	ENSG00000298243	0	0.0673077	0.0844033	0.0690335	0.0715235	0.0800562	0.0709779	0.090715	0.079863	0.0718297	0.06914	0.0596544	0.0918142	0.0707211	0.085567
1	90716907	90717158	BARHL2	0	TRUE	ENSG00000298243	0	0.0673077	0.0844033	0.0690335	0.0715235	0.0800562	0.0709779	0.090715	0.079863	0.0718297	0.06914	0.0596544	0.0918142	0.0707211	0.085567
1	90718040	90718241	ENSG00000298243	0	TRUE	ENSG00000287076	0	0.0318343	0.0382817	0.0467219	0.0558127	0.0346904	0.0381107	0.0394231	0.0430613	0.0449372	0.0387565	0.0369268	0.0583067	0.0444179	0.0366404
1	90718050	90718231	ENSG00000298243	0	TRUE	ENSG00000287076	0	0.0326613	0.03887	0.0481854	0.0582363	0.0365665	0.0387494	0.0400415	0.0445169	0.0459138	0.0403208	0.0374368	0.0592327	0.0439454	0.0382961
1	90719056	90719397	ENSG00000298243	0	TRUE	ENSG00000287076	0	0.495372	0.0645072	0.084264	0.0783514	0.0603448	0.0678426	0.077533	0.0941352	0.0699753	0.0810029	0.0545233	0.13854	0.0686353	0.104013
1	90719071	90719382	ENSG00000298243	0	TRUE	ENSG00000287076	0	0.495372	0.0645072	0.084264	0.0783514	0.0603448	0.0678426	0.077533	0.0941352	0.0699753	0.0810029	0.0545233	0.13854	0.0686353	0.104013
1	90719096	90719336	ENSG00000298243	0	TRUE	ENSG00000287076	0	0.488582	0.051685	0.0454869	0.0514469	0.0441459	0.0501859	0.0536468	0.0682508	0.0574561	0.0684211	0.0402397	0.121819	0.034749	0.066171
1	90719101	90719352	ENSG00000298243	0	TRUE	ENSG00000287076	0	0.493418	0.0626381	0.0869816	0.0766823	0.0637255	0.0720721	0.0722529	0.0916385	0.0709195	0.0827068	0.0503123	0.140666	0.0676173	0.102659
1	90719106	90719347	ENSG00000298243	0	TRUE	ENSG00000287076	0	0.487869	0.052665	0.0454545	0.0544803	0.0446809	0.0553279	0.0530504	0.0691011	0.0588524	0.0708215	0.0401914	0.125664	0.037553	0.0649459
1	90719136	90719317	ENSG00000298243	0	TRUE	ENSG00000287076	0	0.487869	0.052665	0.0454545	0.0544803	0.0446809	0.0553279	0.0530504	0.0691011	0.0588524	0.0708215	0.0401914	0.125664	0.037553	0.0649459
1	90719294	90719535	ENSG00000298243	0	TRUE	ENSG00000287076	0	0.534673	0.0945702	0.0930736	0.113599	0.0744186	0.0732648	0.083691	0.0814704	0.0696826	0.0673935	0.065073	0.133271	0.0691794	0.106353
1	90719728	90720024	ENSG00000287076	0	TRUE	ENSG00000287076	0	0.464743	0.0686985	0.0785002	0.0895062	0.060252	0.0779724	0.082939	0.0770545	0.0701152	0.066507	0.0566907	0.105892	0.0668665	0.0950556
1	90719755	90719996	ENSG00000287076	0	TRUE	ENSG00000287076	0	0.460283	0.0678171	0.079918	0.0897489	0.0631421	0.0804833	0.0856839	0.0786403	0.0705538	0.0683242	0.0571601	0.106667	0.0678616	0.098169
1	90719764	90720005	ENSG00000287076	0	TRUE	ENSG00000287076	0	0.461729	0.0681858	0.0802534	0.0903332	0.0623917	0.079887	0.0854372	0.0784265	0.0707258	0.0683131	0.0572903	0.106524	0.0678803	0.098306
1	90723490	90723731	ENSG00000287076	0	FALSE	ENSG00000287076	3714	0.540675	0.0527163	0.0757969	0.0603901	0.0438056	0.0506777	0.0416667	0.0577118	0.058578	0.0554193	0.0538903	0.0962056	0.0595023	0.0489549
1	90724902	90725243	ENSG00000287076	0	FALSE	ENSG00000287076	5126	0.18374	0.102578	0.115246	0.111898	0.0825211	0.104265	0.131339	0.105748	0.0979576	0.100188	0.0914054	0.136541	0.0964605	0.106324
1	90724917	90725228	ENSG00000287076	0	FALSE	ENSG00000287076	5141	0.18556	0.103394	0.115942	0.112511	0.0844595	0.103261	0.132343	0.104211	0.0987205	0.100986	0.0915289	0.137146	0.0969954	0.107132
1	90724952	90725193	ENSG00000287076	0	FALSE	ENSG00000287076	5176	0.1671	0.0990929	0.109814	0.109034	0.0765152	0.0993939	0.122454	0.0964411	0.090229	0.0933452	0.0841967	0.130369	0.0904783	0.0978571
1	90724982	90725163	ENSG00000287076	0	FALSE	ENSG00000287076	5206	0.170594	0.105837	0.120835	0.120496	0.0792254	0.104108	0.127679	0.103249	0.0961127	0.105626	0.091243	0.139176	0.0959119	0.101491
1	90726496	90726777	ENSG00000287076	0	FALSE	ENSG00000287076	6720	0.551481	0.0761868	0.110124	0.0812676	0.0695249	0.0806318	0.0747889	0.076393	0.0857687	0.0816327	0.098314	0.169869	0.067378	0.0771056
1	90726516	90726757	ENSG00000287076	0	FALSE	ENSG00000287076	6740	0.551481	0.0761868	0.110124	0.0812676	0.0695249	0.0806318	0.0747889	0.076393	0.0857687	0.0816327	0.098314	0.169869	0.067378	0.0771056
1	90726812	90726993	ENSG00000287076	0	FALSE	ENSG00000287076	7036	0.45524	0.0452609	0.0552314	0.0544169	0.050744	0.0398895	0.0524512	0.0558769	0.0544204	0.0411201	0.0514321	0.0851082	0.0458062	0.057176
1	90729509	90729750	ENSG00000287076	0	FALSE	ENSG00000287076	9733	0.527728	0.0476383	0.0461267	0.0480845	0.0339516	0.0419856	0.0461973	0.0454622	0.0422913	0.0391385	0.0395224	0.0988457	0.0399804	0.0527917
1	90834575	90834816	LINC02609	0	TRUE	LINC02788	0	0.538868	0.130435	0.127868	0.0982115	0.109541	0.11053	0.10153	0.148918	0.12571	0.11606	0.119199	0.177188	0.149646	0.121812
1	90835988	90836284	LINC02788	0	FALSE	LINC02788	128	0.454145	0.0426818	0.0693563	0.0614472	0.0249895	0.0355435	0.0407156	0.0504254	0.04111	0.0361564	0.0374521	0.0860666	0.0417948	0.0437288
1	90836014	90836255	LINC02788	0	FALSE	LINC02788	154	0.460915	0.0429482	0.0706215	0.0645871	0.0260441	0.0360907	0.0418382	0.0530013	0.0422009	0.0372574	0.0381827	0.0876568	0.0429182	0.0453166
1	90836014	90836255	LINC02788	0	FALSE	LINC02788	154	0.460915	0.0429482	0.0706215	0.0645871	0.0260441	0.0360907	0.0418382	0.0530013	0.0422009	0.0372574	0.0381827	0.0876568	0.0429182	0.0453166
1	92484832	92485013	GFI1	0	FALSE	GFI1	1712	0.0203012	0.0175036	0.016129	0.0160658	0.0124777	0.0152236	0.0134378	0.011713	0.0155856	0.00989283	0.0146314	0.028062	0.0169996	0.0141623
1	98045720	98045941	MIR137HG	0	TRUE	MIR2682	0	0.0352055	0.0262163	0.031114	0.0265108	0.0171939	0.022542	0.0172861	0.0213822	0.0237764	0.0120968	0.0215907	0.0313257	0.0198061	0.0293841
1	98045735	98045926	MIR137HG	0	TRUE	MIR2682	0	0.0329945	0.0255516	0.0281723	0.023741	0.0152672	0.021978	0.0167356	0.0200042	0.0224325	0.0116448	0.0201719	0.030298	0.0179872	0.0293663
1	98045818	98046129	MIR137	0	TRUE	MIR137	0	0.0325444	0.0373755	0.0330135	0.0292419	0.0218424	0.0251684	0.023072	0.0235209	0.0242151	0.021785	0.0240862	0.0360132	0.0277345	0.0271898
1	99004893	99005172	PLPPR5-AS1	0	FALSE	PLPPR5-AS1	417	0.01908	0.017004	0.0214448	0.0172725	0.0132958	0.0150245	0.0175851	0.0143825	0.0158379	0.0137706	0.0165804	0.0207941	0.0172516	0.0225173
1	109113878	109114059	ELAPOR1	0	TRUE	CFAP276	0	0.235158	0.0166394	0.0217786	0.0256824	0.0152749	0.0123457	0.0150476	0.013121	0.016036	0.0145732	0.016547	0.0611197	0.0171509	0.0133495
1	109668183	109668424	GSTM2	0	FALSE	GSTM2	635	0.495084	0.033537	0.0940748	0.0324094	0.0231171	0.0175953	0.0405081	0.0430296	0.0385106	0.0420712	0.0349233	0.0927141	0.0453503	0.0306018
1	109712090	109712331	GSTM5	0	FALSE	GSTM5	144	0.553409	0.188735	0.413948	0.0290475	0.10285	0.0631143	0.0461773	0.0397188	0.176046	0.115707	0.0258268	0.183416	0.146611	0.0197654
1	110068723	110068964	ALX3	0	FALSE	ALX3	1508	0.38762	0.0454468	0.0663373	0.0647379	0.0436447	0.0479632	0.0401837	0.067464	0.0592893	0.0631896	0.0569914	0.0920573	0.0440232	0.0417503
1	110068743	110068944	ALX3	0	FALSE	ALX3	1528	0.37969	0.0437678	0.0619293	0.064443	0.0397176	0.0435414	0.0402467	0.0646957	0.0583876	0.0605204	0.0540142	0.0884188	0.0419388	0.0424746
1	110068753	110068934	ALX3	0	FALSE	ALX3	1538	0.371747	0.0406521	0.0578902	0.0601188	0.0342857	0.0428016	0.0370112	0.0599548	0.0512882	0.0583587	0.0526593	0.0834302	0.0370508	0.0413098
1	110069332	110069513	ALX3	0	FALSE	ALX3	959	0.445092	0.0752718	0.0762216	0.0772595	0.0529164	0.0753864	0.0559136	0.0795436	0.0686045	0.0632426	0.0455301	0.12661	0.0616558	0.0748649
1	110083798	110084039	LINC01397	0	FALSE	LINC01397	960	0.470611	0.0212527	0.0338899	0.0302255	0.0197072	0.0128546	0.0194733	0.0248036	0.0173726	0.0135536	0.0244903	0.0730587	0.0256132	0.0191668
1	110130389	110130630	LINC01397	0	FALSE	ENSG00000297971	16103	0.425707	0.0309536	0.0446537	0.0333732	0.026898	0.0212438	0.042801	0.0363723	0.0372162	0.0266547	0.0381095	0.0609686	0.0366736	0.0398818
1	110130389	110130630	LINC01397	0	FALSE	ENSG00000297971	16103	0.425707	0.0309536	0.0446537	0.0333732	0.026898	0.0212438	0.042801	0.0363723	0.0372162	0.0266547	0.0381095	0.0609686	0.0366736	0.0398818
1	110674859	110675170	KCNA3	0	TRUE	KCNA3	0	0.0179785	0.0148295	0.0216633	0.0113435	0.011486	0.0129171	0.0132437	0.0155208	0.0143533	0.0121766	0.0131872	0.0174999	0.0145347	0.0112545
1	110674980	110675480	ENSG00000300042	0	TRUE	KCNA3	0	0.110929	0.043925	0.0448674	0.049482	0.02691	0.0259887	0.0450373	0.0465203	0.0409393	0.0316988	0.0314427	0.0517672	0.0347411	0.0446829
1	110675023	110675214	ENSG00000300042	0	TRUE	KCNA3	0	0.0185668	0.0146487	0.0218907	0.0116348	0.010443	0.0107311	0.011822	0.0144864	0.0139495	0.0130086	0.0123113	0.0193515	0.0145932	0.011119
1	111270858	111271099	CHIAP2	8959	FALSE	CHIAP2	6959	0.46099	0.0612034	0.0671702	0.0773499	0.0497467	0.057152	0.0532598	0.0538845	0.0757187	0.0595403	0.051868	0.104468	0.0569222	0.0777793
1	111515528	111515769	TMIGD3	0	FALSE	ADORA3	9894	0.346122	0.0408102	0.095657	0.0514497	0.0250557	0.0210182	0.0382746	0.0383673	0.0306344	0.0347714	0.0274225	0.133491	0.0353959	0.0238759
1	112722899	112723140	TAFA3	0	FALSE	TAFA3	3794	0.0815598	0.136254	0.157402	0.0568844	0.0888383	0.0925532	0.0933741	0.131658	0.105218	0.135107	0.095636	0.138894	0.127774	0.0942776
1	112744045	112744226	NUTF2P4	3868	FALSE	NUTF2P4	1868	0.143534	0.0582818	0.0520219	0.0605734	0.0790916	0.0742251	0.0651194	0.0568703	0.0785491	0.0309872	0.0559858	0.124518	0.0676407	0.0899183
1	114153691	114153982	SYT6	0	TRUE	SYT6	0	0.0297304	0.0194274	0.0249786	0.0215255	0.0183239	0.018049	0.018798	0.0202011	0.018117	0.0161426	0.0171337	0.031646	0.019166	0.0175381
1	114153954	114154265	SYT6	73	TRUE	SYT6	0	0.0282558	0.0393862	0.0434659	0.0279381	0.0418668	0.0359322	0.042735	0.0397959	0.0312649	0.0294397	0.0302918	0.0479507	0.0288177	0.0408088
1	114154014	114154205	SYT6	133	TRUE	SYT6	0	0.0257384	0.0462107	0.0498458	0.0332423	0.0558313	0.0418354	0.0501018	0.0456685	0.0338266	0.0382114	0.0385534	0.0621842	0.0324444	0.0446487
1	114154029	114154190	SYT6	148	TRUE	SYT6	0	0.0309981	0.0601538	0.0619469	0.040404	0.0710383	0.0570866	0.0692718	0.0564516	0.0449889	0.0459242	0.0471744	0.0782509	0.0427024	0.0521327
1	114154226	114154505	SYT6	345	TRUE	SYT6	0	0.066315	0.0675759	0.061072	0.0430476	0.0466403	0.0478469	0.0605944	0.0519313	0.0533626	0.0427273	0.0359531	0.10671	0.0453657	0.0652632
1	116168335	116168576	ENSG00000310413	0	FALSE	ENSG00000310380	172	0.00820793	0.0107916	0.0151731	0.0121704	0.0146444	0.00896552	0.0083668	0.00922131	0.0111569	0.0132812	0.0132616	0.0564247	0.0102302	0.00885897
1	118979924	118980105	TBX15	0	FALSE	TBX15	9251	0.143328	0.0382011	0.0368806	0.0573028	0.0257834	0.0430425	0.030875	0.0443311	0.0466305	0.0360941	0.0347288	0.0560248	0.039381	0.0308795
1	118983317	118983558	TBX15	0	FALSE	TBX15	5798	0.470553	0.106737	0.135299	0.121065	0.138737	0.110873	0.109744	0.158703	0.104036	0.115638	0.0997956	0.141783	0.12325	0.110027
1	118983347	118983528	TBX15	0	FALSE	TBX15	5828	0.490362	0.110221	0.13931	0.126147	0.141109	0.113839	0.113766	0.163447	0.10726	0.121384	0.102287	0.146135	0.127816	0.116213
1	118984339	118984580	TBX15	0	FALSE	TBX15	4776	0.410331	0.0268171	0.0356627	0.0339798	0.0182783	0.0380995	0.0267857	0.0592149	0.0257053	0.0202213	0.0266769	0.0498879	0.0290105	0.0332737
1	118984391	118984632	TBX15	0	FALSE	TBX15	4724	0.388728	0.0235966	0.026892	0.0284233	0.0158621	0.0308255	0.0241586	0.0543949	0.0207086	0.0138348	0.0223398	0.0447324	0.0207745	0.0261757
1	118984421	118984602	TBX15	0	FALSE	TBX15	4754	0.38834	0.0243789	0.026976	0.0286539	0.0180392	0.0319338	0.0251016	0.0550947	0.0212191	0.0129032	0.0233496	0.0471797	0.0212815	0.028016
1	118985007	118985378	TBX15	0	FALSE	TBX15	3978	0.42936	0.070478	0.0845372	0.0731587	0.0737606	0.0895522	0.0747808	0.12037	0.0729543	0.047836	0.0602288	0.113436	0.0745716	0.0790136
1	118985020	118985347	TBX15	0	FALSE	TBX15	4009	0.418719	0.0685476	0.0834743	0.0695187	0.0740741	0.0846774	0.0704382	0.119352	0.0730625	0.0474496	0.0576923	0.110555	0.0737259	0.0743392
1	118987876	118988169	TBX15	0	FALSE	TBX15	1187	0.0297291	0.0377082	0.0532912	0.0396389	0.0354671	0.0350909	0.0386706	0.0454156	0.0424932	0.0210924	0.0386149	0.0558724	0.0388325	0.0333267
1	118989527	118989778	TBX15	0	TRUE	TBX15	0	0.471159	0.10986	0.104746	0.0907656	0.0648536	0.109524	0.0781022	0.116938	0.0977199	0.0729783	0.0682876	0.121162	0.0938233	0.100612
1	118989562	118989743	TBX15	5	TRUE	TBX15	0	0.468327	0.123021	0.124352	0.110885	0.0686016	0.107649	0.0940734	0.131556	0.111631	0.0742574	0.0759577	0.133517	0.109344	0.122066
1	118990212	118990393	TBX15	655	TRUE	TBX15	0	0.521892	0.0334823	0.04608	0.038246	0.00993049	0.0235714	0.0194435	0.0358621	0.026662	0.0199614	0.0226453	0.0819849	0.0261111	0.0264741
1	118993086	118993457	ENSG00000226172	173	TRUE	ENSG00000308365	0	0.201566	0.0587089	0.0625287	0.077447	0.0428615	0.0515282	0.054647	0.0672277	0.0639672	0.0512821	0.0537657	0.0925651	0.0579551	0.0798437
1	118993151	118993392	ENSG00000226172	238	TRUE	ENSG00000308365	0	0.19958	0.0602258	0.0628841	0.0776237	0.044276	0.0474758	0.0553315	0.0670103	0.0654495	0.0508906	0.0568993	0.0939535	0.0557398	0.0797912
1	118993181	118993362	ENSG00000226172	268	TRUE	ENSG00000308365	0	0.195077	0.0621134	0.06529	0.08	0.0456467	0.0484891	0.0570515	0.0693873	0.0674791	0.0533691	0.0586554	0.0960024	0.0569007	0.0826075
1	118993545	118993786	ENSG00000226172	0	TRUE	ENSG00000308365	0	0.502755	0.0963727	0.137238	0.107445	0.117155	0.0957895	0.0880658	0.166549	0.104025	0.100389	0.102582	0.138567	0.131112	0.0956232
1	118999451	118999692	ENSG00000226172	0	TRUE	ENSG00000308386	0	0.54653	0.100541	0.082028	0.0820637	0.0537229	0.0816182	0.0693192	0.0858209	0.0802653	0.0717875	0.0807673	0.0947841	0.0788732	0.0770276
1	119000344	119000525	ENSG00000226172	0	TRUE	ENSG00000308386	0	0.265971	0.062222	0.0726916	0.071493	0.0620032	0.0809426	0.0658073	0.0808371	0.065046	0.0479157	0.0615861	0.0795078	0.0598362	0.101764
1	119000513	119000754	ENSG00000226172	0	TRUE	ENSG00000308386	0	0.115808	0.0599357	0.0688829	0.0612515	0.0681159	0.0597372	0.0623385	0.0568815	0.0532374	0.061373	0.053645	0.0850673	0.0508319	0.0674099
1	119000885	119001256	ENSG00000226172	0	TRUE	ENSG00000308386	0	0.0424317	0.0560943	0.0665742	0.0691203	0.0591497	0.0538991	0.0609302	0.0629459	0.0642733	0.0557587	0.0746824	0.0778761	0.0661191	0.0809019
1	119000930	119001211	ENSG00000226172	0	TRUE	ENSG00000308386	0	0.0279402	0.0435639	0.0469799	0.0414909	0.0426667	0.0509434	0.038835	0.0424857	0.0487348	0.0525547	0.0549558	0.0548476	0.0431373	0.0719656
1	119000980	119001161	ENSG00000226172	0	TRUE	ENSG00000308386	0	0.023918	0.0314548	0.0234568	0.0253623	0.0326531	0.0213415	0.0174346	0.0218978	0.0293651	0.0421546	0.0327744	0.0288104	0.0276008	0.0574713
1	119006521	119006806	ENSG00000308386	3731	FALSE	ENSG00000226172	2888	0.415822	0.0479133	0.0485787	0.0476109	0.0405324	0.0510498	0.0528358	0.04913	0.0518839	0.0387692	0.0522718	0.0803301	0.0393964	0.0489874
1	119006545	119006786	ENSG00000308386	3755	FALSE	ENSG00000226172	2912	0.410684	0.0476297	0.0475003	0.0464279	0.038126	0.0481611	0.0525362	0.0476147	0.0512187	0.0370861	0.0512282	0.0787998	0.0394921	0.0493308
1	119007478	119007659	ENSG00000308386	4688	FALSE	ENSG00000226172	3845	0.438196	0.0627028	0.0715107	0.0764664	0.0429136	0.0703297	0.0524502	0.0773742	0.0539077	0.0600298	0.0538559	0.0887891	0.0599617	0.0600997
1	147080075	147080316	RNU1-151P	204	FALSE	RNU1-151P	129	0.429883	0.0225798	0.0472072	0.0251794	0.0165624	0.0123005	0.0171016	0.0200445	0.0173193	0.0246259	0.0205656	0.0566059	0.0225684	0.0256198
1	147080105	147080286	RNU1-151P	234	FALSE	RNU1-151P	159	0.42802	0.0219661	0.0469745	0.0258495	0.0161545	0.0125628	0.0172662	0.0205829	0.016486	0.0227659	0.0201104	0.0582976	0.0231452	0.0261497
1	148309888	148310129	LINC02806	0	FALSE	ENSG00000235988	7684	0.2819	0.365265	0.553925	0.329119	0.376462	0.452128	0.268478	0.282308	0.399603	0.395863	0.282789	0.405854	0.409366	0.563104
1	148318222	148318463	LINC02806	0	TRUE	ENSG00000235988	0	0.448342	0.0263687	0.0389294	0.0309221	0.0094697	0.0264423	0.0188034	0.0189819	0.0120614	0.00516351	0.0137758	0.0485014	0.0212917	0.0159604
1	148318222	148318463	LINC02806	0	TRUE	ENSG00000235988	0	0.448342	0.0263687	0.0389294	0.0309221	0.0094697	0.0264423	0.0188034	0.0189819	0.0120614	0.00516351	0.0137758	0.0485014	0.0212917	0.0159604
1	148318252	148318433	LINC02806	0	TRUE	ENSG00000235988	0	0.458451	0.0290828	0.042887	0.0276625	0.00746269	0.0306748	0.0183424	0.0174672	0.0120653	0.00663717	0.0135458	0.0586649	0.0238532	0.0148348
1	148329476	148329717	LINC02806	0	TRUE	Y_RNA	0	0.474237	0.325772	0.450966	0.291786	0.486795	0.526649	0.364914	0.386633	0.551446	0.482095	0.248295	0.393196	0.48574	0.359446
1	148808737	148808918	PDE4DIP	0	FALSE	PDE4DIP	397	0.472727	0	0	0	0	0.0789474	0	0	0.0909091	0	0.0196078	0.2	0.0571429	0.0833333
1	151721724	151721965	RIIAD1	0	FALSE	CELF3	2920	0.107988	0.0267958	0.0371722	0.0265767	0.0303479	0.0275498	0.0297685	0.0188761	0.02494	0.0362643	0.0212549	0.0618712	0.0279405	0.0215472
1	152107911	152108152	TCHH	0	FALSE	TCHH	7092	0.284564	0.0696724	0.0894684	0.0908897	0.0577569	0.0700736	0.116853	0.144604	0.186234	0.0658683	0.102261	0.1946	0.125777	0.114453
1	152515535	152515726	CRCT1	0	FALSE	CRCT1	853	0.0534392	0.0173088	0.0255682	0.0148912	0.0150421	0.0115084	0.024307	0.0215156	0.0166667	0.0130197	0.0151656	0.0282623	0.0228981	0.0235346
1	154325720	154326003	ATP8B2	0	FALSE	ATP8B2	0	0.0192091	0.0147623	0.0189642	0.0110772	0.0106041	0.00979935	0.0103282	0.011803	0.010854	0.010929	0.0112933	0.0141546	0.0181667	0.0131889
1	154502673	154502914	TDRD10	0	TRUE	SHE	0	0.320025	0.0551122	0.0760006	0.0872564	0.0253465	0.0788177	0.0446975	0.0600725	0.0449463	0.054063	0.0682015	0.0729353	0.0670103	0.0553866
1	155320984	155321225	RUSC1	0	FALSE	RUSC1	45	0.515884	0.0458488	0.0823337	0.0650842	0.0361963	0.0274757	0.0501647	0.0407889	0.044219	0.0426667	0.0271199	0.0770925	0.0573127	0.036239
1	156388219	156388646	ENSG00000237390	0	TRUE	ENSG00000237390	0	0.0474129	0.0204658	0.0271711	0.0190701	0.0174261	0.0188731	0.0219018	0.0215809	0.0214473	0.0195328	0.0177306	0.0269585	0.0201714	0.019437
1	156388313	156388554	ENSG00000237390	0	FALSE	ENSG00000237390	20	0.0303218	0.0198416	0.026084	0.0187142	0.0161354	0.0178165	0.0198508	0.0208358	0.020175	0.0179366	0.0168364	0.0253079	0.0189889	0.0193576
1	158181057	158181308	CD1D	0	FALSE	ELL2P1	1301	0.0158153	0.0117202	0.0134451	0.0157529	0.0144231	0.0119301	0.0129268	0.009487	0.0105794	0.0123326	0.0113942	0.0169617	0.00970114	0.0103138
1	158181087	158181278	CD1D	0	FALSE	ELL2P1	1331	0.0146772	0.0122376	0.0132816	0.0139691	0.0129032	0.0116515	0.0116495	0.00914951	0.0102334	0.0125935	0.0111431	0.0144649	0.00943225	0.00921999
1	161305651	161305892	MPZ	0	FALSE	MPZ	3876	0.576448	0.0122492	0.0259644	0.0466744	0.00269542	0.0176471	0.0168472	0.0105882	0.0183774	0.015625	0.0125969	0.0463822	0.0143791	0.0138638
1	165444972	165445261	RXRG	0	TRUE	RXRG	0	0.021767	0.0224918	0.0344179	0.0365497	0.0110599	0.0198915	0.0223203	0.0200959	0.0183015	0.0199667	0.0238095	0.0639692	0.0210627	0.0255301
1	166884221	166884462	ENSG00000295096	4509	FALSE	ENSG00000295096	5236	0.143129	0.0501899	0.0619638	0.0617467	0.0487515	0.0464689	0.0556511	0.074018	0.0514428	0.0594456	0.0419894	0.0726346	0.0533902	0.0620219
1	166884444	166884685	ENSG00000295096	4732	FALSE	ENSG00000295096	5459	0.281525	0.137887	0.120626	0.0942655	0.119035	0.107817	0.0998727	0.128978	0.105151	0.112192	0.099233	0.132906	0.115345	0.125272
1	169427388	169427629	CCDC181	0	FALSE	CCDC181	32840	0.0880582	0.015622	0.0194818	0.0594106	0.0159383	0.0147321	0.0141292	0.0150269	0.0169036	0.0169158	0.0151315	0.0313766	0.0148444	0.0128418
1	169427429	169427670	CCDC181	0	FALSE	CCDC181	32799	0.0900653	0.0158197	0.0194845	0.0605055	0.0156413	0.015639	0.0144974	0.0153457	0.0171164	0.0174257	0.015944	0.0319953	0.0148936	0.0137961
1	169460293	169460534	CCDC181	0	TRUE	CCDC181	0	0.52139	0.0502618	0.0585694	0.0643819	0.035461	0.0514786	0.0338014	0.104321	0.0930858	0.0745968	0.0753093	0.0742407	0.0530494	0.0258639
1	170660268	170660509	ENSG00000308627	0	FALSE	PRRX1	218	0.555714	0.0715294	0.0671565	0.0882423	0.0562081	0.0576923	0.0648379	0.0736303	0.0757954	0.0614706	0.058342	0.109682	0.0530427	0.0693431
1	170661264	170661579	ENSG00000308627	0	TRUE	PRRX1	0	0.40471	0.0255841	0.0302762	0.0345367	0.021047	0.0193328	0.0292006	0.0287206	0.0317372	0.0253165	0.0255726	0.0603829	0.0320847	0.025311
1	170661269	170661510	ENSG00000308627	0	TRUE	PRRX1	0	0.432541	0.0265337	0.031663	0.0353095	0.0234445	0.0180337	0.0306899	0.0319125	0.0341845	0.0284064	0.0267947	0.0625109	0.0368664	0.0252477
1	170661473	170661714	ENSG00000308627	0	TRUE	PRRX1	0	0.370463	0.0356053	0.0379816	0.0475056	0.024976	0.0337159	0.0356728	0.0329125	0.0299699	0.0206061	0.0289668	0.0571632	0.0342489	0.0309327
1	170661493	170661694	ENSG00000308627	0	TRUE	PRRX1	0	0.372089	0.0369072	0.0393404	0.0492474	0.026455	0.0355573	0.0384895	0.0355372	0.0317406	0.0211765	0.0310179	0.0603191	0.03685	0.032666
1	170661503	170661684	ENSG00000308627	0	TRUE	PRRX1	0	0.370067	0.0373194	0.0397215	0.0500679	0.0263447	0.0361396	0.0393079	0.0357143	0.0323192	0.0209059	0.0314516	0.0608974	0.0368228	0.0339354
1	170668499	170668740	ENSG00000271811	0	FALSE	ENSG00000271811	918	0.430803	0.0553761	0.0585541	0.0658587	0.0571429	0.0557998	0.0490024	0.0672395	0.0534487	0.0434132	0.0510111	0.100742	0.0604419	0.0776887
1	175599379	175599620	TNR	0	FALSE	TNR-IT1	40560	0.348633	0.165348	0.161307	0.234679	0.123237	0.223072	0.122498	0.172585	0.203493	0.152573	0.144127	0.158818	0.173637	0.169
1	177164764	177164955	ASTN1	0	TRUE	ASTN1	0	0.0207547	0.0294519	0.0277281	0.0306205	0.0438596	0.0210728	0.0298507	0.0233236	0.0331525	0.0117845	0.0207254	0.0349063	0.0364267	0.0316456
1	177170870	177171179	BRINP2	0	TRUE	BRINP2	0	0.0805346	0.0314877	0.0372716	0.0373381	0.0276074	0.0362929	0.0342391	0.0335753	0.0253634	0.0187402	0.0291355	0.0407971	0.0305587	0.0273794
1	177171053	177171364	BRINP2	0	TRUE	BRINP2	0	0.068961	0.0285858	0.0297753	0.0280244	0.0244038	0.0217742	0.0306811	0.0284841	0.0242406	0.0211214	0.0238988	0.0349487	0.0270575	0.0209038
1	179575488	179575729	NPHS2	0	TRUE	RNU5F-2P	0	0.162803	0.0755305	0.0709213	0.114857	0.0625634	0.0902402	0.091477	0.0880479	0.0723441	0.0665868	0.0549553	0.08342	0.0693631	0.074331
1	179576000	179576241	RNU5F-2P	26	TRUE	RNU5F-2P	0	0.062965	0.0374776	0.0631316	0.0611485	0.0270444	0.045134	0.0415476	0.0575129	0.037067	0.0410456	0.0302241	0.0713754	0.0345938	0.0642044
1	179742806	179743268	ENSG00000243062	0	TRUE	FAM163A	0	0.0322332	0.0262384	0.0266951	0.0402329	0.0147167	0.0187874	0.025747	0.0293708	0.0309258	0.018297	0.0265507	0.0397601	0.025079	0.0313602
1	180233275	180233516	LHX4	0	FALSE	ENSG00000308436	854	0.222207	0.0617727	0.0585564	0.0738093	0.045585	0.0614321	0.0627669	0.0630534	0.0635141	0.0686103	0.0582011	0.0636542	0.0495503	0.0720579
1	183186087	183186268	LAMC2	0	TRUE	LAMC2	0	0.467841	0.108527	0.104779	0.17854	0.0705596	0.150515	0.122093	0.108133	0.126152	0.0684647	0.103552	0.147664	0.0780089	0.0959302
1	196877932	196878173	ENSG00000304869	0	FALSE	ENSG00000304869	33	0.142769	0.17487	0.133824	0.225542	0.0823666	0.112916	0.0753289	0.0897285	0.113821	0.0754448	0.0619745	0.107385	0.0938573	0.113338
1	197912643	197912894	LHX9	0	FALSE	LHX9	541	0.329258	0.0770542	0.0908153	0.0941851	0.0658307	0.0436137	0.0501645	0.0596026	0.0816452	0.0570902	0.0570147	0.091151	0.0674256	0.0947137
1	197912658	197912879	LHX9	0	FALSE	LHX9	556	0.328866	0.0780113	0.0958084	0.0881783	0.0520446	0.0474453	0.048	0.0562685	0.0861694	0.0593607	0.0632228	0.0876494	0.0691434	0.0948617
1	197918648	197918899	LHX9	0	FALSE	LHX9	6546	0.452145	0.0443038	0.0659341	0.0488889	0.0324324	0.054902	0.0383481	0.044898	0.044164	0.06	0.0588235	0.08125	0.0545906	0.0465116
1	197918653	197918894	LHX9	0	FALSE	LHX9	6551	0.452145	0.0443038	0.0659341	0.0488889	0.0324324	0.054902	0.0383481	0.044898	0.044164	0.06	0.0588235	0.08125	0.0545906	0.0465116
1	197919637	197919878	LHX9	0	FALSE	LHX9	7535	0.523426	0.0505051	0.0621091	0.0683112	0.0408163	0.0552005	0.0370961	0.0522745	0.0525243	0.0365256	0.0443715	0.0829431	0.0425043	0.045142
1	197919913	197920154	LHX9	0	FALSE	LHX9	7811	0.515564	0.0665923	0.08061	0.0933333	0.0619112	0.0767729	0.0692159	0.0783964	0.0650918	0.0527651	0.0679409	0.093964	0.0684296	0.0735952
1	200040631	200040872	NR5A2	0	FALSE	RNU6-570P	11188	0.321452	0.0465654	0.04684	0.0598612	0.0418672	0.0425395	0.0517327	0.0555627	0.0497266	0.0349345	0.0417595	0.065128	0.0415286	0.0491275
1	200042347	200042658	NR5A2	0	FALSE	RNU6-570P	9402	0.283605	0.036847	0.030642	0.0376884	0.0238411	0.0391949	0.0276437	0.0460317	0.026526	0.0189492	0.0270357	0.0573529	0.021697	0.0317628
1	200042362	200042643	NR5A2	0	FALSE	RNU6-570P	9417	0.301782	0.0335031	0.0244798	0.0365979	0.0214876	0.0249671	0.0240492	0.0426165	0.0254148	0.0166482	0.0262321	0.0544186	0.020197	0.0289057
1	200873575	200873816	GPR25	0	FALSE	GPR25	394	0.447833	0.082889	0.0922292	0.134069	0.063971	0.0723653	0.0804656	0.10153	0.0822797	0.113245	0.0620459	0.118816	0.0718324	0.0873968
1	200873662	200873863	GPR25	0	FALSE	GPR25	481	0.452712	0.075361	0.0867556	0.118076	0.0579004	0.0682806	0.0704757	0.0948637	0.0728525	0.0994641	0.0523402	0.113124	0.0647415	0.0798061
1	201540118	201540359	NAV1	0	FALSE	NAV1	936	0.0624444	0.030303	0.0743436	0.0224327	0.0151188	0.0266876	0.0271144	0.0328701	0.0248317	0.0391813	0.0215171	0.0468194	0.0323801	0.0193395
1	203075454	203075695	PPFIA4	0	FALSE	MYOG	10118	0.516194	0.0220939	0.0437576	0.0407502	0.032217	0.0244309	0.0258908	0.0251444	0.0192154	0.0172277	0.0155612	0.0494267	0.0223959	0.0146244
1	204151380	204151621	ETNK2	0	FALSE	ETNK2	223	0.282072	0.0360242	0.0602601	0.0351922	0.0448833	0.0470397	0.0459219	0.0460485	0.0513389	0.0454859	0.0343274	0.058193	0.037696	0.0481686
1	204359923	204360174	PLEKHA6	0	TRUE	ENSG00000301108	0	0.290957	0.0504969	0.0549738	0.0741042	0.017341	0.030303	0.0600462	0.0738916	0.0492264	0.0380623	0.0305486	0.0667976	0.0618056	0.0403147
1	207910946	207911237	LINC02767	0	TRUE	CD34	0	0.0197791	0.0137799	0.0194656	0.012088	0.0128242	0.0125935	0.0122802	0.016636	0.0126858	0.0116922	0.0119325	0.0228313	0.0163934	0.0132288
1	207959322	207959563	LINC02767	0	FALSE	ENSG00000296883	12773	0.369225	0.0217938	0.0273973	0.0250817	0.027441	0.0174966	0.0203084	0.0156549	0.0420316	0.0130328	0.0165823	0.0444841	0.0397905	0.017068
1	209231592	209231833	ENSG00000232537	0	TRUE	TFDP1P1	0	0.386323	0.23267	0.19113	0.248356	0.172973	0.184351	0.187154	0.195875	0.184543	0.195692	0.154365	0.23518	0.179896	0.211117
1	209231592	209231833	ENSG00000232537	0	TRUE	TFDP1P1	0	0.386323	0.23267	0.19113	0.248356	0.172973	0.184351	0.187154	0.195875	0.184543	0.195692	0.154365	0.23518	0.179896	0.211117
1	213979873	213980114	PROX1-AS1	0	FALSE	PROX1	596	0.420441	0.0526497	0.0853935	0.0768204	0.0409717	0.0508186	0.054728	0.0584101	0.0503948	0.040853	0.0431645	0.0853118	0.0570238	0.0450576
1	213980003	213980244	PROX1-AS1	0	FALSE	PROX1	466	0.423457	0.0661879	0.0962135	0.0879846	0.0534454	0.0562298	0.0651308	0.0569614	0.0545168	0.0454218	0.0536401	0.100415	0.0602822	0.0474865
1	215081673	215081914	KCNK2	0	FALSE	KCNK2	75698	0.468845	0.0271255	0.0353966	0.0449973	0.0126117	0.0242739	0.0254386	0.0295328	0.0254647	0.0214205	0.0273907	0.0583244	0.0270888	0.0181689
1	217137683	217137960	ESRRG	0	TRUE	ESRRG	0	0.435034	0.0419855	0.0499921	0.0551132	0.0353607	0.0502106	0.0514731	0.050375	0.0490711	0.0259481	0.0508655	0.0643649	0.0453317	0.0584598
1	217137702	217137943	ESRRG	0	TRUE	ESRRG	0	0.438356	0.0423077	0.0503609	0.0558579	0.0364964	0.0512479	0.0525949	0.0506751	0.0495979	0.0264151	0.0514211	0.0649427	0.045873	0.0596886
1	217137702	217137943	ESRRG	0	TRUE	ESRRG	0	0.438356	0.0423077	0.0503609	0.0558579	0.0364964	0.0512479	0.0525949	0.0506751	0.0495979	0.0264151	0.0514211	0.0649427	0.045873	0.0596886
1	219173878	219174119	LYPLAL1	0	TRUE	LYPLAL1	0	0.0107256	0.00988558	0.0102335	0.0117536	0.00683761	0.0114613	0.0119183	0.00870106	0.00973796	0.0117555	0.008867	0.0112051	0.0148459	0.0124808
1	220877013	220877254	HLX-AS1	0	FALSE	HLX	176	0.568232	0.0427587	0.0687105	0.0224294	0.026441	0.0291667	0.0200551	0.0350016	0.0214766	0.0253057	0.0202266	0.0693048	0.0357907	0.0161353
1	220881007	220881248	HLX	0	FALSE	HLX-AS1	25	0.566829	0.0547672	0.070315	0.0365385	0.0389151	0.0331299	0.0390489	0.0473538	0.0504972	0.0447871	0.0417922	0.0718578	0.0626513	0.0488644
1	220894434	220894675	ENSG00000297124	110	TRUE	ENSG00000297124	0	0.208496	0.122666	0.183473	0.134762	0.116112	0.132602	0.115934	0.182006	0.160505	0.166896	0.1291	0.175263	0.145321	0.190759
1	224617465	224617706	CNIH3-AS2	0	FALSE	CNIH3-AS2	1042	0.271003	0.0196037	0.0211564	0.0205078	0.0147002	0.02009	0.0196893	0.0214109	0.0186082	0.02051	0.0184488	0.0319374	0.0200775	0.0162071
1	225911327	225911568	ENSG00000255835	0	TRUE	LEFTY1	0	0.713739	0.432099	0.380059	0.343944	0.314583	0.499707	0.277665	0.360832	0.377222	0.294145	0.270346	0.393476	0.30584	0.309402
1	226223348	226223529	MIXL1	88	TRUE	MIXL1	0	0.0268348	0.0218288	0.0313112	0.0163562	0.0100251	0.0103337	0.017618	0.0279881	0.0162545	0.0113417	0.0166895	0.0439324	0.0188431	0.0250094
1	227560895	227561136	RNA5SP77	44	TRUE	RNA5SP77	0	0.372363	0.159765	0.192887	0.181167	0.105522	0.141055	0.115964	0.133709	0.167058	0.175971	0.112677	0.185914	0.163942	0.124198
1	227560895	227561136	RNA5SP77	44	TRUE	RNA5SP77	0	0.372363	0.159765	0.192887	0.181167	0.105522	0.141055	0.115964	0.133709	0.167058	0.175971	0.112677	0.185914	0.163942	0.124198
1	227560895	227561136	RNA5SP77	44	TRUE	RNA5SP77	0	0.372363	0.159765	0.192887	0.181167	0.105522	0.141055	0.115964	0.133709	0.167058	0.175971	0.112677	0.185914	0.163942	0.124198
1	228008392	228008633	WNT3A	0	FALSE	WNT3A	1268	0.0460267	0.0551828	0.0351872	0.0498811	0.0255901	0.0445893	0.0332208	0.033972	0.034428	0.0353044	0.0378042	0.0478732	0.0325373	0.035822
1	228059116	228059357	WNT3A	0	FALSE	LINC02809	16993	0.426452	0.143573	0.25663	0.0937693	0.143836	0.153673	0.161489	0.146044	0.184146	0.173889	0.0864721	0.174215	0.132875	0.165801
1	228059146	228059327	WNT3A	0	FALSE	LINC02809	17023	0.428145	0.15498	0.261063	0.0973366	0.150704	0.160026	0.173936	0.151628	0.187908	0.195201	0.0915397	0.1862	0.14138	0.171925
1	228060871	228061112	WNT3A	0	FALSE	LINC02809	15238	0.347908	0.0653838	0.134531	0.088769	0.0909091	0.0884615	0.0859348	0.0874087	0.0700066	0.0851419	0.073736	0.114852	0.083412	0.0674406
1	228457838	228458019	H2AC25	0	TRUE	H2BC26	0	0.0265418	0.0148978	0.0254237	0.0107411	0.0154762	0.0104167	0.0165083	0.0188598	0.0172461	0.0191441	0.0175439	0.0256714	0.0157658	0.0136766
1	228469638	228469879	ENSG00000297366	4991	FALSE	ENSG00000297366	2991	0.534597	0.158498	0.132308	0.214747	0.173601	0.136245	0.126883	0.169052	0.14371	0.140346	0.124234	0.186668	0.203013	0.154851
1	229407194	229407435	ENSG00000288862	0	TRUE	ENSG00000288862	0	0.028663	0.032515	0.034657	0.0422196	0.0267467	0.0301578	0.0343577	0.0297195	0.0277723	0.025709	0.0260875	0.0520249	0.0262867	0.0323721
1	229434089	229434310	ACTA1	0	FALSE	ACTA1	279	0.36824	0.0464772	0.0418278	0.0338431	0.0307765	0.0435057	0.0377418	0.0357907	0.0350136	0.0315934	0.0319667	0.0501488	0.0331317	0.0434264
1	231162708	231163030	TRIM67	0	TRUE	ENSG00000295849	0	0.0370015	0.0481542	0.048408	0.0578226	0.0465535	0.0452418	0.0492056	0.0508864	0.050964	0.0416373	0.045827	0.0565172	0.0444845	0.0497229
1	231163484	231163772	TRIM67	0	TRUE	ENSG00000295849	0	0.31269	0.226143	0.180061	0.114745	0.102873	0.125424	0.116436	0.202529	0.174551	0.233645	0.139741	0.147739	0.141745	0.190534
1	233904903	233905193	SLC35F3	0	FALSE	SLC35F3	27	0.0547569	0.0230815	0.0279238	0.0266994	0.0231684	0.0270382	0.0276805	0.0281066	0.0229943	0.0200174	0.0243226	0.0244936	0.0231817	0.0251187
1	234970005	234970246	LNCATV	0	TRUE	ENSG00000310513	0	0.0166947	0.0490584	0.126291	0.0475819	0.0251546	0.0481716	0.0349012	0.154422	0.0432437	0.0356381	0.0579049	0.0551976	0.067483	0.0580906
1	235650725	235650976	GNG4	0	TRUE	GNG4	0	0.417847	0.0468193	0.0408526	0.0653061	0.0510638	0.0564784	0.047619	0.0432749	0.051367	0.0410628	0.0355191	0.0773672	0.0498783	0.0485437
1	235650730	235650971	GNG4	0	TRUE	GNG4	0	0.417847	0.0468193	0.0408526	0.0653061	0.0510638	0.0564784	0.047619	0.0432749	0.051367	0.0410628	0.0355191	0.0773672	0.0498783	0.0485437
1	235650740	235650961	GNG4	0	TRUE	GNG4	0	0.428139	0.0495103	0.0397727	0.064194	0.0526316	0.0592334	0.0474834	0.044665	0.0536028	0.0429293	0.0378641	0.0803461	0.0523627	0.0511509
1	237041815	237042056	RYR2	127	TRUE	RYR2	0	0.0440816	0.0413336	0.0465896	0.0455574	0.0318589	0.0448103	0.0401294	0.0408904	0.0471552	0.0405303	0.0392491	0.0478643	0.0380256	0.0534401
1	237041895	237042096	RYR2	87	TRUE	RYR2	0	0.035177	0.0358153	0.0412587	0.0431339	0.0290185	0.0366203	0.0339315	0.0356684	0.0401502	0.0330735	0.0348358	0.0439568	0.0333362	0.0431842
1	237042009	237042210	RYR2	0	TRUE	RYR2	0	0.0262217	0.0330402	0.0432169	0.0441138	0.0330789	0.0313833	0.0340117	0.0365242	0.0342589	0.0300926	0.0265812	0.0458641	0.0293769	0.0351251
1	240093204	240093445	FMN2	0	FALSE	ENSG00000228818	51744	0.0349854	0.0325384	0.0384151	0.0784545	0.0277564	0.0374332	0.0351903	0.0290176	0.0397455	0.033261	0.0434395	0.0382368	0.0331937	0.0336134
1	242525108	242525396	PLD5	410	TRUE	PLD5	0	0.0555948	0.0385408	0.0395753	0.0346776	0.037797	0.046042	0.0315178	0.0382185	0.0327769	0.0284091	0.0354292	0.0577273	0.0359897	0.0367032
1	243482977	243483218	SDCCAG8	0	FALSE	ENSG00000236031	60313	0.434467	0.0244151	0.02578	0.0295033	0.0149323	0.0181012	0.0105662	0.0184162	0.0129714	0.00968188	0.0128205	0.0545078	0.0153605	0.0172808
1	246788940	246789181	ENSG00000293403	0	FALSE	ENSG00000293403	280	0.22523	0.173822	0.0425766	0.0193146	0.0117675	0.0283944	0.0194491	0.0332707	0.0268572	0.0325247	0.0334138	0.0387233	0.0345203	0.0189474
1	246789080	246789321	ENSG00000293403	0	FALSE	ENSG00000293403	140	0.223568	0.19118	0.0842008	0.0373654	0.0339157	0.0488467	0.0399393	0.0662883	0.0455239	0.0618417	0.0612758	0.0534104	0.0660619	0.0363152
1	247347960	247348201	ENSG00000286216	0	TRUE	ENSG00000286216	0	0.511765	0.0795161	0.130201	0.0770242	0.0711213	0.157171	0.134265	0.11415	0.203124	0.0499087	0.0426504	0.162749	0.139232	0.0893228
1	247348047	247348288	ENSG00000286216	0	TRUE	ENSG00000286216	0	0.516489	0.0841372	0.138101	0.0826896	0.0742681	0.161313	0.140971	0.120815	0.214599	0.0520924	0.0451741	0.168587	0.146017	0.0971473
1	247857260	247857631	TRIM58	0	TRUE	TRIM58	0	0.0229725	0.0161792	0.0241532	0.0158883	0.0109044	0.0156935	0.0140874	0.0166066	0.0191299	0.013337	0.0170455	0.0252985	0.017838	0.0148259
1	247857325	247857566	TRIM58	0	TRUE	TRIM58	0	0.0231426	0.0164287	0.0260201	0.016127	0.0109004	0.0145615	0.0121934	0.0179737	0.019685	0.0131179	0.0176078	0.0265518	0.018383	0.0145796
1	247857335	247857556	TRIM58	0	TRUE	TRIM58	0	0.023228	0.0164112	0.0263103	0.0164714	0.0107947	0.0141599	0.0122249	0.0185771	0.0198613	0.0130208	0.0175537	0.0261835	0.0187084	0.0147725
2	468079	468280	ENSG00000293968	407	TRUE	ENSG00000293990	0	0.144398	0.019966	0.0245051	0.0179385	0.0215228	0.0158797	0.0184065	0.0193296	0.0220693	0.0156126	0.0182274	0.0287428	0.0207266	0.0213549
2	468135	468376	ENSG00000293968	311	TRUE	ENSG00000293990	0	0.128665	0.0198215	0.022451	0.0177392	0.0186842	0.0129848	0.0178029	0.0180546	0.0200417	0.0154023	0.0165317	0.0275001	0.0209583	0.0220797
2	468228	468513	ENSG00000293968	174	TRUE	ENSG00000293990	0	0.142427	0.0192966	0.0221364	0.0185926	0.0157956	0.0121569	0.0158996	0.0187984	0.0185496	0.0169101	0.0151291	0.0269989	0.0212751	0.0250764
2	468252	468493	ENSG00000293968	194	TRUE	ENSG00000293990	0	0.142075	0.018922	0.0218985	0.0182312	0.0151872	0.0113706	0.0160248	0.0185877	0.0183574	0.0162722	0.014778	0.0264539	0.0211448	0.0255636
2	1742858	1743169	PXDN	0	TRUE	ENSG00000308082	0	0.109863	0.0153121	0.0239144	0.0156111	0.0162283	0.011976	0.0135487	0.0194421	0.018174	0.0119185	0.0143189	0.0200855	0.0178113	0.0181347
2	1744593	1745058	ENSG00000308082	0	TRUE	PXDN	0	0.0454188	0.0168881	0.0154581	0.0170788	0.0100446	0.012159	0.0179298	0.0167402	0.0254694	0.0214024	0.0162011	0.0346061	0.0230544	0.021099
2	1744637	1745008	ENSG00000308082	0	TRUE	PXDN	0	0.0449138	0.0161148	0.0154874	0.016969	0.0100806	0.0127226	0.0177763	0.016861	0.0253318	0.0222087	0.0166195	0.0345139	0.0230076	0.0218758
2	3594960	3595201	COLEC11	0	FALSE	COLEC11	1969	0.355341	0.181878	0.255296	0.285765	0.166918	0.243032	0.363232	0.261371	0.208977	0.0615554	0.223168	0.551514	0.20425	0.242279
2	5691162	5691363	LINC01248	0	TRUE	SOX11	0	0.175065	0.0211592	0.0288845	0.0258449	0.0358974	0.0174346	0.0269815	0.0220299	0.0204693	0.0346275	0.0364328	0.0432534	0.0346184	0.0273038
2	5693542	5693743	SOX11	0	TRUE	LINC01248	0	0.291178	0.0413938	0.041949	0.0572406	0.0469179	0.0471351	0.0513423	0.048953	0.0455722	0.0429065	0.0376708	0.0434108	0.0437857	0.0515152
2	5695967	5696262	ENSG00000242540	0	TRUE	ENSG00000242540	0	0.0558546	0.0217622	0.0141243	0.0143229	0.0180055	0.0113636	0.0200913	0.0132612	0.0147493	0.015978	0.0152645	0.0263385	0.0201584	0.0193322
2	9095686	9095927	ENSG00000296532	0	FALSE	ENSG00000242136	5015	0.487352	0.0321306	0.055132	0.0461439	0.0189474	0.0412844	0.0254777	0.0528771	0.0326951	0.012016	0.0212418	0.14343	0.0329843	0.017127
2	10080784	10081005	ENSG00000233502	0	TRUE	CYS1	0	0.0499217	0.0405495	0.0729142	0.051806	0.0357143	0.0390969	0.0360769	0.0448868	0.04181	0.0398874	0.03593	0.0626987	0.039689	0.0332838
2	24927025	24927266	ENSG00000309511	0	TRUE	ENSG00000309570	0	0.596335	0.0563329	0.0848485	0.0592843	0.162031	0.0735383	0.0749241	0.10055	0.0786082	0.0545977	0.0322942	0.151301	0.146465	0.0400501
2	25216121	25216362	LINC01381	6914	FALSE	LINC01381	11608	0.0247574	0.0161897	0.0270549	0.0199315	0.0198953	0.0123089	0.0136528	0.016977	0.0129218	0.0173232	0.0133425	0.0257389	0.0171828	0.0122069
2	25216121	25216362	LINC01381	6914	FALSE	LINC01381	11608	0.0247574	0.0161897	0.0270549	0.0199315	0.0198953	0.0123089	0.0136528	0.016977	0.0129218	0.0173232	0.0133425	0.0257389	0.0171828	0.0122069
2	25216151	25216332	LINC01381	6944	FALSE	LINC01381	11638	0.0251909	0.0163934	0.0268408	0.020444	0.0196802	0.0123084	0.0136606	0.0176245	0.0128648	0.0177187	0.0130189	0.0253604	0.0170363	0.0121246
2	25277427	25277668	DNMT3A	0	FALSE	MIR1301	50853	0.445839	0.0684837	0.0998167	0.0579902	0.0419776	0.0743746	0.0551012	0.072218	0.0587269	0.0398377	0.0505932	0.089472	0.0905962	0.0753025
2	26172464	26172705	GAREM2	382	TRUE	GAREM2	0	0.399049	0.0353057	0.0425714	0.0273312	0.0298786	0.0291066	0.0270235	0.0295019	0.0275719	0.0232248	0.0285332	0.0625549	0.0309082	0.031195
2	26172494	26172675	GAREM2	412	TRUE	GAREM2	0	0.411377	0.036769	0.0438392	0.0293429	0.030837	0.0316742	0.0297014	0.0307713	0.0289303	0.0230474	0.0301367	0.0651832	0.0303934	0.0337045
2	26173975	26174216	GAREM2	0	FALSE	GAREM2	687	0.495523	0.125731	0.142648	0.122011	0.0877551	0.11839	0.110359	0.139599	0.126319	0.103318	0.0916692	0.158256	0.136919	0.136992
2	26401867	26402048	DRC1	0	TRUE	DRC1	0	0.221817	0.0213685	0.0298584	0.0229956	0.0160226	0.0164566	0.0200915	0.0201584	0.0209624	0.0161623	0.0188771	0.0569476	0.0190463	0.0209321
2	27307289	27307470	UCN	0	FALSE	UCN	775	0.517241	0.104382	0.118006	0.081428	0.117002	0.126225	0.0937076	0.0906583	0.0682901	0.102795	0.113172	0.131644	0.10454	0.124636
2	27307437	27307688	UCN	0	FALSE	UCN	557	0.444328	0.149165	0.202895	0.141588	0.166915	0.12583	0.162251	0.139412	0.101863	0.152345	0.186071	0.202735	0.110976	0.172973
2	27307549	27307790	UCN	0	FALSE	UCN	455	0.427096	0.167714	0.242846	0.178659	0.170404	0.157906	0.209957	0.182904	0.112662	0.186231	0.208835	0.246357	0.129479	0.199137
2	27735527	27735778	ENSG00000289326	0	FALSE	LINC01460	16268	0.0250473	0.016058	0.0188397	0.0109145	0.0115607	0.0168768	0.0159243	0.0108982	0.0111827	0.0113792	0.0128238	0.0483151	0.0164309	0.0131719
2	28810824	28811005	SPDYA	0	TRUE	ENSG00000273233	0	0.077035	0.0226797	0.0416223	0.0229131	0.0175772	0.0209644	0.0190105	0.0237781	0.0205976	0.0201527	0.0180565	0.0313015	0.022754	0.016538
2	28810941	28811122	SPDYA	0	TRUE	ENSG00000273233	0	0.228648	0.0520429	0.0689316	0.0463515	0.0436035	0.0539633	0.0287702	0.0520493	0.0419854	0.0595238	0.0267648	0.0591769	0.0526061	0.0411789
2	31138155	31138597	GALNT14	0	FALSE	GALNT14	16405	0.0141812	0.0130633	0.0169584	0.011934	0.00954774	0.009921	0.0115876	0.011734	0.012297	0.00984548	0.0107068	0.0169813	0.0125187	0.0130543
2	38074513	38074714	CYP1B1-AS1	0	FALSE	CYP1B1-AS1	866	0.533371	0.0541977	0.0534967	0.0669844	0.0210711	0.0603514	0.0380009	0.0564311	0.0540667	0.0371831	0.0527709	0.0928144	0.0641616	0.0478949
2	38960307	38960488	ENSG00000269210	0	TRUE	ENSG00000269210	0	0.391444	0.0509831	0.0506284	0.0812225	0.0213389	0.0632552	0.0353397	0.0606852	0.0637529	0.0478041	0.0369105	0.0604699	0.0453638	0.0424574
2	40452273	40452559	SLC8A1	0	TRUE	ENSG00000288992	0	0.0797139	0.0189409	0.0218914	0.019721	0.0160477	0.0147462	0.0148418	0.0201298	0.0163879	0.0124516	0.0160299	0.0256305	0.0195851	0.016991
2	42792758	42793129	ENSG00000288886	0	TRUE	HAAO	0	0.442829	0.00979315	0.0124888	0.0160428	0.00676819	0.010538	0.0168275	0.00946372	0.0127995	0.01082	0.0184178	0.0536009	0.0139546	0.0113308
2	44802215	44802496	ENSG00000293979	0	FALSE	ENSG00000293929	343	0.127789	0.099851	0.0958904	0.104046	0.062069	0.0882353	0.110906	0.0902655	0.101671	0.0850202	0.0645161	0.113924	0.0998249	0.134529
2	44802219	44802488	ENSG00000293979	0	FALSE	ENSG00000293929	351	0.12178	0.0931065	0.0736842	0.105381	0.0681818	0.0648148	0.0883002	0.0795918	0.0819936	0.0616114	0.0460123	0.0934183	0.0794297	0.108808
2	44802260	44802451	ENSG00000293979	0	FALSE	ENSG00000293929	388	0.0992366	0.0818182	0.0609418	0.107143	0.0708661	0.0612245	0.0724638	0.0748899	0.0657439	0.0558376	0.0395387	0.0820046	0.0723684	0.106849
2	44929678	44929919	LINC01833	0	TRUE	ENSG00000278957	0	0.453596	0.06447	0.0701032	0.070135	0.0398169	0.058649	0.0596671	0.0721175	0.0626766	0.0438732	0.0575482	0.0890607	0.0589807	0.0600837
2	44930037	44930278	LINC01833	0	TRUE	ENSG00000278957	0	0.47191	0.0708115	0.0897486	0.0951659	0.0943644	0.0953693	0.0917596	0.0992176	0.0974784	0.0764393	0.0743779	0.117272	0.0816254	0.0852763
2	44932590	44932831	LINC01833	0	TRUE	ENSG00000225156	0	0.4635	0.0972311	0.0725115	0.118336	0.0533473	0.0545145	0.048483	0.0633601	0.070822	0.0522175	0.064697	0.107175	0.0613445	0.0621536
2	44933158	44933399	LINC01833	0	TRUE	ENSG00000276229	0	0.539415	0.155814	0.0798632	0.0760118	0.113665	0.0700371	0.0793169	0.0951432	0.0744209	0.08383	0.07995	0.110424	0.0681625	0.0708634
2	44933158	44933399	LINC01833	0	TRUE	ENSG00000276229	0	0.539415	0.155814	0.0798632	0.0760118	0.113665	0.0700371	0.0793169	0.0951432	0.0744209	0.08383	0.07995	0.110424	0.0681625	0.0708634
2	44944343	44944584	SIX3	0	FALSE	SIX3-AS1	1001	0.480393	0.0690359	0.0552481	0.0508381	0.0471785	0.0544401	0.0648232	0.0573051	0.0579242	0.0457143	0.055736	0.0927055	0.0574651	0.0582724
2	44944559	44944800	SIX3	0	FALSE	SIX3-AS1	785	0.446589	0.0730056	0.0599115	0.0628984	0.0707103	0.0663697	0.0782951	0.0695162	0.0631047	0.043291	0.0601693	0.0947881	0.0578123	0.0620704
2	44944579	44944780	SIX3	0	FALSE	SIX3-AS1	805	0.446105	0.0737041	0.0615758	0.0640285	0.0722524	0.0680702	0.0800292	0.070293	0.0641018	0.0431177	0.0603943	0.0960851	0.0592734	0.0637818
2	44944589	44944770	SIX3	0	FALSE	SIX3-AS1	815	0.444586	0.0744494	0.0621475	0.0647186	0.0726704	0.0690647	0.0811384	0.0706863	0.0644935	0.0424805	0.0611258	0.0963913	0.0589754	0.0645983
2	45001416	45001657	ENSG00000286728	0	FALSE	KRTCAP2P1	4803	0.0801443	0.0246132	0.0242738	0.0232817	0.0200418	0.0172362	0.0191752	0.0359467	0.0177287	0.0142892	0.0180271	0.0382873	0.0175906	0.0240838
2	45004166	45004407	ENSG00000286728	0	FALSE	SIX2	4845	0.402741	0.0331721	0.0335737	0.0342806	0.0231454	0.0274434	0.0287594	0.0291074	0.0316703	0.0342995	0.0269097	0.0658302	0.0243134	0.0300926
2	45010476	45010717	ENSG00000286728	0	TRUE	SIX2	0	0.236739	0.0626875	0.0600533	0.0557496	0.0465116	0.0571534	0.0630087	0.0594458	0.0591655	0.0543338	0.0485178	0.0977301	0.0532529	0.0580967
2	45013334	45013515	ENSG00000231156	0	FALSE	ENSG00000231156	890	0.4607	0.0555376	0.0674832	0.0827264	0.0519397	0.0568694	0.0560391	0.0619341	0.0543969	0.0384715	0.0482445	0.0887416	0.052475	0.0625338
2	47570208	47570540	KCNK12	0	FALSE	KCNK12	245	0.076186	0.0329477	0.034583	0.0422499	0.0283201	0.0316181	0.0408457	0.0295424	0.032842	0.0336431	0.0343475	0.0361906	0.0312953	0.0290145
2	50346958	50347159	NRXN1	0	FALSE	ENSG00000285548	22115	0.147074	0.0244291	0.0245113	0.0316184	0.019572	0.0270901	0.0272156	0.0269234	0.0297818	0.0243544	0.0212351	0.0387309	0.0274839	0.0298812
2	50347727	50347948	NRXN1	0	FALSE	ENSG00000285548	22884	0.0843802	0.0273641	0.031176	0.0183861	0.0184941	0.0211592	0.0286449	0.0244833	0.0282057	0.0165826	0.0273674	0.0380325	0.0271052	0.0359678
2	51032470	51032751	NRXN1-DT	0	TRUE	NRXN1-DT	0	0.0410292	0.0856664	0.0737705	0.0740484	0.0528634	0.0746269	0.0483743	0.0628312	0.0560928	0.0461285	0.0498125	0.0584975	0.0628099	0.0455696
2	51032485	51032736	NRXN1-DT	0	TRUE	NRXN1-DT	0	0.0410292	0.0856664	0.0737705	0.0740484	0.0528634	0.0746269	0.0483743	0.0628312	0.0560928	0.0461285	0.0498125	0.0584975	0.0628099	0.0455696
2	55923647	55923974	EFEMP1	0	FALSE	EFEMP1	97	0.0720888	0.0209404	0.0245604	0.0202245	0.0242097	0.0201765	0.0243471	0.0216162	0.023355	0.0139872	0.0222002	0.0392108	0.0216039	0.0340514
2	63048265	63048562	EHBP1-AS1	0	TRUE	OTX1	0	0.525303	0.0634409	0.0904033	0.085209	0.0715564	0.0561983	0.0542312	0.0829268	0.0743123	0.0408163	0.0655022	0.104721	0.0689445	0.0475185
2	63048301	63048542	EHBP1-AS1	0	TRUE	OTX1	0	0.525303	0.0634409	0.0904033	0.085209	0.0715564	0.0561983	0.0542312	0.0829268	0.0743123	0.0408163	0.0655022	0.104721	0.0689445	0.0475185
2	63053823	63054111	OTX1	0	FALSE	EHBP1-AS1	3182	0.466851	0.0299239	0.0333981	0.0257198	0.0139752	0.0303787	0.0163987	0.0353702	0.0265828	0.0290179	0.0216261	0.0433804	0.0270229	0.0199074
2	63053849	63054090	OTX1	0	FALSE	EHBP1-AS1	3208	0.464144	0.0302533	0.0343419	0.0255849	0.0145867	0.0314114	0.0167476	0.0363401	0.0272576	0.0280811	0.0216257	0.0429814	0.0272186	0.0206136
2	63053879	63054060	OTX1	0	FALSE	EHBP1-AS1	3238	0.454071	0.0277464	0.0322307	0.0247534	0.0118676	0.0308731	0.0152614	0.035035	0.0257535	0.0268336	0.0188349	0.0409192	0.0245686	0.0166032
2	63055538	63055779	OTX1	0	FALSE	ENSG00000303305	2818	0.460238	0.0453373	0.0648108	0.0606375	0.0454854	0.0390474	0.0515571	0.0616636	0.0464482	0.0392927	0.0464534	0.0816119	0.0475934	0.0541306
2	63055758	63055999	OTX1	0	FALSE	ENSG00000303305	2598	0.4244	0.0446192	0.0545259	0.0358943	0.0323176	0.03391	0.0337829	0.044047	0.0351282	0.0386895	0.030638	0.0778564	0.036001	0.0384224
2	63055788	63055969	OTX1	0	FALSE	ENSG00000303305	2628	0.42196	0.0436443	0.0538324	0.0342663	0.0331683	0.0324963	0.0332421	0.0443491	0.0340776	0.0384615	0.0295897	0.0774693	0.0355376	0.0379116
2	63056698	63056939	OTX1	0	FALSE	ENSG00000303305	1658	0.47935	0.0330451	0.0404654	0.0327808	0.0224888	0.028427	0.0219715	0.0351334	0.0248094	0.0297824	0.0266765	0.0571475	0.032967	0.0318575
2	63056728	63056909	OTX1	0	FALSE	ENSG00000303305	1688	0.47074	0.0365759	0.0413437	0.0339604	0.024952	0.0306452	0.0256477	0.0402235	0.027746	0.0326409	0.0315929	0.0587595	0.0376923	0.0393857
2	63056819	63057120	ENSG00000303305	0	FALSE	ENSG00000303305	1477	0.497087	0.0291001	0.03918	0.0271911	0.0139186	0.022242	0.0158136	0.0286334	0.0189565	0.02197	0.0211592	0.0557894	0.0232044	0.0206026
2	63056844	63057085	ENSG00000303305	0	FALSE	ENSG00000303305	1512	0.499934	0.0293317	0.0398345	0.0272451	0.0140607	0.022409	0.0157925	0.029207	0.0193029	0.0225191	0.0217298	0.0568438	0.0232996	0.0204466
2	63056844	63057085	ENSG00000303305	0	FALSE	ENSG00000303305	1512	0.499934	0.0293317	0.0398345	0.0272451	0.0140607	0.022409	0.0157925	0.029207	0.0193029	0.0225191	0.0217298	0.0568438	0.0232996	0.0204466
2	63056874	63057055	ENSG00000303305	0	FALSE	ENSG00000303305	1542	0.510505	0.0313084	0.043179	0.0278534	0.015939	0.0237269	0.0168185	0.030253	0.0200564	0.023309	0.0231766	0.0596733	0.0247875	0.0202442
2	63058268	63058609	ENSG00000303305	0	TRUE	ENSG00000303305	0	0.564176	0.0422497	0.0473485	0.0450734	0.0532319	0.0387168	0.0445141	0.0391396	0.0414878	0.0401914	0.0456515	0.0734169	0.0431034	0.0357143
2	63058318	63058559	ENSG00000303305	0	FALSE	ENSG00000303305	38	0.568838	0.0476699	0.0501238	0.046441	0.062603	0.0466761	0.0484872	0.0433053	0.0473394	0.047619	0.0477941	0.0801572	0.0511509	0.0376875
2	63058343	63058534	ENSG00000303305	0	FALSE	ENSG00000303305	63	0.567736	0.0489357	0.0508961	0.0488407	0.0595668	0.0425868	0.0507812	0.0448718	0.0469602	0.0492476	0.0485356	0.08	0.0482069	0.0370672
2	66440647	66440888	MEIS1-AS2	0	FALSE	ENSG00000297023	3638	0.512862	0.0732939	0.0931055	0.0407156	0.0482456	0.0376045	0.0408395	0.0498063	0.0496084	0.0342406	0.0430906	0.0795862	0.0615466	0.051938
2	66581928	66582169	LINC01798	0	FALSE	ENSG00000298962	1437	0.345002	0.0196273	0.0212824	0.0257186	0.0149254	0.0221339	0.0177839	0.0171875	0.0254722	0.0126792	0.0131153	0.0435714	0.0184176	0.0254642
2	68319621	68319995	ENSG00000303949	0	TRUE	ENSG00000303949	0	0.0154113	0.0134691	0.0146619	0.0122969	0.0147059	0.00688299	0.0147215	0.0146356	0.0114457	0.00973324	0.0115918	0.0146401	0.0125691	0.0103204
2	70790312	70790602	FIGLA	0	TRUE	FIGLA	0	0.0679203	0.0473983	0.0526577	0.038018	0.0335463	0.0422535	0.0393787	0.0477928	0.0412825	0.0416864	0.0360754	0.0703005	0.04674	0.049525
2	70897251	70897492	ENSG00000296671	0	FALSE	ENSG00000277764	662	0.505285	0.073354	0.0737389	0.0773561	0.0580511	0.0702147	0.0809462	0.0849662	0.0690459	0.1	0.0816753	0.10535	0.0702899	0.0637572
2	70899378	70899619	ENSG00000296671	0	TRUE	VAX2	0	0.391509	0.0492405	0.0568276	0.0521486	0.0545009	0.0559476	0.0498748	0.0604127	0.0486752	0.0622935	0.061641	0.0880389	0.045831	0.0537754
2	70899654	70899933	ENSG00000296671	0	TRUE	VAX2	0	0.271932	0.0270335	0.0293894	0.0234773	0.0222402	0.0384615	0.0238032	0.0258449	0.0310088	0.0273484	0.0242131	0.0573968	0.0247184	0.0277251
2	70904996	70905237	VAX2	0	FALSE	ENSG00000296671	2526	0.558018	0.147871	0.14901	0.157736	0.137854	0.133082	0.133166	0.172119	0.151156	0.153143	0.165266	0.20293	0.158142	0.185
2	70907305	70907546	VAX2	0	FALSE	ENSG00000296671	4835	0.410615	0.0386207	0.0497788	0.0477498	0.0396308	0.0262506	0.030012	0.0625936	0.050774	0.0413983	0.0424198	0.0820598	0.0435893	0.0465896
2	70907412	70907653	VAX2	0	FALSE	ENSG00000296671	4942	0.34283	0.0293813	0.0305378	0.0357009	0.0357393	0.0214241	0.021243	0.0338947	0.0292988	0.0365246	0.0292486	0.0780471	0.0258418	0.0219138
2	72921010	72921191	EMX1	0	FALSE	EMX1	4550	0.552833	0.127931	0.106655	0.112924	0.0736232	0.117647	0.105589	0.116613	0.102665	0.105397	0.088631	0.158195	0.0944855	0.105524
2	74198760	74198941	MTHFD2	0	TRUE	ENSG00000279070	0	0.0194175	0.0187737	0.0329988	0.0107831	0.0100529	0.00720865	0.0132441	0.00990303	0.0127965	0.0206145	0.0146172	0.0181269	0.018352	0.0111193
2	74415223	74415464	ENSG00000286623	0	TRUE	ENSG00000286623	0	0.0647832	0.0223761	0.0256292	0.0234305	0.0116279	0.0229746	0.0219362	0.0360105	0.0205361	0.0159526	0.013935	0.0528776	0.0180791	0.0186678
2	74499231	74499472	LBX2-AS1	0	FALSE	ENSG00000272183	244	0.453846	0.0253041	0.0343782	0.0277319	0.0190563	0.0244499	0.0199269	0.0282555	0.0225056	0.00912106	0.0206754	0.0797267	0.0243636	0.0263852
2	74516093	74516334	TLX2	0	FALSE	TLX2	2430	0.152301	0.0676027	0.0750598	0.0713494	0.0516708	0.0624585	0.0460777	0.0607454	0.0654435	0.0610433	0.0600094	0.0793175	0.0603649	0.052774
2	74648170	74648351	M1AP	0	TRUE	M1AP	0	0.379327	0.125266	0.0923573	0.145152	0.0743347	0.109311	0.0876031	0.118621	0.120578	0.0546407	0.0738961	0.158099	0.116429	0.0867535
2	80304410	80304721	LRRTM1	0	TRUE	LRRTM1	0	0.0145655	0.0139929	0.0125562	0.0138632	0.0127613	0.0230844	0.0135747	0.0138913	0.0153054	0.0143217	0.0144643	0.0315878	0.0144315	0.0164827
2	85584228	85584469	VAMP5	0	TRUE	VAMP5	0	0.0356206	0.0214704	0.0234421	0.0248644	0.0148002	0.0198602	0.0213099	0.0382594	0.0245357	0.0397889	0.0232845	0.0849113	0.0442403	0.0235953
2	86790376	86790662	CD8A	0	FALSE	ENSG00000291013	14858	0.0545439	0.0311709	0.0444995	0.0344003	0.0400425	0.0416281	0.033195	0.0505874	0.0450755	0.0272464	0.0291186	0.0488729	0.0311733	0.0599951
2	86790810	86791096	CD8A	0	FALSE	ENSG00000291013	14424	0.036048	0.0165614	0.0315878	0.0142857	0.00806169	0.0139918	0.0141588	0.016453	0.0159453	0.0109372	0.0130275	0.0261632	0.0156476	0.0205224
2	86809383	86809624	ENSG00000295522	0	TRUE	ENSG00000295522	0	0.424635	0.117657	0.154827	0.0626087	0.271953	0.0666667	0.0885494	0.157325	0.0924282	0.0781777	0.0636211	0.152887	0.10468	0.127292
2	86809750	86809991	ENSG00000295522	0	TRUE	CD8A	0	0.459635	0.238043	0.27642	0.162967	0.384516	0.142981	0.247119	0.237644	0.202353	0.178135	0.21061	0.292137	0.224589	0.329288
2	88452555	88452866	FOXI3	0	TRUE	FOXI3	0	0.0355702	0.0170581	0.0235658	0.0155811	0.0145158	0.0174913	0.0152714	0.0200078	0.0167377	0.0154647	0.0182321	0.0266189	0.016711	0.0160278
2	95025351	95025643	MAL-AS1	0	TRUE	MAL	0	0.121933	0.016492	0.0236012	0.0187118	0.0120946	0.0118786	0.0141962	0.0145183	0.0178692	0.0151899	0.0120527	0.0247898	0.0105908	0.0199852
2	95025582	95025874	MAL	0	TRUE	MAL	0	0.0250483	0.0178509	0.0229141	0.0172301	0.0139265	0.0173606	0.0168895	0.0181704	0.0178636	0.0186326	0.014081	0.0261906	0.0165131	0.0221397
2	96325045	96325356	ITPRIPL1	0	TRUE	ITPRIPL1	0	0.275407	0.0276021	0.0436042	0.0213253	0.0208968	0.0230795	0.0181973	0.0232388	0.0184373	0.0253893	0.0168252	0.0524254	0.0220167	0.0200699
2	96470675	96470916	ENSG00000304592	0	FALSE	ENSG00000304592	15498	0.22523	0.0389397	0.0294281	0.0587161	0.0522227	0.0226093	0.0353774	0.0386857	0.0385304	0.0237288	0.0275831	0.0719929	0.0518119	0.0297286
2	96527432	96527673	ENSG00000235480	257	FALSE	ENSG00000235480	4452	0.392354	0.0148248	0.0183486	0.00858369	0	0.00990099	0.0199203	0.00792079	0.0142012	0.048913	0.0166052	0.0220183	0.00925926	0.0155844
2	96527432	96527673	ENSG00000235480	257	FALSE	ENSG00000235480	4452	0.392354	0.0148248	0.0183486	0.00858369	0	0.00990099	0.0199203	0.00792079	0.0142012	0.048913	0.0166052	0.0220183	0.00925926	0.0155844
2	98086945	98087126	VWA3B	0	TRUE	VWA3B	0	0.0256998	0.0183203	0.0212952	0.0161984	0.0183099	0.0192539	0.0172522	0.0208605	0.0161706	0.0137146	0.0162595	0.028609	0.0130326	0.0159552
2	98346325	98346618	CNGA3	0	TRUE	ENSG00000227987	0	0.143092	0.063195	0.0860108	0.0752413	0.0664324	0.0695721	0.0723705	0.066059	0.0722678	0.061775	0.0646217	0.093232	0.0670027	0.0644585
2	98346776	98346967	CNGA3	0	TRUE	ENSG00000227987	0	0.178732	0.0659064	0.068144	0.0879278	0.046225	0.0567413	0.0606442	0.0734647	0.0711334	0.0409386	0.0529778	0.0720384	0.0609238	0.0942973
2	98346791	98346952	CNGA3	0	TRUE	ENSG00000227987	0	0.178732	0.0659064	0.068144	0.0879278	0.046225	0.0567413	0.0606442	0.0734647	0.0711334	0.0409386	0.0529778	0.0720384	0.0609238	0.0942973
2	98347603	98347844	ENSG00000227987	0	TRUE	ENSG00000307313	0	0.249308	0.0917529	0.0938191	0.103273	0.106895	0.103927	0.0756027	0.0829126	0.100457	0.097554	0.0881096	0.106931	0.0772931	0.0915825
2	98822950	98823191	CRACDL	0	FALSE	RNU7-46P	17345	0.326756	0.0437466	0.0702871	0.0942708	0.0372836	0.0615772	0.0744314	0.0794584	0.0612425	0.0939903	0.0710343	0.118653	0.0702669	0.0715212
2	98822950	98823191	CRACDL	0	FALSE	RNU7-46P	17345	0.326756	0.0437466	0.0702871	0.0942708	0.0372836	0.0615772	0.0744314	0.0794584	0.0612425	0.0939903	0.0710343	0.118653	0.0702669	0.0715212
2	98822980	98823161	CRACDL	0	FALSE	RNU7-46P	17375	0.317155	0.0388442	0.0659006	0.0897803	0.0351262	0.0647862	0.0651108	0.0704181	0.0568535	0.0859619	0.0644101	0.107015	0.0642353	0.0637729
2	98936841	98937082	CRACDL	581	TRUE	CRACDL	0	0.466988	0.0349664	0.0309278	0.0320397	0.0407047	0.0475294	0.0329956	0.0412446	0.0358293	0.0362219	0.0330492	0.0822292	0.0338854	0.0485549
2	104842553	104842794	PANTR1	0	FALSE	ENSG00000296034	335	0.0214554	0.0208937	0.0329341	0.0224645	0.0174691	0.0226606	0.0211207	0.0189234	0.0234195	0.0171222	0.0192508	0.0357598	0.0197276	0.0235475
2	104842739	104842980	PANTR1	0	FALSE	ENSG00000296034	149	0.0169208	0.0176818	0.0237532	0.020293	0.0170991	0.0161349	0.0181576	0.0178057	0.0195998	0.0124388	0.020713	0.0262132	0.0197689	0.0232806
2	104842759	104842960	PANTR1	0	FALSE	ENSG00000296034	169	0.0170785	0.0177512	0.0242079	0.0207317	0.016692	0.0166477	0.0179236	0.0179898	0.01987	0.0121517	0.0209103	0.0263685	0.0197465	0.023493
2	104843197	104843438	PANTR1	0	TRUE	ENSG00000296034	0	0.0261812	0.0312815	0.0375583	0.0328197	0.0318501	0.0422829	0.0357081	0.0330799	0.0344515	0.0276313	0.0296506	0.0465937	0.032416	0.0312563
2	104855911	104856112	POU3F3	0	FALSE	PANTR1	696	0.0349242	0.0527614	0.06786	0.0649462	0.0473142	0.0569366	0.0586959	0.0616865	0.0613296	0.057211	0.0470155	0.0648747	0.0475127	0.0653462
2	104857851	104858092	POU3F3	0	TRUE	ENSG00000289498	0	0.0830027	0.121393	0.11282	0.109005	0.106182	0.1198	0.116105	0.128916	0.109972	0.105337	0.100538	0.153487	0.110591	0.117634
2	106885686	106885937	ST6GAL2	0	TRUE	ENSG00000303047	0	0.020778	0.0147387	0.0205153	0.013638	0.0118203	0.00442968	0.0145727	0.011032	0.0124322	0.015859	0.0129424	0.016797	0.0199734	0.0163772
2	107986360	107986654	SLC5A7	0	TRUE	SLC5A7	0	0.437439	0.0530823	0.0564341	0.073312	0.0384702	0.0588731	0.0616697	0.05621	0.0616984	0.0551649	0.0514139	0.0758769	0.0559324	0.0684102
2	107986514	107986825	SLC5A7	0	TRUE	SLC5A7	0	0.295395	0.0384103	0.0352742	0.0490898	0.028724	0.0395782	0.0372403	0.0371613	0.0436701	0.0353567	0.0391742	0.0563871	0.0395193	0.042225
2	115161290	115161583	DPP10-AS1	0	FALSE	DPP10-AS1	2122	0.0165886	0.0244267	0.0212585	0.029022	0.0154403	0.0194226	0.0239309	0.0162071	0.0226427	0.0168334	0.0149995	0.0313757	0.0220804	0.0225004
2	115162633	115162824	DPP10-AS1	0	FALSE	DPP10-AS1	881	0.426898	0.0358539	0.0530262	0.0430646	0.0263653	0.0496224	0.0427148	0.0391459	0.0304348	0.0188119	0.0291751	0.0422961	0.0406542	0.0441767
2	118224360	118224601	THORLNC	341	TRUE	ENSG00000304983	0	0.106987	0.0226291	0.0330902	0.0179304	0.0186674	0.0170633	0.0201012	0.0219468	0.0186261	0.0178028	0.0196743	0.0325619	0.0173988	0.0211536
2	118224612	118224853	ENSG00000304983	357	TRUE	ENSG00000304983	0	0.318214	0.0413236	0.0694398	0.0389474	0.0294651	0.0429379	0.0410171	0.0464308	0.0405644	0.0269273	0.0341141	0.0590976	0.0425998	0.0375265
2	118310221	118310402	ENSG00000304983	0	FALSE	ENSG00000305000	7180	0.0296896	0.0115067	0.0232372	0.013587	0.00742574	0.0161002	0.00903862	0.0224647	0.0153597	0.01849	0.0113422	0.0300214	0.0237797	0.0122117
2	118841806	118842047	EN1	123	FALSE	LINC01956	3717	0.350422	0.090263	0.0830056	0.0780587	0.0621827	0.0763636	0.0711235	0.0836189	0.0743923	0.055131	0.0544554	0.100732	0.0684774	0.0978485
2	118842086	118842327	EN1	0	FALSE	LINC01956	3997	0.211289	0.0349512	0.0380998	0.0425684	0.0195941	0.0245549	0.0262214	0.0322652	0.0353994	0.0378169	0.0282844	0.0416878	0.0354515	0.0475773
2	118845394	118845635	EN1	0	FALSE	EN1	1813	0.505419	0.136933	0.118988	0.103106	0.0964758	0.11004	0.104587	0.10483	0.104467	0.110721	0.101917	0.12262	0.105528	0.101281
2	118849960	118850201	EN1	2311	FALSE	EN1	311	0.16697	0.0502988	0.0447492	0.0494896	0.0484694	0.0396246	0.0463389	0.0525806	0.0331984	0.0247027	0.0393487	0.0624626	0.0345395	0.0499025
2	118857820	118858021	ENSG00000305008	2333	FALSE	ENSG00000305008	333	0.188964	0.0542937	0.0497038	0.0469276	0.0386792	0.0354946	0.0401622	0.054221	0.0446712	0.0337584	0.0486912	0.0580425	0.048461	0.0581029
2	118859101	118859342	ENSG00000305008	3614	FALSE	ENSG00000305008	1614	0.179033	0.0172662	0.0226448	0.0316159	0.0105167	0.0200698	0.016356	0.017128	0.0188172	0.017316	0.020765	0.0374581	0.0173624	0.0202121
2	119158752	119159039	C1QL2	0	TRUE	C1QL2	0	0.0506999	0.0207155	0.0207989	0.018889	0.0145554	0.0155214	0.0175233	0.0200057	0.0183882	0.0221691	0.015255	0.0242817	0.0188679	0.0213151
2	119524046	119524335	SCTR	0	FALSE	SCTR	766	0.157936	0.0251932	0.0300416	0.0326714	0.0213288	0.0365799	0.0308599	0.0279624	0.0311093	0.0260885	0.0227002	0.0340617	0.0277739	0.0216897
2	120669684	120669925	ENSG00000229774	13291	FALSE	Y_RNA	18211	0.445056	0.053882	0.0552897	0.0285409	0.0702222	0.0654206	0.0552984	0.0626808	0.0838921	0.0552575	0.0580033	0.100268	0.0495663	0.0547378
2	124024493	124024734	CNTNAP5-DT	0	TRUE	CNTNAP5	0	0.339178	0.0706883	0.0660912	0.054691	0.0742129	0.0297511	0.046162	0.0575616	0.0859679	0.0402361	0.0529958	0.0727156	0.0527907	0.0673178
2	124024561	124024802	CNTNAP5-DT	0	TRUE	CNTNAP5	0	0.342734	0.0577708	0.0494841	0.0521154	0.0517354	0.025296	0.0406562	0.0501737	0.0671652	0.0353391	0.0396727	0.0622763	0.0466478	0.0451275
2	126656432	126656633	GYPC	0	FALSE	GYPC	294	0.0134254	0.0147954	0.018528	0.0182131	0.0104393	0.0112595	0.013119	0.0141509	0.0105766	0.013521	0.0133271	0.0147744	0.0224691	0.0135006
2	126656759	126657000	GYPC	0	FALSE	GYPC	621	0.0389487	0.0321761	0.052155	0.0312044	0.0145914	0.0360065	0.0351302	0.0255136	0.0242593	0.0466752	0.027027	0.0437144	0.0320606	0.0257327
2	130213650	130213891	RHOQP3	159	TRUE	RHOQP3	0	0.280364	0.121786	0.0923913	0.151557	0.201389	0.11042	0.131408	0.103473	0.111642	0.0771318	0.0865667	0.150353	0.0910091	0.1003
2	130837437	130837678	ARHGEF4	0	TRUE	ARHGEF4-AS1	0	0.164982	0.0685776	0.0968136	0.0796218	0.0757576	0.0930657	0.0671096	0.0761451	0.0983773	0.0677226	0.0603372	0.108249	0.0802694	0.0887076
2	130916236	130916477	ARHGEF4	0	FALSE	ENSG00000281159	13206	0.162888	0.291044	0.110115	0.131993	0.151682	0.117347	0.194489	0.114451	0.187126	0.0949816	0.162757	0.164662	0.10739	0.13279
2	130964007	130964305	ARHGEF4	0	FALSE	ENSG00000295884	19330	0.069995	0.0178823	0.0224895	0.0206486	0.015687	0.020138	0.0246531	0.022433	0.0211263	0.0203954	0.0188917	0.0285542	0.0208687	0.0217087
2	130964037	130964278	ARHGEF4	0	FALSE	ENSG00000295884	19357	0.05954	0.0176659	0.0227132	0.0197171	0.0146035	0.0195056	0.0241475	0.0230587	0.0199637	0.0196843	0.0181086	0.0264124	0.0202968	0.0223721
2	138780074	138780357	NXPH2	0	TRUE	NXPH2	0	0.0596343	0.0152911	0.0166522	0.0134529	0.0104867	0.0136326	0.0143117	0.0116557	0.0160166	0.0115452	0.0133058	0.0196209	0.0178463	0.0160787
2	144520162	144520413	ZEB2-AS1	0	TRUE	LINC01412	0	0.0234375	0.0189008	0.0277078	0.0152532	0.0243902	0.00834725	0.0165083	0.0126342	0.0152935	0.0101523	0.00555997	0.0168798	0.00589226	0.0166835
2	148888072	148888313	KIF5C	0	FALSE	KIF5C-AS1	310	0.180744	0.0140886	0.0167125	0.0186022	0.0163934	0.0145827	0.0159726	0.0144334	0.0139111	0.0106245	0.0133034	0.0315268	0.0108059	0.0144928
2	153478392	153478573	ENSG00000301085	0	TRUE	RPRM	0	0.0450998	0.0451356	0.0386052	0.0478813	0.0222894	0.0439093	0.0386814	0.0487863	0.0432531	0.0295699	0.0400883	0.0421962	0.0365998	0.043058
2	153478551	153478799	ENSG00000301085	0	TRUE	RPRM	0	0.0201411	0.016498	0.0139238	0.0170784	0.00909624	0.0157182	0.0155626	0.0151744	0.0164512	0.0135041	0.0146203	0.018144	0.0171653	0.0190591
2	153871513	153871794	GALNT13	0	TRUE	GALNT13	0	0.128019	0.0236967	0.0232243	0.0197462	0.0171635	0.0213904	0.0193336	0.0190401	0.0283414	0.0200714	0.0182432	0.0316349	0.0200909	0.0225884
2	153872509	153872826	GALNT13	0	FALSE	GALNT13	911	0.214224	0.0263601	0.0352744	0.0386795	0.0300501	0.0247971	0.0243619	0.0279903	0.0401672	0.0179028	0.0301766	0.0383446	0.0369817	0.0301707
2	156320358	156320599	LINC01876	51	TRUE	LINC01876	0	0.457202	0.0571117	0.044165	0.0567416	0.0410122	0.0459921	0.0447592	0.0394615	0.0509406	0.0351942	0.0298126	0.0918697	0.0430223	0.0424729
2	156320390	156320631	LINC01876	83	TRUE	LINC01876	0	0.45881	0.0579073	0.0453577	0.0572351	0.0416281	0.0468642	0.0453199	0.0400869	0.0515267	0.0368254	0.0301124	0.0936237	0.0446003	0.0422812
2	156320713	156320954	LINC01876	406	TRUE	LINC01876	0	0.451275	0.0425918	0.0387033	0.048278	0.0371747	0.0344026	0.0411234	0.0368157	0.0391593	0.0363777	0.0352496	0.0772875	0.0360577	0.0530046
2	161416695	161416936	TBR1	0	FALSE	TBR1	198	0.399578	0.0803683	0.091381	0.0774037	0.0764729	0.0759032	0.0795184	0.090099	0.078222	0.0511883	0.0724586	0.12155	0.0722176	0.075508
2	161416788	161417129	TBR1	0	FALSE	TBR1	291	0.433098	0.0871045	0.101037	0.0826072	0.0798396	0.0737199	0.0835328	0.0947634	0.0748182	0.0593424	0.0731999	0.120037	0.0763433	0.0788819
2	161426806	161427241	SLC4A10	0	FALSE	ENSG00000224076	146	0.319954	0.0423398	0.0579249	0.0366697	0.0270458	0.0234114	0.0415874	0.0313912	0.0434562	0.0392501	0.0267169	0.0709736	0.035641	0.0426267
2	161426868	161427239	SLC4A10	0	FALSE	ENSG00000224076	208	0.319954	0.0423398	0.0579249	0.0366697	0.0270458	0.0234114	0.0415874	0.0313912	0.0434562	0.0392501	0.0267169	0.0709736	0.035641	0.0426267
2	161426868	161427239	SLC4A10	0	FALSE	ENSG00000224076	208	0.319954	0.0423398	0.0579249	0.0366697	0.0270458	0.0234114	0.0415874	0.0313912	0.0434562	0.0392501	0.0267169	0.0709736	0.035641	0.0426267
2	161426883	161427224	SLC4A10	0	FALSE	ENSG00000224076	223	0.320395	0.0416667	0.0570103	0.03625	0.0273578	0.0201249	0.03947	0.0300493	0.041974	0.0390244	0.0252175	0.0685835	0.0331741	0.0422985
2	161426933	161427174	SLC4A10	0	FALSE	ENSG00000224076	273	0.368035	0.0467592	0.0701666	0.0428967	0.0341786	0.0206825	0.0441815	0.037037	0.0468624	0.0458372	0.0293168	0.078185	0.0379698	0.0536353
2	161426963	161427144	SLC4A10	0	FALSE	ENSG00000224076	303	0.381597	0.0476629	0.0768683	0.0480461	0.03125	0.0169492	0.0453074	0.0354291	0.0522727	0.0461741	0.0302343	0.0694377	0.0388505	0.0615385
2	161428010	161428251	SLC4A10	0	FALSE	ENSG00000224076	1350	0.553895	0.232364	0.22207	0.282591	0.192236	0.272213	0.230885	0.255838	0.262834	0.259001	0.210798	0.305452	0.262333	0.287796
2	163736202	163736498	FIGN	189	TRUE	FIGN	0	0.0108696	0.0141203	0.013003	0.0133794	0.0183351	0.0159208	0.0194108	0.0160083	0.0192791	0.010094	0.0173037	0.0268194	0.0140463	0.0222948
2	163736584	163736878	FIGN	571	TRUE	FIGN	0	0.0121769	0.0144128	0.0171371	0.0165831	0.0139516	0.0237166	0.0184393	0.0190516	0.0176054	0.012052	0.0118004	0.0187044	0.0149511	0.0229137
2	172080453	172080694	METAP1D	0	FALSE	DLX1	2045	0.453391	0.0786132	0.0847514	0.0644972	0.0536723	0.0564827	0.0680444	0.0728388	0.0744463	0.0536232	0.053258	0.121715	0.0578996	0.0589997
2	172088556	172088797	DLX1	0	FALSE	DLX1	3616	0.559932	0.121366	0.148548	0.137299	0.0931245	0.121517	0.10876	0.132867	0.124934	0.0954839	0.129279	0.162929	0.116528	0.111216
2	172108370	172108611	DLX2-DT	0	FALSE	DLX2	3469	0.535018	0.0956557	0.114573	0.188114	0.0906298	0.103947	0.103083	0.126234	0.123054	0.116251	0.109685	0.140647	0.126935	0.134615
2	172108370	172108611	DLX2-DT	0	FALSE	DLX2	3469	0.535018	0.0956557	0.114573	0.188114	0.0906298	0.103947	0.103083	0.126234	0.123054	0.116251	0.109685	0.140647	0.126935	0.134615
2	172109330	172109571	DLX2-DT	0	FALSE	DLX2	4429	0.497282	0.140707	0.190189	0.105558	0.0554042	0.126531	0.0942572	0.171822	0.154181	0.14245	0.141319	0.135309	0.203008	0.20603
2	174328576	174328817	LINC01305	0	FALSE	LINC01305	2349	0.193743	0.0373486	0.0444712	0.0501962	0.0253772	0.0415735	0.0375	0.046271	0.0416841	0.0236819	0.0354246	0.0806273	0.0264862	0.0338624
2	174328667	174328908	LINC01305	0	FALSE	LINC01305	2440	0.194137	0.0416173	0.0491342	0.0535985	0.0278983	0.0468623	0.0420272	0.0494997	0.0467892	0.0270916	0.03665	0.0834392	0.0292022	0.037874
2	174334695	174334936	ENSG00000280414	0	TRUE	SP9	0	0.409577	0.0368462	0.0428315	0.0334898	0.0304054	0.0267857	0.0303667	0.0363471	0.0352274	0.0132721	0.0312561	0.0640239	0.0360633	0.0287438
2	174334720	174334911	ENSG00000280414	0	TRUE	SP9	0	0.409032	0.0376579	0.0425056	0.0338164	0.0321402	0.0278409	0.0315816	0.0358799	0.0350175	0.0136986	0.0311771	0.0650082	0.0365423	0.0286145
2	174343749	174343990	LINC01305	2150	FALSE	ENSG00000280414	4182	0.512567	0.0590054	0.0639438	0.0681749	0.0578704	0.0622222	0.0597979	0.0706127	0.0642861	0.0565388	0.0580783	0.103891	0.0608413	0.0744792
2	176068559	176068800	ENSG00000305042	0	TRUE	ENSG00000305042	0	0.236895	0.0640679	0.0623794	0.0803123	0.0537565	0.0672976	0.0602043	0.0782266	0.0645775	0.0503018	0.0632169	0.110369	0.0610329	0.0658526
2	176068579	176068780	ENSG00000305042	0	TRUE	ENSG00000305042	0	0.241284	0.0648745	0.065	0.0822707	0.0533428	0.0708117	0.0624878	0.0819672	0.0667418	0.0539326	0.0657326	0.113803	0.0651558	0.0671974
2	176071559	176071800	ENSG00000305042	0	FALSE	ENSG00000305042	2795	0.468006	0.0523833	0.05711	0.101883	0.0470711	0.0515744	0.0686515	0.0585538	0.053939	0.0380391	0.0466272	0.0808045	0.0461444	0.0558405
2	176071733	176071974	ENSG00000305042	111	FALSE	ENSG00000305042	2969	0.452909	0.0379849	0.0433657	0.0629142	0.0454099	0.0365016	0.0413049	0.0469184	0.0391007	0.0274566	0.0393984	0.0704575	0.0351256	0.0394624
2	176080678	176080919	EVX2	0	FALSE	EVX2	2843	0.251064	0.0659727	0.0867801	0.0780457	0.0670803	0.069382	0.0765557	0.0795424	0.0682314	0.0664262	0.0585084	0.096699	0.069514	0.0823087
2	176083492	176083833	EVX2	0	TRUE	EVX2	0	0.451992	0.0694907	0.0841315	0.0704259	0.0606277	0.061175	0.0722294	0.0770205	0.061398	0.0551876	0.0879811	0.101263	0.0602329	0.0821918
2	176083507	176083818	EVX2	0	TRUE	EVX2	0	0.455814	0.0645517	0.0818535	0.0674042	0.0595875	0.0555193	0.0682657	0.0737415	0.0574461	0.0537825	0.0856372	0.0985424	0.0580923	0.0765918
2	176083537	176083788	EVX2	0	TRUE	EVX2	0	0.466648	0.0610962	0.0740487	0.0612691	0.0574929	0.0586756	0.0630631	0.0699828	0.0555325	0.0516739	0.0779682	0.0995201	0.0536657	0.077346
2	176083542	176083783	EVX2	0	TRUE	EVX2	0	0.466648	0.0610962	0.0740487	0.0612691	0.0574929	0.0586756	0.0630631	0.0699828	0.0555325	0.0516739	0.0779682	0.0995201	0.0536657	0.077346
2	176091872	176092113	HOXD13	607	TRUE	HOXD13	0	0.47714	0.0593403	0.0699854	0.0631356	0.0601888	0.0564516	0.0702632	0.0604822	0.0597464	0.0497304	0.044538	0.096891	0.0636494	0.0791468
2	176092031	176092372	HOXD13	348	TRUE	HOXD13	0	0.458204	0.0677744	0.0804981	0.0691103	0.0676027	0.0707395	0.0816797	0.0689765	0.0717196	0.0668682	0.0573673	0.109417	0.0730739	0.087832
2	176099436	176099777	HOXD12	17	TRUE	HOXD12	0	0.493818	0.0804705	0.0824149	0.0798078	0.0744727	0.0688259	0.0824037	0.0823454	0.0812314	0.0588235	0.0735663	0.103617	0.0892029	0.108091
2	176099486	176099727	HOXD12	67	TRUE	HOXD12	0	0.501183	0.0848997	0.0922732	0.0872396	0.0848344	0.0718983	0.0924384	0.0918681	0.0922649	0.0697945	0.0817166	0.110421	0.0997851	0.118993
2	176099486	176099727	HOXD12	67	TRUE	HOXD12	0	0.501183	0.0848997	0.0922732	0.0872396	0.0848344	0.0718983	0.0924384	0.0918681	0.0922649	0.0697945	0.0817166	0.110421	0.0997851	0.118993
2	176107744	176107945	HOXD11	0	TRUE	HOXD10	0	0.0185056	0.0231246	0.0304721	0.0304983	0.01679	0.0290719	0.0243321	0.0281003	0.0252832	0.025808	0.0235123	0.0334388	0.0263261	0.0286517
2	176107754	176107935	HOXD11	0	TRUE	HOXD10	0	0.018372	0.0232269	0.0292438	0.0301411	0.0163061	0.0271126	0.0231799	0.0277886	0.0246581	0.0262487	0.0233377	0.0326633	0.026072	0.0279925
2	176109183	176109424	HOXD10	0	FALSE	HOXD10	193	0.490371	0.104197	0.117048	0.0853626	0.0865801	0.11136	0.103189	0.112009	0.110014	0.0787188	0.0970346	0.143567	0.0959493	0.122909
2	176112405	176112646	HOXD10	0	FALSE	HOXD10	3415	0.508443	0.116682	0.0932487	0.129042	0.0885358	0.0893397	0.0919923	0.122699	0.103259	0.0766972	0.0817393	0.140667	0.0975496	0.10528
2	176112568	176112809	HOXD10	0	FALSE	HOXD10	3578	0.489026	0.0926951	0.0892857	0.079528	0.0582141	0.0900456	0.0855273	0.103239	0.0972115	0.072407	0.0724857	0.139581	0.0823892	0.0866161
2	176116183	176116424	HOXD10	0	FALSE	HOXD9	4294	0.480595	0.0829937	0.0893569	0.0893889	0.0666308	0.0846293	0.0860357	0.078834	0.0902909	0.0918058	0.0736037	0.109529	0.0804926	0.0731447
2	176116216	176116457	HOXD10	0	FALSE	HOXD9	4261	0.474201	0.0787519	0.0792896	0.0877116	0.0627268	0.0767327	0.0812133	0.0711268	0.0810211	0.0896369	0.0677573	0.1004	0.0747553	0.0663346
2	176122576	176122817	HOXD9	0	TRUE	HOXD9	0	0.307214	0.0370291	0.0476893	0.0425205	0.0217028	0.031211	0.0292608	0.0404564	0.0350302	0.0291971	0.037316	0.0448276	0.0342602	0.0596405
2	176122576	176122817	HOXD9	0	TRUE	HOXD9	0	0.307214	0.0370291	0.0476893	0.0425205	0.0217028	0.031211	0.0292608	0.0404564	0.0350302	0.0291971	0.037316	0.0448276	0.0342602	0.0596405
2	176123090	176123291	HOXD9	0	FALSE	HOXD9	171	0.0240099	0.0262704	0.0312301	0.0272454	0.0210287	0.0263635	0.0258603	0.0235105	0.0263949	0.0224568	0.0197536	0.0341428	0.0251236	0.0313018
2	176123580	176123821	HOXD9	0	FALSE	HOXD9	661	0.218824	0.0866651	0.102585	0.0837084	0.0835165	0.0763359	0.12588	0.0838245	0.077911	0.101498	0.0712891	0.0903919	0.0723823	0.107853
2	176123610	176123791	HOXD9	0	FALSE	HOXD9	691	0.218824	0.0866651	0.102585	0.0837084	0.0835165	0.0763359	0.12588	0.0838245	0.077911	0.101498	0.0712891	0.0903919	0.0723823	0.107853
2	176128218	176128459	HOXD-AS2	0	TRUE	HOXD8	0	0.42328	0.120368	0.137055	0.119672	0.148568	0.125926	0.129707	0.133096	0.134532	0.108075	0.106052	0.148677	0.112622	0.141788
2	176128790	176129031	ENSG00000298646	0	TRUE	HOXD8	0	0.117452	0.0255875	0.0264555	0.0293215	0.0216216	0.0279438	0.0247017	0.0279786	0.0289087	0.0205157	0.021646	0.0536068	0.0230276	0.0273861
2	176128790	176129031	ENSG00000298646	0	TRUE	HOXD8	0	0.117452	0.0255875	0.0264555	0.0293215	0.0216216	0.0279438	0.0247017	0.0279786	0.0289087	0.0205157	0.021646	0.0536068	0.0230276	0.0273861
2	176129600	176129851	HOXD8	0	TRUE	HOXD8	0	0.0265657	0.0252345	0.0321888	0.0267247	0.0175994	0.0245835	0.0227049	0.0270122	0.0279197	0.0213104	0.0238305	0.0387088	0.027452	0.025996
2	176129605	176129846	HOXD8	0	TRUE	HOXD8	0	0.0265657	0.0252345	0.0321888	0.0267247	0.0175994	0.0245835	0.0227049	0.0270122	0.0279197	0.0213104	0.0238305	0.0387088	0.027452	0.025996
2	176129635	176129816	HOXD8	0	TRUE	HOXD8	0	0.0282012	0.0261142	0.0336559	0.0284741	0.0176332	0.0258543	0.0239632	0.0287096	0.0295142	0.0234216	0.0244784	0.0404535	0.0286696	0.0273146
2	176129645	176129806	HOXD8	0	TRUE	HOXD8	0	0.0281652	0.0261017	0.0335555	0.0287602	0.015107	0.0260492	0.0239324	0.0286329	0.0290094	0.0233068	0.0237281	0.0404301	0.028478	0.027376
2	176130260	176130461	HOXD8	0	TRUE	ENSG00000298646	0	0.0202395	0.019318	0.0228696	0.015327	0.0116148	0.0180921	0.0174419	0.0213471	0.0193868	0.0177567	0.01564	0.0214756	0.0168811	0.017497
2	176147306	176147547	HOXD3	0	FALSE	MIR10B	755	0.495707	0.17827	0.157054	0.168719	0.123377	0.14223	0.163244	0.187135	0.178428	0.189495	0.136219	0.201103	0.155421	0.164122
2	176149948	176150189	HOXD3	0	TRUE	HOXD4	0	0.608696	0.237052	0.292683	0.494505	0.148148	0.45283	0.291045	0.402597	0.291667	0.25	0.269461	0.285266	0.269663	0.355856
2	176151606	176151847	HOXD4	0	TRUE	HOXD4	0	0.0472885	0.0663514	0.0713371	0.0749149	0.0735019	0.0699881	0.0692	0.078711	0.0809286	0.0423862	0.0493693	0.0841808	0.0615072	0.0686139
2	176163046	176163287	HOXD3	0	FALSE	ENSG00000272729	2229	0.463609	0.0773998	0.0842942	0.108017	0.0775	0.0833333	0.0930844	0.0942739	0.0977839	0.0651738	0.0696527	0.127935	0.0850605	0.0878511
2	176164960	176165271	ENSG00000272729	0	FALSE	ENSG00000272729	245	0.428571	0.0544231	0.0560585	0.0699414	0.0523752	0.0594214	0.0572242	0.0820832	0.0628717	0.0447585	0.0319468	0.0682346	0.0557112	0.0646552
2	176165025	176165206	ENSG00000272729	0	FALSE	ENSG00000272729	310	0.451975	0.044716	0.0595745	0.0555811	0.0566038	0.064588	0.0531335	0.0832672	0.062624	0.042024	0.0309128	0.0729751	0.0560325	0.0688605
2	176189725	176189966	ENSG00000279160	0	TRUE	HAGLR	0	0.450914	0.0404412	0.0424254	0.0429709	0.0390533	0.0369069	0.0394477	0.040135	0.0368511	0.039886	0.0327296	0.0720598	0.0403754	0.0468227
2	181457215	181457526	ITGA4	0	TRUE	ITGA4	0	0.0129134	0.0155134	0.018358	0.0161863	0.00913123	0.0108977	0.0120843	0.0128513	0.0129526	0.00832595	0.0110679	0.016647	0.0150957	0.0124235
2	181457394	181457692	ITGA4	0	TRUE	ITGA4	0	0.0203706	0.0150132	0.01546	0.0166268	0.0141965	0.0111907	0.0111012	0.0133413	0.0129036	0.00782215	0.0104783	0.0154918	0.012908	0.0139792
2	181457426	181457667	ITGA4	0	FALSE	ITGA4	24	0.0203308	0.0155999	0.0165266	0.0171233	0.0146953	0.00888889	0.0104018	0.0138452	0.0142623	0.00768212	0.0110883	0.0160263	0.0135777	0.0162055
2	181679467	181679708	NEUROD1	0	TRUE	ENSG00000299546	0	0.472032	0.0798247	0.0986009	0.0969845	0.0775444	0.108974	0.0996554	0.0992533	0.0896364	0.0810976	0.107157	0.125801	0.0893683	0.108205
2	181679513	181679754	NEUROD1	0	TRUE	ENSG00000299546	0	0.460847	0.0786728	0.0962289	0.0989625	0.0756501	0.108635	0.101149	0.0990909	0.0890034	0.0794781	0.104799	0.124224	0.0887413	0.106605
2	181680704	181680985	NEUROD1	0	TRUE	ENSG00000299546	0	0.12381	0.032486	0.0345316	0.026981	0.0210169	0.0429711	0.0294031	0.0404678	0.0409187	0.0290873	0.0303335	0.0447826	0.0301139	0.0312783
2	181680719	181680970	NEUROD1	0	TRUE	ENSG00000299546	0	0.119437	0.0330814	0.0344422	0.026987	0.0207885	0.0452163	0.0298054	0.0413243	0.0418754	0.0274696	0.0308564	0.0456497	0.0295442	0.0324248
2	181680719	181680970	NEUROD1	0	TRUE	ENSG00000299546	0	0.119437	0.0330814	0.0344422	0.026987	0.0207885	0.0452163	0.0298054	0.0413243	0.0418754	0.0274696	0.0308564	0.0456497	0.0295442	0.0324248
2	181680862	181681103	ENSG00000299546	0	TRUE	ENSG00000234595	0	0.0983871	0.030725	0.0312949	0.0293051	0.01893	0.0455882	0.0275614	0.0323365	0.0345774	0.0203753	0.0301887	0.0397896	0.0225225	0.0327056
2	181683108	181683349	ENSG00000234595	0	TRUE	ENSG00000234595	0	0.360898	0.0439565	0.0443692	0.0448836	0.0509131	0.0410276	0.0561334	0.0551979	0.0564568	0.0385757	0.044801	0.0583618	0.0403754	0.0511864
2	181683902	181684191	ENSG00000234595	0	TRUE	ENSG00000300316	0	0.0197874	0.0210485	0.0231555	0.0207247	0.0223384	0.0250238	0.022575	0.0225492	0.0246198	0.0305499	0.0227729	0.0251189	0.0216138	0.0206327
2	181684340	181684561	ENSG00000234595	0	TRUE	ENSG00000300316	0	0.228157	0.046724	0.0463894	0.0679565	0.0532872	0.0581257	0.0500855	0.0468295	0.0515917	0.0629921	0.0555294	0.0631365	0.0506083	0.0487096
2	184597861	184598172	ENSG00000283839	0	TRUE	ZNF804A	0	0.0763359	0.0149254	0.0161616	0.0113798	0.00384615	0.00732601	0.0154712	0.013459	0.0142857	0.0176471	0.0176391	0.0489691	0.0205479	0.0124294
2	185738633	185738874	FSIP2	0	TRUE	FSIP2	0	0.306968	0.102407	0.127715	0.173743	0.0642202	0.0708824	0.0782685	0.117076	0.105888	0.109748	0.0800628	0.10268	0.0678887	0.0983498
2	186849094	186849285	ZSWIM2	0	TRUE	ZSWIM2	0	0.0393129	0.0214994	0.0263757	0.025724	0.0203735	0.0235849	0.0200508	0.0254684	0.0235662	0.0253064	0.0253432	0.0340095	0.0211257	0.0135611
2	190180489	190180860	C2orf88	0	FALSE	ENSG00000300493	88235	0.0102408	0.0115204	0.0123236	0.0110099	0.0121826	0.00918114	0.0110654	0.00978894	0.0113629	0.0121212	0.0117436	0.013238	0.0125744	0.0126922
2	192195701	192196162	ENSG00000296506	0	TRUE	TMEFF2	0	0.0265585	0.0172578	0.0214286	0.0153276	0.0119627	0.0209473	0.0182447	0.0198856	0.0156218	0.0147324	0.0159713	0.0214182	0.0180411	0.0155187
2	197786320	197786561	BOLL	0	FALSE	BOLL	1	0.0583136	0.03158	0.097836	0.0290753	0.0377682	0.032381	0.0251243	0.0356173	0.0509274	0.062069	0.0585106	0.0622922	0.0465762	0.0239589
2	197786350	197786531	BOLL	0	FALSE	BOLL	31	0.0529025	0.0267869	0.0932755	0.0216436	0.0319905	0.0318761	0.0208176	0.0307626	0.0472727	0.0503381	0.0491257	0.0511111	0.0382082	0.0216216
2	199461880	199462121	SATB2-AS1	0	FALSE	SATB2-AS1	4009	0.540752	0.148019	0.166223	0.171569	0.136334	0.163017	0.138721	0.163318	0.172587	0.155165	0.142101	0.187079	0.150506	0.1469
2	199461910	199462091	SATB2-AS1	0	FALSE	SATB2-AS1	4039	0.540899	0.151369	0.168908	0.174559	0.142468	0.165824	0.140801	0.166891	0.174114	0.15971	0.144194	0.189894	0.15235	0.149589
2	199462492	199462733	SATB2-AS1	0	FALSE	SATB2-AS1	4621	0.447997	0.060283	0.0743728	0.0727832	0.041519	0.0548582	0.0557298	0.0547053	0.0531544	0.0460008	0.0474439	0.0852525	0.0449053	0.05649
2	199462522	199462703	SATB2-AS1	0	FALSE	SATB2-AS1	4651	0.446348	0.0587882	0.073332	0.0714549	0.0418006	0.0539859	0.0546547	0.0531863	0.0529195	0.0461538	0.0462901	0.0845886	0.043648	0.0527961
2	199464824	199465065	SATB2-AS1	0	FALSE	SATB2	6001	0.435215	0.0975928	0.0838177	0.0864425	0.0709625	0.0668449	0.0870647	0.0885796	0.0805758	0.0737961	0.061614	0.121381	0.0867532	0.12576
2	199469595	199469836	SATB2-AS1	0	FALSE	SATB2	1230	0.458686	0.0705105	0.0878099	0.0832603	0.0613333	0.0671141	0.0874695	0.0727051	0.0850148	0.0955199	0.0656429	0.107421	0.0761397	0.0692137
2	199469625	199469806	SATB2-AS1	0	FALSE	SATB2	1260	0.459106	0.0725303	0.0911051	0.0858447	0.0623269	0.07109	0.0898028	0.0759386	0.0873216	0.0994718	0.0685062	0.109773	0.0787481	0.0724299
2	199470715	199470956	SATB2-AS1	0	FALSE	SATB2	110	0.45202	0.0609684	0.0639041	0.0775728	0.0581916	0.0525253	0.0576826	0.0701312	0.0511835	0.0557395	0.0551736	0.0894122	0.0568505	0.0909894
2	200585905	200586276	AOX1	0	TRUE	AOX1	0	0.239381	0.0125984	0.0137997	0.0203559	0.0127289	0.0137801	0.0120554	0.0105199	0.0130747	0.0146189	0.0151544	0.0483786	0.0127172	0.0118384
2	202035064	202035245	FZD7	0	TRUE	ENSG00000273209	0	0.171848	0.0307958	0.042285	0.0334913	0.0211024	0.0322497	0.0451084	0.0331639	0.0328547	0.0344828	0.0260368	0.0572369	0.0291081	0.0262342
2	202035250	202035431	FZD7	0	TRUE	ENSG00000296454	0	0.408076	0.097517	0.139787	0.107558	0.0567986	0.116358	0.133527	0.107415	0.130347	0.0683554	0.0944528	0.155345	0.109927	0.123724
2	206274434	206274655	ZDBF2	1	TRUE	ZDBF2	0	0.0222039	0.0455264	0.0301994	0.0294711	0.0160214	0.026839	0.0261438	0.0288158	0.0305574	0.0177268	0.0266334	0.036803	0.027027	0.0183623
2	207681242	207681483	ENSG00000296093	0	TRUE	PPP1R14BP2	0	0.422166	0.105361	0.12311	0.129798	0.051186	0.0787623	0.0832974	0.157465	0.108889	0.122003	0.0816752	0.114168	0.176341	0.175397
2	207770836	207771077	FZD5	921	TRUE	FZD5	0	0.509859	0.11578	0.0892321	0.0711499	0.0606239	0.039019	0.0745381	0.117419	0.0789245	0.0735992	0.0462695	0.10983	0.0538505	0.0731208
2	207771071	207771312	FZD5	1156	TRUE	FZD5	0	0.536998	0.152931	0.144223	0.0989144	0.0541908	0.0656197	0.162031	0.1544	0.110376	0.157865	0.101631	0.152239	0.116242	0.147129
2	208124404	208124645	CRYGD	0	TRUE	CRYGD	0	0.482579	0.0208033	0.0359609	0.0758332	0.01089	0.0164849	0.0189469	0.0281628	0.020622	0.0143936	0.0135248	0.0700262	0.030883	0.0164409
2	208124404	208124645	CRYGD	0	TRUE	CRYGD	0	0.482579	0.0208033	0.0359609	0.0758332	0.01089	0.0164849	0.0189469	0.0281628	0.020622	0.0143936	0.0135248	0.0700262	0.030883	0.0164409
2	208124434	208124615	CRYGD	0	TRUE	CRYGD	0	0.487942	0.0212638	0.0368264	0.0772142	0.0110384	0.0162356	0.0201889	0.0287405	0.0218672	0.0151476	0.0144124	0.0717065	0.0304142	0.0170928
2	209771903	209772094	UNC80	0	FALSE	UNC80	134	0.0700852	0.0717593	0.084039	0.0743396	0.049936	0.0697272	0.0790531	0.0824524	0.084507	0.0504056	0.0508021	0.0850537	0.0777889	0.0535198
2	212536610	212537076	ERBB4	0	FALSE	ERBB4	1565	0.275321	0.0275551	0.0335509	0.0366053	0.0261615	0.0365677	0.032157	0.0383645	0.0330579	0.0282841	0.032826	0.0537847	0.031225	0.0308844
2	218781988	218782229	CYP27A1	0	FALSE	CYP27A1	50	0.010161	0.0154227	0.0156027	0.0144312	0.0176636	0.0189971	0.0161157	0.0164881	0.0165046	0.0172768	0.0148596	0.0189667	0.0179402	0.0191836
2	218871367	218871608	WNT6	0	FALSE	ENSG00000308857	1043	0.31781	0.0178745	0.0259038	0.0220621	0.0207599	0.01531	0.0177344	0.0177843	0.0171783	0.0172189	0.02059	0.0359062	0.0194374	0.0147234
2	219252902	219253143	TUBA4A	0	TRUE	TUBA4B	0	0.595926	0.039033	0.108523	0.0396258	0.0363636	0.00801282	0.0207689	0.0318884	0.0195087	0.0327684	0.0188934	0.0804242	0.0380325	0.0234934
2	219331913	219332154	RESP18	0	FALSE	RESP18	3198	0.244547	0.222516	0.16208	0.16741	0.188163	0.164888	0.189409	0.170154	0.164994	0.168118	0.166611	0.192111	0.154344	0.181913
2	222289332	222289573	PAX3	0	FALSE	CCDC140	6573	0.417694	0.165675	0.173118	0.185502	0.143177	0.175424	0.152189	0.16701	0.17685	0.173157	0.14667	0.196699	0.153438	0.184237
2	222298393	222298644	CCDC140	0	FALSE	CCDC140	46	0.0309976	0.0532759	0.0623131	0.055832	0.049004	0.0498392	0.0512082	0.0642288	0.0640287	0.0487805	0.0500041	0.0707933	0.0564115	0.0541242
2	222298398	222298639	CCDC140	0	FALSE	CCDC140	51	0.0309976	0.0532759	0.0623131	0.055832	0.049004	0.0498392	0.0512082	0.0642288	0.0640287	0.0487805	0.0500041	0.0707933	0.0564115	0.0541242
2	222299863	222300084	CCDC140	0	TRUE	PAX3	0	0.383371	0.0376394	0.0486019	0.0592593	0.0417423	0.0528169	0.036858	0.0675127	0.0561628	0.0563725	0.0493924	0.0633977	0.048928	0.0634249
2	222304062	222304303	CCDC140	0	FALSE	PAX3	3063	0.569081	0.130076	0.122992	0.12283	0.116776	0.126242	0.143128	0.124663	0.11037	0.107433	0.120873	0.150269	0.11324	0.134999
2	222312007	222312318	RNF228	1829	FALSE	CT75	3956	0.457433	0.0783273	0.0807434	0.0692224	0.0753715	0.0662675	0.0795666	0.0685219	0.0771904	0.0667086	0.0616466	0.124181	0.0685317	0.0765683
2	222312015	222312455	RNF228	1692	FALSE	CT75	3819	0.462315	0.0756422	0.0792417	0.0786078	0.0690476	0.063888	0.0763195	0.0667172	0.0739313	0.0623666	0.0600603	0.116002	0.0667501	0.0786018
2	222312022	222312303	RNF228	1844	FALSE	CT75	3971	0.459701	0.0765327	0.0799162	0.0654474	0.0730235	0.0614603	0.0775628	0.0680218	0.0762837	0.056493	0.0620039	0.123127	0.0705208	0.0757617
2	227871299	227871540	DAW1	0	TRUE	CRIPTOP2	0	0.0678952	0.0427358	0.0461763	0.0493405	0.0296073	0.0422062	0.0460634	0.0378171	0.0450032	0.0528361	0.0341419	0.0468573	0.0363543	0.0469003
2	227871433	227871684	DAW1	0	TRUE	CRIPTOP2	0	0.0798727	0.0371774	0.0356896	0.0317928	0.0244391	0.0371978	0.0337818	0.0273827	0.0405397	0.0356358	0.0294161	0.0544102	0.0263098	0.0287833
2	231396176	231396417	B3GNT7	0	FALSE	B3GNT7	305	0.366278	0.0263687	0.0521061	0.0233366	0.0227174	0.0276625	0.029761	0.0351402	0.0317255	0.0361482	0.0340246	0.0562846	0.0374324	0.0283006
2	233938962	233939203	TRPM8	0	FALSE	ENSG00000237581	16032	0.488393	0.213176	0.080869	0.0790622	0.0820452	0.0627767	0.075698	0.167343	0.08174	0.0969782	0.0401545	0.0860506	0.0903892	0.189988
2	236169543	236169824	ENSG00000299496	0	TRUE	GBX2	0	0.429042	0.0719486	0.0603091	0.0548992	0.043346	0.0496183	0.068475	0.0580102	0.0518426	0.0666667	0.0557491	0.0812097	0.0603323	0.0570806
2	236169558	236169809	ENSG00000299496	0	TRUE	GBX2	0	0.423265	0.0758404	0.0584879	0.059629	0.0401494	0.0543893	0.057309	0.0557594	0.0524374	0.072018	0.0543223	0.0826936	0.0603511	0.0577754
2	236169563	236169804	ENSG00000299496	0	TRUE	GBX2	0	0.423265	0.0758404	0.0584879	0.059629	0.0401494	0.0543893	0.057309	0.0557594	0.0524374	0.072018	0.0543223	0.0826936	0.0603511	0.0577754
2	237626991	237627232	LRRFIP1	321	TRUE	LRRFIP1	0	0.505382	0.15932	0.132721	0.134969	0.125575	0.174558	0.142072	0.152198	0.146514	0.110064	0.143756	0.202146	0.154083	0.165299
2	237956202	237956443	ENSG00000310227	0	FALSE	UBE2F	8383	0.0713114	0.0167506	0.0212979	0.024687	0.0137819	0.0146056	0.0158103	0.0194448	0.0158525	0.0217005	0.012906	0.035094	0.0154211	0.0254535
2	240520310	240520551	ANKMY1	0	FALSE	ENSG00000287049	35537	0.59589	0.143176	0.647336	0.245344	0.331354	0.28379	0.262047	0.27866	0.173116	0.312703	0.223696	0.270943	0.235907	0.333036
3	196555	196746	CHL1-AS2	0	TRUE	CHL1	0	0.0142384	0.0294036	0.0275	0.0213457	0.0229508	0.0178197	0.0330756	0.0277998	0.0315938	0.0422778	0.0209219	0.0594611	0.0258621	0.0236579
3	196792	197082	CHL1	0	TRUE	CHL1	0	0.0159704	0.0204188	0.0206289	0.0168165	0.0169529	0.0203377	0.0202442	0.0172662	0.0207642	0.0171831	0.0173094	0.0389821	0.0201429	0.0230451
3	2098915	2099116	CNTN4	0	TRUE	CNTN4	0	0.0346696	0.0251025	0.0274685	0.0333491	0.0230303	0.0327682	0.0285943	0.0340372	0.0295994	0.0255926	0.0259635	0.0341015	0.0266377	0.0288519
3	5096058	5096299	CD24P5	3327	FALSE	CD24P5	1327	0.0294934	0.0548532	0.0735632	0.0591742	0.0498888	0.0728526	0.0441854	0.0549334	0.0594922	0.0526178	0.0436865	0.0879947	0.0532153	0.0628442
3	6861028	6861269	GRM7	0	FALSE	GRM7-AS2	32553	0.0617508	0.0187732	0.0240776	0.0271656	0.0161476	0.0294264	0.0236693	0.0253266	0.0290647	0.017735	0.0163352	0.0397611	0.027891	0.0215928
3	9136411	9136652	SRGAP3	0	FALSE	ENSG00000287623	35408	0.070583	0.0700326	0.0785817	0.0447171	0.0449294	0.0837283	0.0588235	0.0598385	0.0624645	0.0631754	0.0633484	0.0952234	0.0594305	0.0631179
3	9552578	9552819	LHFPL4	0	FALSE	LHFPL4	804	0.216032	0.144467	0.136972	0.169389	0.119191	0.152012	0.143595	0.143222	0.139785	0.153364	0.12848	0.15939	0.118508	0.153689
3	10708134	10708418	ATP2B2	126	TRUE	ATP2B2	0	0.0636852	0.0436489	0.052552	0.0352308	0.0422474	0.0497656	0.0443555	0.044193	0.0458361	0.0302198	0.034276	0.0560046	0.0398908	0.0505826
3	10816065	10816256	SLC6A11	0	TRUE	SLC6A11	0	0.0433882	0.0229953	0.0375985	0.0247494	0.0255941	0.0265507	0.0357222	0.0228558	0.0332711	0.0221587	0.0256607	0.0386723	0.021559	0.0297297
3	10992702	10993097	SLC6A1	0	FALSE	SLC6A1	316	0.0942726	0.0336233	0.0390656	0.0415671	0.0266272	0.0311349	0.0395064	0.0359335	0.0428922	0.0281504	0.0342784	0.0445396	0.0361832	0.0445672
3	10992805	10993046	SLC6A1	0	FALSE	SLC6A1	419	0.0502426	0.032355	0.0365388	0.0396077	0.024953	0.0295511	0.0381101	0.0319338	0.0383467	0.0273014	0.0327848	0.0431809	0.0341517	0.0403332
3	13073159	13073436	ENSG00000297516	0	FALSE	ENSG00000297516	147	0.607835	0.0679438	0.111131	0.0613876	0.054902	0.0571368	0.0700311	0.0789522	0.0663188	0.0660086	0.0545707	0.105968	0.0766161	0.0633886
3	13282270	13282556	IQSEC1	0	FALSE	IQSEC1	525	0.0210574	0.0358274	0.0376465	0.0438848	0.0314851	0.0442812	0.0400032	0.0378018	0.0333736	0.0332358	0.037186	0.060947	0.0367786	0.049376
3	13549348	13549589	FBLN2	0	FALSE	FBLN2	75	0.496715	0.104263	0.108142	0.126859	0.0791476	0.109244	0.106673	0.112961	0.0925128	0.0849443	0.0895575	0.109691	0.088785	0.0841849
3	14811057	14811350	FGD5	0	TRUE	LINC02011	0	0.532582	0.0167025	0.0222572	0.0229985	0.0117692	0.0160243	0.0171051	0.0171312	0.0120215	0.0109165	0.0132752	0.0308358	0.0166584	0.0118834
3	22372369	22372570	ZNF385D	0	FALSE	ZNF385D	551	0.0802931	0.0149021	0.01362	0.0127843	0.0119474	0.0137581	0.0169492	0.0156863	0.0146676	0.0137504	0.0138056	0.0184679	0.0142814	0.0220307
3	25427800	25428041	RARB	0	FALSE	H3P10	13261	0.694622	0.0154004	0.0152225	0.0237651	0.0123967	0.0146727	0.0116697	0.0149123	0.0147444	0.0101237	0.0175159	0.0423847	0.011622	0.0101493
3	25427872	25428113	RARB	0	FALSE	H3P10	13189	0.669767	0.0155079	0.0170807	0.0199237	0.0134003	0.0144928	0.0099681	0.0121999	0.0165242	0.0138249	0.0167235	0.0418848	0.0143416	0.0130222
3	25428282	25428523	RARB	0	FALSE	H3P10	12779	0.594842	0.020518	0.0251756	0.0208903	0.0163326	0.022541	0.0211047	0.0165209	0.0208367	0.0113514	0.0232474	0.055015	0.0169873	0.0206672
3	26622530	26622781	LRRC3B	0	TRUE	LRRC3B	0	0.189115	0.020248	0.0248414	0.0234666	0.0148448	0.0136152	0.0301856	0.018848	0.0223587	0.0239798	0.0193614	0.0260519	0.0225178	0.019866
3	27723647	27723888	EOMES	935	TRUE	EOMES	0	0.579894	0.0206084	0.0170437	0.0211458	0.0190337	0.021876	0.0194456	0.0213978	0.0178867	0.0151986	0.0193886	0.0507165	0.0172176	0.0198533
3	27723710	27723951	EOMES	998	TRUE	EOMES	0	0.579904	0.0209201	0.0177813	0.0233911	0.0192791	0.0221647	0.0201383	0.0215733	0.0182239	0.0143198	0.0195362	0.050064	0.017736	0.0206281
3	27724657	27724898	EOMES	1945	TRUE	EOMES	0	0.574448	0.101806	0.0951693	0.14126	0.0933425	0.0701553	0.107864	0.102073	0.0962203	0.0886144	0.0790071	0.112469	0.0767814	0.105968
3	27724706	27724947	EOMES	1994	TRUE	EOMES	0	0.570693	0.103321	0.0977212	0.141227	0.0925539	0.073443	0.110471	0.103611	0.0990451	0.0840564	0.0809302	0.115049	0.0770507	0.106617
3	27729844	27730085	EOMES	7132	FALSE	EOMES	5132	0.340472	0.0472159	0.0538549	0.0388889	0.0437018	0.0430984	0.0525021	0.065508	0.0581257	0.0850622	0.0445283	0.0768473	0.0545592	0.085916
3	27729910	27730161	EOMES	7198	FALSE	EOMES	5198	0.36033	0.0446238	0.0462046	0.0384032	0.0434783	0.0326594	0.0454976	0.0610465	0.0525034	0.0762791	0.0424417	0.0726834	0.0436767	0.0777003
3	27729955	27730116	EOMES	7243	FALSE	EOMES	5243	0.342261	0.044908	0.049203	0.0367621	0.0470325	0.0281588	0.0395404	0.0673171	0.0546859	0.0795739	0.0417066	0.0763377	0.0424687	0.070273
3	27730086	27730375	EOMES	7374	FALSE	EOMES	5374	0.334049	0.04158	0.0366173	0.0542005	0.049373	0.0347938	0.0474028	0.0400863	0.0441389	0.0494037	0.0452622	0.0567302	0.0389324	0.070073
3	27731194	27731435	EOMES	8482	FALSE	EOMES	6482	0.632724	0.0492354	0.051953	0.0730373	0.0443571	0.0409455	0.0569149	0.0560678	0.055278	0.0518868	0.0526011	0.1073	0.05254	0.0679062
3	28575266	28575556	RBMS3	0	TRUE	ENSG00000309494	0	0.230652	0.0225672	0.0292569	0.0349854	0.0111554	0.0247389	0.0256335	0.0209775	0.0224499	0.0194805	0.0228248	0.0379119	0.0242297	0.0284571
3	32817666	32818037	TRIM71	0	TRUE	TRIM71	0	0.0493578	0.023232	0.0287428	0.0236735	0.0226612	0.0251181	0.0265578	0.0299664	0.0235016	0.0241851	0.0212654	0.0375669	0.0223169	0.0242614
3	32817741	32817962	TRIM71	0	TRUE	ENSG00000303033	0	0.0392509	0.0226146	0.0271757	0.0229512	0.0221034	0.0244287	0.0267286	0.0301393	0.022924	0.0217729	0.0205132	0.0361252	0.0206753	0.0257597
3	32817761	32817942	TRIM71	0	TRUE	ENSG00000303033	0	0.0405683	0.0231887	0.0285961	0.0238609	0.0242931	0.0244982	0.0281453	0.0306295	0.0236799	0.0213072	0.0212916	0.0372404	0.0213457	0.0265329
3	32817771	32818061	TRIM71	0	TRUE	ENSG00000303033	0	0.0361954	0.0223081	0.0272428	0.0231614	0.0236732	0.0241641	0.0263321	0.0303214	0.0229802	0.0218413	0.0198836	0.0353748	0.0205123	0.0242057
3	32818586	32818787	TRIM71	0	TRUE	ENSG00000303033	0	0.138194	0.0300996	0.0386386	0.0365694	0.0230061	0.0456095	0.0318709	0.038791	0.0345002	0.0361521	0.0331208	0.0463699	0.034443	0.0369439
3	33218261	33218554	SUSD5	0	FALSE	SUSD5	56	0.0277992	0.0317256	0.0320233	0.0282872	0.0313152	0.0309859	0.0436832	0.0322494	0.0325217	0.0247725	0.0313441	0.0525394	0.0341551	0.0305893
3	35639207	35639495	ARPP21	0	FALSE	ARPP21	62	0.032577	0.0393648	0.039038	0.041331	0.02855	0.0397873	0.0348468	0.0321116	0.0435734	0.0364124	0.0215501	0.0445709	0.0385312	0.0356439
3	40387091	40387272	ENTPD3	0	TRUE	ENTPD3	0	0.313692	0.0176929	0.044439	0.0261488	0.0291835	0.0106499	0.0213074	0.021887	0.0153866	0.0218143	0.0144814	0.0551645	0.0193038	0.0189185
3	42265024	42265335	ENSG00000281160	0	TRUE	ENSG00000281160	0	0.156287	0.0621406	0.0507117	0.0625277	0.0409664	0.0643739	0.0729167	0.0543639	0.0632131	0.0510535	0.0518814	0.0562893	0.0669291	0.0816203
3	42906129	42906320	ZNF662	0	TRUE	ZNF662	0	0.046734	0.0142092	0.0161396	0.0255102	0.0131474	0.010049	0.0165183	0.0162783	0.0141609	0.016835	0.0189381	0.0272399	0.0161075	0.0166198
3	43995523	43995806	ENSG00000272121	0	FALSE	ENSG00000271192	532	0.0167812	0.0205878	0.0233583	0.0184451	0.0149369	0.0172414	0.0218658	0.0218135	0.0211884	0.0174419	0.018324	0.0203294	0.0198528	0.0210106
3	43997826	43998273	ENSG00000272121	0	FALSE	ENSG00000272121	768	0.54556	0.0240846	0.0276316	0.0231159	0.0198675	0.025	0.0225505	0.0239362	0.0222989	0.0196353	0.0286339	0.0403071	0.021751	0.0191693
3	43997890	43998201	ENSG00000272121	0	FALSE	ENSG00000272121	840	0.559582	0.0257641	0.0274644	0.0256872	0.0199468	0.0310734	0.0221843	0.0295543	0.0241751	0.0175439	0.0305344	0.0410534	0.0235341	0.0233422
3	43997925	43998166	ENSG00000272121	0	FALSE	ENSG00000272121	875	0.566882	0.0286617	0.0291563	0.0257127	0.0226171	0.032316	0.0262966	0.0307692	0.0259067	0.0213523	0.0349709	0.0425227	0.0265985	0.0260452
3	44584746	44584997	ZNF197	0	TRUE	ZNF197	0	0.0174936	0.0146413	0.0232699	0.0130871	0.0135059	0.0127513	0.0154019	0.0139954	0.0170801	0.00733496	0.0107474	0.0270509	0.0143447	0.0102712
3	45796480	45796661	ENSG00000288720	0	TRUE	SLC6A20	0	0.0151667	0.0157537	0.0174059	0.0151559	0.0139481	0.0158885	0.0137619	0.0150285	0.0141601	0.0132488	0.0147504	0.0251318	0.0174487	0.0152277
3	47009340	47009581	NBEAL2	0	TRUE	NRADDP	0	0.0133095	0.0325439	0.0254839	0.0232497	0.0167689	0.01673	0.024031	0.0296907	0.0342572	0.0219638	0.0342699	0.0422931	0.029076	0.0291492
3	47009930	47010171	ENSG00000293420	0	TRUE	NRADDP	0	0.131686	0.0956029	0.219143	0.108264	0.111834	0.132445	0.150532	0.17961	0.192957	0.166093	0.213554	0.129736	0.184339	0.169353
3	48595110	48595291	COL7A1	0	TRUE	COL7A1	0	0.212495	0.0328468	0.0412073	0.0506809	0.0207089	0.0411444	0.0364699	0.1071	0.0431284	0.0284598	0.0231798	0.065406	0.029123	0.0227631
3	48656495	48656676	CELSR3	0	FALSE	LINC02585	4306	0.0769594	0.0181453	0.0353186	0.0111857	0.0108418	0.0199402	0.0128631	0.0147895	0.0175173	0.0188497	0.0116255	0.0511422	0.0222616	0.0121417
3	48662739	48662920	CELSR3	0	TRUE	LINC02585	0	0.023278	0.0342393	0.0297443	0.050668	0.0293023	0.028643	0.0307002	0.0328817	0.0347003	0.04643	0.0267321	0.0419915	0.0326745	0.0338111
3	49277069	49277250	USP4	0	TRUE	C3orf62	0	0.016536	0.0137267	0.0306789	0.0111639	0.0121849	0.0173801	0.0125032	0.0101781	0.0148353	0.0125339	0.0106361	0.0147898	0.0125126	0.0144491
3	50340662	50340843	RASSF1	0	TRUE	ZMYND10-AS1	0	0.0300317	0.027781	0.048125	0.0145606	0.0177665	0.0237654	0.0145353	0.0159905	0.0136324	0.0118577	0.0163383	0.0693058	0.0217659	0.0169887
3	50340740	50341051	RASSF1	0	TRUE	ZMYND10-AS1	0	0.0446249	0.0346618	0.0696609	0.0233307	0.0159969	0.0220218	0.0128028	0.01949	0.0137097	0.0170349	0.0133195	0.0765389	0.0225969	0.0166096
3	57164385	57164626	IL17RD	0	FALSE	IL17RD	5480	0.0133469	0.016861	0.0239985	0.0225359	0.0138203	0.0175498	0.0174146	0.0170955	0.0196987	0.0188462	0.0145431	0.0216366	0.0179714	0.0158948
3	57164649	57164890	IL17RD	0	FALSE	IL17RD	5216	0.0127912	0.0155607	0.017907	0.0149741	0.00865225	0.0160415	0.016638	0.0144581	0.0175344	0.00959561	0.0124618	0.0156941	0.0176982	0.0190804
3	61564585	61564826	PTPRG	0	FALSE	PTPRG	2816	0.0316609	0.0420135	0.0403548	0.0440619	0.0356513	0.0379103	0.0326679	0.0309823	0.0353936	0.0296574	0.0277084	0.0734276	0.0347481	0.0451007
3	62369689	62369930	FEZF2	0	TRUE	PTPRG-AS1	0	0.661398	0.129173	0.118812	0.122019	0.123669	0.117766	0.106377	0.132359	0.113671	0.10103	0.109136	0.150296	0.0961725	0.155955
3	62371167	62371408	FEZF2	0	TRUE	PTPRG-AS1	0	0.589162	0.074175	0.0808404	0.0679736	0.0470506	0.0641096	0.0708493	0.0702576	0.0646844	0.0376076	0.0534531	0.0761222	0.0523831	0.0744029
3	62371381	62371622	FEZF2	0	TRUE	PTPRG-AS1	0	0.56683	0.104921	0.1126	0.103424	0.087833	0.0886918	0.0968546	0.105229	0.0985888	0.131001	0.114082	0.111935	0.10279	0.110174
3	62372424	62372697	FEZF2	0	FALSE	PTPRG-AS1	1017	0.0231676	0.0421917	0.0382915	0.0344048	0.0294464	0.0437335	0.0393601	0.0388307	0.0368366	0.0349911	0.0356366	0.0511775	0.0358814	0.0399306
3	62374326	62374607	FEZF2	0	TRUE	FEZF2	0	0.561802	0.0171604	0.0193103	0.0191874	0.0107335	0.0152566	0.0157978	0.0133607	0.0151267	0.0126002	0.0132193	0.0253853	0.013382	0.0167384
3	62374348	62374579	FEZF2	0	TRUE	FEZF2	0	0.56332	0.0171709	0.0194175	0.0192525	0.0108108	0.0152778	0.0158479	0.0134159	0.0151639	0.0126728	0.013302	0.0254893	0.0134887	0.0168027
3	62377680	62378021	ENSG00000297042	1768	TRUE	ENSG00000297042	0	0.523534	0.102377	0.0893617	0.0806743	0.102804	0.0858806	0.0795684	0.103791	0.105573	0.0723926	0.103941	0.144191	0.0921739	0.113239
3	62377730	62377971	ENSG00000297042	1818	TRUE	ENSG00000297042	0	0.450475	0.125328	0.100765	0.105092	0.113712	0.0861619	0.0791618	0.116071	0.130819	0.0942982	0.127678	0.136752	0.106231	0.135258
3	62875504	62875745	CADPS	0	TRUE	CADPS	0	0.0278116	0.0540392	0.0494239	0.0668571	0.0384615	0.0436893	0.0615793	0.0556203	0.0525955	0.0677165	0.0381379	0.065922	0.0431716	0.0504847
3	62875514	62875735	CADPS	0	TRUE	CADPS	0	0.0274186	0.0527852	0.0483344	0.0693624	0.0310442	0.0429864	0.0599935	0.0538341	0.049016	0.0671982	0.0367347	0.062942	0.0416025	0.0456989
3	64267774	64268015	PRICKLE2	0	FALSE	PRICKLE2-AS3	80030	0.598288	0.0877861	0.0891878	0.100337	0.064438	0.102716	0.0765654	0.0810852	0.0796403	0.0802368	0.0652661	0.0987264	0.0656528	0.0915759
3	64267958	64268199	PRICKLE2	0	FALSE	PRICKLE2-AS3	80214	0.67287	0.23377	0.202312	0.17389	0.17024	0.199688	0.166386	0.206411	0.192462	0.1875	0.170662	0.20633	0.168247	0.222723
3	72739031	72739272	ENSG00000287595	0	TRUE	ENSG00000287595	0	0.126613	0.0345622	0.0651224	0.0379651	0.0384615	0.0476738	0.0258847	0.0631427	0.0494795	0.040806	0.0431945	0.0665669	0.0171466	0.03375
3	73625026	73625267	ENSG00000278934	0	TRUE	PDZRN3	0	0.0240385	0.0484881	0.0412102	0.0378564	0.0384615	0.0651163	0.0339394	0.0416474	0.0458689	0.0540541	0.035128	0.0474755	0.0450839	0.065033
3	84959328	84959625	CADM2	0	FALSE	CADM2	139	0.0134171	0.0154444	0.0202498	0.014266	0.011713	0.0210583	0.0152824	0.0165046	0.016048	0.0179471	0.0165188	0.0238734	0.0144219	0.0238983
3	87089124	87089365	ENSG00000300916	0	FALSE	PPATP1	34385	0.167135	0.02248	0.0151954	0.017721	0.00949367	0.015444	0.135189	0.0129464	0.0221963	0.0148515	0.016132	0.0493476	0.0249169	0.0125073
3	96814614	96814987	EPHA6	0	TRUE	EPHA6	0	0.0177165	0.0153882	0.0203383	0.0206174	0.0119154	0.0167623	0.0165739	0.0164312	0.0148736	0.0169421	0.0160243	0.0206736	0.0164763	0.0174384
3	107429405	107429646	LINC01990	0	FALSE	ENSG00000298670	919	0.168531	0.506754	0.408282	0.315567	0.372733	0.285915	0.303789	0.429997	0.339857	0.331097	0.286623	0.416303	0.288921	0.361086
3	122184065	122184351	CASR	0	FALSE	CASR	197	0.0934974	0.0278314	0.0330222	0.0332494	0.0240494	0.0300735	0.031003	0.0230652	0.0315152	0.0241056	0.0264947	0.0344319	0.0295717	0.027833
3	122184615	122184856	CASR	0	FALSE	CASR	747	0.112333	0.181464	0.163399	0.10724	0.129897	0.165812	0.155051	0.133495	0.145705	0.138889	0.143956	0.160302	0.191763	0.214322
3	122577646	122577887	PARP15	0	TRUE	PARP15	0	0.591703	0.0182225	0.0335955	0.0198435	0.0142708	0.0135844	0.0157587	0.0171325	0.0156193	0.0212182	0.0147929	0.0523999	0.0227004	0.0118796
3	122577729	122577970	PARP15	0	TRUE	PARP15	0	0.597823	0.0185462	0.032407	0.0207138	0.0148102	0.0119219	0.0156523	0.0190003	0.0143577	0.0184859	0.0149599	0.051497	0.0240996	0.0116497
3	125141687	125141928	SLC12A8	0	FALSE	MIR5092	9424	0.565498	0.0294173	0.0532603	0.0223963	0.0132497	0.00834924	0.0124772	0.0216802	0.0188048	0.032367	0.0149594	0.0678514	0.0265487	0.0165579
3	125141687	125141928	SLC12A8	0	FALSE	MIR5092	9424	0.565498	0.0294173	0.0532603	0.0223963	0.0132497	0.00834924	0.0124772	0.0216802	0.0188048	0.032367	0.0149594	0.0678514	0.0265487	0.0165579
3	125141687	125141928	SLC12A8	0	FALSE	MIR5092	9424	0.565498	0.0294173	0.0532603	0.0223963	0.0132497	0.00834924	0.0124772	0.0216802	0.0188048	0.032367	0.0149594	0.0678514	0.0265487	0.0165579
3	126394776	126395063	CFAP100	0	TRUE	CFAP100	0	0.45333	0.0488628	0.0655522	0.0542792	0.0374927	0.0471698	0.0534188	0.05027	0.0440769	0.0387248	0.045054	0.0739863	0.045082	0.0534618
3	126394846	126395027	CFAP100	0	TRUE	CFAP100	0	0.478681	0.0457295	0.0614331	0.0517611	0.0365497	0.039555	0.0473721	0.0477359	0.0411286	0.0390684	0.0408379	0.0705375	0.043987	0.052299
3	126394914	126395105	CFAP100	0	TRUE	CFAP100-DT	0	0.489627	0.0618447	0.0826414	0.0650896	0.0470067	0.0717686	0.0702556	0.0650768	0.0622514	0.0490141	0.0567599	0.0903113	0.0627376	0.0771704
3	127915267	127915508	KBTBD12	0	TRUE	KBTBD12	0	0.0587455	0.0384448	0.0496825	0.0404305	0.0162495	0.0327703	0.0343164	0.0470657	0.0747872	0.0498403	0.0294664	0.0705634	0.0586249	0.0409148
3	128075806	128076047	RUVBL1-AS1	0	TRUE	RUVBL1-AS1	0	0.0267336	0.0129162	0.0157398	0.0190253	0.0116359	0.00998336	0.0127628	0.0118006	0.0145807	0.0113585	0.0154197	0.0524658	0.0149712	0.0140449
3	128845968	128846209	ENSG00000295907	0	TRUE	ENSG00000295907	0	0.0147821	0.0162376	0.027927	0.0141066	0.0277962	0.0159332	0.0150828	0.0171815	0.0677443	0.0275556	0.0160953	0.0774009	0.02206	0.0181262
3	129001294	129001587	EFCC1	0	TRUE	EFCC1	0	0.0134621	0.0127188	0.0141099	0.0112014	0.00815439	0.0124863	0.0122744	0.00987499	0.0119324	0.0117701	0.0127148	0.0154957	0.014115	0.0164806
3	129305676	129305917	HMCES	0	TRUE	ENSG00000298907	0	0.644811	0.0805034	0.153953	0.0671177	0.0459082	0.103167	0.0722605	0.129187	0.103921	0.0536451	0.0682342	0.143264	0.110612	0.0444204
3	129974415	129974656	ENSG00000250643	0	TRUE	TRH	0	0.460279	0.016265	0.0207621	0.0205962	0.0085944	0.00972447	0.0131759	0.0108542	0.0138964	0.0114123	0.0150928	0.0504142	0.0134489	0.0132573
3	129974415	129974656	ENSG00000250643	0	TRUE	TRH	0	0.460279	0.016265	0.0207621	0.0205962	0.0085944	0.00972447	0.0131759	0.0108542	0.0138964	0.0114123	0.0150928	0.0504142	0.0134489	0.0132573
3	129974435	129974636	ENSG00000250643	0	TRUE	TRH	0	0.465868	0.0165618	0.0209192	0.0206931	0.00730897	0.00827423	0.0132246	0.0103013	0.0135948	0.0108861	0.0145202	0.0517865	0.0133951	0.0143734
3	129974467	129974708	TRH	0	TRUE	TRH	0	0.458781	0.0166769	0.0214448	0.0204574	0.00777605	0.00872493	0.0121696	0.0104421	0.0133512	0.0117801	0.0156609	0.0492338	0.0132846	0.0111502
3	129975013	129975354	TRH	0	FALSE	TRH	125	0.501196	0.0248394	0.0315743	0.0336016	0.0188172	0.0251799	0.0233051	0.0313978	0.0293695	0.0283286	0.0233513	0.0533885	0.0334928	0.022896
3	129975054	129975295	TRH	0	FALSE	TRH	166	0.498854	0.0261159	0.0325	0.0317929	0.0131868	0.0256198	0.0211139	0.0338566	0.0295506	0.0231539	0.0258519	0.048634	0.0343479	0.0189646
3	129975061	129975321	TRH	0	FALSE	TRH	173	0.506594	0.0264649	0.0323488	0.0338652	0.0159405	0.0288303	0.0216082	0.0334042	0.0309486	0.021519	0.0277147	0.0511448	0.0357437	0.0233135
3	129975063	129975304	TRH	0	FALSE	TRH	175	0.505583	0.0269596	0.0326748	0.031746	0.0127462	0.0273369	0.0214425	0.0345964	0.0310231	0.0220884	0.0271279	0.0490006	0.0345336	0.0183883
3	129975088	129975279	TRH	0	FALSE	TRH	200	0.494944	0.0231612	0.0290482	0.0219512	0.0115512	0.0241821	0.0155844	0.031166	0.0256601	0.0251092	0.0223335	0.0436658	0.0311927	0.0177419
3	129975455	129975744	TRH	0	FALSE	TRH	567	0.492568	0.0210176	0.0324938	0.0274885	0.0224968	0.0223779	0.0231675	0.0271614	0.0256899	0.0235704	0.0248771	0.0542771	0.019621	0.0214377
3	129975692	129975970	TRH	0	FALSE	TRH	804	0.539008	0.117039	0.128783	0.135731	0.124056	0.118669	0.1127	0.137714	0.134381	0.0875943	0.108316	0.150914	0.121283	0.113786
3	129975711	129975952	TRH	0	FALSE	TRH	823	0.532985	0.114149	0.121173	0.131487	0.115757	0.1114	0.107553	0.131886	0.128888	0.081982	0.103998	0.144771	0.117253	0.111734
3	133038113	133038402	TMEM108	0	TRUE	TMEM108	0	0.0569946	0.0265721	0.0366079	0.0341168	0.0201881	0.0304829	0.0301274	0.0359164	0.0354532	0.047091	0.0206165	0.0426628	0.0302553	0.0346045
3	133038378	133038629	TMEM108	0	TRUE	TMEM108	0	0.0390068	0.0188018	0.0232062	0.0161875	0.0145773	0.0212766	0.0222195	0.0187115	0.0194305	0.0250726	0.0152826	0.0311357	0.0213742	0.0178571
3	133674490	133674731	ENSG00000291042	0	FALSE	RNU6-678P	9364	0.0603271	0.0483326	0.0729714	0.0521159	0.0378557	0.0324346	0.0419568	0.0522395	0.0340302	0.0465868	0.0312152	0.0733099	0.0365813	0.0430585
3	134364157	134364398	AMOTL2	0	FALSE	ENSG00000293138	5595	0.0508969	0.0149797	0.0710764	0.0187615	0.0162722	0.0135833	0.0206575	0.0214454	0.0150148	0.0186643	0.0174855	0.0259614	0.0386393	0.0118846
3	134650898	134651348	KY	0	FALSE	KY	88	0.0721671	0.0162702	0.0227024	0.0141693	0.0140151	0.0178482	0.016145	0.0155023	0.0146108	0.0142429	0.0159989	0.0233887	0.0154414	0.0166855
3	138939635	138939946	LINC01391	0	FALSE	ENSG00000300820	3562	0.61463	0.020747	0.0268617	0.0282754	0.0153965	0.0104137	0.0182997	0.0233229	0.0179079	0.0155018	0.0178682	0.0616674	0.0211369	0.0287586
3	138939670	138939911	LINC01391	0	FALSE	ENSG00000300820	3597	0.611079	0.017585	0.023159	0.0242279	0.0138772	0.00728597	0.0149757	0.0193315	0.015049	0.0136054	0.0142094	0.0571045	0.018476	0.021978
3	138947126	138947317	FOXL2NB	0	TRUE	FOXL2NB	0	0.0621613	0.0162837	0.0212501	0.0205429	0.0123907	0.013609	0.0195273	0.01623	0.0132623	0.0123749	0.0144555	0.0600824	0.0157995	0.0143138
3	138947131	138947312	FOXL2NB	0	TRUE	FOXL2NB	0	0.0583523	0.0163085	0.0203666	0.0199199	0.010457	0.0137817	0.0187683	0.0151739	0.0129614	0.0123077	0.0144885	0.0593444	0.0156771	0.0145173
3	138947231	138947472	FOXL2NB	0	TRUE	FOXL2NB	0	0.178015	0.0178441	0.0222586	0.0238055	0.0124886	0.0149558	0.0183147	0.0164815	0.016827	0.0128898	0.016943	0.0564618	0.0164873	0.0155539
3	138960468	138960709	FOXL2NB	6477	FALSE	FOXL2	11330	0.34375	0.0177332	0.0274168	0.0234802	0.0126699	0.0147688	0.0144889	0.0191268	0.0151853	0.0140424	0.0152937	0.0463967	0.0169901	0.0148131
3	138960583	138960824	FOXL2NB	6592	FALSE	FOXL2	11445	0.239103	0.0210966	0.0328526	0.0261762	0.0172012	0.018522	0.0174013	0.0228324	0.0191482	0.0208887	0.017971	0.052035	0.0215855	0.0168397
3	138960616	138960857	FOXL2NB	6625	FALSE	FOXL2	11478	0.217396	0.0236212	0.0402348	0.0277609	0.0199161	0.0222576	0.0198861	0.0251767	0.0216823	0.0220884	0.0181356	0.0558568	0.0244301	0.0188339
3	139539393	139539584	RBP1	0	FALSE	RBP1	45	0.0325396	0.0183399	0.0194647	0.0231899	0.0187354	0.0172911	0.0234175	0.0254686	0.0245994	0.0199157	0.0200999	0.0341602	0.0189962	0.0292169
3	139539398	139539579	RBP1	0	FALSE	RBP1	50	0.0325424	0.0183399	0.0194647	0.0231899	0.0187354	0.0172911	0.0234175	0.0254686	0.0245994	0.0199157	0.0200999	0.0341649	0.0189962	0.0292169
3	139539982	139540223	COPB2-DT	0	TRUE	RBP1	0	0.549663	0.039431	0.0452174	0.0415094	0.0204082	0.029484	0.027544	0.0408497	0.0252632	0.043554	0.0237371	0.0412844	0.038771	0.0316667
3	140941713	140941894	SLC25A36	0	TRUE	SLC25A36	0	0.0687071	0.0239824	0.0504132	0.0174581	0.00473186	0.034904	0.0168028	0.029572	0.0272232	0.0248834	0.0138099	0.02876	0.0225423	0.0136601
3	141051345	141051826	SPSB4	0	FALSE	SPSB4	401	0.0312991	0.0138981	0.0175262	0.0130496	0.0115249	0.0116031	0.014807	0.0133968	0.0136381	0.0128773	0.0155837	0.0183782	0.0127141	0.0132223
3	142964214	142964455	PAQR9-AS1	0	TRUE	U2SURP	0	0.570918	0.226841	0.165565	0.253747	0.264739	0.187257	0.208889	0.188158	0.198107	0.101709	0.177988	0.250668	0.164452	0.250318
3	143119912	143120222	CHST2	0	TRUE	CHST2	0	0.0130712	0.0139958	0.0157306	0.0117419	0.0102896	0.0135934	0.0110919	0.0117203	0.010254	0.0105586	0.0141876	0.0138198	0.0108152	0.0109351
3	143121059	143121240	CHST2	0	FALSE	CHST2	1088	0.0576356	0.0260002	0.0400092	0.0252154	0.0181058	0.0203762	0.0222335	0.0296872	0.0256053	0.0289892	0.0174179	0.0585812	0.0197812	0.0276927
3	147359696	147359877	ENSG00000243620	0	FALSE	ENSG00000243620	10579	0.550416	0.084883	0.0700902	0.0551411	0.0770751	0.081488	0.0733604	0.105248	0.105242	0.0876446	0.0609555	0.11995	0.0849876	0.103609
3	147380583	147380824	ENSG00000300216	0	FALSE	ZIC4-AS1	4140	0.57371	0.0808181	0.0984645	0.0832973	0.0798969	0.0896593	0.0899195	0.0853108	0.0795887	0.0769639	0.0784105	0.106445	0.0668374	0.0753947
3	147380670	147380911	ENSG00000300216	0	FALSE	ZIC4-AS1	4053	0.593036	0.0959789	0.0938998	0.0909807	0.0860077	0.091653	0.080751	0.0983696	0.0812332	0.07245	0.105459	0.119232	0.0691284	0.0869565
3	147388048	147388289	ZIC4	0	FALSE	ENSG00000300216	519	0.475183	0.0867887	0.0757637	0.0997592	0.0755608	0.0849315	0.0645506	0.0814442	0.0778589	0.0416667	0.0701357	0.0963887	0.0663182	0.0879917
3	147388103	147388344	ZIC4	0	FALSE	ENSG00000300216	574	0.473602	0.0842738	0.0719784	0.0929773	0.07281	0.0834073	0.0614898	0.0811749	0.073561	0.0384952	0.0668845	0.0979842	0.0592824	0.0812629
3	147388123	147388324	ZIC4	0	FALSE	ENSG00000300216	594	0.474496	0.0895	0.0745706	0.0998192	0.075662	0.0883495	0.0656624	0.0877907	0.0769878	0.0391773	0.0715466	0.102791	0.0629894	0.0880139
3	147388618	147388859	ZIC4	0	FALSE	ENSG00000300216	1089	0.584569	0.105522	0.0978593	0.125408	0.0926641	0.0996646	0.10713	0.111937	0.109836	0.112782	0.0971722	0.136833	0.0989011	0.129734
3	147388618	147388859	ZIC4	0	FALSE	ENSG00000300216	1089	0.584569	0.105522	0.0978593	0.125408	0.0926641	0.0996646	0.10713	0.111937	0.109836	0.112782	0.0971722	0.136833	0.0989011	0.129734
3	147388655	147388896	ZIC4	0	FALSE	ENSG00000300216	1126	0.583924	0.103363	0.0940152	0.121894	0.0897269	0.0975379	0.102881	0.107774	0.107391	0.102714	0.0946859	0.135628	0.0931122	0.127213
3	147390973	147391214	ZIC4	0	FALSE	ZIC1	207	0.536665	0.110037	0.0989861	0.116956	0.0978408	0.122983	0.106687	0.10502	0.0976895	0.0864082	0.0979279	0.142539	0.0941704	0.12366
3	147390973	147391214	ZIC4	0	FALSE	ZIC1	207	0.536665	0.110037	0.0989861	0.116956	0.0978408	0.122983	0.106687	0.10502	0.0976895	0.0864082	0.0979279	0.142539	0.0941704	0.12366
3	147391003	147391184	ZIC4	0	FALSE	ZIC1	237	0.533221	0.108277	0.0978844	0.117518	0.102767	0.124599	0.110347	0.103221	0.0956004	0.0851064	0.098879	0.141596	0.093829	0.122338
3	147392466	147392707	ZIC4	0	TRUE	ZIC1	0	0.475077	0.0409515	0.0437175	0.0341008	0.0276243	0.0317221	0.0411985	0.0333051	0.0409622	0.0313846	0.0383603	0.0447544	0.0341662	0.0504834
3	147392491	147392832	ZIC4	0	TRUE	ZIC1	0	0.475136	0.0635181	0.0552147	0.0498761	0.0401806	0.0466497	0.0547642	0.0448797	0.0593658	0.0488555	0.0472457	0.0710631	0.0471776	0.0683569
3	147393221	147393462	ZIC1	0	TRUE	ZIC1	0	0.049579	0.0536149	0.0546607	0.0473036	0.034642	0.0435722	0.0512278	0.0488295	0.0506286	0.0511945	0.053303	0.0885894	0.0453849	0.0684709
3	147393307	147393548	ZIC1	0	TRUE	ZIC1	0	0.0612101	0.0950871	0.0774241	0.0745504	0.0667957	0.0839557	0.0805075	0.080068	0.0835313	0.0832084	0.0786253	0.108726	0.0747192	0.0961423
3	147393387	147393628	ZIC1	0	TRUE	ZIC1	0	0.0463938	0.0944481	0.0766245	0.0857107	0.0713746	0.0920927	0.0850321	0.0840875	0.0855589	0.0887049	0.0741423	0.106282	0.0791078	0.0915064
3	147393773	147393974	ZIC1	0	FALSE	ZIC1	151	0.049032	0.0494301	0.0502106	0.0566211	0.0461081	0.0695322	0.0477799	0.0569876	0.056516	0.0501685	0.0585802	0.0944918	0.0599531	0.0734566
3	147395793	147396034	ZIC1	0	FALSE	ZIC1	2171	0.492998	0.068137	0.0675463	0.056903	0.0297685	0.0557047	0.0508813	0.0539764	0.0578318	0.0531469	0.0492284	0.0845723	0.0559085	0.0468175
3	147396011	147396252	ZIC1	0	FALSE	ZIC1	2389	0.533713	0.0832056	0.0830399	0.0615432	0.060445	0.0704698	0.0667269	0.0683897	0.0675813	0.0804819	0.057442	0.0954522	0.0702432	0.0700901
3	147396472	147396713	ZIC1	0	FALSE	ZIC1	2850	0.555028	0.13047	0.145823	0.109947	0.0843146	0.119393	0.106683	0.113783	0.110789	0.100755	0.0964744	0.12185	0.0989583	0.119941
3	147396472	147396713	ZIC1	0	FALSE	ZIC1	2850	0.555028	0.13047	0.145823	0.109947	0.0843146	0.119393	0.106683	0.113783	0.110789	0.100755	0.0964744	0.12185	0.0989583	0.119941
3	147397108	147397349	ZIC1	0	FALSE	ZIC1	3486	0.558003	0.0760147	0.0797947	0.0726872	0.058277	0.0520833	0.0691312	0.0560472	0.0471405	0.0594378	0.0469484	0.0911441	0.0552216	0.0723549
3	147397108	147397349	ZIC1	0	FALSE	ZIC1	3486	0.558003	0.0760147	0.0797947	0.0726872	0.058277	0.0520833	0.0691312	0.0560472	0.0471405	0.0594378	0.0469484	0.0911441	0.0552216	0.0723549
3	147406958	147407119	ZIC1	0	TRUE	ZIC4	0	0.643011	0.0700935	0.0977918	0.0486891	0.0582524	0.0363636	0.0829493	0.0911765	0.0475162	0.135714	0.0535714	0.0557276	0.0394737	0.0291262
3	147408520	147408761	ZIC1	0	TRUE	ZIC4	0	0.265325	0.0597044	0.0793534	0.0590353	0.0556414	0.0600775	0.0818898	0.0662584	0.058415	0.0455729	0.0394089	0.0660714	0.050581	0.0513699
3	147408525	147408806	ZIC1	0	TRUE	ZIC4	0	0.265325	0.0597044	0.0793534	0.0590353	0.0556414	0.0600775	0.0818898	0.0662584	0.058415	0.0455729	0.0394089	0.0660714	0.050581	0.0513699
3	147408545	147408786	ZIC1	0	TRUE	ZIC4	0	0.265325	0.0597044	0.0793534	0.0590353	0.0556414	0.0600775	0.0818898	0.0662584	0.058415	0.0455729	0.0394089	0.0660714	0.050581	0.0513699
3	147408570	147408761	ZIC1	0	TRUE	ZIC4	0	0.240849	0.0587709	0.0759494	0.0569777	0.0507881	0.0627803	0.0765806	0.0666667	0.0537784	0.0498534	0.035913	0.064758	0.0484375	0.0527638
3	147408575	147408756	ZIC1	0	TRUE	ZIC4	0	0.240849	0.0587709	0.0759494	0.0569777	0.0507881	0.0627803	0.0765806	0.0666667	0.0537784	0.0498534	0.035913	0.064758	0.0484375	0.0527638
3	147409714	147409955	ZIC1	0	FALSE	ZIC4	904	0.17928	0.100559	0.0871573	0.0946815	0.0787854	0.0773639	0.0687046	0.075804	0.0760523	0.068806	0.0585855	0.0916331	0.0692875	0.076242
3	147409714	147409955	ZIC1	0	FALSE	ZIC4	904	0.17928	0.100559	0.0871573	0.0946815	0.0787854	0.0773639	0.0687046	0.075804	0.0760523	0.068806	0.0585855	0.0916331	0.0692875	0.076242
3	147410233	147410474	ZIC1	0	FALSE	ZIC4	1423	0.441063	0.0650278	0.0826539	0.0565286	0.0525502	0.0493102	0.064336	0.0624204	0.0639329	0.0592776	0.0483286	0.0841157	0.0554284	0.0636456
3	147410233	147410474	ZIC1	0	FALSE	ZIC4	1423	0.441063	0.0650278	0.0826539	0.0565286	0.0525502	0.0493102	0.064336	0.0624204	0.0639329	0.0592776	0.0483286	0.0841157	0.0554284	0.0636456
3	147412600	147412841	ZIC1	0	FALSE	ZIC4	3790	0.589094	0.0959641	0.0975718	0.076751	0.0771124	0.106148	0.0884251	0.0910673	0.104154	0.0795831	0.0785169	0.144763	0.094028	0.0946058
3	147419006	147419247	ENSG00000300021	0	FALSE	ENSG00000300021	2182	0.545071	0.038227	0.0384221	0.0559784	0.0353866	0.0409091	0.0350168	0.0368671	0.0417262	0.0310646	0.0408809	0.0680317	0.0301068	0.0360685
3	147419257	147419498	ENSG00000300021	0	FALSE	ENSG00000300021	1931	0.512382	0.0340074	0.039548	0.0482806	0.0242469	0.0348475	0.0371673	0.0306644	0.0297089	0.0361576	0.0343511	0.0678716	0.0334939	0.036591
3	147421277	147421518	ENSG00000300021	0	TRUE	ENSG00000300021	0	0.601101	0.0618142	0.0631015	0.070212	0.0443641	0.0527337	0.0658753	0.0674761	0.0643136	0.0402248	0.0499637	0.0814004	0.0579634	0.0646585
3	147421297	147421498	ENSG00000300021	0	TRUE	ENSG00000300021	0	0.60175	0.0641939	0.0664162	0.0731398	0.0470117	0.0541579	0.0662865	0.0709455	0.0675685	0.0386615	0.0529972	0.0841703	0.0597314	0.068403
3	147422301	147422542	ZIC1	0	TRUE	ENSG00000300021	0	0.658438	0.135425	0.152174	0.149975	0.127407	0.171392	0.13886	0.14225	0.149785	0.123288	0.132756	0.177919	0.132483	0.140244
3	147423379	147423620	ZIC1	0	TRUE	ENSG00000300021	0	0.631373	0.0682982	0.0776545	0.0772847	0.0659026	0.0964873	0.0892243	0.076944	0.0753271	0.056907	0.0612245	0.103977	0.0663149	0.0964448
3	147424478	147424719	ZIC1	0	FALSE	ENSG00000300021	848	0.653076	0.0844015	0.0729891	0.0704107	0.0793358	0.0771277	0.0651031	0.0740371	0.0682548	0.0649351	0.0567443	0.0763911	0.0576886	0.079063
3	148697683	148698051	AGTR1	0	TRUE	AGTR1	0	0.0307366	0.0247175	0.0228431	0.0278888	0.017944	0.0206965	0.0218783	0.0221132	0.0285365	0.0208986	0.018545	0.0452163	0.0253034	0.0198428
3	154122427	154122668	ARHGEF26	0	TRUE	ARHGEF26-AS1	0	0.560514	0.0517032	0.0508322	0.0721138	0.0376593	0.0575053	0.042387	0.0558531	0.0615971	0.0525834	0.0453792	0.0836473	0.0458801	0.0725024
3	158103438	158103809	SHOX2	0	TRUE	RSRC1	0	0.545142	0.0311623	0.0370115	0.0304707	0.0272727	0.0278685	0.0272809	0.0320006	0.0321011	0.0234068	0.0268003	0.0533515	0.0272636	0.0289817
3	158104048	158104289	SHOX2	0	TRUE	RSRC1	0	0.630791	0.166549	0.164258	0.179788	0.112	0.162717	0.145422	0.162148	0.176512	0.153527	0.120605	0.168027	0.152245	0.183212
3	158672538	158672779	LXN	0	TRUE	LXN	0	0.0551885	0.0477396	0.122718	0.0213964	0.0250696	0.0724638	0.015873	0.0405257	0.0298607	0.00353357	0.020233	0.130112	0.0874525	0.0132864
3	160038762	160039003	IL12A-AS1	0	FALSE	LINC01100	22578	0.151738	0.0383788	0.0475118	0.038774	0.0307387	0.0470538	0.0406621	0.0504131	0.0335409	0.0352192	0.0291328	0.0609191	0.034369	0.0335774
3	160450076	160450317	TRIM59	0	TRUE	TRIM59-IFT80	0	0.705192	0.219724	0.208482	0.256288	0.152709	0.220845	0.18833	0.255593	0.226821	0.233319	0.190371	0.301666	0.174219	0.228461
3	169659817	169660058	ENSG00000302253	0	TRUE	ENSG00000302232	0	0.47054	0.0500408	0.0672783	0.0617886	0.06125	0.0542373	0.0621469	0.0650257	0.0523797	0.0389948	0.0503864	0.0755483	0.0676118	0.048433
3	170585234	170585518	SLC7A14	0	FALSE	SLC7A14	357	0.107954	0.0693115	0.0685021	0.0720834	0.0662252	0.0804067	0.0726883	0.0722343	0.0685006	0.0706134	0.0601989	0.0887819	0.0580659	0.0699981
3	170585661	170585842	SLC7A14	0	FALSE	SLC7A14	33	0.271153	0.0790087	0.0840787	0.115266	0.0577428	0.0992839	0.0866053	0.0867227	0.0866094	0.0516194	0.0683905	0.100156	0.0695614	0.0839589
3	170907963	170908204	EIF5A2	0	TRUE	ENSG00000286856	0	0.0201541	0.0172655	0.0256872	0.0185321	0.0124224	0.0150415	0.014473	0.0137109	0.0155112	0.0128395	0.0187241	0.0381954	0.0184211	0.0155802
3	171028142	171028383	ENSG00000286856	0	TRUE	SLC2A2	0	0.726491	0.160711	0.152537	0.108777	0.100187	0.160946	0.0904523	0.189456	0.140099	0.132075	0.114603	0.186334	0.12771	0.13621
3	171028340	171028581	ENSG00000286856	0	TRUE	SLC2A2	0	0.665112	0.0217665	0.0183366	0.0271186	0.0129422	0.0156642	0.0199362	0.086227	0.0187253	0.0126354	0.028426	0.0705409	0.0154729	0.0299496
3	172448042	172448413	GHSR	0	TRUE	GHSR	0	0.393694	0.102396	0.0967351	0.111499	0.0902033	0.112414	0.125618	0.128224	0.0900912	0.0778958	0.0795933	0.113283	0.0966225	0.100758
3	172448057	172448398	GHSR	0	TRUE	GHSR	0	0.390361	0.105505	0.0997015	0.11442	0.0918124	0.116421	0.131455	0.131627	0.0931037	0.0822451	0.0827974	0.115391	0.100502	0.100284
3	172448107	172448348	GHSR	0	TRUE	GHSR	0	0.382154	0.108244	0.104206	0.119713	0.0945882	0.120204	0.129571	0.135192	0.0944084	0.0834171	0.0801554	0.118671	0.104161	0.096222
3	173397260	173397663	NLGN1	0	TRUE	ENSG00000304469	0	0.00779076	0.012327	0.0204415	0.0124091	0.0119671	0.00852757	0.0145766	0.0122309	0.012476	0.0199285	0.00943396	0.0186416	0.0136503	0.0120156
3	179450920	179451101	GNB4	0	FALSE	GNB4	346	0.0197964	0.0180472	0.0290473	0.00954433	0.0111633	0.0085197	0.0120759	0.0125189	0.0134417	0.0175781	0.0111683	0.0210155	0.0173778	0.0118373
3	180036557	180036868	ENSG00000287645	0	TRUE	PEX5L	0	0.0349266	0.0341154	0.0492929	0.0425086	0.0192184	0.0343137	0.0468121	0.0353683	0.0366145	0.0354565	0.0346459	0.0488491	0.0324634	0.0396496
3	181703640	181703881	SOX2-OT	0	FALSE	ENSG00000239381	966	0.472833	0.0547539	0.0568452	0.0461967	0.0671976	0.0492386	0.0590337	0.0564377	0.0559694	0.0450316	0.0486019	0.0879909	0.0580855	0.0605042
3	181704302	181704543	SOX2-OT	0	FALSE	ENSG00000239381	1628	0.367872	0.057971	0.0518346	0.0559475	0.0392799	0.0431267	0.0599604	0.0491033	0.0593657	0.0463054	0.0404539	0.080496	0.0452508	0.0466243
3	181710443	181710724	ENSG00000289435	0	TRUE	SOX2	0	0.594519	0.1085	0.11044	0.144882	0.0955727	0.0947765	0.109954	0.103149	0.101115	0.0616943	0.0878825	0.124697	0.0931325	0.114812
3	181719314	181719555	SOX2-OT	0	FALSE	ENSG00000294981	3762	0.418706	0.0584222	0.0566123	0.0758766	0.0522369	0.0434341	0.0575483	0.052041	0.0548101	0.0449031	0.042863	0.0749665	0.0538422	0.0556624
3	181720420	181720661	SOX2-OT	0	FALSE	ENSG00000294981	4868	0.344538	0.0604743	0.0807444	0.08978	0.0400579	0.0760563	0.0635935	0.0692403	0.0807407	0.0654947	0.0575387	0.110239	0.0613016	0.08057
3	181723593	181723834	SOX2-OT	0	FALSE	ENSG00000294956	2613	0.516669	0.086951	0.0873345	0.0845087	0.0907089	0.0848271	0.0930427	0.0797424	0.0717216	0.0643788	0.0712217	0.121212	0.0744012	0.0856404
3	181723783	181724124	SOX2-OT	0	FALSE	ENSG00000294956	2323	0.566846	0.128137	0.11669	0.109908	0.121792	0.113702	0.12219	0.107492	0.0988768	0.0833333	0.101333	0.162153	0.0987447	0.122958
3	181726765	181727106	SOX2-OT	0	TRUE	ENSG00000294956	0	0.333172	0.0664606	0.0483871	0.0648078	0.0515695	0.0483271	0.0544218	0.0534351	0.0466926	0.0468019	0.0429918	0.0905374	0.0501567	0.0577125
3	181726815	181727056	SOX2-OT	0	TRUE	ENSG00000294956	0	0.327993	0.0583609	0.043849	0.069378	0.0398671	0.0369318	0.0535117	0.0546392	0.0498155	0.0405405	0.0484018	0.08619	0.035443	0.0608828
3	181726820	181727064	SOX2-OT	0	TRUE	ENSG00000294956	0	0.327993	0.0583609	0.043849	0.069378	0.0398671	0.0369318	0.0535117	0.0546392	0.0498155	0.0405405	0.0484018	0.08619	0.035443	0.0608828
3	183428071	183428252	MCF2L2	0	FALSE	MCF2L2	326	0.011172	0.0137195	0.019446	0.0125512	0.00732601	0.011194	0.0114461	0.0132308	0.011679	0.00792254	0.0107982	0.0113971	0.0127737	0.011021
3	184601658	184601899	ENSG00000304807	0	FALSE	ENSG00000304807	18703	0.611778	0.0380426	0.0487805	0.0476898	0.0298432	0.0329341	0.0419659	0.0500945	0.0358114	0.0298913	0.031732	0.0760067	0.0363347	0.0335887
3	186772783	186773024	GPS2P2	0	TRUE	GPS2P2	0	0.0170043	0.0520239	0.0212451	0.017927	0.0111675	0.00941423	0.0154564	0.0175208	0.0581509	0.0555556	0.00879205	0.0205418	0.0159003	0.0138488
3	187670005	187670256	SST	0	TRUE	SST	0	0.159036	0.104228	0.100646	0.108261	0.112809	0.117059	0.0930885	0.108808	0.0999634	0.0972763	0.0752396	0.131617	0.0757425	0.107046
3	187737463	187737704	BCL6	0	FALSE	BCL6-AS1	3981	0.0159941	0.0217106	0.0220786	0.0177608	0.0231511	0.019285	0.027697	0.0236264	0.0171795	0.019814	0.0207181	0.0643336	0.0266667	0.0238497
3	192409413	192409697	FGF12	0	FALSE	ENSG00000300466	43640	0.0119033	0.0129927	0.015329	0.012458	0.00965336	0.0124194	0.01514	0.0121426	0.0116645	0.00994492	0.0130774	0.0129118	0.0137017	0.0136124
3	194058231	194058472	LINC02028	0	FALSE	ENSG00000276407	9630	0.591271	0.0118715	0.0134529	0.011633	0.00819672	0.00881316	0.0134144	0.00992736	0.0128743	0.0113695	0.0163998	0.0367965	0.0128298	0.0110978
3	194058331	194058572	LINC02028	0	FALSE	ENSG00000276407	9530	0.596659	0.0131837	0.0153285	0.0130121	0.00674916	0.00709891	0.0127466	0.0105242	0.0125436	0.0101309	0.0155484	0.0344627	0.0127847	0.00888782
3	194688054	194688235	FAM43A	0	FALSE	FAM43A	1971	0.593557	0.0211964	0.0201574	0.0245431	0.0212264	0.0128977	0.0148075	0.0164982	0.0154433	0.0187441	0.0338961	0.0445728	0.0177878	0.0121432
3	197028982	197029223	MELTF	0	FALSE	MELTF	451	0.521246	0.0192631	0.0354367	0.0166209	0.0214483	0.0188365	0.0233527	0.0248575	0.017976	0.0272537	0.0162232	0.0218982	0.0250507	0.0163566
4	337289	337470	ENSG00000286705	0	TRUE	ZNF141	0	0.00647598	0.01174	0.0132193	0.0077574	0.0183333	0.00636943	0.0150512	0.0123203	0.00850822	0.00504202	0.00666349	0.00924918	0.0117096	0.0086145
4	386248	386489	ENSG00000281016	0	TRUE	ENSG00000281016	0	0.299426	0.120272	0.119307	0.201882	0.0930683	0.089964	0.112775	0.113098	0.112174	0.101901	0.100132	0.143685	0.115336	0.114833
4	386248	386489	ENSG00000281016	0	TRUE	ENSG00000281016	0	0.299426	0.120272	0.119307	0.201882	0.0930683	0.089964	0.112775	0.113098	0.112174	0.101901	0.100132	0.143685	0.115336	0.114833
4	386487	386728	ENSG00000281016	0	FALSE	ENSG00000281016	158	0.213712	0.111713	0.0885827	0.159245	0.114212	0.111459	0.121666	0.115481	0.124589	0.0891365	0.103962	0.131949	0.110507	0.135198
4	386487	386728	ENSG00000281016	0	FALSE	ENSG00000281016	158	0.213712	0.111713	0.0885827	0.159245	0.114212	0.111459	0.121666	0.115481	0.124589	0.0891365	0.103962	0.131949	0.110507	0.135198
4	663598	663885	ENSG00000272927	0	FALSE	ENSG00000272927	128	0.0329491	0.0130379	0.0141584	0.0126259	0.0109111	0.0096475	0.0139905	0.0121291	0.0101783	0.0163234	0.0130517	0.0137359	0.00881807	0.0103261
4	785616	785857	CPLX1	0	FALSE	ENSG00000289983	1316	0.445046	0.0523881	0.0839765	0.058205	0.0375297	0.0341605	0.0588603	0.0571387	0.0436545	0.0489655	0.0393008	0.0725874	0.0658996	0.0533828
4	785783	786024	CPLX1	0	FALSE	ENSG00000289983	1149	0.351216	0.0499776	0.0876027	0.0410722	0.0338219	0.0292826	0.0506523	0.0636663	0.052531	0.0558615	0.0407659	0.0651058	0.0594686	0.0497954
4	1002297	1002478	IDUA	0	FALSE	SLC26A1	2637	0.430252	0.0186248	0.0230003	0.0192004	0.0155148	0.0150427	0.0164789	0.0317555	0.0202051	0.0204313	0.0195265	0.0424861	0.0244915	0.0202418
4	1113583	1113764	ENSG00000227189	0	TRUE	ENSG00000306967	0	0.416374	0.12746	0.246509	0.115876	0.185484	0.173752	0.115989	0.159984	0.236436	0.232285	0.119239	0.205936	0.187771	0.26245
4	1405608	1405849	NKX1-1	0	FALSE	NKX1-1	393	0.232913	0.085688	0.114045	0.107139	0.0686168	0.108944	0.0854922	0.0969451	0.108224	0.0675644	0.105525	0.122974	0.0952544	0.0810455
4	1406301	1406502	NKX1-1	0	TRUE	NKX1-1	0	0.192642	0.0838312	0.0773516	0.0650137	0.0661844	0.0954992	0.0694919	0.0796647	0.0921173	0.0629789	0.0909326	0.0855021	0.0664681	0.0613532
4	1413735	1413976	ENSG00000294591	0	TRUE	ENSG00000294615	0	0.261636	0.227137	0.265065	0.230269	0.18799	0.181024	0.181495	0.204849	0.248536	0.204721	0.216457	0.26179	0.211101	0.212559
4	1414016	1414257	ENSG00000294591	0	TRUE	ENSG00000294615	0	0.142725	0.20141	0.20163	0.225247	0.185211	0.161379	0.191123	0.190387	0.214341	0.211994	0.188695	0.194753	0.166272	0.206378
4	1414111	1414292	ENSG00000294591	0	TRUE	ENSG00000294615	0	0.128425	0.212179	0.22149	0.267216	0.186813	0.147523	0.192133	0.186651	0.218098	0.23192	0.210707	0.195128	0.159988	0.221189
4	2058265	2058506	ENSG00000300193	0	TRUE	NAT8L	0	0.440808	0.0365591	0.0457422	0.0347805	0.0391426	0.0477371	0.0393808	0.0382973	0.0390759	0.028362	0.0327536	0.0591434	0.0355317	0.0512351
4	2058295	2058476	ENSG00000300193	0	TRUE	NAT8L	0	0.448227	0.0354327	0.0435561	0.0335421	0.0364221	0.0497689	0.0390418	0.0357467	0.0386316	0.02374	0.0305581	0.0582642	0.0342774	0.0504378
4	3369765	3369946	RGS12	0	FALSE	RPL7AP29	43002	0.089141	0.270537	0.1875	0.0848846	0.302632	0.131367	0.131346	0.192623	0.191503	0.137592	0.172083	0.215457	0.151546	0.238771
4	4858388	4858629	ENSG00000308455	0	TRUE	MSX1	0	0.495146	0.104148	0.0708661	0.0717822	0.0921986	0.0722892	0.117371	0.0981964	0.0890125	0.0565217	0.0601966	0.116129	0.0831721	0.141935
4	4858418	4858599	ENSG00000308455	0	TRUE	MSX1	0	0.501597	0.126367	0.0740741	0.0863787	0.102804	0.096	0.114804	0.108173	0.0985401	0.0693642	0.0660377	0.126722	0.0982368	0.165138
4	5051673	5051956	STK32B	0	TRUE	STK32B	0	0.0148365	0.0129568	0.0150499	0.0103197	0.00953545	0.0101837	0.0153986	0.0138644	0.0123001	0.0110136	0.0130582	0.017319	0.0131526	0.0156527
4	5708252	5708563	EVC2	0	FALSE	EVC	637	0.238061	0.0136177	0.0157566	0.0206006	0.0144593	0.0122756	0.0148353	0.0140082	0.0147962	0.0110762	0.0151907	0.0358164	0.0148739	0.0168026
4	5711018	5711209	EVC	0	TRUE	EVC	0	0.0136354	0.0131468	0.0123305	0.0138417	0.0173776	0.0171331	0.0126648	0.0149373	0.0138351	0.0136166	0.0118745	0.0146856	0.015442	0.00767165
4	5711184	5711478	EVC	0	TRUE	EVC	0	0.0107777	0.0136072	0.015471	0.013843	0.0164481	0.0143405	0.0154257	0.0124461	0.0178468	0.0153884	0.0138192	0.0163912	0.0144813	0.014245
4	5891942	5892183	CRMP1	0	FALSE	CRMP1	703	0.227074	0.169903	0.210656	0.215951	0.184156	0.179504	0.140619	0.187858	0.233087	0.19586	0.192669	0.175359	0.174217	0.155062
4	5892864	5893065	CRMP1	0	TRUE	CRMP1	0	0.0451853	0.044412	0.0484254	0.0601059	0.0348525	0.0609591	0.0435146	0.0532842	0.0583741	0.0457873	0.0424367	0.0597224	0.0382276	0.0518558
4	5892874	5893055	CRMP1	0	TRUE	CRMP1	0	0.0447036	0.0430091	0.0479071	0.0574987	0.0343571	0.060191	0.0430414	0.0523236	0.0573503	0.0435791	0.0409798	0.0589838	0.0384169	0.051877
4	5893110	5893291	CRMP1	23	TRUE	CRMP1	0	0.0221976	0.0300432	0.0306604	0.0312943	0.0244618	0.0407195	0.0239438	0.0362663	0.0326494	0.0279886	0.0285209	0.0335248	0.0257549	0.04002
4	5893281	5893462	CRMP1	194	TRUE	CRMP1	0	0.0616295	0.0970541	0.109585	0.108397	0.0898789	0.12564	0.0884424	0.110437	0.121123	0.117055	0.114317	0.113458	0.104009	0.128868
4	6245368	6245609	ENSG00000288588	0	TRUE	ENSG00000288588	0	0.161434	0.11851	0.0931096	0.123824	0.0777328	0.133774	0.0752887	0.113449	0.107088	0.0944546	0.0741868	0.102176	0.098982	0.161941
4	6245759	6246000	ENSG00000288588	0	TRUE	ENSG00000288588	0	0.513577	0.105171	0.120445	0.152498	0.110377	0.129394	0.101156	0.108866	0.169171	0.104219	0.118706	0.128717	0.12018	0.144665
4	6245759	6246000	ENSG00000288588	0	TRUE	ENSG00000288588	0	0.513577	0.105171	0.120445	0.152498	0.110377	0.129394	0.101156	0.108866	0.169171	0.104219	0.118706	0.128717	0.12018	0.144665
4	7192991	7193273	SORCS2	0	FALSE	SORCS2	253	0.0425232	0.0353158	0.0310623	0.0433278	0.0334498	0.0416245	0.0490941	0.032983	0.0354171	0.041694	0.0395577	0.0475943	0.0361084	0.0452255
4	9781446	9781739	DRD5	0	TRUE	DRD5	0	0.22109	0.0644483	0.0618391	0.0675918	0.0397959	0.0667572	0.0598126	0.0628608	0.0660385	0.0472093	0.0485126	0.0673026	0.0661304	0.0605187
4	9781497	9781698	DRD5	0	TRUE	DRD5	0	0.226654	0.0640522	0.0611946	0.0673062	0.0346374	0.0754593	0.060809	0.0593301	0.0649505	0.0442722	0.0457903	0.0659573	0.0600918	0.0591159
4	9781674	9781875	DRD5	0	FALSE	DRD5	87	0.264515	0.0486765	0.0574615	0.0753045	0.0436508	0.0463918	0.0552841	0.0657634	0.0649655	0.0554488	0.0393348	0.0617452	0.0622472	0.0644815
4	9781684	9781865	DRD5	0	FALSE	DRD5	97	0.242212	0.0472507	0.0563126	0.0693912	0.044739	0.0417661	0.0544919	0.0652778	0.0635191	0.0558712	0.0391466	0.0604482	0.060864	0.0592044
4	10457151	10457402	ENSG00000287154	0	TRUE	ENSG00000301513	0	0.0185816	0.0182321	0.0246784	0.0154453	0.0159681	0.0191539	0.0174558	0.0164644	0.0136102	0.0136384	0.0126252	0.0199311	0.0176285	0.0132518
4	11427787	11428028	ENSG00000287778	0	FALSE	ENSG00000287778	713	0.450984	0.0521192	0.0477956	0.0616208	0.052471	0.0642825	0.0823554	0.0538501	0.0581853	0.0357143	0.052965	0.0932277	0.0542112	0.0699601
4	13523491	13523732	LINC01097	2586	FALSE	LINC01097	10403	0.51201	0.0770646	0.0972771	0.105725	0.0883905	0.081239	0.0878113	0.0958158	0.0876882	0.0661228	0.0885337	0.153742	0.0811549	0.0985704
4	13525025	13525266	LINC01097	1052	FALSE	LINC01097	8869	0.558682	0.151647	0.128971	0.128333	0.113266	0.124031	0.14806	0.116537	0.1286	0.108525	0.137953	0.153968	0.119653	0.117043
4	13525045	13525246	LINC01097	1072	FALSE	LINC01097	8889	0.555283	0.136153	0.115926	0.11437	0.102116	0.110449	0.134373	0.10433	0.114249	0.0943026	0.123522	0.14092	0.105772	0.102076
4	13529256	13529497	LINC01097	0	FALSE	LINC01097	4638	0.488743	0.0939227	0.0976997	0.0989707	0.0830696	0.0724234	0.0836777	0.0980257	0.0805059	0.0707786	0.0877664	0.117545	0.072488	0.085918
4	13529376	13529617	LINC01097	0	FALSE	LINC01097	4518	0.557024	0.116638	0.115655	0.102674	0.090566	0.0880759	0.104328	0.101163	0.0918452	0.0979284	0.0997749	0.129658	0.0857656	0.111927
4	13529460	13529701	LINC01097	0	FALSE	LINC01097	4434	0.55485	0.117709	0.109549	0.103701	0.0931076	0.0903955	0.0994725	0.088591	0.0912918	0.1076	0.08683	0.119254	0.0801064	0.10732
4	13531195	13531436	LINC01097	0	FALSE	LINC01097	2699	0.496857	0.0166868	0.0241124	0.0262425	0.0162455	0.0156454	0.0169356	0.0169723	0.0200332	0.0216707	0.0191584	0.0509915	0.0203722	0.0129116
4	13537411	13537652	LINC01097	3075	FALSE	LINC01097	1075	0.562871	0.0679117	0.0720721	0.0641646	0.0531401	0.0769231	0.131497	0.0628571	0.0659652	0.0701754	0.0918468	0.08353	0.0623715	0.0501701
4	13539202	13539443	NKX3-2	1386	FALSE	LINC01097	2866	0.55334	0.0469613	0.0479442	0.0486688	0.0368015	0.0410959	0.043692	0.0506152	0.0436775	0.0450767	0.0476867	0.0758144	0.0464583	0.0493614
4	13543925	13544106	NKX3-2	0	TRUE	ENSG00000308493	0	0.389989	0.0285753	0.0340992	0.0303244	0.0160747	0.0201083	0.0264674	0.0358123	0.0255022	0.023511	0.0267212	0.0574886	0.0272576	0.0291923
4	13544016	13544257	NKX3-2	0	TRUE	ENSG00000308493	0	0.333436	0.0245434	0.0269394	0.0218792	0.0149316	0.0162137	0.0230752	0.0273906	0.0212537	0.0161048	0.026743	0.0533572	0.0256472	0.026749
4	13544036	13544237	NKX3-2	0	TRUE	ENSG00000308493	0	0.335114	0.0246382	0.0268955	0.0214453	0.0154743	0.0154259	0.0235793	0.0276979	0.0214896	0.0162668	0.0270672	0.0539017	0.0261035	0.0274816
4	13544046	13544227	NKX3-2	0	TRUE	ENSG00000308493	0	0.35439	0.0255489	0.0288642	0.0229648	0.0152652	0.0164984	0.0247765	0.0282857	0.0218895	0.017134	0.0283974	0.0547635	0.0272332	0.0293194
4	15778661	15778822	CD38	0	FALSE	CD38	186	0.413406	0.0127294	0.0159311	0.0189498	0.0106237	0.0153124	0.0126916	0.0122465	0.0108575	0.0103402	0.0115824	0.0276575	0.0139508	0.0117154
4	15778822	15779013	CD38	0	FALSE	CD38	347	0.133413	0.0114705	0.010661	0.0153483	0.00958466	0.0110962	0.00989811	0.010163	0.0106186	0.0123239	0.0107271	0.0230702	0.0117144	0.011315
4	16083910	16084151	PROM1	0	FALSE	PROM1	27	0.532489	0.0254676	0.0276976	0.0290771	0.0162162	0.018241	0.0229098	0.0320126	0.0287046	0.0266667	0.0202904	0.0431223	0.0194787	0.0184887
4	17781261	17781620	ENSG00000298550	0	TRUE	ENSG00000298550	0	0.0163546	0.0174112	0.0179827	0.0165454	0.0123766	0.0156661	0.015686	0.0174004	0.0179229	0.0137827	0.0149132	0.0256851	0.016478	0.0173022
4	17781559	17781740	ENSG00000298550	0	TRUE	ENSG00000298550	0	0.0686567	0.0164001	0.0187521	0.0155435	0.0118218	0.0142383	0.0155101	0.0155465	0.0181677	0.0150962	0.0155428	0.0232501	0.0162909	0.0169903
4	20253568	20253869	SLIT2	0	TRUE	ENSG00000306143	0	0.0342111	0.0455994	0.0340242	0.0510315	0.0429234	0.0569307	0.0697862	0.0421927	0.0474217	0.0536547	0.0470639	0.0545667	0.0452675	0.0445293
4	20253608	20253849	SLIT2	0	TRUE	ENSG00000306143	0	0.0347613	0.046815	0.0356991	0.0525496	0.0443599	0.0584071	0.0650939	0.0428829	0.0485316	0.0564784	0.0474971	0.0544368	0.0444444	0.0443213
4	20255098	20255339	SLIT2	0	FALSE	ENSG00000306143	604	0.414877	0.0761261	0.0848386	0.0539863	0.039499	0.0394644	0.0438028	0.0696012	0.0478491	0.0609339	0.0526849	0.0886153	0.0655499	0.0618853
4	21948852	21949103	ENSG00000250039	0	TRUE	ENSG00000250039	0	0.0148701	0.022402	0.0217495	0.0341207	0.0183867	0.0208292	0.024365	0.021215	0.0245444	0.0179347	0.0229169	0.0296434	0.0248966	0.0402055
4	21948966	21949268	ENSG00000250039	0	TRUE	ENSG00000250039	0	0.0315739	0.044443	0.0378601	0.0564263	0.0317919	0.0387479	0.0421999	0.0325302	0.039243	0.0368571	0.0345983	0.0447534	0.0389641	0.0704522
4	25088506	25088747	ENSG00000300816	11306	FALSE	ENSG00000300816	9306	0.420293	0.0310984	0.0344923	0.0323802	0.0176651	0.0173913	0.0313705	0.0244924	0.0276531	0.0421885	0.0376057	0.191597	0.0347847	0.0290566
4	40750170	40750351	NSUN7	0	FALSE	NSUN7	194	0.0486223	0.0143223	0.0227127	0.0132996	0.0140665	0.00908605	0.0173937	0.0149631	0.011456	0.0122089	0.0125201	0.0215867	0.0141384	0.0110571
4	41256721	41256902	UCHL1	0	TRUE	UCHL1-DT	0	0.106391	0.021348	0.0266572	0.0329699	0.0159817	0.0218203	0.0232697	0.0210136	0.0227481	0.0232628	0.0143613	0.0393917	0.0217104	0.0199041
4	41744883	41745124	PHOX2B	0	FALSE	PHOX2B-AS1	1168	0.0830067	0.130673	0.111879	0.105527	0.125146	0.103333	0.124137	0.102864	0.117541	0.0858264	0.085813	0.102463	0.0859968	0.114797
4	41745758	41745999	PHOX2B	0	FALSE	PHOX2B-AS1	293	0.299016	0.145835	0.129845	0.142798	0.10046	0.133847	0.126619	0.135946	0.132486	0.138166	0.125777	0.141386	0.121931	0.144852
4	41747265	41747506	PHOX2B	0	TRUE	PHOX2B-AS1	0	0.329057	0.0917964	0.094252	0.112222	0.0962371	0.109365	0.103649	0.096632	0.101244	0.0921569	0.102369	0.108209	0.0822845	0.108091
4	41748239	41748480	PHOX2B-AS1	0	TRUE	PHOX2B-AS1	0	0.163187	0.0830874	0.0965801	0.121672	0.0907781	0.0861999	0.0951216	0.0834059	0.0869415	0.0779903	0.0752463	0.0921445	0.0835808	0.0946722
4	41865302	41865543	PHOX2B-AS1	0	FALSE	LINC00682	17212	0.23414	0.0656239	0.105228	0.0814203	0.0749614	0.110405	0.0889988	0.103568	0.12055	0.130624	0.102404	0.0850354	0.117499	0.115934
4	41865403	41865644	PHOX2B-AS1	0	FALSE	LINC00682	17111	0.234697	0.0751636	0.0995377	0.0796141	0.0786782	0.10582	0.0884044	0.102499	0.122092	0.110066	0.094562	0.0771326	0.105458	0.105972
4	41873333	41873574	LINC00682	0	FALSE	LINC00682	9181	0.331717	0.0790657	0.0840268	0.0814388	0.0831169	0.0634283	0.0873016	0.0864732	0.0811881	0.0738896	0.0689369	0.0914999	0.0693652	0.0793957
4	41873353	41873554	LINC00682	0	FALSE	LINC00682	9201	0.357264	0.0847589	0.0897069	0.0854592	0.0860289	0.0663466	0.0920767	0.0915192	0.0866057	0.0759209	0.0729872	0.0966858	0.073845	0.0831319
4	41873363	41873544	LINC00682	0	FALSE	LINC00682	9211	0.381025	0.0895586	0.0942843	0.0887372	0.0915229	0.0724988	0.0995199	0.0972597	0.0927083	0.081714	0.0778613	0.101611	0.0791506	0.0873488
4	41873401	41873642	LINC00682	0	FALSE	LINC00682	9113	0.2702	0.0719566	0.0790372	0.074465	0.0781341	0.0643413	0.0806581	0.0826016	0.0752844	0.0682944	0.06469	0.0876542	0.0642243	0.0741767
4	41873499	41873680	LINC00682	0	FALSE	LINC00682	9075	0.140826	0.0493526	0.0674315	0.0495768	0.0403087	0.0578247	0.0555761	0.0609229	0.0491151	0.0590513	0.0504587	0.0616407	0.0412139	0.0503813
4	41880026	41880267	LINC00682	0	FALSE	LINC00682	2488	0.520297	0.0808814	0.0847609	0.0758745	0.0517799	0.0675422	0.0910409	0.0862181	0.054156	0.058622	0.0656153	0.069666	0.0619316	0.0801433
4	41880056	41880237	LINC00682	0	FALSE	LINC00682	2518	0.515984	0.0800075	0.0837989	0.0749957	0.0500562	0.0674487	0.0841278	0.08423	0.0531949	0.0536779	0.0642136	0.0683617	0.0618028	0.0790882
4	41880666	41881037	LINC00682	0	FALSE	LINC00682	1718	0.574734	0.0766694	0.0673661	0.0683341	0.0631365	0.0744249	0.0784983	0.078056	0.0704871	0.0624506	0.0448926	0.091151	0.0675784	0.0875952
4	41880711	41880992	LINC00682	0	FALSE	LINC00682	1763	0.597341	0.0829565	0.0722668	0.0712121	0.0695067	0.0829421	0.0826848	0.0859163	0.0776668	0.0663221	0.0479085	0.0969582	0.0709188	0.0918114
4	41880731	41880972	LINC00682	0	FALSE	LINC00682	1783	0.584334	0.0731056	0.0633484	0.0626151	0.0641361	0.0674374	0.0784431	0.0849243	0.0670103	0.0533199	0.0460554	0.0881935	0.063475	0.0728528
4	41880761	41880942	LINC00682	0	FALSE	LINC00682	1813	0.569288	0.0668651	0.0542005	0.0621345	0.0465839	0.059633	0.0614606	0.07277	0.060505	0.0437352	0.0417505	0.0821367	0.0496499	0.0649351
4	42151548	42151904	ENSG00000285454	0	FALSE	ENSG00000285454	320	0.0561879	0.015805	0.0230115	0.013141	0.0101552	0.0123706	0.0145123	0.0153139	0.0153529	0.0145598	0.0153476	0.0191786	0.0138508	0.0147622
4	42151595	42151776	ENSG00000285454	0	FALSE	ENSG00000285454	367	0.0355943	0.0169308	0.0242981	0.0123117	0.00792011	0.0142789	0.0142103	0.0179366	0.0180215	0.0145543	0.016136	0.0213379	0.014652	0.014947
4	46993319	46993660	GABRA4	0	TRUE	GABRB1	0	0.0422212	0.0237573	0.0337968	0.0233905	0.011194	0.0299374	0.0323378	0.0237577	0.0241372	0.0217114	0.0207935	0.0541459	0.0264769	0.0243056
4	46993369	46993610	GABRA4	0	TRUE	GABRB1	0	0.0358324	0.0204244	0.0284974	0.0186688	0.0080573	0.0292842	0.0273457	0.0195321	0.0212088	0.0153374	0.0192159	0.0524336	0.0222077	0.0234708
4	46993380	46993594	GABRA4	0	TRUE	GABRB1	0	0.0307476	0.0200013	0.0284828	0.0185622	0.00587084	0.0282187	0.0281267	0.019975	0.0211987	0.015	0.0191137	0.0526316	0.0221008	0.022763
4	46993531	46993902	GABRB1	0	TRUE	GABRB1	0	0.0316051	0.0235342	0.0266667	0.0203168	0.0139635	0.0298507	0.0244261	0.0226572	0.0215432	0.0191129	0.0163512	0.0402983	0.0237617	0.017998
4	48483099	48483280	SLC10A4	62	TRUE	SLC10A4	0	0.0369942	0.0226782	0.0356789	0.0150489	0.0226757	0.0309478	0.018018	0.0300633	0.0273504	0.0234375	0.0328263	0.03	0.0300752	0.0251989
4	48490237	48490418	ZAR1	0	TRUE	ZAR1	0	0.0264861	0.0288593	0.0351924	0.0244196	0.0166439	0.0297864	0.0270104	0.0255036	0.0234898	0.0224509	0.021455	0.0325884	0.0263486	0.0272059
4	48490710	48490951	ZAR1	0	FALSE	ZAR1	258	0.413577	0.127605	0.140345	0.134531	0.130607	0.134864	0.116829	0.131752	0.132994	0.125321	0.116623	0.155139	0.118181	0.128473
4	52051412	52051593	SPATA18	0	TRUE	SPATA18	0	0.0767365	0.0165395	0.0214188	0.0223679	0.0230986	0.0184941	0.0193585	0.0198761	0.0154373	0.0121864	0.0208673	0.0408898	0.020473	0.0151388
4	54103868	54104109	ENSG00000282278	0	FALSE	GSX2	4145	0.49941	0.0564223	0.0430086	0.0488026	0.0569786	0.0589456	0.0500474	0.0563116	0.0519123	0.0411639	0.0415027	0.0815438	0.0476593	0.041331
4	54109670	54109911	ENSG00000282278	0	FALSE	GSX2	9947	0.231594	0.0452759	0.0430277	0.044982	0.0359897	0.0333698	0.0450816	0.0511498	0.0494524	0.0378788	0.04527	0.0670848	0.0360885	0.0488662
4	55124677	55124878	KDR	0	FALSE	KDR	517	0.500863	0.0797736	0.0797141	0.0878061	0.0627482	0.0965379	0.0784005	0.0802312	0.0778662	0.0914483	0.0778623	0.0993366	0.0580131	0.103729
4	55793668	55793909	RNU6-276P	4726	FALSE	RNU6-276P	2726	0.485517	0.0989129	0.0703157	0.067659	0.0519439	0.0674936	0.0587284	0.0694081	0.0852798	0.0474347	0.0516796	0.0788782	0.0815693	0.0797205
4	56506098	56506339	ARL9	0	FALSE	ARL9	689	0.329527	0.0213577	0.0225225	0.0266601	0.015625	0.0189456	0.0219264	0.0298329	0.0238624	0.0204715	0.020664	0.0473604	0.0284875	0.0174697
4	56656227	56656428	ENSG00000310269	0	FALSE	ENSG00000310269	559	0.214838	0.0147746	0.0178509	0.0129474	0.014419	0.00742115	0.0164399	0.0130602	0.0141886	0.00941493	0.0116732	0.0257616	0.0138934	0.0143241
4	56656381	56656662	ENSG00000310269	0	FALSE	ENSG00000310269	713	0.499606	0.0206921	0.0295567	0.0195556	0.0124113	0.0173913	0.0191624	0.0245851	0.022182	0.0196918	0.0221088	0.0484645	0.0317782	0.0192577
4	56656483	56656734	ENSG00000310269	0	FALSE	ENSG00000310269	815	0.508055	0.0243902	0.0343053	0.0234185	0.0173913	0.0186125	0.0283373	0.0308686	0.0281849	0.0163522	0.0220455	0.053973	0.0409683	0.0222102
4	65669595	65669846	EPHA5-AS1	0	FALSE	EPHA5	449	0.0214134	0.0322679	0.0376128	0.0375312	0.0315857	0.0369834	0.0377182	0.0332919	0.0356786	0.0350291	0.0294155	0.0428616	0.0365696	0.0319292
4	73944075	73944316	CXCL1P1	0	TRUE	CXCL1P1	0	0.0864973	0.0467163	0.0507715	0.0573328	0.0413845	0.0280682	0.0383513	0.0446257	0.0399319	0.0411668	0.0513152	0.0698598	0.0633207	0.0501936
4	73998365	73998606	ENSG00000287037	0	TRUE	CXCL5	0	0.0331886	0.0312494	0.0319549	0.0380338	0.0295699	0.0348162	0.0370864	0.0382528	0.0461111	0.0167378	0.0234375	0.0523231	0.0283154	0.0325837
4	75630500	75630721	CDKL2	0	TRUE	CDKL2	0	0.358824	0.0203461	0.0366536	0.013369	0.0203785	0.0134228	0.0199086	0.0231948	0.0156158	0.0128146	0.0162095	0.0450563	0.0188048	0.0130014
4	75630520	75630701	CDKL2	0	TRUE	CDKL2	0	0.362979	0.0192708	0.0354856	0.0133185	0.0183752	0.011544	0.0209343	0.0219461	0.0146991	0.0142602	0.0162326	0.043285	0.0177741	0.0141813
4	80263954	80264195	ENSG00000307236	16	FALSE	FGF5	443	0.270417	0.156687	0.139485	0.135596	0.147801	0.122222	0.128576	0.151539	0.127748	0.103212	0.113714	0.154451	0.0964554	0.182397
4	80266311	80266593	ENSG00000307236	0	TRUE	FGF5	0	0.0629699	0.0147025	0.0183754	0.012304	0.00587587	0.00833897	0.0127119	0.0141407	0.0149567	0.0147707	0.0137428	0.0139728	0.012263	0.0140485
4	80268466	80268707	FGF5	0	TRUE	ENSG00000307236	0	0.161953	0.0786392	0.0716981	0.0856551	0.0572368	0.0748737	0.0745681	0.0648758	0.0615999	0.111441	0.0629178	0.0645161	0.0678305	0.0910523
4	84481224	84481465	ENSG00000307997	0	FALSE	ENSG00000307997	1353	0.44193	0.0588864	0.0658257	0.0639245	0.0474777	0.0674797	0.052415	0.0668718	0.0489062	0.0269663	0.0438806	0.0917395	0.0587982	0.0687077
4	84481678	84481919	ENSG00000307997	0	FALSE	ENSG00000307997	899	0.224539	0.0806899	0.057554	0.0536952	0.0359195	0.0421903	0.0510989	0.0482646	0.0546308	0.0443951	0.0414527	0.0630527	0.0529574	0.0465288
4	84496451	84496692	NKX6-1	0	FALSE	ENSG00000294930	884	0.534436	0.0758162	0.0824524	0.0964207	0.0605355	0.0802548	0.0825722	0.0913183	0.0796555	0.0510671	0.0669118	0.116201	0.0766949	0.0985471
4	84496502	84496873	NKX6-1	0	FALSE	ENSG00000294930	703	0.528266	0.0795304	0.082231	0.0953289	0.0685773	0.0780488	0.0845659	0.0976885	0.0826916	0.0614597	0.0700478	0.11437	0.0817291	0.101466
4	84496567	84496808	NKX6-1	0	FALSE	ENSG00000294930	768	0.520855	0.0826042	0.078336	0.103764	0.0544323	0.0913174	0.093899	0.106759	0.0824823	0.0545113	0.0660235	0.120085	0.0788817	0.0912052
4	84501136	84501377	ENSG00000294930	0	TRUE	NKX6-1	0	0.311835	0.0900774	0.0835753	0.126126	0.103268	0.10259	0.0818318	0.0900592	0.077821	0.0704748	0.0913978	0.104341	0.0867072	0.0797101
4	89836764	89837256	SNCA-AS1	0	FALSE	SNCA-AS1	170	0.0149583	0.0159373	0.0219551	0.0129593	0.0149188	0.0122608	0.0141156	0.0169354	0.0151664	0.0131082	0.0151992	0.02214	0.0133913	0.0138596
4	89836908	89837149	SNCA-AS1	0	FALSE	SNCA-AS1	314	0.0145065	0.0166203	0.0221407	0.012747	0.0149297	0.012054	0.0145909	0.0166667	0.0152767	0.013376	0.0142447	0.0236986	0.0135886	0.0148662
4	89837325	89837687	SNCA-AS1	0	FALSE	SNCA	428	0.0129027	0.0131952	0.0160907	0.0135982	0.013947	0.0143845	0.0121393	0.0130635	0.0143037	0.00963785	0.0111987	0.0170398	0.013385	0.0132016
4	92305256	92305628	GRID2	0	TRUE	ENSG00000248511	0	0.0138866	0.0163329	0.0166429	0.0160834	0.0156285	0.0131389	0.0168893	0.0138788	0.0167844	0.0154656	0.0146598	0.0177429	0.0158226	0.0172547
4	92305370	92305531	GRID2	0	TRUE	ENSG00000248511	0	0.0136746	0.0167194	0.01646	0.0163485	0.0152824	0.0125118	0.0164028	0.0133373	0.0174519	0.0160226	0.0147773	0.0183649	0.0147947	0.0197472
4	93834516	93834757	ATOH1	3551	FALSE	ATOH1	5563	0.386351	0.0606267	0.0744903	0.0715655	0.0568327	0.0609181	0.0476627	0.0576137	0.0638981	0.0545032	0.0505881	0.0775108	0.0572312	0.0706714
4	95549232	95549668	UNC5C-AS1	0	TRUE	UNC5C	0	0.0159409	0.0147702	0.0170252	0.0151269	0.0134164	0.0131209	0.0147234	0.0108298	0.0129421	0.0112763	0.0117063	0.016875	0.0139327	0.0130841
4	103719595	103719836	TACR3	0	TRUE	TACR3	0	0.0619928	0.0412382	0.0422764	0.0449882	0.0647841	0.0650496	0.0429846	0.0326679	0.0450188	0.0383959	0.0268671	0.0464146	0.0427827	0.11341
4	107036093	107036392	DKK2	0	FALSE	RAC1P5	167332	0.0204283	0.016702	0.0267204	0.0146671	0.0160428	0.0205279	0.0168629	0.0172224	0.0153126	0.0188324	0.0166068	0.0291647	0.0182663	0.0200547
4	108171870	108172091	ENSG00000295880	0	TRUE	ENSG00000295880	0	0.0357977	0.0534185	0.0499877	0.0533905	0.0468358	0.0433711	0.0439682	0.0600223	0.0515795	0.0438521	0.049118	0.054921	0.0461074	0.0465176
4	109302388	109302629	COL25A1	0	TRUE	COL25A1-DT	0	0.0283064	0.0243548	0.0334764	0.0210526	0.0190996	0.0236827	0.0245552	0.0268174	0.0238817	0.0244048	0.024833	0.034489	0.0246294	0.0228453
4	109302413	109302604	COL25A1	0	TRUE	COL25A1-DT	0	0.0221239	0.0268381	0.0353035	0.0250284	0.0192864	0.0265625	0.0281929	0.0312114	0.027006	0.0281224	0.0237664	0.0377548	0.0293848	0.024777
4	109302553	109302734	COL25A1	0	TRUE	COL25A1-DT	0	0.0170583	0.0184597	0.0279638	0.025811	0.015025	0.0114449	0.0205052	0.02058	0.0173996	0.0188816	0.0190626	0.0334058	0.0236742	0.018334
4	110610675	110610916	PANCR	0	TRUE	ENSG00000303157	0	0.255832	0.0644483	0.0916404	0.0532502	0.109994	0.0707119	0.0682984	0.0505122	0.0639967	0.104892	0.0649544	0.0660756	0.0500048	0.055196
4	110611403	110611644	ENSG00000303157	0	FALSE	ENSG00000303157	109	0.0941776	0.0401698	0.0634189	0.0443605	0.0452128	0.0405232	0.0475054	0.0485228	0.0480455	0.0886135	0.0461745	0.0552001	0.0412465	0.0406977
4	110614287	110614528	PANCR	0	FALSE	PANCR	1303	0.488015	0.110084	0.143116	0.123982	0.139184	0.151453	0.10981	0.117745	0.114387	0.173994	0.100866	0.123414	0.107279	0.130635
4	110614321	110614562	PANCR	0	FALSE	PANCR	1269	0.490415	0.108285	0.142668	0.122712	0.132171	0.148293	0.108766	0.118108	0.113709	0.17864	0.100301	0.117708	0.104704	0.12858
4	110622145	110622346	PITX2	0	FALSE	ENSG00000289096	2196	0.0554273	0.0864102	0.103245	0.0765404	0.0749242	0.0753221	0.0806127	0.0969666	0.0914227	0.0782767	0.0806479	0.117642	0.0759968	0.101553
4	110622898	110623269	PITX2	0	FALSE	ENSG00000289096	2949	0.0299719	0.0332695	0.0390508	0.0357836	0.0287308	0.0255235	0.0290503	0.0347517	0.039485	0.0272436	0.0262028	0.0499517	0.0266078	0.0387244
4	110629390	110629631	PITX2	0	FALSE	ENSG00000289096	9441	0.386752	0.0852912	0.0883978	0.0959488	0.0795866	0.0951055	0.0787075	0.0930743	0.0839982	0.0914678	0.0836834	0.0912663	0.0678844	0.12418
4	110629472	110629713	PITX2	0	FALSE	ENSG00000289096	9523	0.404215	0.0791008	0.0807268	0.0793536	0.0805812	0.0701312	0.0798774	0.0824424	0.0688956	0.0832611	0.0724883	0.0791845	0.0694698	0.0979506
4	110629574	110629775	PITX2	0	FALSE	ENSG00000289096	9625	0.484531	0.105386	0.0928854	0.103395	0.0992908	0.110553	0.109309	0.10621	0.0896118	0.0866575	0.104779	0.104242	0.0914103	0.133156
4	110634196	110634437	PITX2	0	FALSE	ENSG00000295560	5723	0.503219	0.0473858	0.0493937	0.0670094	0.0430945	0.0389948	0.0485225	0.0500616	0.0506261	0.0396317	0.0564287	0.0694615	0.0539258	0.054707
4	121380642	121380953	QRFPR	0	TRUE	QRFPR	0	0.0331476	0.024333	0.0327791	0.0309319	0.0223249	0.0301054	0.0275057	0.0277557	0.0237716	0.0311284	0.0229722	0.0311651	0.0250723	0.0256635
4	121380677	121380918	QRFPR	0	TRUE	QRFPR	0	0.0269572	0.0233784	0.0309451	0.0311914	0.0232143	0.0275779	0.0273264	0.0260631	0.0229443	0.0344633	0.0227425	0.0297669	0.0246632	0.0254207
4	121765012	121765383	PP12613	0	TRUE	SMIM43	0	0.0429836	0.0174595	0.0216481	0.0218465	0.0176949	0.0160834	0.0170891	0.0161838	0.0163169	0.0148596	0.0167547	0.0367375	0.0190825	0.0210526
4	121765052	121765337	PP12613	0	TRUE	SMIM43	0	0.0273757	0.0173884	0.0210115	0.0212326	0.016585	0.0164791	0.0169111	0.015559	0.0157927	0.0131942	0.0161115	0.0364617	0.018761	0.020298
4	121765107	121765288	PP12613	0	TRUE	SMIM43	0	0.0183422	0.0162602	0.0198544	0.0201192	0.0148731	0.0150416	0.0160369	0.0142632	0.0149229	0.01308	0.01475	0.0354805	0.0178552	0.0185322
4	133149179	133149370	PCDH10	0	TRUE	PCDH10	0	0.0218671	0.0200527	0.0272354	0.0254118	0.0238379	0.0159091	0.0277624	0.0184534	0.0246418	0.0188679	0.0141447	0.0252252	0.0272639	0.02
4	133150000	133150241	PCDH10	0	FALSE	PCDH10	506	0.219083	0.0406069	0.0455182	0.0294314	0.0425532	0.0537634	0.0452962	0.0549044	0.0488869	0.0410095	0.0364407	0.0652866	0.0438648	0.0462863
4	137532340	137532576	PCDH18	0	TRUE	PCDH18	0	0.0138728	0.0180845	0.019708	0.0223339	0.027027	0.0188976	0.0188406	0.0159953	0.0233359	0.0199468	0.0116606	0.0198466	0.0165782	0.017341
4	139280114	139280295	NDUFC1	0	TRUE	MGARP	0	0.237498	0.0202648	0.0292182	0.0275488	0.0145719	0.0179814	0.0213798	0.0204336	0.0179117	0.0196265	0.0156	0.0526809	0.01919	0.0178571
4	139735564	139735805	MAML3	0	FALSE	ENSG00000286320	25247	0.4361	0.0181515	0.0182263	0.0194046	0.0180258	0.0155799	0.0196824	0.0200195	0.0183938	0.0163743	0.0181554	0.0554497	0.0231523	0.0156079
4	139735836	139736077	MAML3	0	FALSE	ENSG00000286320	24975	0.361633	0.0348732	0.0455671	0.0336479	0.0325	0.0332868	0.0343084	0.0404463	0.032201	0.0324689	0.0368857	0.059784	0.0386009	0.0327869
4	140567717	140567958	UCP1	0	FALSE	UCP1	843	0.0317217	0.0384109	0.0628415	0.0415042	0.0437424	0.0466718	0.0528519	0.0431335	0.03633	0.0422535	0.034937	0.111822	0.0504962	0.0475352
4	141132367	141132663	RNF150	0	FALSE	ENSG00000307939	27072	0.0426248	0.0130806	0.0175918	0.0132739	0.0138684	0.0146299	0.0127411	0.0148113	0.0118382	0.012916	0.0122686	0.0171661	0.0145636	0.0120465
4	146639931	146640172	POU4F2	0	TRUE	ENSG00000306157	0	0.395582	0.0743638	0.0836056	0.0600192	0.0704795	0.0864457	0.0784717	0.0795765	0.0871011	0.103263	0.0815566	0.0911524	0.0805012	0.0844893
4	146639999	146640240	POU4F2	0	TRUE	ENSG00000306157	0	0.408093	0.0816311	0.0895748	0.0797227	0.0815674	0.101679	0.0814003	0.103245	0.100651	0.104161	0.0900316	0.0969449	0.0885609	0.10593
4	146640450	146640691	POU4F2	0	TRUE	ENSG00000306157	0	0.358484	0.0739352	0.0594114	0.0593428	0.0519785	0.0622951	0.0447612	0.0566139	0.0635662	0.0649415	0.0495342	0.0673345	0.054873	0.0627647
4	146640503	146640744	POU4F2	0	TRUE	ENSG00000306157	0	0.350323	0.0774285	0.0631296	0.0676814	0.0537883	0.0652859	0.0531247	0.0616909	0.0735659	0.0656055	0.0537502	0.071424	0.0566038	0.0650726
4	146640715	146640956	POU4F2	0	TRUE	ENSG00000306157	0	0.16217	0.0701216	0.0567943	0.0907534	0.0447154	0.042328	0.0534287	0.0566616	0.0758603	0.0491481	0.047919	0.0653983	0.0453025	0.0794319
4	146654975	146655176	POU4F2	12500	FALSE	ENSG00000306157	14155	0.136893	0.022594	0.0236431	0.0214174	0.0181927	0.0222646	0.0265445	0.0233583	0.0220524	0.0207981	0.0158941	0.0256467	0.0229522	0.0193746
4	153759798	153760089	ENSG00000280241	0	TRUE	RNF175	0	0.153933	0.0208796	0.0269358	0.0176318	0.012091	0.019679	0.0202963	0.0182019	0.0191444	0.0163443	0.0176788	0.039481	0.0174109	0.0145954
4	153789195	153789503	ENSG00000280241	0	TRUE	SFRP2	0	0.216427	0.0430275	0.0462526	0.0601743	0.038674	0.0451157	0.0440083	0.0416745	0.0452503	0.0350482	0.0343816	0.0647922	0.0461208	0.0457051
4	153789203	153789501	ENSG00000280241	0	TRUE	SFRP2	0	0.215221	0.043375	0.0465069	0.0606959	0.0394102	0.0453637	0.0442514	0.0420597	0.045738	0.0351937	0.0347754	0.0643482	0.0459351	0.0462595
4	153789228	153789469	ENSG00000280241	0	TRUE	SFRP2	0	0.214194	0.0442797	0.0472098	0.061008	0.0400338	0.0450906	0.0446735	0.0431441	0.0463918	0.0346491	0.0358662	0.0649745	0.0470885	0.047427
4	153791328	153791529	ENSG00000280241	0	FALSE	SFRP2	244	0.213058	0.0467211	0.0508235	0.0489451	0.043662	0.0479452	0.0608466	0.0486367	0.0524617	0.0685518	0.0633237	0.0641437	0.0489152	0.0560492
4	154490351	154490552	DCHS2	0	TRUE	ENSG00000308425	0	0.23212	0.0737402	0.0797095	0.0968604	0.0331292	0.0827286	0.0625627	0.0762183	0.0918367	0.0865246	0.0485296	0.0902387	0.0669812	0.0897224
4	154490534	154490775	DCHS2	0	TRUE	ENSG00000308425	0	0.196512	0.0783976	0.0887112	0.130814	0.0552442	0.0992285	0.0827231	0.096515	0.0947304	0.107692	0.0594613	0.0937852	0.0872288	0.0953234
4	154741729	154741970	LRAT	0	FALSE	ENSG00000294315	1070	0.196375	0.0189959	0.0182371	0.0416667	0.0183486	0.025974	0.0175879	0.0212766	0.0208333	0.0215054	0.0162791	0.0353357	0.0175	0.0191898
4	154742132	154742313	LRAT	0	FALSE	ENSG00000294315	1473	0.466213	0.029028	0.0323102	0.0217544	0.03125	0.0091954	0.0191358	0.0223022	0.0153439	0.0224888	0.0250784	0.0410959	0.0210909	0.016129
4	154742891	154743177	LRAT	0	FALSE	ENSG00000294315	2232	0.353905	0.0335695	0.0237288	0.0154489	0.0228175	0.0317797	0.0319192	0.0290011	0.0267999	0.0285111	0.0237737	0.0477076	0.0327068	0.0267983
4	155208219	155208574	MAP9-AS1	0	TRUE	NPY2R	0	0.110123	0.0386297	0.0436498	0.0491843	0.037001	0.0328675	0.0416924	0.0362616	0.0342048	0.0282099	0.029612	0.0459005	0.033177	0.0448186
4	155758941	155759227	GUCY1B1	0	TRUE	GUCY1B1	0	0.159263	0.0158495	0.0259701	0.0226665	0.0123254	0.0118987	0.0115293	0.0187288	0.0177726	0.0111486	0.0169694	0.0604588	0.0141076	0.0133452
4	157076024	157076373	GLRB	0	TRUE	GLRB	0	0.0204726	0.0138426	0.0189354	0.0137376	0.013183	0.011978	0.0141441	0.0199968	0.0172345	0.0119952	0.0146377	0.0182551	0.01514	0.0133234
4	165873968	165874269	TLL1	0	FALSE	TLL1	531	0.089735	0.0142116	0.0237785	0.013149	0.00900901	0.0138522	0.0124092	0.0167291	0.0144979	0.0162602	0.0138735	0.0139029	0.0203555	0.0141726
4	171812928	171813179	GALNTL6	0	FALSE	GALNTL6	474	0.0145013	0.0145833	0.0189375	0.0170187	0.0118927	0.0140644	0.0190517	0.0154437	0.0181139	0.0165944	0.0140466	0.020492	0.0170621	0.0136716
4	171812995	171813306	GALNTL6	0	FALSE	GALNTL6	541	0.0156002	0.0148347	0.0192992	0.0161576	0.0140717	0.0153769	0.0193527	0.0161494	0.0182863	0.0154193	0.0133259	0.0208438	0.0171398	0.015898
4	171813009	171813293	GALNTL6	0	FALSE	GALNTL6	555	0.0162786	0.0149486	0.0200571	0.0162053	0.0138365	0.0158701	0.0198784	0.0158925	0.0185504	0.0155172	0.0132335	0.0218714	0.017166	0.0156961
4	173518270	173518461	ENSG00000302337	0	FALSE	ENSG00000288776	813	0.534562	0.0628492	0.0598291	0.175627	0.0958904	0.111111	0.0559441	0.121711	0.088785	0.10687	0.0979827	0.0879397	0.0813008	0.0512821
4	173518687	173518928	ENSG00000302337	0	FALSE	ENSG00000288776	346	0.291254	0.0545997	0.0597015	0.0660094	0.0417973	0.0731707	0.0769579	0.0678733	0.0640767	0.0469653	0.0628205	0.0649645	0.0538462	0.0577381
4	173530081	173530322	HAND2	0	TRUE	HAND2	0	0.0204096	0.0359537	0.0354893	0.0306809	0.0234114	0.028695	0.0360875	0.0333423	0.0364999	0.0221548	0.0229993	0.0401433	0.0342941	0.0291815
4	174217884	174218195	LINC02268	0	TRUE	ENSG00000295417	0	0.017658	0.017094	0.0152749	0.019721	0.012474	0.0209386	0.0140488	0.020039	0.0201035	0.016632	0.0111386	0.0188558	0.0214804	0.0136199
4	174217944	174218135	LINC02268	0	TRUE	ENSG00000295417	0	0.0147521	0.0168584	0.0160173	0.019219	0.0122951	0.0214095	0.0142476	0.0187118	0.0197318	0.0166084	0.00940144	0.0187602	0.0213723	0.012234
4	176002252	176002531	GPM6A	0	FALSE	GPM6A	338	0.0133307	0.0143145	0.0143715	0.0132371	0.0103687	0.0144447	0.0144106	0.013765	0.0151734	0.0152959	0.0141645	0.0155481	0.0163182	0.0151412
4	176065739	176066157	WDR17	0	TRUE	WDR17	0	0.0447234	0.0166492	0.0230227	0.0148225	0.012336	0.010765	0.0131063	0.0138765	0.0153578	0.0127333	0.012519	0.0173612	0.0162973	0.0131394
4	182142762	182143003	TENM3-AS1	0	TRUE	ENSG00000248266	0	0.0864979	0.0284674	0.0295354	0.0328332	0.0268542	0.0239646	0.0240775	0.0302097	0.0268505	0.0264798	0.0237241	0.0345042	0.0242809	0.0260711
4	182142762	182143003	TENM3-AS1	0	TRUE	ENSG00000248266	0	0.0864979	0.0284674	0.0295354	0.0328332	0.0268542	0.0239646	0.0240775	0.0302097	0.0268505	0.0264798	0.0237241	0.0345042	0.0242809	0.0260711
4	183905360	183905652	STOX2	0	FALSE	ENSG00000248206	80016	0.0188937	0.0121676	0.0113406	0.0122913	0.00962963	0.0103389	0.0135377	0.0119128	0.011333	0.0086741	0.0146564	0.0178164	0.0113749	0.0116142
4	185021179	185021400	ENSG00000301811	0	TRUE	ENSG00000301811	0	0.043708	0.0252325	0.0338733	0.0297975	0.0268754	0.0197248	0.0388261	0.0286578	0.0369818	0.037429	0.0300618	0.0463299	0.0306753	0.0302333
4	187995599	187995840	ZFP42	0	FALSE	ENSG00000286641	644	0.123915	0.20381	0.0876275	0.455699	0.0888158	0.0699588	0.0873953	0.088789	0.0899415	0.0933908	0.0721601	0.0966393	0.0850067	0.105851
5	399966	400207	AHRR	0	FALSE	ENSG00000214278	4139	0.0296042	0.0236649	0.0273019	0.0229955	0.0123292	0.014433	0.0177342	0.0273848	0.0185295	0.0147105	0.0134118	0.038567	0.0277835	0.0162023
5	528334	528625	ENSG00000250385	885	FALSE	SLC9A3	1884	0.0238992	0.0242326	0.0215501	0.0159942	0.00754401	0.0149796	0.0181155	0.0149304	0.0125938	0.0110992	0.0139135	0.0596945	0.0191033	0.0149036
5	1445305	1445591	SLC6A3	0	TRUE	SLC6A3	0	0.0275902	0.0342446	0.0338353	0.0505542	0.0285714	0.0304487	0.0378749	0.0384579	0.0353591	0.0364874	0.0278793	0.0382503	0.0254582	0.0291303
5	1445956	1446197	SLC6A3	441	TRUE	SLC6A3	0	0.0509901	0.0801183	0.082549	0.0863177	0.0691186	0.0695698	0.0865121	0.0701809	0.076249	0.0561056	0.0647043	0.0877903	0.0550314	0.0761827
5	1445956	1446197	SLC6A3	441	TRUE	SLC6A3	0	0.0509901	0.0801183	0.082549	0.0863177	0.0691186	0.0695698	0.0865121	0.0701809	0.076249	0.0561056	0.0647043	0.0877903	0.0550314	0.0761827
5	1445976	1446177	SLC6A3	461	TRUE	SLC6A3	0	0.0519174	0.0827288	0.0837494	0.0843313	0.0671719	0.070073	0.0890477	0.071396	0.0778406	0.0537917	0.0654999	0.0889917	0.0571522	0.0777552
5	1875673	1876044	LINC02116	0	FALSE	LINC02116	494	0.100082	0.0513035	0.0508106	0.0643642	0.0412304	0.0378534	0.0443631	0.0415027	0.0362934	0.0276126	0.0435765	0.0607701	0.0440185	0.0470058
5	1875738	1875979	LINC02116	0	FALSE	LINC02116	559	0.0843187	0.0451128	0.0440384	0.0569635	0.0317829	0.0276498	0.0404561	0.0357518	0.031823	0.0214286	0.0391785	0.0523889	0.0352941	0.0397152
5	1876097	1876403	LINC02116	0	FALSE	LINC02116	135	0.0357745	0.0253538	0.0283198	0.027201	0.0211063	0.0292514	0.031152	0.0287547	0.0276633	0.0203985	0.0223026	0.0329454	0.0199597	0.0230243
5	1879484	1879685	IRX4	0	FALSE	LINC02116	745	0.336711	0.106741	0.10091	0.126189	0.0811281	0.119021	0.107475	0.0959308	0.103254	0.100204	0.0939425	0.10494	0.12923	0.121258
5	1882748	1883044	IRX4	0	TRUE	IRX4-AS1	0	0.0297489	0.0293043	0.0296258	0.0650334	0.0285459	0.0263158	0.0260116	0.0270007	0.0334364	0.0269006	0.0346935	0.03344	0.0255331	0.0243779
5	1883692	1883979	IRX4-AS1	0	FALSE	IRX4-AS1	183	0.0218858	0.0145165	0.01589	0.0142123	0.010206	0.0142162	0.0135868	0.0151956	0.0129433	0.0112375	0.0126207	0.0182169	0.0148074	0.0158979
5	1883998	1884199	IRX4-AS1	0	FALSE	IRX4-AS1	489	0.122279	0.0315053	0.0354957	0.0737419	0.0380411	0.0364385	0.0449756	0.0358382	0.0301328	0.0314865	0.0319801	0.0604078	0.03151	0.0237601
5	1886761	1886962	IRX4	0	TRUE	CTD-2194D22.4	0	0.0693239	0.0283494	0.0304616	0.0396178	0.0230911	0.0347562	0.0401244	0.0261586	0.03338	0.0309917	0.0292055	0.0421985	0.0283072	0.0347942
5	1887086	1887287	IRX4	0	TRUE	CTD-2194D22.4	0	0.141304	0.0298369	0.025044	0.0471469	0.0279955	0.0279495	0.0358086	0.0304484	0.0274341	0.0215935	0.0249339	0.0386114	0.0257955	0.0271349
5	1931162	1931363	ENSG00000288108	0	FALSE	ENSG00000288108	2422	0.0288624	0.0197877	0.0264375	0.018312	0.0176395	0.0227314	0.0252136	0.0232537	0.0190793	0.0232934	0.0206917	0.0313916	0.0250686	0.0195343
5	1931331	1931614	ENSG00000288108	0	FALSE	ENSG00000288108	2171	0.0209985	0.0194017	0.0218443	0.0205521	0.0188895	0.0203125	0.0195867	0.023535	0.0192571	0.0292845	0.0196207	0.0253853	0.0206954	0.0136565
5	2739388	2739589	ENSG00000298225	0	TRUE	ENSG00000259757	0	0.0223447	0.0218119	0.0208485	0.0220817	0.0240829	0.0271363	0.0245164	0.0249812	0.022853	0.0235612	0.0225884	0.0285674	0.0250417	0.0345886
5	2750554	2750735	IRX2	0	TRUE	IRX2-DT	0	0.0547121	0.0634706	0.067237	0.0738692	0.0553846	0.0730337	0.0657877	0.0605354	0.0630746	0.0510907	0.054697	0.085352	0.059439	0.0691741
5	2750807	2751048	IRX2	0	TRUE	IRX2-DT	0	0.0293846	0.0476978	0.0488076	0.0514623	0.0318008	0.0488937	0.0497558	0.0454602	0.046513	0.0342604	0.0355641	0.0561586	0.0400252	0.0517566
5	2751813	2752054	IRX2-DT	76	TRUE	IRX2-DT	0	0.0146024	0.0201723	0.0226595	0.0261625	0.0128496	0.0182506	0.0200584	0.0160564	0.0188505	0.01917	0.0239669	0.0284925	0.0204082	0.0262791
5	2752668	2752869	IRX2-DT	0	TRUE	IRX2	0	0.396748	0.0667225	0.0708908	0.0710131	0.0741159	0.0783898	0.0798685	0.0806565	0.0686803	0.0649741	0.0664072	0.0866967	0.0634036	0.0807052
5	2755273	2755614	IRX2-DT	0	TRUE	ENSG00000289075	0	0.27504	0.0535485	0.0522496	0.0514769	0.043398	0.0379914	0.0522438	0.0508239	0.058183	0.0599625	0.0512048	0.0634438	0.0500319	0.0558751
5	2755288	2755599	IRX2-DT	0	TRUE	ENSG00000289075	0	0.274249	0.0543701	0.0541714	0.0546075	0.0441478	0.038518	0.052507	0.0514772	0.0589885	0.0603957	0.0527843	0.0621058	0.0508931	0.0553182
5	2755323	2755564	IRX2-DT	0	TRUE	ENSG00000289075	0	0.265839	0.0442772	0.0385181	0.0475024	0.0338983	0.0242718	0.0494081	0.0432298	0.0428426	0.0549242	0.0438314	0.0474353	0.0438975	0.0439894
5	2755323	2755564	IRX2-DT	0	TRUE	ENSG00000289075	0	0.265839	0.0442772	0.0385181	0.0475024	0.0338983	0.0242718	0.0494081	0.0432298	0.0428426	0.0549242	0.0438314	0.0474353	0.0438975	0.0439894
5	3592464	3592665	ENSG00000305607	1535	FALSE	IRX1	1166	0.388955	0.0615006	0.0646895	0.0954488	0.0538418	0.0682372	0.0677365	0.0557306	0.0659953	0.0486289	0.0501037	0.0743638	0.0574598	0.057991
5	3595993	3596194	IRX1	0	TRUE	IRX1	0	0.0289855	0.0435579	0.0417738	0.0455819	0.033099	0.0474419	0.0357485	0.0457098	0.0424625	0.0508181	0.0429954	0.048636	0.0420369	0.0435098
5	3603013	3603214	IRX1	1609	FALSE	ENSG00000259603	824	0.413329	0.0247174	0.0248615	0.0334088	0.027931	0.0173502	0.0233142	0.0264387	0.0307596	0.0184346	0.0312124	0.0473382	0.0264998	0.0294434
5	3605867	3606068	IRX1	4463	FALSE	ENSG00000259603	3678	0.478885	0.257197	0.102635	0.0857814	0.098374	0.0986133	0.0770031	0.167353	0.157469	0.278417	0.206888	0.158611	0.130191	0.109277
5	3606849	3607050	IRX1	5445	FALSE	ENSG00000259603	4660	0.493956	0.113867	0.0963915	0.104881	0.138449	0.137359	0.126001	0.11085	0.120896	0.0716511	0.13691	0.17695	0.098493	0.167888
5	5139510	5139751	ADAMTS16-DT	0	TRUE	ADAMTS16	0	0.142578	0.052007	0.0622333	0.061779	0.056798	0.0612793	0.0552915	0.0564802	0.0631395	0.0546578	0.0579547	0.0831826	0.067625	0.0530464
5	5139545	5139796	ADAMTS16-DT	0	TRUE	ADAMTS16	0	0.128801	0.0450948	0.0553974	0.0546172	0.0485918	0.0560132	0.0490901	0.05098	0.0548479	0.0470875	0.0532067	0.0694309	0.0558659	0.0487895
5	5139742	5140031	ADAMTS16-DT	0	TRUE	ADAMTS16	0	0.0273849	0.0299649	0.0297439	0.0361335	0.0255805	0.0324239	0.0291698	0.0270057	0.0273106	0.026251	0.0264723	0.037133	0.0315298	0.0256917
5	5140433	5140634	ADAMTS16	0	TRUE	ADAMTS16	0	0.0218415	0.0234262	0.0265843	0.0241757	0.0222767	0.023112	0.022701	0.0210389	0.0299955	0.0246106	0.0236211	0.027374	0.0212075	0.0234585
5	7849837	7850078	CFAP90	0	TRUE	MTRR	0	0.447489	0.0281826	0.0474097	0.0234225	0.0308094	0.0252346	0.0265241	0.0322906	0.0264821	0.0252073	0.0240057	0.0597232	0.0290794	0.0262126
5	7849867	7850048	CFAP90	0	TRUE	MTRR	0	0.449844	0.0251192	0.0427388	0.0212728	0.032	0.0236924	0.0219417	0.0313072	0.0222422	0.0224256	0.0218279	0.0596829	0.028218	0.0234715
5	7849970	7850211	CFAP90	0	TRUE	MTRR	0	0.447264	0.0264261	0.0531764	0.0237666	0.0340454	0.0273814	0.0212726	0.0242404	0.0262399	0.0185185	0.0251739	0.0722083	0.0257205	0.0273224
5	7850000	7850181	CFAP90	0	TRUE	MTRR	0	0.443774	0.0255523	0.0503	0.0229606	0.0289855	0.026362	0.0196576	0.0226349	0.0243902	0.0162003	0.0236823	0.0714606	0.0232994	0.0252294
5	15500505	15500706	FBXL7	0	FALSE	FBXL7	125	0.0185939	0.0269951	0.0229817	0.0296822	0.0223557	0.0252668	0.028711	0.0245419	0.0270091	0.0324766	0.0227616	0.0382476	0.0230015	0.0270218
5	16179797	16180038	MARCHF11-DT	0	FALSE	MARCHF11	524	0.0764066	0.0407478	0.0458701	0.0652089	0.0348339	0.0475597	0.0448955	0.0405577	0.0466701	0.0465559	0.0350046	0.0537507	0.0412692	0.0442556
5	16179804	16180029	MARCHF11-DT	0	FALSE	MARCHF11	533	0.0758748	0.0391672	0.0444606	0.0594571	0.0321018	0.0453936	0.0424242	0.038988	0.0433875	0.0433333	0.0316178	0.0504001	0.0391226	0.0406769
5	16179837	16179998	MARCHF11-DT	0	FALSE	MARCHF11	564	0.0710084	0.0479922	0.050983	0.064557	0.0414634	0.0464061	0.0425773	0.0454748	0.0467225	0.0515759	0.0355987	0.0666156	0.0406817	0.0489965
5	33891998	33892239	ADAMTS12	0	TRUE	ADAMTS12	0	0.0167973	0.0196387	0.0266701	0.0177144	0.0194766	0.0250578	0.0233137	0.0174574	0.0214051	0.0170636	0.0152765	0.0457896	0.018178	0.0186009
5	33936202	33936573	RXFP3	0	TRUE	RXFP3	0	0.0388889	0.0478771	0.0543303	0.0443845	0.032368	0.0463918	0.0391933	0.0437752	0.042346	0.036315	0.0330899	0.0547465	0.0385154	0.0450082
5	33936267	33936508	RXFP3	0	TRUE	RXFP3	0	0.040491	0.046057	0.0528579	0.0427246	0.0293902	0.0467433	0.0402874	0.0460211	0.0429476	0.0440387	0.0343701	0.0541401	0.0381879	0.053973
5	37834658	37834899	GDNF	0	FALSE	GDNF	4942	0.233476	0.0204752	0.0356223	0.022485	0.0196449	0.0120939	0.0229125	0.0274014	0.0181187	0.013222	0.019636	0.0531352	0.0260835	0.0187399
5	37835727	37835968	GDNF	0	FALSE	GDNF	3873	0.551121	0.233433	0.216488	0.150771	0.159774	0.164596	0.177564	0.174703	0.198384	0.142484	0.142136	0.216302	0.180628	0.239052
5	37839817	37840236	GDNF	0	TRUE	GDNF	0	0.012355	0.0143346	0.0167345	0.0174879	0.012785	0.0130406	0.0167681	0.0128451	0.0138041	0.0152519	0.0166631	0.0190335	0.0138812	0.0157406
5	38258457	38258744	EGFLAM	0	TRUE	EGFLAM	0	0.0141326	0.0146647	0.0166402	0.0137635	0.0108744	0.0122893	0.014191	0.0139956	0.0134999	0.0128555	0.0138115	0.0157732	0.0148753	0.0106966
5	40680915	40681156	PTGER4	0	TRUE	ENSG00000289540	0	0.444877	0.0220476	0.0221774	0.0238777	0.0154278	0.0211817	0.0143249	0.0254314	0.0136218	0.0169492	0.0258148	0.0470267	0.0204918	0.0151297
5	40680945	40681126	PTGER4	0	TRUE	ENSG00000289540	0	0.461336	0.0218527	0.0198807	0.0236887	0.0145985	0.0231293	0.0141287	0.0258028	0.0143247	0.014377	0.0265935	0.0490082	0.0185676	0.0152995
5	40681701	40681882	PTGER4	0	FALSE	ENSG00000289540	395	0.456929	0.021922	0.0408005	0.0240343	0.0114041	0.0157895	0.025364	0.033133	0.0195039	0.0145879	0.0223464	0.0599484	0.0244552	0.0144462
5	42993901	42994142	ENSG00000286656	0	TRUE	ENSG00000286656	0	0.371124	0.0280912	0.0344333	0.0153563	0.00862069	0.0264317	0.0202247	0.0296804	0.0286783	0.0225035	0.018018	0.085119	0.0177083	0.0160714
5	42993901	42994142	ENSG00000286656	0	TRUE	ENSG00000286656	0	0.371124	0.0280912	0.0344333	0.0153563	0.00862069	0.0264317	0.0202247	0.0296804	0.0286783	0.0225035	0.018018	0.085119	0.0177083	0.0160714
5	42994521	42994762	ENSG00000286656	0	FALSE	ENSG00000286656	557	0.0205639	0.0207812	0.0344221	0.0152491	0.0145773	0.0170188	0.0152489	0.0208242	0.0118022	0.0169122	0.0143247	0.0216411	0.0177958	0.0140981
5	43191762	43192003	ENSG00000299874	0	TRUE	NIM1K	0	0.0304833	0.0350633	0.0491173	0.0303298	0.0291217	0.0353383	0.0286123	0.0298418	0.0299622	0.0259574	0.02884	0.0630959	0.0322301	0.0462585
5	43396975	43397196	CCL28	0	FALSE	CCL28	14995	0.0197908	0.0138614	0.0171456	0.014436	0.00989283	0.0122951	0.0131761	0.0183391	0.0140528	0.0105758	0.0120573	0.0170582	0.0154089	0.0113178
5	43603927	43604168	NNT	0	TRUE	NNT-AS1	0	0.0109039	0.0166423	0.0739627	0.0147679	0.0204082	0.00920598	0.0125166	0.010878	0.0110418	0.0253293	0.0116543	0.0278873	0.015887	0.0123689
5	45695644	45695985	HCN1	0	FALSE	HCN1	313	0.0372262	0.0483664	0.05595	0.0600344	0.0346604	0.0444001	0.0670752	0.0511339	0.0491054	0.046697	0.0390993	0.0575766	0.0474889	0.0583388
5	45695694	45695935	HCN1	0	FALSE	HCN1	363	0.0425147	0.054237	0.060711	0.0680093	0.0372427	0.0503992	0.0788689	0.0583432	0.0536215	0.0545332	0.0426971	0.0645827	0.0533129	0.0675975
5	51377282	51377523	ISL1-DT	0	FALSE	ISL1	3919	0.30451	0.175739	0.122493	0.153384	0.181012	0.191134	0.231761	0.12963	0.161144	0.223839	0.109812	0.177712	0.118335	0.126095
5	51377302	51377503	ISL1-DT	0	FALSE	ISL1	3939	0.3163	0.180321	0.125847	0.157454	0.182075	0.197279	0.237538	0.134052	0.166991	0.230937	0.112837	0.179211	0.123628	0.129777
5	51377815	51378056	ISL1-DT	0	FALSE	ISL1	3386	0.379343	0.147073	0.0935082	0.126079	0.138499	0.132012	0.166862	0.107895	0.141064	0.193488	0.132476	0.135131	0.104039	0.15641
5	51382952	51383193	ISL1-DT	0	TRUE	ISL1	0	0.120541	0.020981	0.0237007	0.0340105	0.0150659	0.024406	0.0217441	0.0222618	0.0239445	0.0206923	0.0200013	0.0335914	0.0207067	0.0169528
5	51382992	51383153	ISL1-DT	0	TRUE	ISL1	0	0.119681	0.0210816	0.0240403	0.0340922	0.013363	0.0247396	0.023014	0.0222088	0.0238379	0.0210046	0.0199275	0.0343098	0.0208261	0.0187236
5	55220565	55220806	MCIDAS	0	FALSE	ENSG00000305704	4175	0.272557	0.0299978	0.0252446	0.0339895	0.0258373	0.0218328	0.026943	0.0218996	0.026312	0.0244131	0.0230796	0.04913	0.0244246	0.027234
5	55220565	55220806	MCIDAS	0	FALSE	ENSG00000305704	4175	0.272557	0.0299978	0.0252446	0.0339895	0.0258373	0.0218328	0.026943	0.0218996	0.026312	0.0244131	0.0230796	0.04913	0.0244246	0.027234
5	55220857	55221098	MCIDAS	0	FALSE	ENSG00000305704	3883	0.290299	0.0559986	0.0550646	0.0472348	0.0430849	0.0487218	0.0461774	0.0509007	0.0478643	0.0352267	0.0400111	0.0777572	0.0441925	0.0375783
5	55222963	55223204	MCIDAS	0	FALSE	ENSG00000305704	1777	0.469653	0.0416111	0.0538892	0.0600601	0.0502513	0.042879	0.0412127	0.0535791	0.0480334	0.046841	0.0423018	0.0697579	0.0462725	0.0538117
5	55222963	55223204	MCIDAS	0	FALSE	ENSG00000305704	1777	0.469653	0.0416111	0.0538892	0.0600601	0.0502513	0.042879	0.0412127	0.0535791	0.0480334	0.046841	0.0423018	0.0697579	0.0462725	0.0538117
5	59893415	59893786	PDE4D	0	FALSE	ENSG00000309959	124897	0.119493	0.0578281	0.0511093	0.0598519	0.0490716	0.0530599	0.0567833	0.0597603	0.0502122	0.049399	0.0393312	0.0579608	0.0434847	0.0441441
5	59893474	59893635	PDE4D	0	FALSE	ENSG00000309959	124956	0.10512	0.0505456	0.0446214	0.0485311	0.0471302	0.0408451	0.0467659	0.0547965	0.039682	0.045045	0.031429	0.0493504	0.0373449	0.036911
5	61625588	61625829	ENSG00000303872	0	FALSE	ENSG00000303917	5376	0.496377	0.0130074	0.0187441	0.0242244	0.021978	0.0425753	0.00954261	0.0187755	0.0124275	0.0105364	0.0113811	0.0520599	0.0192382	0.0152956
5	63959098	63959339	ENSG00000248285	0	FALSE	HTR1A	2968	0.29351	0.0589113	0.0476654	0.090593	0.0561865	0.0468432	0.0580504	0.0519739	0.0620434	0.0439762	0.0598921	0.0577102	0.0523472	0.0680878
5	63961145	63961386	ENSG00000248285	0	FALSE	HTR1A	921	0.397711	0.155726	0.121852	0.113701	0.120645	0.145484	0.163855	0.164318	0.139038	0.118516	0.124689	0.153885	0.127381	0.117291
5	63961708	63962079	ENSG00000248285	0	FALSE	HTR1A	228	0.0532328	0.0467815	0.042433	0.0525866	0.0315956	0.0481999	0.0503334	0.0418621	0.0517898	0.0488809	0.0470027	0.0508431	0.0421868	0.0550803
5	63961753	63962034	ENSG00000248285	0	FALSE	HTR1A	273	0.0523002	0.0437833	0.0426155	0.0548872	0.0343643	0.0503235	0.048707	0.0438862	0.05353	0.0520635	0.0464028	0.05067	0.0424809	0.0566802
5	64506476	64506692	RGS7BP	0	FALSE	RGS7BP	261	0.0168763	0.0243982	0.0232822	0.0268577	0.0175719	0.028005	0.0250338	0.0252412	0.0212931	0.0227482	0.0185666	0.0256894	0.0215302	0.0311089
5	64690727	64691005	SHISAL2B	0	FALSE	SHISAL2B	85	0.0179965	0.0167185	0.0214447	0.0189371	0.0160414	0.0165756	0.0163332	0.0164059	0.0168234	0.0182777	0.0164803	0.019992	0.0165646	0.014853
5	71719160	71719471	CARTPT	0	TRUE	CARTPT	0	0.146007	0.0731607	0.0832863	0.0676707	0.0845281	0.0659873	0.0682659	0.0733226	0.0845114	0.0631752	0.0776213	0.0902385	0.0695154	0.0675766
5	71719205	71719426	CARTPT	0	TRUE	CARTPT	0	0.148102	0.0739376	0.0800318	0.0667957	0.0832765	0.0661959	0.0675746	0.0689922	0.084946	0.0620428	0.0671506	0.0905546	0.0683863	0.0651721
5	73233715	73233956	ENSG00000249743	0	FALSE	ENSG00000249743	19670	0.0180868	0.017424	0.0227516	0.0360255	0.0216426	0.018631	0.0211558	0.0194105	0.018969	0.0166998	0.0159574	0.0363962	0.0191216	0.0170068
5	73233912	73234153	ENSG00000249743	0	FALSE	ENSG00000249743	19867	0.0382392	0.0388999	0.039897	0.0408941	0.0322034	0.0354994	0.0451398	0.0462413	0.0336419	0.0302866	0.0241776	0.0540263	0.0284077	0.0382142
5	73297979	73298220	ENSG00000249743	2720	FALSE	ENSG00000287090	20859	0.497771	0.0785131	0.0841196	0.0897741	0.0701754	0.0943396	0.0831401	0.0970668	0.0807378	0.0884853	0.0762644	0.121046	0.0852314	0.0985105
5	73298514	73298755	ENSG00000249743	3255	FALSE	ENSG00000287090	21394	0.432713	0.0624573	0.0666223	0.0834341	0.0760188	0.0553785	0.0650296	0.0698084	0.0662438	0.0452962	0.052291	0.0909532	0.0655628	0.0638037
5	73299187	73299428	ENSG00000249743	3928	FALSE	ENSG00000287090	22067	0.0372434	0.0323956	0.0433673	0.0410628	0.0228137	0.0328947	0.0385796	0.0403978	0.0370283	0.0282258	0.0302457	0.0512821	0.0439399	0.0409938
5	73299212	73299403	ENSG00000249743	3953	FALSE	ENSG00000287090	22092	0.0300214	0.0308214	0.0389972	0.0341566	0.0213465	0.025641	0.0345016	0.0386131	0.0347672	0.0313862	0.0294722	0.0456075	0.0344828	0.0337171
5	73299827	73300068	ENSG00000249743	4568	FALSE	ENSG00000287090	22707	0.0468448	0.0544072	0.059246	0.0552046	0.049554	0.0863636	0.0531974	0.0572991	0.0588235	0.0766284	0.0545688	0.0683567	0.0543392	0.0636784
5	73301030	73301271	ENSG00000249743	5771	FALSE	ENSG00000287090	23910	0.492469	0.110689	0.109232	0.135629	0.0765595	0.103729	0.107132	0.120862	0.110871	0.0732579	0.0973638	0.143524	0.0890444	0.102763
5	73303018	73303259	ENSG00000249743	7759	FALSE	ENSG00000287090	25898	0.48877	0.10687	0.111964	0.14503	0.098805	0.112653	0.12233	0.124333	0.108268	0.0921986	0.0998674	0.147945	0.100459	0.131663
5	73303556	73303797	ENSG00000249743	8297	FALSE	ENSG00000287090	26436	0.437716	0.0720231	0.0858453	0.0898085	0.0680317	0.0854817	0.0927814	0.0834374	0.0864485	0.0691389	0.0757517	0.1067	0.0749609	0.0905212
5	73381312	73381553	ENSG00000293193	798	TRUE	ENSG00000293193	0	0.424491	0.0326955	0.0502446	0.0360063	0.0240265	0.0269397	0.0336476	0.0408818	0.0306303	0.027088	0.0283439	0.0673351	0.0414656	0.042937
5	73381926	73382167	ENSG00000293193	184	TRUE	ENSG00000293193	0	0.343408	0.0330405	0.0397538	0.0567692	0.0331061	0.0259285	0.0366178	0.0325539	0.0337117	0.0263158	0.0289139	0.0543671	0.0380173	0.0384047
5	73381926	73382167	ENSG00000293193	184	TRUE	ENSG00000293193	0	0.343408	0.0330405	0.0397538	0.0567692	0.0331061	0.0259285	0.0366178	0.0325539	0.0337117	0.0263158	0.0289139	0.0543671	0.0380173	0.0384047
5	73381946	73382147	ENSG00000293193	204	TRUE	ENSG00000293193	0	0.344401	0.0337357	0.040824	0.0567686	0.0376731	0.027262	0.0371134	0.0350087	0.0341822	0.0250806	0.0294153	0.0551539	0.0394856	0.0391043
5	73444207	73444448	FOXD1	378	TRUE	FOXD1-AS1	0	0.446511	0.0896692	0.0852108	0.0832094	0.0716547	0.0861532	0.0868874	0.0929416	0.0828244	0.0739456	0.0768291	0.121379	0.0894515	0.102342
5	76953577	76953778	CRHBP	0	FALSE	CRHBP	333	0.0433517	0.0138548	0.0196433	0.0123246	0.0104125	0.0107414	0.0157501	0.016074	0.0143496	0.0110858	0.016778	0.0307816	0.0160459	0.0176655
5	77211107	77211405	PDE8B	0	FALSE	PDE8B	458	0.0362121	0.0164498	0.0201913	0.0171519	0.0119231	0.0134978	0.0155428	0.0159438	0.0180665	0.0148305	0.0156014	0.0368012	0.0189385	0.019092
5	77627998	77628239	OTP	472	TRUE	OTP-AS1	0	0.482689	0.0677376	0.0799433	0.0850535	0.0460199	0.0717567	0.0639167	0.0694203	0.0653369	0.0684474	0.0686458	0.0968667	0.0681711	0.0770997
5	77628245	77628486	OTP	225	TRUE	OTP-AS1	0	0.389263	0.0805051	0.0771651	0.0875486	0.061102	0.0878282	0.0832108	0.0760459	0.0700685	0.060845	0.0713701	0.105009	0.0620012	0.0861021
5	77628245	77628486	OTP	225	TRUE	OTP-AS1	0	0.389263	0.0805051	0.0771651	0.0875486	0.061102	0.0878282	0.0832108	0.0760459	0.0700685	0.060845	0.0713701	0.105009	0.0620012	0.0861021
5	77638696	77638981	OTP	0	TRUE	OTP	0	0.509304	0.0466802	0.0542953	0.0327712	0.0451455	0.0319625	0.0330522	0.037063	0.0343065	0.0245197	0.0301275	0.0667188	0.0359234	0.0359751
5	77638708	77639049	OTP	0	TRUE	OTP	0	0.508896	0.0500556	0.0619942	0.0402047	0.0510667	0.0366151	0.0369837	0.0398469	0.0388882	0.0260217	0.0348443	0.0729067	0.0392072	0.043955
5	77638788	77638969	OTP	74	TRUE	OTP	0	0.520332	0.0541692	0.0652833	0.0343343	0.0545897	0.0374966	0.038825	0.0425829	0.0399496	0.0265655	0.0351719	0.0766277	0.0413242	0.0407496
5	77957606	77957847	ENSG00000287162	0	FALSE	ENSG00000287162	6200	0.491297	0.103948	0.113943	0.100636	0.11901	0.126902	0.0976057	0.111966	0.114919	0.116094	0.0915172	0.154575	0.098988	0.132233
5	77958038	77958279	ENSG00000287162	0	FALSE	ENSG00000287162	6632	0.432986	0.0323376	0.0443698	0.0419554	0.0391616	0.0398112	0.0394665	0.0422525	0.0340217	0.0216535	0.0266993	0.0604067	0.0303644	0.0430855
5	79069726	79069967	BHMT2	0	TRUE	BHMT2	0	0.241269	0.182294	0.333056	0.143505	0.140836	0.285895	0.193447	0.194066	0.232492	0.25112	0.122774	0.233655	0.240947	0.30079
5	79111607	79111848	BHMT	0	TRUE	BHMT	0	0.498088	0.184695	0.163336	0.182755	0.171251	0.226783	0.214337	0.214511	0.173376	0.188397	0.135884	0.272361	0.268406	0.267938
5	79111738	79111979	BHMT	0	TRUE	BHMT	0	0.459331	0.104481	0.0974675	0.0970185	0.0969342	0.148776	0.129141	0.128124	0.105652	0.0989322	0.0889566	0.17027	0.161865	0.15942
5	79111738	79111979	BHMT	0	TRUE	BHMT	0	0.459331	0.104481	0.0974675	0.0970185	0.0969342	0.148776	0.129141	0.128124	0.105652	0.0989322	0.0889566	0.17027	0.161865	0.15942
5	80960468	80960719	RASGRF2	0	TRUE	RASGRF2	0	0.063159	0.0227368	0.0266534	0.0195033	0.0177676	0.0166291	0.0189388	0.0176964	0.0159007	0.0141388	0.0142724	0.0233345	0.018651	0.0275187
5	80960503	80960684	RASGRF2	0	TRUE	RASGRF2	0	0.0748639	0.0242253	0.0297564	0.0204415	0.0209695	0.0182434	0.0203183	0.0192672	0.0176163	0.0142887	0.0144056	0.0257483	0.0186307	0.0325655
5	83471710	83471901	VCAN	0	TRUE	VCAN	0	0.0445795	0.0289598	0.0294118	0.0280036	0.0131579	0.0143443	0.0224877	0.0236967	0.0253538	0.0308008	0.0184758	0.0378469	0.0286561	0.0303738
5	84383469	84383959	EDIL3-DT	0	FALSE	EDIL3	726	0.0610334	0.0318096	0.0290258	0.0308482	0.0419006	0.0340508	0.0296605	0.0325894	0.0293916	0.026376	0.0343189	0.0438859	0.030301	0.0326238
5	84383603	84383884	EDIL3-DT	0	FALSE	EDIL3	801	0.0396648	0.024741	0.0251501	0.0247466	0.0400394	0.029525	0.0284773	0.0268456	0.026176	0.0200373	0.0300687	0.0390265	0.0236545	0.0301321
5	88659719	88659960	ENSG00000302771	0	TRUE	ENSG00000302771	0	0.516005	0.115403	0.106028	0.10653	0.0815032	0.0793716	0.105187	0.114036	0.10537	0.0969426	0.112651	0.121507	0.093345	0.103425
5	88672343	88672594	MIR9-2HG	0	FALSE	MEF2C-AS2	1250	0.508861	0.15444	0.173913	0.124324	0.108844	0.0955882	0.169369	0.159677	0.13964	0.154472	0.149306	0.201245	0.141397	0.165618
5	88672348	88672589	MIR9-2HG	0	FALSE	MEF2C-AS2	1255	0.508861	0.15444	0.173913	0.124324	0.108844	0.0955882	0.169369	0.159677	0.13964	0.154472	0.149306	0.201245	0.141397	0.165618
5	88672348	88672589	MIR9-2HG	0	FALSE	MEF2C-AS2	1255	0.508861	0.15444	0.173913	0.124324	0.108844	0.0955882	0.169369	0.159677	0.13964	0.154472	0.149306	0.201245	0.141397	0.165618
5	88672823	88673134	MIR9-2HG	0	FALSE	MEF2C-AS2	710	0.447961	0.123664	0.108999	0.0973177	0.0920826	0.0984108	0.106437	0.113401	0.110938	0.111569	0.093972	0.135249	0.0979461	0.123059
5	88678083	88678383	MEF2C-AS2	0	TRUE	ENSG00000302841	0	0.0555339	0.0949089	0.0986096	0.0734923	0.0881459	0.105688	0.0899426	0.0901613	0.0843571	0.0735544	0.0938095	0.114061	0.0951589	0.0954144
5	88678251	88678562	MEF2C-AS2	0	TRUE	ENSG00000302841	0	0.0351655	0.0657319	0.0669666	0.0536224	0.0534171	0.0706714	0.0594897	0.064306	0.0592105	0.0381264	0.0573259	0.084083	0.0596512	0.0568295
5	88678258	88678548	MEF2C-AS2	0	TRUE	ENSG00000302841	0	0.0352825	0.0657302	0.0672378	0.0530706	0.0540971	0.0709188	0.0598043	0.0641961	0.0594319	0.03861	0.0576067	0.0845513	0.0597087	0.0573903
5	88678266	88678547	MEF2C-AS2	0	TRUE	ENSG00000302841	0	0.0352825	0.0657302	0.0672378	0.0530706	0.0540971	0.0709188	0.0598043	0.0641961	0.0594319	0.03861	0.0576117	0.0845592	0.0597087	0.0573903
5	88689462	88689833	MEF2C-AS2	0	FALSE	ENSG00000250555	817	0.478157	0.0897924	0.101611	0.0848515	0.0728155	0.112481	0.106255	0.0956054	0.0909091	0.0992835	0.0841575	0.128236	0.0790079	0.129993
5	88689552	88689743	MEF2C-AS2	0	FALSE	ENSG00000250555	907	0.479732	0.0965696	0.106918	0.0890566	0.0746606	0.105575	0.105194	0.0954386	0.0976273	0.101787	0.0839872	0.134146	0.0840603	0.134636
5	88694177	88694418	GSCAR	0	FALSE	MIR9-2HG	863	0.56424	0.129289	0.124858	0.127169	0.102814	0.112138	0.119298	0.1441	0.128307	0.117673	0.125384	0.165265	0.110627	0.129468
5	93621604	93621785	ENSG00000287180	0	TRUE	ENSG00000287180	0	0.26418	0.0633976	0.0633803	0.0522766	0.0350631	0.0335664	0.0565897	0.0603524	0.0648998	0.0729167	0.0465357	0.113302	0.0524559	0.0849858
5	96432859	96433230	PCSK1	0	FALSE	PCSK1	713	0.328014	0.147505	0.124871	0.133524	0.111111	0.11811	0.106015	0.121711	0.101758	0.108254	0.110147	0.151468	0.112919	0.158392
5	96432874	96433215	PCSK1	0	FALSE	PCSK1	728	0.320786	0.152017	0.126949	0.136179	0.11703	0.11912	0.103548	0.119288	0.103628	0.106041	0.110187	0.148077	0.115096	0.145747
5	96432924	96433165	PCSK1	0	FALSE	PCSK1	778	0.151493	0.206436	0.166163	0.168103	0.140078	0.131048	0.127801	0.128411	0.124719	0.0909091	0.122196	0.161044	0.139966	0.153455
5	96432954	96433135	PCSK1	0	FALSE	PCSK1	808	0.112299	0.224574	0.17485	0.175153	0.156733	0.13	0.134328	0.138196	0.126574	0.100917	0.129436	0.167683	0.144956	0.160934
5	100902873	100903124	ST8SIA4	0	TRUE	ENSG00000289912	0	0.0119726	0.0133751	0.0163982	0.00902527	0.00926999	0.00609292	0.0143288	0.0100413	0.00844261	0.00960769	0.0087184	0.0245706	0.0121212	0.00520095
5	100902906	100903196	ST8SIA4	0	TRUE	ENSG00000289912	0	0.0128048	0.0141497	0.0157097	0.0117263	0.00820896	0.00846614	0.0114841	0.0111258	0.0104755	0.00928793	0.00852941	0.0249231	0.0117375	0.00691244
5	102296430	102296737	SLCO4C1	79	TRUE	SLCO4C1	0	0.0367283	0.0139098	0.0118887	0.0108016	0.0147992	0.0119534	0.0128117	0.0131995	0.0121777	0.0126509	0.0128481	0.0295893	0.01248	0.00993417
5	102296445	102296756	SLCO4C1	94	TRUE	SLCO4C1	0	0.0371879	0.0140116	0.0119985	0.0110401	0.0147535	0.0118362	0.0127396	0.0131745	0.0123367	0.0129526	0.0127435	0.0299264	0.0124942	0.00994842
5	112737651	112737892	APC	0	FALSE	APC	29953	0.044	0.0217699	0.0574225	0.0180652	0.0203682	0.0114245	0.0149097	0.0312752	0.0153846	0.0162448	0.0247511	0.0660156	0.0156419	0.0139244
5	112737843	112738154	APC	0	FALSE	APC	30145	0.0511087	0.0276672	0.0804678	0.0173375	0.0193089	0.0100825	0.0162805	0.0283077	0.0200677	0.0356751	0.0185121	0.0618849	0.021408	0.0124846
5	113293768	113294009	MCC	0	FALSE	ENSG00000232633	27018	0.315222	0.017307	0.0176056	0.0157512	0.0142349	0.0201117	0.0205111	0.0176895	0.0174934	0.0143756	0.0182724	0.0383264	0.0155127	0.0154553
5	114055712	114056154	KCNN2	0	TRUE	KCNN2	0	0.0135887	0.020393	0.0225253	0.0321693	0.0194754	0.0197224	0.0255838	0.0212795	0.024594	0.0293205	0.0171298	0.0259479	0.0238503	0.0208228
5	115179112	115179293	TRIM36	0	FALSE	TRIM36	1053	0.521868	0.152719	0.160082	0.124294	0.0876747	0.157322	0.189035	0.176106	0.186957	0.0955487	0.116702	0.198038	0.154566	0.177531
5	115179782	115179963	TRIM36	0	FALSE	TRIM36	383	0.400105	0.0311606	0.0330655	0.0407485	0.0300462	0.0339111	0.0304507	0.0320075	0.0337115	0.0249931	0.0258829	0.0530081	0.0330709	0.0332571
5	115816594	115816885	CDO1	0	TRUE	ENSG00000298641	0	0.116747	0.0205551	0.0269731	0.0308066	0.0220134	0.0264144	0.0202003	0.0195823	0.0240821	0.0201389	0.0227966	0.0403369	0.0229582	0.0253086
5	115816653	115816944	ENSG00000298641	0	TRUE	ENSG00000298641	0	0.121012	0.020994	0.0262586	0.0315315	0.0200459	0.0284596	0.0195531	0.0204586	0.0240564	0.0222222	0.0226851	0.0400714	0.0245292	0.0250746
5	115816738	115816979	ENSG00000298641	0	TRUE	ENSG00000298641	0	0.145196	0.0240067	0.029445	0.0335217	0.0211673	0.0356164	0.0234145	0.0246529	0.0262134	0.0240628	0.0237522	0.0414514	0.0259014	0.027679
5	115816750	115817121	ENSG00000298641	0	TRUE	ENSG00000298641	0	0.146136	0.021428	0.0267895	0.031881	0.0182819	0.0324448	0.0219628	0.021772	0.0209209	0.0215633	0.0203276	0.0368203	0.0243187	0.0236984
5	115816780	115817091	ENSG00000298641	0	TRUE	ENSG00000298641	0	0.144939	0.02088	0.0255193	0.031914	0.0177246	0.0316198	0.0215063	0.0211828	0.0203891	0.02133	0.0191492	0.0350558	0.0236197	0.0233933
5	115816815	115817056	ENSG00000298641	0	TRUE	ENSG00000298641	0	0.141764	0.0203772	0.0231462	0.0314447	0.0170576	0.0320982	0.0213342	0.0211984	0.0199117	0.0216367	0.0182161	0.0341414	0.0234495	0.0228737
5	115816968	115817209	ENSG00000298641	0	TRUE	ENSG00000298641	0	0.256643	0.0603214	0.0884477	0.0694915	0.0317164	0.0691928	0.0471854	0.0596125	0.0500791	0.0698413	0.0686384	0.0864865	0.0700152	0.0717647
5	115963263	115963504	LVRN	0	TRUE	ENSG00000294487	0	0.61772	0.123082	0.113901	0.112812	0.066482	0.114428	0.0763957	0.124412	0.0947867	0.0790068	0.0546529	0.170606	0.0953368	0.0730769
5	115963263	115963504	LVRN	0	TRUE	ENSG00000294487	0	0.61772	0.123082	0.113901	0.112812	0.066482	0.114428	0.0763957	0.124412	0.0947867	0.0790068	0.0546529	0.170606	0.0953368	0.0730769
5	123094877	123095118	PRDM6	0	FALSE	PRDM6-AS1	1905	0.377581	0.110359	0.0943563	0.115873	0.0828612	0.0935961	0.0758555	0.0872539	0.0846054	0.0636492	0.0750949	0.0979618	0.0956747	0.100402
5	126869233	126869474	MARCHF3	0	FALSE	LMNB1-DT	90686	0.566972	0.0598425	0.096163	0.0430388	0.0233645	0.0285423	0.0728808	0.0423729	0.0548664	0.0426165	0.0469301	0.120871	0.0751423	0.0427844
5	126869233	126869474	MARCHF3	0	FALSE	LMNB1-DT	90686	0.566972	0.0598425	0.096163	0.0430388	0.0233645	0.0285423	0.0728808	0.0423729	0.0548664	0.0426165	0.0469301	0.120871	0.0751423	0.0427844
5	128537490	128537691	FBN2	0	TRUE	SLC27A6	0	0.0198442	0.0148905	0.0241671	0.016055	0.0162219	0.0148983	0.0214286	0.019111	0.019332	0.0153604	0.0175535	0.0304	0.0246355	0.0156486
5	128538628	128538918	SLC27A6	0	FALSE	SLC27A6	415	0.148187	0.0158865	0.0185418	0.014148	0.0136316	0.0172807	0.0175873	0.0143314	0.017756	0.0185462	0.0167675	0.0296135	0.0180399	0.0147109
5	128539012	128539253	SLC27A6	0	FALSE	SLC27A6	799	0.277978	0.02	0.0226619	0.0232744	0.0122399	0.0171692	0.0192147	0.0237551	0.0262319	0.0169092	0.0234325	0.0655181	0.0193197	0.0238349
5	135027534	135027735	PITX1	0	FALSE	PITX1-AS1	3544	0.508846	0.0827552	0.0792829	0.0807932	0.0615289	0.107027	0.084731	0.105399	0.113987	0.0627917	0.0804078	0.148228	0.0593513	0.113557
5	135027660	135027901	PITX1	0	FALSE	PITX1-AS1	3378	0.488833	0.0988991	0.103792	0.100913	0.0754052	0.114688	0.107971	0.105807	0.136462	0.0618231	0.0982761	0.168022	0.0797571	0.130845
5	135027660	135027901	PITX1	0	FALSE	PITX1-AS1	3378	0.488833	0.0988991	0.103792	0.100913	0.0754052	0.114688	0.107971	0.105807	0.136462	0.0618231	0.0982761	0.168022	0.0797571	0.130845
5	135027690	135027871	PITX1	0	FALSE	PITX1-AS1	3408	0.492895	0.0757587	0.0748583	0.0883165	0.0605802	0.103252	0.081357	0.093318	0.114583	0.0526604	0.0740345	0.147811	0.0643346	0.0985294
5	135027701	135027985	PITX1	0	FALSE	PITX1-AS1	3294	0.467126	0.099082	0.0979861	0.0964692	0.0794844	0.112593	0.103367	0.0952655	0.139384	0.066758	0.0964004	0.168216	0.0786482	0.134796
5	135028009	135028305	PITX1	0	FALSE	PITX1-AS1	2974	0.479483	0.0980478	0.118362	0.115729	0.0719751	0.11802	0.117819	0.144112	0.136956	0.0933806	0.0925732	0.171896	0.0788759	0.126761
5	135028183	135028384	PITX1	0	FALSE	PITX1-AS1	2895	0.418317	0.111985	0.117476	0.112449	0.080905	0.124104	0.131267	0.12224	0.131811	0.0956588	0.0984019	0.163524	0.0852902	0.118493
5	135028193	135028374	PITX1	0	FALSE	PITX1-AS1	2905	0.416711	0.113935	0.118729	0.113858	0.0829613	0.124059	0.135125	0.122758	0.133845	0.0924761	0.100466	0.165045	0.0866011	0.122699
5	135028577	135028818	PITX1	0	FALSE	PITX1-AS1	2461	0.366275	0.0946963	0.120081	0.0977106	0.0589705	0.0906532	0.126439	0.101247	0.122737	0.0752287	0.0918025	0.162449	0.0917881	0.0977444
5	135028607	135028788	PITX1	0	FALSE	PITX1-AS1	2491	0.405506	0.111159	0.133641	0.108996	0.0613982	0.101053	0.14307	0.114382	0.137859	0.0836026	0.109278	0.177619	0.104352	0.108793
5	135028907	135029148	PITX1	0	FALSE	PITX1-AS1	2131	0.426418	0.129947	0.128711	0.141658	0.134565	0.14278	0.154601	0.139175	0.132538	0.147432	0.100661	0.178669	0.0962917	0.143791
5	135030968	135031209	PITX1	0	FALSE	PITX1-AS1	70	0.382087	0.0405916	0.0324544	0.0440123	0.0426716	0.0400485	0.0293655	0.0613279	0.0567976	0.056391	0.0404412	0.0804394	0.0465739	0.0628698
5	135030998	135031179	PITX1	0	FALSE	PITX1-AS1	100	0.382087	0.0405916	0.0324544	0.0440123	0.0426716	0.0400485	0.0293655	0.0613279	0.0567976	0.056391	0.0404412	0.0804394	0.0465739	0.0628698
5	135038883	135039124	EPIST	0	FALSE	EPIST	723	0.432712	0.0577698	0.0726246	0.0611215	0.0472255	0.0566551	0.0686601	0.0631769	0.0591832	0.0573454	0.0553897	0.0770557	0.0478594	0.0562072
5	135038913	135039094	EPIST	0	FALSE	EPIST	753	0.429087	0.05748	0.0723295	0.0634321	0.0468238	0.0578445	0.0680646	0.063272	0.0602908	0.0596352	0.0570513	0.0776523	0.0482686	0.0573004
5	135040656	135040897	PITX1-AS1	0	TRUE	EPIST	0	0.468439	0.0293428	0.0382074	0.0343677	0.024858	0.0300047	0.0257932	0.0290649	0.0270368	0.0216072	0.0230201	0.05229	0.0305238	0.0292672
5	135534702	135534943	NEUROG1	0	FALSE	NEUROG1	821	0.516073	0.075587	0.0632788	0.0723968	0.0558376	0.0578424	0.0694527	0.0626964	0.0665153	0.038912	0.0619744	0.073911	0.0634739	0.0951727
5	135536399	135536640	SLC25A48	0	TRUE	NEUROG1	0	0.258083	0.129733	0.107511	0.0964126	0.0566038	0.0772201	0.0830861	0.0934458	0.0849785	0.0957447	0.0731336	0.0866568	0.114379	0.105919
5	135930100	135930392	ENSG00000293402	0	TRUE	ENSG00000293402	0	0.0244138	0.0225722	0.0274204	0.0291423	0.0225269	0.0285909	0.0309841	0.0277841	0.029863	0.024093	0.0231689	0.0429357	0.0270448	0.0258846
5	135930704	135930945	ENSG00000293402	0	FALSE	ENSG00000293402	187	0.193968	0.0733686	0.0900659	0.0863576	0.0698198	0.0764543	0.0722052	0.0841367	0.0814345	0.0735379	0.0662316	0.11136	0.0649627	0.0876758
5	137498498	137498800	SPOCK1	0	FALSE	SPOCK1	99379	0.0652723	0.0293605	0.0361553	0.0460001	0.034587	0.0371674	0.0365182	0.0331619	0.0348458	0.0253289	0.0278763	0.0508061	0.0336926	0.0334865
5	138274602	138274793	GFRA3	0	TRUE	GFRA3	0	0.0460271	0.0329459	0.0581999	0.0310891	0.0221354	0.0226378	0.0284887	0.0393248	0.0258746	0.0373791	0.023537	0.0670469	0.0313617	0.0323021
5	139668452	139668633	ENSG00000298611	0	FALSE	ENSG00000298611	1261	0.0208436	0.0193457	0.0316864	0.017168	0.013543	0.0203357	0.0165252	0.0195277	0.0174751	0.0151878	0.0191537	0.0170729	0.0190016	0.0195122
5	139697122	139697363	ENSG00000249526	0	FALSE	ENSG00000249526	12285	0.0332653	0.0257454	0.0573805	0.0157797	0.0114516	0.0197314	0.0250681	0.0161439	0.0236105	0.0189424	0.0170923	0.0292114	0.0414758	0.0188347
5	140146228	140146469	ENSG00000293900	5364	FALSE	ENSG00000254363	8825	0.489142	0.0432611	0.0751338	0.0500644	0.0536013	0.043088	0.0416994	0.0534971	0.0462544	0.0338475	0.036741	0.0875089	0.0537029	0.0374263
5	140795182	140795423	PCDHA2	0	FALSE	PCDHA2	130	0.183863	0.196126	0.189709	0.262978	0.176072	0.164812	0.168232	0.173972	0.176757	0.229314	0.119545	0.206314	0.212747	0.185813
5	140841320	140841561	PCDHA8	0	TRUE	PCDHA8	0	0.351405	0.366544	0.352277	0.328526	0.318772	0.331831	0.422599	0.327552	0.369985	0.348226	0.234845	0.385777	0.375936	0.363246
5	140848477	140848718	PCDHA9	0	FALSE	PCDHA9	505	0.235282	0.257296	0.261143	0.31162	0.2036	0.270145	0.249265	0.246835	0.317151	0.256983	0	0.310946	0.241991	0.305336
5	141121762	141122003	PCDHB4	0	TRUE	PCDHB4	0	0.0752107	0.16789	0.258453	0.13373	0.215886	0.222433	0.171259	0.195297	0.218938	0.202859	0.187616	0.267358	0.253599	0.204447
5	141234454	141234695	PCDHB18P	0	TRUE	PCDHB18P	0	0.0613887	0.178234	0.154642	0.183352	0.0963489	0.116844	0.125179	0.106214	0.130531	0.0942249	0.103217	0.1672	0.121862	0.099054
5	141234470	141234631	PCDHB18P	0	TRUE	PCDHB18P	0	0.0700458	0.190926	0.179528	0.22264	0.106383	0.137155	0.130008	0.110934	0.143984	0.10535	0.115404	0.196303	0.14593	0.115445
5	141241216	141241457	ENSG00000290895	0	FALSE	ENSG00000290895	895	0.309716	0.208968	0.218396	0.292266	0.161479	0.210031	0.290239	0.217918	0.20389	0.150485	0.164019	0.229527	0.189052	0.195333
5	141241216	141241457	ENSG00000290895	0	FALSE	ENSG00000290895	895	0.309716	0.208968	0.218396	0.292266	0.161479	0.210031	0.290239	0.217918	0.20389	0.150485	0.164019	0.229527	0.189052	0.195333
5	141245441	141245682	PCDHB15	0	TRUE	PCDHB15	0	0.323971	0.0909655	0.127223	0.126048	0.121265	0.128894	0.142122	0.128397	0.124958	0.130646	0.12373	0.164391	0.139184	0.118255
5	141343938	141344159	PCDHGA3	0	TRUE	PCDHGA3	0	0.253653	0.254186	0.308777	0.311916	0.263285	0.261267	0.267001	0.231342	0.26329	0.193124	0.281628	0.369817	0.27206	0.249199
5	141345460	141345701	PCDHGA3	0	FALSE	PCDHGA3	1431	0.57623	0.390647	0.432696	0.286962	0.258555	0.364646	0.372705	0.332045	0.358117	0.423047	0.356942	0.477373	0.440179	0.347699
5	141345460	141345701	PCDHGA3	0	FALSE	PCDHGA3	1431	0.57623	0.390647	0.432696	0.286962	0.258555	0.364646	0.372705	0.332045	0.358117	0.423047	0.356942	0.477373	0.440179	0.347699
5	141361533	141361774	PCDHGB2	0	FALSE	PCDHGA5	387	0.5512	0.319477	0.353002	0.391226	0.28208	0.337573	0.347816	0.299405	0.312718	0.333476	0.328826	0.403759	0.35223	0.343614
5	141364325	141364566	PCDHGA5	0	TRUE	PCDHGA5	0	0.573315	0.309513	0.302026	0.351391	0.210351	0.28778	0.303237	0.211332	0.20374	0.2913	0.305127	0.325248	0.273607	0.246715
5	141364602	141364823	PCDHGA5	0	FALSE	PCDHGA5	240	0.52111	0.309728	0.397858	0.364817	0.198751	0.288	0.332578	0.290652	0.298009	0.259087	0.330405	0.417791	0.369445	0.230204
5	141373944	141374185	PCDHGA6	0	TRUE	PCDHGA6	0	0.431844	0.287629	0.336992	0.377787	0.314701	0.339147	0.411977	0.333203	0.341605	0.457723	0.344627	0.413427	0.315321	0.371285
5	141382895	141383136	PCDHGA7	0	TRUE	PCDHGA7	0	0.508784	0.170929	0.140125	0.132771	0.153925	0.149643	0.153213	0.159337	0.162096	0.105899	0.145504	0.214928	0.167822	0.137054
5	141398696	141398937	PCDHGB5	0	FALSE	PCDHGB5	549	0.577206	0.334009	0.337838	0.307063	0.222342	0.270484	0.269967	0.268232	0.207764	0.306267	0.252712	0.374895	0.32228	0.264099
5	141398696	141398937	PCDHGB5	0	FALSE	PCDHGB5	549	0.577206	0.334009	0.337838	0.307063	0.222342	0.270484	0.269967	0.268232	0.207764	0.306267	0.252712	0.374895	0.32228	0.264099
5	141398696	141398937	PCDHGB5	0	FALSE	PCDHGB5	549	0.577206	0.334009	0.337838	0.307063	0.222342	0.270484	0.269967	0.268232	0.207764	0.306267	0.252712	0.374895	0.32228	0.264099
5	141420938	141421309	PCDHGA11	0	TRUE	PCDHGA11	0	0.523301	0.0844334	0.118462	0.0534305	0.11208	0.124005	0.066708	0.165897	0.101299	0.0846216	0.045893	0.131539	0.0858683	0.0554782
5	141420983	141421264	PCDHGA11	0	TRUE	PCDHGA11	0	0.532673	0.0946145	0.125521	0.0560284	0.112813	0.135207	0.0660007	0.181781	0.10919	0.0879849	0.0517427	0.137692	0.09095	0.0548512
5	141421003	141421244	PCDHGA11	0	TRUE	PCDHGA11	0	0.507483	0.0845737	0.136975	0.0511606	0.111913	0.107547	0.0625597	0.187464	0.109083	0.0819672	0.0501656	0.126824	0.0892435	0.0524881
5	141421033	141421214	PCDHGA11	0	TRUE	PCDHGA11	0	0.464151	0.089172	0.13039	0.0515152	0.113744	0.085213	0.0669145	0.1904	0.115924	0.0714286	0.0506329	0.125832	0.0884146	0.0475171
5	141421795	141422036	PCDHGA11	0	FALSE	PCDHGA11	548	0.589729	0.271372	0.298925	0.186068	0.183295	0.20082	0.259286	0.282617	0.223616	0.200124	0.157445	0.343286	0.259443	0.211052
5	141431109	141431450	PCDHGA12	0	FALSE	PCDHGA12	402	0.294169	0.183186	0.2335	0.130804	0.174338	0.151407	0.188218	0.23104	0.151007	0.0754269	0.127282	0.173933	0.196534	0.0899402
5	141431154	141431405	PCDHGA12	0	FALSE	PCDHGA12	447	0.318422	0.23479	0.269558	0.142617	0.185355	0.164491	0.209264	0.246138	0.163826	0.0718608	0.151269	0.184874	0.225523	0.0817584
5	141431159	141431400	PCDHGA12	0	FALSE	PCDHGA12	452	0.311463	0.229746	0.272374	0.140754	0.184823	0.157048	0.209527	0.239611	0.158791	0.0688817	0.151723	0.185068	0.221392	0.0770246
5	141431159	141431400	PCDHGA12	0	FALSE	PCDHGA12	452	0.311463	0.229746	0.272374	0.140754	0.184823	0.157048	0.209527	0.239611	0.158791	0.0688817	0.151723	0.185068	0.221392	0.0770246
5	141431189	141431370	PCDHGA12	0	FALSE	PCDHGA12	482	0.304956	0.213795	0.266667	0.136601	0.178423	0.142088	0.201043	0.220657	0.150272	0.0677507	0.145758	0.173409	0.204091	0.0739087
5	141431955	141432196	PCDHGA12	0	FALSE	PCDHGA12	1248	0.603338	0.271137	0.308002	0.278286	0.228892	0.310202	0.312785	0.313584	0.25119	0.322853	0.243963	0.344511	0.243497	0.288637
5	141484675	141485046	PCDHGC4	0	TRUE	PCDHGC4	0	0.456401	0.0311459	0.0520878	0.0739229	0.02836	0.042042	0.0331153	0.0408082	0.023884	0.0293378	0.0294118	0.108607	0.0410959	0.039653
5	141513414	141513655	ENSG00000301000	0	FALSE	ENSG00000301000	227	0.0535988	0.0511251	0.0835686	0.0325108	0.0177134	0.0561674	0.0421196	0.0354115	0.0429901	0.0295918	0.0157632	0.0365217	0.0403485	0.0595188
5	141651371	141651552	FCHSD1	0	TRUE	FCHSD1	0	0.0149813	0.0132383	0.0384373	0.00802005	0.0108814	0.00568182	0.0124816	0.0145414	0.0105332	0.01162	0.0117031	0.00852951	0.0171674	0.0094451
5	146342787	146343128	ENSG00000250025	0	FALSE	POU4F3	3939	0.301258	0.0519359	0.0409754	0.0703098	0.0473598	0.0507674	0.0372552	0.0456102	0.0425317	0.042963	0.0425808	0.064791	0.04483	0.0458976
5	146345702	146345943	ENSG00000250025	0	FALSE	POU4F3	6854	0.216382	0.0462657	0.0544201	0.0731707	0.0364981	0.0503104	0.0508889	0.0551585	0.0521751	0.0474437	0.0389226	0.079639	0.044326	0.0515719
5	146878513	146878999	PPP2R2B	0	FALSE	ENSG00000305004	38586	0.0153767	0.0163883	0.0188039	0.0115781	0.0135799	0.0111504	0.0155521	0.0132001	0.0122799	0.0151485	0.0123601	0.0233422	0.0158272	0.0149733
5	149271461	149271702	ENSG00000253406	0	TRUE	AFAP1L1	0	0.0193602	0.0207236	0.0248009	0.0206331	0.0204767	0.0303769	0.0264941	0.0231507	0.0241792	0.0236715	0.028364	0.0515422	0.0259121	0.0290119
5	151020570	151020761	GPX3	0	TRUE	GPX3	0	0.529179	0.0137896	0.0164467	0.0112994	0.0120805	0.0118534	0.00970673	0.0150882	0.0130176	0.0149714	0.0130079	0.0596683	0.0165942	0.0125282
5	151020585	151020746	GPX3	0	TRUE	GPX3	0	0.529554	0.0136521	0.0154783	0.0118383	0.0136327	0.0121951	0.00983043	0.01471	0.0129339	0.0146597	0.0135523	0.0562894	0.0151834	0.0122791
5	151925041	151925292	ENSG00000293808	0	TRUE	ENSG00000293808	0	0.170579	0.195248	0.133718	0.104214	0.109646	0.136433	0.124031	0.146373	0.134545	0.162257	0.0939886	0.141419	0.116659	0.123589
5	154473536	154473697	HAND1	1271	FALSE	ENSG00000306071	1643	0.0477223	0.0832808	0.0910433	0.0960208	0.0833333	0.0583333	0.0883002	0.089613	0.0916913	0.0602799	0.0858657	0.106891	0.0771084	0.10162
5	157671251	157671432	SOX30	0	TRUE	C5orf52	0	0.0406771	0.0139857	0.0224525	0.0154839	0.0156846	0.00958945	0.0111798	0.0113849	0.0144979	0.0117909	0.0120914	0.038721	0.0141662	0.0149118
5	159100651	159100832	LINC02202	0	TRUE	EBF1	0	0.178775	0.03287	0.0347722	0.0268985	0.0154879	0.0310219	0.035604	0.0313713	0.0330495	0.0222482	0.0259187	0.0535832	0.0304523	0.0315336
5	161847960	161848201	GABRA1	0	FALSE	GABRA1	697	0.027027	0.0316456	0.0189394	0.0195531	0.048	0.020202	0.0393701	0.0383387	0.0108225	0.00787402	0.0393519	0.0251142	0.017341	0.0308123
5	168529740	168529981	FBLL1	0	FALSE	FBLL1	235	0.114709	0.137004	0.1303	0.189045	0.102485	0.149669	0.162514	0.131689	0.146817	0.108232	0.121967	0.151557	0.126087	0.166693
5	169300963	169301250	SLIT3	0	TRUE	SLIT3	0	0.0153337	0.0161638	0.0213067	0.0170908	0.0111979	0.0146667	0.0155702	0.0173774	0.0143049	0.0158361	0.016084	0.0224626	0.0186816	0.0142388
5	169637367	169637608	DOCK2	0	TRUE	DOCK2	0	0.0387479	0.015492	0.0220759	0.015671	0.0115702	0.0167485	0.0135312	0.0152821	0.0130641	0.0127564	0.0145176	0.0190142	0.0144836	0.0145187
5	171309004	171309315	TLX3	0	TRUE	TLX3	0	0.41286	0.0662521	0.0671247	0.0675556	0.0495169	0.0547486	0.052492	0.0617284	0.0500125	0.0427136	0.0411364	0.0838995	0.0454373	0.0566502
5	171309032	171309277	TLX3	0	TRUE	TLX3	0	0.453621	0.056096	0.0482642	0.0638298	0.0386965	0.0425532	0.0407801	0.0467873	0.0448916	0.0419397	0.0298165	0.0650236	0.0326838	0.0577181
5	171309034	171309285	TLX3	0	TRUE	TLX3	0	0.449492	0.0570607	0.0481452	0.0634146	0.037037	0.0461285	0.0416667	0.0485549	0.0459147	0.0426309	0.0334047	0.0695397	0.0354857	0.0582404
5	171309069	171309250	TLX3	0	TRUE	TLX3	0	0.484895	0.0490216	0.046892	0.0661914	0.0452128	0.0457666	0.0393064	0.0406504	0.0452311	0.0449251	0.0282852	0.061745	0.0373444	0.0654045
5	171315241	171315442	TLX3	3101	FALSE	ENSG00000275038	3463	0.434806	0.0650759	0.0731649	0.0597839	0.0506757	0.0749862	0.0750124	0.0702513	0.066884	0.0570071	0.0528412	0.0892023	0.0669044	0.076247
5	171316460	171316661	TLX3	4320	FALSE	ENSG00000275038	4682	0.350948	0.0311868	0.0286106	0.045781	0.0370488	0.0334756	0.030624	0.0320641	0.0306004	0.0240339	0.0263636	0.0722354	0.0301138	0.0389882
5	173232627	173232828	NKX2-5	0	FALSE	NKX2-5	2283	0.315987	0.0249841	0.0307198	0.0278614	0.0262364	0.0228128	0.0241875	0.0279297	0.0236443	0.0187995	0.0219696	0.0521016	0.0208389	0.0395297
5	173233693	173233894	NKX2-5	0	FALSE	NKX2-5	1217	0.521745	0.116644	0.116044	0.120556	0.107738	0.0856715	0.0985138	0.115842	0.103248	0.100082	0.0988665	0.141103	0.116641	0.123871
5	173245602	173245843	ENSG00000309012	0	TRUE	ENSG00000309012	0	0.440486	0.0386188	0.0350207	0.0395403	0.0319823	0.0318021	0.0290644	0.0360844	0.0341795	0.0198089	0.0267614	0.0612946	0.0263107	0.0352941
5	173245746	173245987	ENSG00000309012	0	TRUE	ENSG00000289493	0	0.454309	0.0346197	0.0325456	0.0340607	0.0244393	0.0279655	0.0270681	0.030726	0.0275323	0.0161652	0.0251019	0.0491646	0.0269273	0.0290396
5	174732191	174732392	MSX2	1294	FALSE	MSX2	7409	0.480998	0.0603812	0.0444082	0.0435096	0.0439165	0.0524738	0.0390534	0.0377805	0.0400345	0.062573	0.0426787	0.0857968	0.0450308	0.0378286
5	176680306	176680547	ENSG00000310042	17643	FALSE	ENSG00000310042	15643	0.0522792	0.0681637	0.0623107	0.0827621	0.0560034	0.0553675	0.0684639	0.0607087	0.075809	0.0443363	0.0453168	0.0898412	0.0666705	0.0636033
5	178576931	178577172	COL23A1	0	FALSE	COL23A1	13021	0.0657148	0.0234648	0.0283019	0.0265028	0.0178896	0.026251	0.0262685	0.023061	0.0287806	0.024624	0.0234941	0.0337101	0.0248193	0.0252089
5	178576951	178577152	COL23A1	0	FALSE	COL23A1	13041	0.0580808	0.023092	0.028325	0.0267113	0.0167183	0.0277671	0.0259797	0.0228294	0.028692	0.0241438	0.023466	0.0336938	0.0244722	0.0257675
5	178577103	178577304	COL23A1	0	FALSE	COL23A1	12889	0.12118	0.0321092	0.0414163	0.0374777	0.0347184	0.0327592	0.0493095	0.0330538	0.0388395	0.0433959	0.0316388	0.0447271	0.0365161	0.0320208
5	178590602	178590843	COL23A1	208	TRUE	COL23A1	0	0.024006	0.0171689	0.0260771	0.017734	0.00344828	0.0158014	0.021827	0.0193757	0.0225564	0.00712589	0.0214456	0.033288	0.0248705	0.0192484
5	178590642	178590803	COL23A1	248	TRUE	COL23A1	0	0.0259434	0.0173267	0.0358491	0.0198675	0	0.0107527	0.0306667	0.0244755	0.0200669	0.00456621	0.0164671	0.0334076	0.026738	0.018595
5	178940895	178941146	ZNF454	0	TRUE	ZNF454	0	0.0403235	0.0337339	0.0295694	0.0440895	0.0225989	0.0485044	0.0251653	0.0316907	0.0357177	0.031327	0.0348062	0.0309475	0.0290209	0.0350331
5	178994985	178995226	GRM6	0	FALSE	GRM6	780	0.206087	0.0376766	0.0425555	0.044341	0.0328682	0.0417411	0.0376794	0.0357005	0.0387288	0.028972	0.0390806	0.0406941	0.0363771	0.0384688
5	178995005	178995206	GRM6	0	FALSE	GRM6	800	0.206095	0.0382742	0.0434982	0.0446608	0.0340136	0.0417343	0.0384808	0.0360778	0.0394169	0.029274	0.0389943	0.0414311	0.0371181	0.038928
5	178995131	178995372	GRM6	0	FALSE	GRM6	634	0.154288	0.0614804	0.0584448	0.0827537	0.053133	0.0529382	0.0529013	0.0533397	0.0675536	0.0408262	0.0762247	0.0633835	0.0617361	0.0754113
5	178995151	178995352	GRM6	0	FALSE	GRM6	654	0.150275	0.0649146	0.0594431	0.0886245	0.0537276	0.056658	0.0539478	0.0560556	0.0713669	0.041445	0.0817178	0.0670225	0.0656044	0.0817775
5	179060327	179060611	ZNF354C	0	TRUE	ZNF354C	0	0.0152227	0.0136852	0.0125818	0.0117321	0.0117354	0.0135338	0.0125641	0.0127034	0.0131838	0.01207	0.0128785	0.0175953	0.0155585	0.0142594
5	179345226	179345520	ADAMTS2	0	TRUE	ADAMTS2	0	0.0166685	0.0149475	0.0163819	0.0123061	0.0152824	0.0128719	0.0154732	0.0135949	0.0132435	0.0127276	0.0152087	0.0196398	0.0163624	0.0126979
5	179530759	179531000	ENSG00000290043	0	TRUE	ENSG00000290043	0	0.139251	0.0311783	0.06	0.0450297	0.00839454	0.0132812	0.0160632	0.0269517	0.0280447	0.0104	0.0172367	0.0572879	0.0267191	0.0129717
5	179793969	179794210	LTC4S	0	TRUE	LTC4S	0	0.581058	0.0474853	0.0945469	0.0496017	0.0612813	0.0285987	0.031694	0.0412613	0.0459966	0.0382807	0.0442897	0.113357	0.0634304	0.0482283
5	180590726	180590967	ENSG00000307523	0	TRUE	ENSG00000307523	0	0.0158363	0.0230607	0.0259208	0.0229398	0.0177936	0.0202667	0.0248529	0.0255261	0.0250274	0.0219952	0.0207823	0.0245601	0.0204844	0.0235183
5	180591032	180591273	ENSG00000307523	0	FALSE	SCGB3A1	26	0.0228883	0.0557464	0.0513414	0.0579515	0.0394781	0.0476734	0.0456331	0.0551997	0.0534907	0.0484718	0.0450559	0.0537764	0.040795	0.0401713
5	180591395	180591636	ENSG00000307523	0	TRUE	SCGB3A1	0	0.028487	0.0279244	0.0247428	0.0310115	0.018456	0.0199934	0.0204761	0.0250105	0.0240841	0.0227455	0.0173162	0.0281398	0.0187008	0.0165064
5	180648749	180648990	FLT4	0	FALSE	FLT4	439	0.239709	0.11642	0.122483	0.120206	0.114356	0.130619	0.119839	0.131538	0.108485	0.098604	0.110821	0.113836	0.103549	0.128148
5	180649068	180649269	FLT4	0	FALSE	FLT4	160	0.0359015	0.020934	0.0234353	0.0280665	0.0154242	0.0184109	0.0203225	0.0247051	0.0204892	0.0219271	0.0194234	0.0260071	0.0159074	0.0193914
5	181100597	181100798	FOXO1B	0	TRUE	FOXO1B	0	0.0737679	0.0645905	0.0469245	0.0495728	0.0498774	0.0371638	0.0772886	0.0304394	0.0358858	0.0611518	0.0878648	0.0340132	0.0290204	0.0508656
5	181164584	181164825	OR2V2	5298	FALSE	OR2V2	16798	0.548336	0.311726	0.293404	0.255714	0.257069	0.201371	0.210038	0.283288	0.282541	0.212448	0.239478	0.282532	0.213501	0.255477
6	391836	392037	IRF4	0	TRUE	IRF4	0	0.0388491	0.0323207	0.0421946	0.0346912	0.0327124	0.0346444	0.0276772	0.0358273	0.0322481	0.0346294	0.0310331	0.0343772	0.0304476	0.0315869
6	1390863	1391136	FOXF2	0	TRUE	MIR6720	0	0.35512	0.0505655	0.0550654	0.0609565	0.0439988	0.046244	0.0528027	0.05342	0.0545005	0.039031	0.0575307	0.0899268	0.0449494	0.0491837
6	1614911	1615092	ENSG00000297192	0	FALSE	ENSG00000297192	578	0.368292	0.0323399	0.0480552	0.0485966	0.0248897	0.0461776	0.0372828	0.0439463	0.0390188	0.0599955	0.0349249	0.06696	0.0517017	0.050203
6	1620362	1620543	ENSG00000297207	0	FALSE	ENSG00000297207	14	0.4634	0.129636	0.149741	0.166045	0.121836	0.141998	0.122286	0.13132	0.161239	0.136443	0.103936	0.185609	0.149125	0.129935
6	1624395	1624576	GMDS	0	FALSE	ENSG00000297207	1637	0.442484	0.0741045	0.116317	0.0629834	0.0436383	0.0940711	0.0671606	0.0517501	0.0552343	0.0979839	0.0465285	0.0965065	0.108692	0.256389
6	1624653	1624834	GMDS	0	FALSE	ENSG00000297207	1895	0.370043	0.0221166	0.0325749	0.024211	0.0116927	0.0218103	0.0207017	0.0167906	0.0125017	0.016024	0.0147245	0.0420097	0.0295369	0.0301025
6	2903180	2903421	ENSG00000297560	0	TRUE	ENSG00000297560	0	0.215108	0.0131685	0.0117805	0.0163035	0.00831146	0.00927182	0.0126021	0.0151117	0.0118861	0.0181601	0.0113281	0.0384827	0.011456	0.0120219
6	3231892	3232133	PSMG4	0	TRUE	TUBB2B	0	0.138003	0.0316426	0.033543	0.038277	0.023912	0.0369344	0.0336423	0.0413809	0.0400403	0.0398844	0.0371579	0.0426895	0.0354043	0.0397572
6	4774859	4775100	CDYL-AS1	0	FALSE	CDYL-AS1	162	0.487987	0.0179069	0.0251426	0.0289191	0.00959561	0.0171756	0.0216354	0.0290398	0.0184058	0.0206061	0.0235732	0.0558746	0.0154701	0.0150702
6	5994235	5994476	ENSG00000300014	0	FALSE	ENSG00000300038	3076	0.573846	0.203288	0.207829	0.19432	0.232467	0.217417	0.217116	0.220422	0.222764	0.181635	0.209942	0.22915	0.207675	0.241517
6	5996432	5996593	ENSG00000300014	0	FALSE	ENSG00000300038	959	0.0148976	0.0310895	0.0344168	0.0206022	0.0338164	0.00392157	0.0307692	0.0262726	0.0240164	0.0190476	0.017094	0.0214047	0.0238704	0.0280374
6	6004115	6004509	NRN1	0	FALSE	NRN1	3979	0.404819	0.0344357	0.0374522	0.0406325	0.0265638	0.0232231	0.0277838	0.0361252	0.0301793	0.0339343	0.0288915	0.0429435	0.0286855	0.0256535
6	6004179	6004460	NRN1	0	FALSE	NRN1	4028	0.408096	0.0306494	0.0307095	0.0418522	0.023622	0.0167131	0.0284762	0.0333558	0.0276359	0.0361795	0.0231092	0.0373886	0.0299934	0.0273772
6	6006386	6006627	NRN1	0	FALSE	NRN1	1861	0.041653	0.0746199	0.0818658	0.0846921	0.0774436	0.0636314	0.0748318	0.0743821	0.0702281	0.0489396	0.0729927	0.0877272	0.0716326	0.0813912
6	10382430	10382671	ENSG00000302171	0	FALSE	ENSG00000302171	1042	0.466384	0.0581033	0.070517	0.0518868	0.0407866	0.0673361	0.068801	0.0598742	0.0616695	0.063346	0.0615179	0.0832634	0.0663801	0.0481777
6	10385290	10385531	ENSG00000302171	1376	TRUE	ENSG00000302171	0	0.41984	0.0663212	0.0839304	0.0806452	0.0567686	0.078629	0.0650118	0.067637	0.0700558	0.0823293	0.0553865	0.07585	0.0754006	0.0683919
6	10391059	10391300	TFAP2A	1885	FALSE	ENSG00000302171	5145	0.526629	0.0558421	0.0649526	0.0863206	0.0578453	0.0646695	0.0615649	0.0616982	0.067617	0.0549662	0.0714101	0.088217	0.0632133	0.0672998
6	10398297	10398538	TFAP2A	0	FALSE	TFAP2A-AS2	3917	0.142544	0.0399879	0.0489433	0.0789103	0.025641	0.0291845	0.0262993	0.0326229	0.0494317	0.0411765	0.0318454	0.0600775	0.0435185	0.0323213
6	10415711	10415952	TFAP2A-AS1	0	FALSE	ENSG00000296848	2413	0.373578	0.110789	0.0996055	0.122543	0.0907317	0.113424	0.123045	0.107783	0.111215	0.132867	0.0865037	0.0962222	0.0882872	0.12276
6	10421063	10421304	TFAP2A-AS1	0	TRUE	TFAP2A	0	0.508881	0.0579426	0.0477816	0.0881076	0.0462046	0.0272512	0.0512416	0.0574756	0.0592693	0.0521662	0.0544801	0.0745921	0.0513901	0.0495468
6	10421651	10421892	TFAP2A-AS1	0	TRUE	TFAP2A	0	0.45475	0.0802439	0.0979133	0.07956	0.0732484	0.0951965	0.1612	0.0783457	0.0757778	0.11252	0.083004	0.105275	0.0800248	0.0931043
6	10422283	10422524	TFAP2A-AS1	0	FALSE	TFAP2A	623	0.440719	0.120012	0.119518	0.113945	0.103243	0.103806	0.209966	0.126041	0.128242	0.116395	0.121062	0.121598	0.124278	0.118348
6	10425248	10425489	LINC00518	0	FALSE	TFAP2A	3588	0.516968	0.169565	0.157303	0.19434	0.105442	0.185374	0.146667	0.184401	0.19346	0.150943	0.144476	0.18442	0.132245	0.180936
6	10425278	10425459	LINC00518	0	FALSE	TFAP2A	3618	0.516968	0.169565	0.157303	0.19434	0.105442	0.185374	0.146667	0.184401	0.19346	0.150943	0.144476	0.18442	0.132245	0.180936
6	10881567	10881808	ENSG00000235051	0	TRUE	ENSG00000235051	0	0.0993635	0.0653467	0.0725076	0.0917395	0.0563231	0.0576271	0.0597871	0.0757196	0.0673409	0.0628053	0.063859	0.0952522	0.0577061	0.0712329
6	10881671	10881982	ENSG00000235051	0	TRUE	ENSG00000235051	0	0.0888383	0.0530223	0.0629314	0.0868718	0.0538302	0.0570698	0.062645	0.0603263	0.0603322	0.0596708	0.0599779	0.0983324	0.0569859	0.0684312
6	10881706	10881947	ENSG00000235051	0	TRUE	ENSG00000235051	0	0.0659841	0.0508575	0.0617633	0.0889412	0.0509317	0.0631579	0.0661731	0.0603222	0.0578807	0.0543024	0.0584364	0.106517	0.0574043	0.0683761
6	10881736	10881917	ENSG00000235051	0	TRUE	ENSG00000235051	0	0.0680833	0.0525799	0.0623983	0.0919668	0.056899	0.0654321	0.0713119	0.0617284	0.0619718	0.0580138	0.0610055	0.108651	0.0581907	0.0722674
6	10886901	10887272	SYCP2L	0	TRUE	SYCP2L	0	0.236179	0.0332358	0.0422535	0.0467469	0.0337504	0.019931	0.0277712	0.0392637	0.036612	0.0353152	0.0254054	0.0544072	0.0339877	0.0291114
6	13860310	13860551	ENSG00000309730	544	TRUE	ENSG00000309730	0	0.68233	0.458429	0.505788	0.56691	0.412565	0.476274	0.365087	0.436158	0.40212	0.457915	0.384786	0.47517	0.364226	0.365024
6	19691822	19692107	ENSG00000304257	0	TRUE	ENSG00000304257	0	0.113304	0.0411931	0.0447837	0.0588662	0.0451858	0.0426584	0.0415131	0.0483369	0.0472844	0.0246343	0.0341858	0.0833104	0.0422754	0.0410143
6	19836704	19836945	LNC-LBCS	0	TRUE	ID4	0	0.0261067	0.0569914	0.0427898	0.0652991	0.0471584	0.0496261	0.0454869	0.0627178	0.0673899	0.0679468	0.0397321	0.0832701	0.0431499	0.0433352
6	21666573	21666764	CASC15	0	TRUE	ENSG00000307123	0	0.323529	0.0170976	0.0159915	0.00862069	0.0185185	0.0107817	0.0142712	0.0197674	0.0124654	0.0142857	0.0127005	0.0324977	0.0187377	0.00484653
6	24357825	24358006	KAAG1	0	FALSE	KAAG1	722	0.335369	0.0270825	0.0485651	0.0267817	0.0431034	0.0360129	0.0212107	0.0678666	0.0313969	0.0392328	0.0206022	0.0708487	0.0293202	0.0473251
6	26017745	26017986	H1-1	0	TRUE	H1-1	0	0.0710887	0.119589	0.159191	0.102863	0.0905131	0.108841	0.11958	0.117764	0.111582	0.108425	0.111707	0.204273	0.135454	0.112528
6	26183464	26183625	H2BC6	0	FALSE	H4C4	5287	0.0123457	0.032413	0.0625	0.0347395	0.034188	0	0.0446194	0.0542169	0.0293454	0.0300752	0.0717703	0.0714286	0.0405405	0.0482234
6	26188930	26189181	H4C4	0	TRUE	H4C4	0	0.46004	0.0132658	0.0128205	0.00686813	0.034188	0.0138889	0.00967296	0.0103159	0.0086001	0.00732601	0.0153404	0.0351039	0.0103663	0.014574
6	26234896	26235077	H1-3	0	TRUE	H1-3	0	0.0405728	0.0223496	0.017341	0.0227671	0.00465116	0.0473934	0.0119376	0.0262697	0.0111663	0.034188	0.0169492	0.0676118	0.0107858	0.0109819
6	26240275	26240516	H4C6	0	TRUE	H4C6	0	0.0381613	0.025503	0.0322581	0.0393258	0.0101266	0.0199115	0.0180683	0.0328113	0.0213878	0.0152964	0.0188071	0.0740741	0.0197368	0.0150524
6	26240305	26240486	H4C6	0	TRUE	H4C6	0	0.0253485	0.0259548	0.0203304	0.0406125	0.0105263	0.0212121	0.0157681	0.0259067	0.0193424	0.0169492	0.0163468	0.064409	0.0195695	0.0127389
6	27206052	27206293	ENSG00000297504	0	FALSE	RPL10P2	2950	0.0953931	0.0181558	0.0305677	0.0417423	0.019685	0.0180567	0.0180932	0.0209318	0.0166446	0.0231481	0.017118	0.0398155	0.0207518	0.0130612
6	27260285	27260526	PRSS16	3638	FALSE	CDCA7P1	5586	0.423282	0.209939	0.177884	0.225717	0.201208	0.145833	0.144681	0.19503	0.239533	0.199075	0.176371	0.203797	0.206965	0.219344
6	27267957	27268198	CDCA7P1	0	TRUE	CDCA7P1	0	0.401477	0.117964	0.119071	0.150322	0.0937306	0.1321	0.104725	0.0966543	0.100142	0.0888639	0.0719818	0.133435	0.15649	0.163793
6	27267957	27268198	CDCA7P1	0	TRUE	CDCA7P1	0	0.401477	0.117964	0.119071	0.150322	0.0937306	0.1321	0.104725	0.0966543	0.100142	0.0888639	0.0719818	0.133435	0.15649	0.163793
6	27290932	27291213	POM121L2	0	FALSE	POM121L2	20860	0.272588	0.210489	0.254362	0.220242	0.161793	0.221223	0.219549	0.242559	0.247973	0.182197	0.210549	0.256171	0.257223	0.257983
6	27290952	27291193	POM121L2	0	FALSE	POM121L2	20880	0.344411	0.247161	0.317269	0.285444	0.210826	0.286089	0.263393	0.311641	0.315922	0.227181	0.279101	0.327134	0.31962	0.334994
6	27422969	27423210	ENSG00000305393	499	FALSE	ENSG00000305393	973	0.431301	0.44904	0.482641	0.463509	0.377903	0.474227	0.314172	0.355784	0.511646	0.482663	0.437385	0.499281	0.602959	0.514104
6	27545548	27545789	ENSG00000300299	0	TRUE	ENSG00000300299	0	0.264685	0.0753265	0.0718191	0.0853706	0.0731847	0.076163	0.06717	0.0618629	0.0728632	0.056833	0.0630818	0.0811526	0.0743515	0.102768
6	27679906	27680147	ENSG00000287674	0	FALSE	ENSG00000287674	208	0.209168	0.0258677	0.0500134	0.0303916	0.0353982	0.0299235	0.0363831	0.0178618	0.0473802	0.1515	0.0227646	0.0311534	0.0293108	0.0249489
6	27679971	27680212	ENSG00000287674	0	FALSE	ENSG00000287674	143	0.3184	0.0283302	0.0471621	0.0317643	0.042328	0.023544	0.0434645	0.0213029	0.0543357	0.132933	0.0232085	0.0464097	0.0295338	0.0279416
6	27680105	27680346	ENSG00000287674	0	FALSE	ENSG00000287674	9	0.362992	0.0384749	0.04882	0.0340739	0.0571548	0.0271793	0.0424564	0.0287228	0.0609226	0.107496	0.0288851	0.0635928	0.0321746	0.0434611
6	27680437	27680678	ENSG00000287674	0	TRUE	ENSG00000287674	0	0.48472	0.110734	0.163575	0.0652608	0.121027	0.118026	0.103665	0.0805231	0.122962	0.1567	0.0780669	0.17585	0.110182	0.116861
6	27680437	27680678	ENSG00000287674	0	TRUE	ENSG00000287674	0	0.48472	0.110734	0.163575	0.0652608	0.121027	0.118026	0.103665	0.0805231	0.122962	0.1567	0.0780669	0.17585	0.110182	0.116861
6	27863996	27864237	H2BC16P	0	TRUE	H2AC16	0	0.72926	0.732621	0.440997	0.340819	0.40367	0.358986	0.405924	0.42072	0.420587	0.465051	0.35445	0.49517	0.416095	0.350851
6	28091063	28091304	ENSG00000291008	0	TRUE	ZSCAN12P1	0	0.0436681	0.0987613	0.128069	0.320447	0.156898	0.259677	0.298321	0.276766	0.159583	0.0871236	0.114677	0.102083	0.114073	0.0518201
6	28207467	28207708	ENSG00000300275	3874	FALSE	ENSG00000300257	2904	0.0324159	0.0476907	0.0570535	0.0657188	0.0416141	0.0362035	0.0368638	0.0384193	0.0380448	0.0337423	0.0359046	0.0567355	0.0308065	0.0308458
6	28207858	28208099	ENSG00000300275	3483	FALSE	ENSG00000300257	2513	0.0877529	0.0473202	0.0393609	0.0385706	0.0266497	0.034298	0.0298661	0.0320358	0.0317291	0.0217588	0.0252169	0.0437663	0.0180744	0.0252525
6	28259285	28259526	NKAPL	0	TRUE	NKAPL	0	0.60572	0.282423	0.375779	0.3817	0.238766	0.342585	0.35286	0.375094	0.332469	0.317082	0.352232	0.455738	0.450939	0.403758
6	28336290	28336531	ENSG00000290051	0	FALSE	ENSG00000290051	428	0.015	0.0147338	0.0139186	0.00825764	0.0169014	0.0113314	0.0128399	0.00918274	0.0129577	0.0087108	0.00777935	0.0095941	0.00787402	0.0127517
6	28336320	28336501	ENSG00000290051	0	FALSE	ENSG00000290051	458	0.0190476	0.0144377	0.0142602	0.00643087	0.0229885	0.0149254	0.0152355	0.00995025	0.0128079	0.00374532	0.00650195	0.00683995	0.00734214	0.0114068
6	28399626	28399997	ENSG00000310015	0	TRUE	ENSG00000310015	0	0.109837	0.0146594	0.0175439	0.0122581	0.0167488	0.0145929	0.0123907	0.0111036	0.0107877	0.0141543	0.0147319	0.0193714	0.015891	0.0117314
6	28443264	28443635	ZSCAN23	0	TRUE	ZSCAN23	0	0.195166	0.0195317	0.0261949	0.0185275	0.0230102	0.0127307	0.0150068	0.0191904	0.0170867	0.0149449	0.0187127	0.0272382	0.0169198	0.0126299
6	28542539	28542720	GPX5	7583	FALSE	GPX6	12323	0.141593	0.0165929	0.0330296	0.0198488	0.00857143	0.0115741	0.0185185	0.0168739	0.0302691	0.0171103	0.0225282	0.0164046	0.0220264	0.0184182
6	28542556	28542802	GPX5	7600	FALSE	GPX6	12340	0.0954333	0.0147692	0.025641	0.0163711	0.00823045	0.0124113	0.0141965	0.0147157	0.0239697	0.0279001	0.0184247	0.0161369	0.0194553	0.0155556
6	28587361	28587602	ZBED9-AS1	0	TRUE	ZBED9-AS1	0	0.170632	0.0158278	0.0136327	0.0150107	0.0187668	0.0261283	0.0174639	0.015331	0.013766	0.00567108	0.0165485	0.0144491	0.0121483	0.0136364
6	28589683	28589924	ZBED9-AS1	0	FALSE	ZBED9-AS1	2105	0.149713	0.0392625	0.0468594	0.035868	0.0531178	0.0397805	0.0469069	0.0439259	0.0447761	0.038806	0.0315789	0.0386921	0.0372263	0.0313695
6	28589683	28589924	ZBED9-AS1	0	FALSE	ZBED9-AS1	2105	0.149713	0.0392625	0.0468594	0.035868	0.0531178	0.0397805	0.0469069	0.0439259	0.0447761	0.038806	0.0315789	0.0386921	0.0372263	0.0313695
6	28635025	28635395	ENSG00000287279	0	TRUE	COX8CP1	0	0.212456	0.0236586	0.0239671	0.0177021	0.0192731	0.0155136	0.0218509	0.016782	0.0192438	0.0239852	0.0197926	0.0239528	0.0237207	0.0200348
6	28635058	28635369	ENSG00000287279	0	TRUE	COX8CP1	0	0.209368	0.0226002	0.0234637	0.0170122	0.0188249	0.0145246	0.0212554	0.0164312	0.0191761	0.0244021	0.0193449	0.0235187	0.0235753	0.01951
6	28635133	28635294	ENSG00000287279	0	TRUE	COX8CP1	0	0.125266	0.0220946	0.0225392	0.0155714	0.016835	0.0108181	0.0210526	0.0151586	0.0170015	0.0286792	0.0196606	0.0223838	0.0226002	0.0220294
6	28674136	28674327	LINC00533	0	FALSE	ENSG00000304852	17941	0.0330108	0.0693992	0.0769231	0.0333333	0.0964126	0.0283401	0.0797042	0.0769231	0.0576058	0.0419463	0.056686	0.0467467	0.0483981	0.060024
6	28810349	28810550	ENSG00000307816	0	FALSE	ENSG00000307858	18768	0.329725	0.0510936	0.0474442	0.0504375	0.0493197	0.0330529	0.0583312	0.0376898	0.0491223	0.0358566	0.0325217	0.0453861	0.0486058	0.0504931
6	28988581	28988822	HCG15	0	FALSE	HCG15	3657	0.0251026	0.0299086	0.0448136	0.0219243	0.0176282	0.0153061	0.0191388	0.0155717	0.014776	0.0207626	0.027001	0.0505544	0.031544	0.016123
6	28988606	28988797	HCG15	0	FALSE	HCG15	3682	0.0234893	0.027712	0.041057	0.0193778	0.0176292	0.014637	0.0164856	0.0147557	0.0135082	0.0177515	0.0253371	0.0472417	0.0301832	0.0146966
6	28988611	28988792	HCG15	0	FALSE	HCG15	3687	0.0232874	0.0272541	0.0396507	0.0187956	0.0183246	0.0139949	0.0155658	0.0153686	0.0124364	0.0179856	0.0253666	0.0462287	0.0282321	0.0144895
6	28988661	28988902	HCG15	0	FALSE	HCG15	3737	0.0247366	0.0284635	0.0418877	0.0191431	0.0232394	0.013373	0.018483	0.0159791	0.0146783	0.0141988	0.024428	0.0498663	0.0312664	0.0145007
6	29553353	29553594	OR2I1	0	FALSE	OR2I1	2746	0.458486	0.0280263	0.0423821	0.040345	0.0232449	0.0269484	0.0250769	0.0348655	0.0257006	0.0217017	0.0265206	0.0592856	0.0217325	0.0232527
6	29553420	29553817	OR2I1	0	FALSE	OR2I1	2813	0.43173	0.0276908	0.0362653	0.0352307	0.0189128	0.0213868	0.0200421	0.0292642	0.021868	0.0226904	0.0210402	0.0576501	0.0214355	0.020152
6	29553437	29553778	OR2I1	0	FALSE	OR2I1	2830	0.426857	0.0277034	0.0372229	0.0362893	0.0197023	0.0225288	0.0199703	0.0301561	0.0224126	0.0230984	0.0208301	0.0564575	0.0214173	0.0202275
6	29792641	29793129	HLA-V	0	TRUE	HCG4	0	0.407888	0.0206904	0.0212196	0.0181345	0.0180534	0.020577	0.0235371	0.0185495	0.0197375	0.0147505	0.0183273	0.0322215	0.0270507	0.0238458
6	29887428	29887669	HLA-H	0	TRUE	HLA-H	0	0.584846	0.0196984	0.0313765	0.0235863	0.0115942	0.0337079	0.0232234	0.018985	0.0278079	0.0214656	0.0207498	0.0892638	0.0289283	0.0185778
6	29926752	29926993	HLA-K	0	TRUE	HCG4B	0	0.468613	0.0121329	0.011871	0.0235488	0.00960615	0.0131646	0.0145417	0.0101498	0.0102833	0.0146714	0.0162522	0.0498995	0.0133317	0.0127815
6	29926840	29927081	HLA-K	0	TRUE	HCG4B	0	0.44872	0.0131232	0.0114805	0.0210877	0.00555042	0.0133333	0.0127081	0.0111053	0.00998064	0.0120854	0.0136937	0.0472839	0.0118661	0.0125352
6	29975546	29975787	HCG9	0	FALSE	HCG9	234	0.446272	0.0433329	0.0520548	0.0312461	0.0398922	0.0227362	0.0276632	0.0293674	0.0320266	0.0360125	0.03971	0.0718933	0.0288252	0.0345033
6	29975546	29975787	HCG9	0	FALSE	HCG9	234	0.446272	0.0433329	0.0520548	0.0312461	0.0398922	0.0227362	0.0276632	0.0293674	0.0320266	0.0360125	0.03971	0.0718933	0.0288252	0.0345033
6	30006625	30006866	HLA-J	0	TRUE	HLA-J	0	0.455722	0.01771	0.0199417	0.0321294	0.0202054	0.0176678	0.0172104	0.0249374	0.0158774	0.0159817	0.0152632	0.047781	0.0166828	0.0164127
6	30007191	30007442	HLA-J	0	TRUE	ENSG00000237669	0	0.31961	0.0187367	0.0194998	0.0225653	0.02746	0.0126488	0.0230614	0.0196629	0.0200737	0.00990991	0.0156746	0.0500974	0.0184957	0.0231092
6	30071468	30071709	RNF39	0	FALSE	POLR1HASP	2416	0.486448	0.0752448	0.1193	0.0703429	0.043843	0.084287	0.10756	0.0666281	0.065053	0.0751828	0.0399171	0.204603	0.0493413	0.0695835
6	30171892	30172263	TRIM15	0	FALSE	TRIM15	8498	0.0501471	0.0471972	0.0899559	0.060856	0.0336715	0.0412548	0.0450161	0.0557873	0.0476409	0.0403394	0.0392198	0.0812779	0.0559712	0.0463985
6	30171957	30172198	TRIM15	0	FALSE	TRIM15	8563	0.0513565	0.0471566	0.0905936	0.0613771	0.0322495	0.0402493	0.0429858	0.0541828	0.0479866	0.0360397	0.0410506	0.0821097	0.0560523	0.0470272
6	30260124	30260305	HLA-L	0	FALSE	HLA-L	299	0.168397	0.0395259	0.047464	0.0270816	0.0321651	0.0350467	0.0346972	0.0396175	0.0309115	0.051398	0.0357995	0.0539074	0.0366011	0.0358868
6	30451172	30451390	ENSG00000286301	0	TRUE	ENSG00000286301	0	0.0867083	0.0276379	0.0413196	0.0252219	0.0220157	0.0257937	0.0432782	0.0515146	0.030923	0.0324304	0.0268711	0.0569795	0.0334418	0.0292621
6	30743711	30743952	HCG20	0	TRUE	HCG20	0	0.0183355	0.0251017	0.042627	0.0286929	0.0321993	0.0261612	0.0341132	0.038833	0.0361237	0.0401544	0.040657	0.022775	0.0336391	0.032203
6	31307763	31308044	ENSG00000229836	0	FALSE	ENSG00000229836	305	0.727102	0.542264	0.417787	0.459851	0.621138	0.784653	0.583607	0.603404	0.566702	0.639024	0.58661	0.785754	0.720061	0.82931
6	31815214	31815455	HSPA1L	0	TRUE	HSPA1A	0	0.0104895	0.0151394	0.00718133	0.0151745	0.0097561	0.00387597	0.00811124	0.005	0.00777202	0.0229885	0.00752823	0.0137457	0.0165975	0.0103448
6	32151757	32151998	ENSG00000285085	0	TRUE	PPT2-EGFL8	0	0.465688	0.065643	0.0938176	0.0599092	0.0466223	0.0613668	0.0458176	0.0468072	0.071284	0.0512612	0.0489297	0.0937662	0.0526937	0.0541833
6	32255306	32255557	TSBP1-AS1	0	FALSE	TSBP1-AS1	466	0.0207547	0.0137966	0.0226804	0.00962696	0.00632911	0.00377358	0.0154211	0.0179739	0.022093	0.0276243	0.0132114	0.0273349	0.0167939	0.0114796
6	33116824	33117105	HLA-DPB2	0	FALSE	HLA-DPB2	4108	0.0286878	0.135861	0.0863991	0.0528405	0.168456	0.0524096	0.0654249	0.063129	0.0883125	0.0426966	0.0649158	0.0994507	0.0625899	0.134752
6	33165509	33165790	COL11A2	0	FALSE	ENSG00000305994	17997	0.857604	0.90249	0.872838	0.884122	0.888224	0.880142	0.891629	0.874296	0.884076	0.87793	0.884495	0.875048	0.869363	0.877604
6	33193329	33193570	RXRB	17	TRUE	COL11A2	0	0.0399858	0.0371723	0.0434885	0.0265655	0.0132538	0.0299831	0.040482	0.0352531	0.0355691	0.03125	0.0309295	0.0500247	0.0398327	0.0255918
6	33975913	33976154	LINC01016	0	FALSE	LINC01016	6854	0.493795	0.0384126	0.0551234	0.0465654	0.0279783	0.0510697	0.0379347	0.0597015	0.0408664	0.05	0.0329453	0.0967011	0.0443204	0.0467337
6	34466021	34466202	PACSIN1	0	TRUE	PACSIN1	0	0.0211086	0.0165231	0.0199818	0.0136809	0.0104322	0.0164076	0.0172786	0.0147306	0.0206456	0.0167558	0.0125317	0.0277648	0.0184758	0.0249
6	35498117	35498358	TULP1	0	TRUE	TEAD3	0	0.25963	0.0683601	0.0776201	0.0505864	0.0287897	0.0658113	0.0639105	0.0481	0.0543651	0.0678253	0.0578231	0.075939	0.0448843	0.0457717
6	35511741	35511982	TULP1	0	FALSE	TULP1	714	0.397546	0.0951964	0.0898355	0.106177	0.079383	0.0973202	0.0675359	0.0806214	0.0802657	0.0840883	0.0707388	0.118585	0.107402	0.0634328
6	35511741	35511982	TULP1	0	FALSE	TULP1	714	0.397546	0.0951964	0.0898355	0.106177	0.079383	0.0973202	0.0675359	0.0806214	0.0802657	0.0840883	0.0707388	0.118585	0.107402	0.0634328
6	35511741	35511982	TULP1	0	FALSE	TULP1	714	0.397546	0.0951964	0.0898355	0.106177	0.079383	0.0973202	0.0675359	0.0806214	0.0802657	0.0840883	0.0707388	0.118585	0.107402	0.0634328
6	36285166	36285407	PNPLA1	0	FALSE	ENSG00000297259	34577	0.257029	0.0840735	0.0849327	0.100732	0.0583507	0.067029	0.0712226	0.0783224	0.0638442	0.0623152	0.0794972	0.111214	0.0708998	0.083241
6	36285195	36285436	PNPLA1	0	FALSE	ENSG00000297259	34548	0.253769	0.0891059	0.0877446	0.104717	0.0619546	0.0715822	0.0733056	0.0809107	0.0688911	0.0652442	0.085788	0.117093	0.0752516	0.0887032
6	36840539	36840829	ENSG00000287891	595	TRUE	CPNE5	0	0.418626	0.0495669	0.0668022	0.0589302	0.0728477	0.0516997	0.0491591	0.0801764	0.0584787	0.0578778	0.0521184	0.109317	0.0614789	0.0671363
6	38715232	38715473	DNAH8	0	TRUE	DNAH8	0	0.0436182	0.0243284	0.0399473	0.0371712	0.0265271	0.0414178	0.0272119	0.0252101	0.0199891	0.025307	0.0210057	0.0464883	0.0304302	0.0211531
6	41375814	41376055	ENSG00000294360	0	FALSE	ENSG00000294360	1590	0.438283	0.135415	0.159908	0.135988	0.123188	0.14251	0.135268	0.136486	0.125648	0.119295	0.101491	0.161751	0.140968	0.163265
6	42178145	42178386	GUCA1A	0	FALSE	GUCA1A	4581	0.411036	0.100591	0.156036	0.113972	0.102383	0.128995	0.0954205	0.0741769	0.0796514	0.0361276	0.088672	0.152583	0.112875	0.156086
6	42178145	42178386	GUCA1A	0	FALSE	GUCA1A	4581	0.411036	0.100591	0.156036	0.113972	0.102383	0.128995	0.0954205	0.0741769	0.0796514	0.0361276	0.088672	0.152583	0.112875	0.156086
6	42771150	42771391	BICRAL	10539	FALSE	BICRAL	8539	0.098657	0.0247251	0.0461199	0.0289305	0.0127796	0.0397083	0.0297398	0.0261184	0.0272683	0.0252774	0.0257928	0.0620627	0.0218265	0.014632
6	42911538	42911779	PTCRA	4209	FALSE	PTCRA	2209	0.343865	0.0823011	0.0746924	0.0632149	0.0641791	0.0926244	0.0920081	0.0995355	0.0761494	0.0415677	0.0398142	0.118386	0.0938936	0.0711939
6	42911538	42911779	PTCRA	4209	FALSE	PTCRA	2209	0.343865	0.0823011	0.0746924	0.0632149	0.0641791	0.0926244	0.0920081	0.0995355	0.0761494	0.0415677	0.0398142	0.118386	0.0938936	0.0711939
6	43644786	43645067	RSPH9	0	FALSE	RSPH9	357	0.595832	0.182339	0.203582	0.134014	0.129213	0.166169	0.190099	0.174065	0.195307	0.127462	0.137836	0.229261	0.168162	0.146241
6	43645087	43645328	RSPH9	0	FALSE	RSPH9	658	0.474081	0.0250971	0.0368786	0.0242802	0.0318471	0.0306476	0.0303738	0.0251663	0.0336601	0.0174491	0.0175348	0.0535458	0.0216306	0.0181479
6	43645117	43645298	RSPH9	0	FALSE	RSPH9	688	0.487848	0.0255981	0.036379	0.0256076	0.0380567	0.0276596	0.0333333	0.0204133	0.0349109	0.0184358	0.0166546	0.0544118	0.0207195	0.0188723
6	44342430	44342741	SPATS1	0	TRUE	SPATS1	0	0.498641	0.0281951	0.0458673	0.0323525	0.0439617	0.0406197	0.0370345	0.0349972	0.0598428	0.024819	0.0419785	0.0729469	0.0356028	0.0256746
6	44561262	44561503	ENSG00000308187	7976	FALSE	ENSG00000301967	7718	0.417342	0.0228306	0.0404533	0.0368075	0.012457	0.0199821	0.0196419	0.0307533	0.0278632	0.0202356	0.0227599	0.0537893	0.0312941	0.018763
6	45663528	45663769	RUNX2	0	FALSE	ENSG00000305464	9246	0.4228	0.028597	0.0311523	0.035855	0.0201926	0.0213046	0.0273763	0.027824	0.0207153	0.0271229	0.0222015	0.0548061	0.0251851	0.0287579
6	50714877	50715118	TFAP2D	0	FALSE	TFAP2D	1151	0.224248	0.0584355	0.0493964	0.0721581	0.0553394	0.060885	0.0729717	0.0506475	0.052854	0.0511163	0.0537066	0.0673651	0.0465686	0.0600976
6	50724600	50724841	TFAP2D	0	FALSE	TFAP2D	10874	0.16557	0.05	0.0475638	0.0447648	0.0415879	0.0297806	0.0311705	0.0434783	0.0330529	0.0352717	0.0266272	0.0560949	0.0557815	0.0592686
6	50823369	50823610	TFAP2B	0	FALSE	ENSG00000297125	2124	0.0732902	0.0746825	0.0820115	0.0825135	0.0869121	0.064052	0.0681441	0.0738227	0.0645161	0.0493367	0.0723492	0.0898369	0.0612245	0.0709899
6	50823369	50823610	TFAP2B	0	FALSE	ENSG00000297125	2124	0.0732902	0.0746825	0.0820115	0.0825135	0.0869121	0.064052	0.0681441	0.0738227	0.0645161	0.0493367	0.0723492	0.0898369	0.0612245	0.0709899
6	50823569	50823810	TFAP2B	0	FALSE	ENSG00000297125	2324	0.168385	0.0798546	0.0725517	0.0800753	0.0877134	0.0797199	0.0905416	0.0789103	0.0704505	0.050732	0.0732752	0.0999153	0.0606642	0.0723589
6	50836328	50836569	TFAP2B	0	FALSE	ENSG00000303025	12058	0.514361	0.0654726	0.0700845	0.0528792	0.0577617	0.0548287	0.0477612	0.0666531	0.065975	0.0659925	0.055875	0.124031	0.0781357	0.0636535
6	50850381	50850622	ENSG00000303025	5	TRUE	ENSG00000303025	0	0.0945683	0.0533353	0.0585038	0.0516445	0.0432544	0.037282	0.0699006	0.0617073	0.0602822	0.0693021	0.0403417	0.0821596	0.0536054	0.0547496
6	52362849	52363090	EFHC1	0	TRUE	ENSG00000289276	0	0.0269393	0.0174782	0.0326405	0.0149737	0.0106202	0.0114025	0.01684	0.0149954	0.012404	0.0160478	0.0152457	0.0173929	0.0169849	0.0128205
6	62286042	62286323	KHDRBS2	0	TRUE	ENSG00000304042	0	0.0185641	0.0145128	0.0186511	0.0144211	0.0102089	0.0100928	0.0151237	0.0149833	0.0169018	0.0193743	0.0148977	0.0204401	0.0197103	0.0149233
6	62286062	62286303	KHDRBS2	0	TRUE	ENSG00000304042	0	0.0154589	0.0144661	0.0196816	0.0152678	0.0108124	0.0106426	0.0142366	0.015169	0.0173694	0.0205725	0.0149787	0.0203737	0.0207378	0.0150481
6	73314757	73314998	KHDC1	4301	FALSE	KHDC1	2301	0.207657	0.0569368	0.0698925	0.431915	0.0370879	0.101592	0.0405592	0.103247	0.167333	0.0619853	0.0823226	0.145197	0.0872734	0.0451282
6	73314757	73314998	KHDC1	4301	FALSE	KHDC1	2301	0.207657	0.0569368	0.0698925	0.431915	0.0370879	0.101592	0.0405592	0.103247	0.167333	0.0619853	0.0823226	0.145197	0.0872734	0.0451282
6	77650169	77650410	MEI4	0	TRUE	MEI4	0	0.0525751	0.0355415	0.0583266	0.0245033	0.0113636	0.0395948	0.0260779	0.0259965	0.0704784	0.0303721	0.0290023	0.0594732	0.0366387	0.0194301
6	78910799	78911040	IRAK1BP1	0	FALSE	ENSG00000295662	41308	0.182125	0.0216625	0.0365641	0.0391113	0.0328168	0.0355921	0.034773	0.0221311	0.0327687	0.0252005	0.0250274	0.0769366	0.0335859	0.0231729
6	79947327	79947636	ELOVL4	0	TRUE	ENSG00000287816	0	0.015737	0.0142945	0.0162105	0.0133238	0.0106025	0.0113051	0.0138052	0.0116089	0.0120187	0.0154013	0.0144557	0.0167126	0.0146471	0.0126866
6	83708823	83709116	SNAP91	0	TRUE	ENSG00000237874	0	0.0208313	0.0152294	0.021241	0.0149781	0.0111378	0.0105076	0.0151799	0.0125189	0.0140441	0.01473	0.0126466	0.0215407	0.0154762	0.0132787
6	83709370	83709741	ENSG00000237874	0	TRUE	ENSG00000237874	0	0.0641141	0.0396822	0.0519174	0.0460826	0.0487861	0.0623384	0.0566729	0.0461912	0.0535513	0.0490517	0.0508136	0.0543151	0.044644	0.0495477
6	83709448	83709664	ENSG00000237874	0	TRUE	ENSG00000237874	0	0.0745464	0.0436067	0.0564327	0.049426	0.0552967	0.0725857	0.0610161	0.0550168	0.0574908	0.0533333	0.055364	0.0596589	0.0486437	0.0537944
6	83853377	83853568	RIPPLY2	0	TRUE	RIPPLY2	0	0.0194925	0.0177897	0.0239122	0.0182673	0.0163477	0.0131133	0.0199445	0.0207556	0.0207373	0.0151632	0.013236	0.0275049	0.0202948	0.0175747
6	84764311	84764622	ENSG00000287294	0	TRUE	TBX18	0	0.0427196	0.0454227	0.0440252	0.0386134	0.0410095	0.0605381	0.0465483	0.0495868	0.0452865	0.0404516	0.038042	0.0411014	0.0477541	0.0499745
6	84764355	84764586	ENSG00000287294	0	TRUE	TBX18	0	0.0378788	0.0417926	0.0344828	0.0354964	0.035225	0.0567686	0.0371113	0.0486457	0.0369794	0.0377129	0.0348011	0.0348661	0.0402439	0.0413929
6	84764376	84764557	ENSG00000287294	0	TRUE	TBX18	0	0.0368969	0.0455369	0.0410628	0.0335033	0.0401003	0.0543689	0.0375587	0.0551876	0.0380571	0.0388802	0.0363636	0.0349144	0.0442478	0.0446735
6	84772753	84772994	ENSG00000287294	1416	TRUE	ENSG00000307486	0	0.0782443	0.115611	0.114486	0.133333	0.102842	0.105903	0.0979381	0.12735	0.110734	0.0960894	0.0932677	0.139442	0.0940695	0.101089
6	84772753	84772994	ENSG00000287294	1416	TRUE	ENSG00000307486	0	0.0782443	0.115611	0.114486	0.133333	0.102842	0.105903	0.0979381	0.12735	0.110734	0.0960894	0.0932677	0.139442	0.0940695	0.101089
6	84772783	84772964	ENSG00000287294	1446	TRUE	ENSG00000307486	0	0.0783309	0.115182	0.119381	0.14742	0.0912106	0.105263	0.102414	0.138098	0.117314	0.0951049	0.100533	0.150718	0.1002	0.105634
6	98824574	98824868	ENSG00000309598	0	FALSE	ENSG00000309598	320	0.327918	0.0476706	0.0576029	0.0752338	0.0347534	0.0654028	0.0608962	0.0472849	0.0524141	0.0382372	0.0464126	0.055668	0.054908	0.0607261
6	98825163	98825474	ENSG00000309598	0	FALSE	ENSG00000309598	909	0.476	0.0488052	0.0570207	0.0474777	0.027897	0.0617089	0.056042	0.0560962	0.0410901	0.0319149	0.0584166	0.0471398	0.040318	0.0483736
6	98825178	98825459	ENSG00000309598	0	FALSE	ENSG00000309598	924	0.481508	0.0502435	0.059144	0.0484809	0.0291262	0.0622837	0.0577411	0.0575949	0.0438799	0.0334302	0.0582691	0.0484247	0.0395729	0.0493482
6	98825204	98825435	ENSG00000309598	0	FALSE	ENSG00000309598	950	0.486134	0.0544776	0.0645447	0.0543559	0.0305556	0.0667976	0.0609579	0.0584838	0.0468175	0.0315615	0.0645638	0.0505051	0.0424766	0.0523446
6	98825223	98825414	ENSG00000309598	0	FALSE	ENSG00000309598	969	0.480978	0.0554493	0.0641762	0.0537459	0.0306748	0.059448	0.0597484	0.0597484	0.0415704	0.0288809	0.0644122	0.0543155	0.0423529	0.046875
6	98843376	98843617	ENSG00000300505	1353	TRUE	ENSG00000300505	0	0.454201	0.0419326	0.0449318	0.0594172	0.0470484	0.0447938	0.03627	0.047557	0.0422695	0.0356945	0.0517379	0.0624047	0.040542	0.0416079
6	98844210	98844451	ENSG00000300505	519	TRUE	ENSG00000300505	0	0.428407	0.073267	0.075641	0.0587915	0.0671506	0.0652681	0.0723577	0.0799261	0.0702852	0.051458	0.062392	0.0893676	0.064363	0.0679545
6	98844298	98844589	ENSG00000300505	381	TRUE	ENSG00000300505	0	0.44809	0.095641	0.0921647	0.0694568	0.0881057	0.084507	0.0954485	0.0987973	0.0867925	0.0722348	0.0852573	0.117614	0.0827338	0.0891648
6	99603099	99603470	PRDM13	3303	FALSE	PRDM13	1303	0.442053	0.0460346	0.0599089	0.0580326	0.0466586	0.0430283	0.0463122	0.0481052	0.0547243	0.0511568	0.04509	0.0625482	0.0454901	0.0499583
6	99603144	99603425	PRDM13	3348	FALSE	PRDM13	1348	0.439565	0.044534	0.0592583	0.0582789	0.0468457	0.0421492	0.0463519	0.0485797	0.0541973	0.0513791	0.0442074	0.0625502	0.04538	0.04928
6	99603159	99603410	PRDM13	3363	FALSE	PRDM13	1363	0.434406	0.0455364	0.0590155	0.0610063	0.0471297	0.0419431	0.0465041	0.0473943	0.0542514	0.0558097	0.0420802	0.0621223	0.0465068	0.0482343
6	99603164	99603405	PRDM13	3368	FALSE	PRDM13	1368	0.436743	0.0457619	0.0593528	0.0618788	0.0479279	0.0422261	0.0466175	0.0478324	0.0549324	0.0563991	0.0424105	0.0629471	0.0470378	0.0490771
6	99606775	99607116	PRDM13	0	TRUE	PRDM13	0	0.437195	0.0862239	0.089106	0.116472	0.0850227	0.0766832	0.0952693	0.082309	0.0811974	0.0656867	0.0775221	0.0954336	0.0804338	0.10642
6	99609156	99609397	PRDM13	0	FALSE	PRDM13	2182	0.452473	0.0783019	0.0747354	0.114425	0.079798	0.0743295	0.0691806	0.0869565	0.0816399	0.0674003	0.0610053	0.110161	0.0744591	0.0744302
6	99609156	99609397	PRDM13	0	FALSE	PRDM13	2182	0.452473	0.0783019	0.0747354	0.114425	0.079798	0.0743295	0.0691806	0.0869565	0.0816399	0.0674003	0.0610053	0.110161	0.0744591	0.0744302
6	99618690	99618931	ENSG00000305174	31	TRUE	ENSG00000305174	0	0.527799	0.137996	0.143697	0.124406	0.133561	0.150277	0.146517	0.152532	0.16075	0.150644	0.149311	0.167977	0.129558	0.141783
6	99618690	99618931	ENSG00000305174	31	TRUE	ENSG00000305174	0	0.527799	0.137996	0.143697	0.124406	0.133561	0.150277	0.146517	0.152532	0.16075	0.150644	0.149311	0.167977	0.129558	0.141783
6	100447054	100447295	SIM1	0	FALSE	SIM1	17440	0.343842	0.070954	0.0993596	0.05399	0.0691034	0.0496604	0.0658998	0.0701908	0.0697396	0.064493	0.0531254	0.0764764	0.0604049	0.0702762
6	100447101	100447342	SIM1	0	FALSE	SIM1	17393	0.346696	0.0725402	0.0980532	0.0563288	0.0746509	0.0485913	0.0657466	0.0704834	0.0693551	0.0674683	0.0511252	0.0761579	0.0596239	0.0685773
6	100447506	100447847	SIM1	0	FALSE	SIM1	16888	0.506338	0.088875	0.110304	0.0601093	0.0495427	0.0502254	0.0599533	0.0808081	0.059469	0.0705596	0.0452771	0.100153	0.0472237	0.0653016
6	100449449	100449690	SIM1	0	FALSE	SIM1	15045	0.328581	0.12645	0.157005	0.0972757	0.106409	0.119178	0.119895	0.125427	0.132477	0.0842792	0.0997168	0.147906	0.110653	0.122906
6	100455572	100455813	SIM1	0	FALSE	SIM1	8922	0.369993	0.0969114	0.102701	0.116218	0.0923657	0.0977974	0.109611	0.108321	0.106937	0.062782	0.0921119	0.137449	0.0980756	0.119079
6	100455952	100456233	SIM1	0	FALSE	SIM1	8502	0.252588	0.0744467	0.0737749	0.0727273	0.0680713	0.0724832	0.0551181	0.0632393	0.068152	0.0489663	0.0672091	0.10004	0.0715979	0.0706052
6	100455997	100456188	SIM1	0	FALSE	SIM1	8547	0.26652	0.0779256	0.0761421	0.0761589	0.0682819	0.0743243	0.05074	0.0637255	0.0701287	0.0531915	0.0651341	0.097303	0.0697527	0.0632184
6	100463703	100463954	SIM1	0	FALSE	SIM1	781	0.470254	0.0851031	0.100864	0.0667073	0.0925606	0.0809302	0.102617	0.0771084	0.073562	0.0748698	0.0785173	0.0960287	0.0838105	0.0946046
6	100463708	100463949	SIM1	0	FALSE	SIM1	786	0.474069	0.0867749	0.102581	0.0683842	0.0951949	0.0847953	0.105734	0.0793695	0.0749285	0.0752394	0.0808081	0.0979333	0.0856596	0.0981
6	100463803	100464044	SIM1	0	FALSE	SIM1	691	0.490457	0.0937707	0.109065	0.0726859	0.0840652	0.0822481	0.0964158	0.0838336	0.0788409	0.0744576	0.0807627	0.108776	0.0878836	0.102754
6	100463831	100464112	SIM1	0	FALSE	SIM1	623	0.474546	0.0827579	0.0929539	0.0703823	0.0610413	0.0624179	0.0698308	0.0715415	0.0720141	0.049904	0.0744351	0.0999839	0.0778477	0.0857143
6	100463881	100464062	SIM1	0	FALSE	SIM1	673	0.456119	0.0914685	0.102205	0.0763458	0.0505796	0.0718424	0.070442	0.0699378	0.0791563	0.0540309	0.0757139	0.106927	0.0782313	0.0879464
6	100464961	100465252	SIM1	25	TRUE	SIM1	0	0.338327	0.060472	0.078673	0.0676538	0.0454773	0.0647149	0.0594145	0.0656434	0.0627818	0.0518755	0.0554585	0.0858822	0.053297	0.0663658
6	100464989	100465230	SIM1	53	TRUE	SIM1	0	0.339894	0.0603957	0.0780296	0.0672003	0.0442939	0.0656335	0.0585308	0.0653465	0.0622075	0.0520183	0.0549512	0.0856292	0.0531351	0.0653083
6	100467146	100467387	SIM1	2210	FALSE	SIM1	210	0.318703	0.0955612	0.0922619	0.101758	0.0617978	0.0747165	0.0891667	0.0814954	0.0793865	0.0535714	0.0709539	0.085749	0.0709939	0.0712013
6	100467153	100467377	SIM1	2217	FALSE	SIM1	217	0.318703	0.0955612	0.0922619	0.101758	0.0617978	0.0747165	0.0891667	0.0814954	0.0793865	0.0535714	0.0709539	0.085749	0.0709939	0.0712013
6	100467176	100467357	SIM1	2240	FALSE	SIM1	240	0.320315	0.0901971	0.09214	0.0988201	0.0621762	0.074239	0.0860215	0.0747996	0.0770507	0.0519654	0.0685897	0.085631	0.0686901	0.0664833
6	100467790	100468031	SIM1	2854	FALSE	SIM1	854	0.273815	0.100512	0.109333	0.125598	0.104303	0.0811268	0.0965896	0.0829828	0.108141	0.100156	0.097044	0.10608	0.0951896	0.146461
6	100467790	100468031	SIM1	2854	FALSE	SIM1	854	0.273815	0.100512	0.109333	0.125598	0.104303	0.0811268	0.0965896	0.0829828	0.108141	0.100156	0.097044	0.10608	0.0951896	0.146461
6	100469210	100469451	SIM1	4274	FALSE	SIM1	2274	0.279497	0.124858	0.161744	0.107533	0.129464	0.13471	0.117693	0.141181	0.139958	0.124494	0.142449	0.156341	0.13806	0.149332
6	100469240	100469421	SIM1	4304	FALSE	SIM1	2304	0.320742	0.151489	0.186402	0.131689	0.156762	0.171717	0.145126	0.173461	0.174592	0.168018	0.178609	0.188802	0.166475	0.190236
6	100469416	100469657	SIM1	4480	FALSE	SIM1	2480	0.278916	0.0832262	0.106886	0.0952541	0.0691643	0.0882804	0.0864006	0.100111	0.087094	0.0873879	0.0816172	0.112236	0.0894695	0.10286
6	101399061	101399302	GRIK2	0	FALSE	ACTG1P18	32051	0.430963	0.0514479	0.0499671	0.0569318	0.0454545	0.038441	0.0629689	0.0460514	0.0502838	0.0342664	0.0400751	0.0744842	0.0624252	0.0698391
6	101399157	101399398	GRIK2	0	FALSE	ACTG1P18	31955	0.420664	0.050741	0.0476959	0.0549977	0.0454545	0.0404814	0.0616938	0.0488544	0.0514547	0.0373211	0.0416067	0.0709163	0.0632885	0.0684588
6	101399685	101399926	GRIK2	0	FALSE	ACTG1P18	31427	0.41362	0.0465168	0.0425379	0.0456566	0.0403691	0.0451442	0.0566465	0.0478563	0.0383296	0.0371703	0.0388527	0.0740339	0.0485995	0.0457831
6	104940705	104940946	LIN28B	0	TRUE	ENSG00000290011	0	0.413081	0.199669	0.177376	0.236064	0.122304	0.226329	0.195985	0.20765	0.203907	0.168702	0.156055	0.233249	0.141828	0.194926
6	104940705	104940946	LIN28B	0	TRUE	ENSG00000290011	0	0.413081	0.199669	0.177376	0.236064	0.122304	0.226329	0.195985	0.20765	0.203907	0.168702	0.156055	0.233249	0.141828	0.194926
6	104940705	104940946	LIN28B	0	TRUE	ENSG00000290011	0	0.413081	0.199669	0.177376	0.236064	0.122304	0.226329	0.195985	0.20765	0.203907	0.168702	0.156055	0.233249	0.141828	0.194926
6	104940725	104940926	LIN28B	0	TRUE	ENSG00000290011	0	0.434446	0.212098	0.18854	0.251342	0.129206	0.241174	0.208196	0.221902	0.217538	0.180862	0.166296	0.247224	0.151963	0.204612
6	104952889	104953130	LIN28B	0	FALSE	ENSG00000308685	5522	0.354498	0.159615	0.140534	0.15919	0.107801	0.165946	0.110704	0.152225	0.139833	0.115152	0.108237	0.197172	0.125265	0.152737
6	104952944	104953185	LIN28B	0	FALSE	ENSG00000308685	5467	0.282262	0.136921	0.119112	0.137693	0.100384	0.144668	0.096817	0.132586	0.1218	0.0993856	0.093772	0.168973	0.109339	0.135999
6	104952994	104953235	LIN28B	0	FALSE	ENSG00000308685	5417	0.301268	0.118912	0.10533	0.122425	0.0854139	0.12531	0.0853835	0.118237	0.107048	0.0894104	0.0830094	0.148845	0.0969557	0.115964
6	104952994	104953235	LIN28B	0	FALSE	ENSG00000308685	5417	0.301268	0.118912	0.10533	0.122425	0.0854139	0.12531	0.0853835	0.118237	0.107048	0.0894104	0.0830094	0.148845	0.0969557	0.115964
6	104952994	104953235	LIN28B	0	FALSE	ENSG00000308685	5417	0.301268	0.118912	0.10533	0.122425	0.0854139	0.12531	0.0853835	0.118237	0.107048	0.0894104	0.0830094	0.148845	0.0969557	0.115964
6	104953014	104953215	LIN28B	0	FALSE	ENSG00000308685	5437	0.230866	0.112083	0.0959233	0.10625	0.0725027	0.116432	0.078257	0.104267	0.091178	0.0730547	0.0737686	0.13786	0.0863072	0.102343
6	104953191	104953432	LIN28B	0	FALSE	ENSG00000308685	5220	0.366008	0.119731	0.103433	0.132501	0.0864497	0.101976	0.0958368	0.112325	0.104202	0.0952931	0.101523	0.126284	0.0997247	0.120573
6	105981532	105981773	ENSG00000295369	11387	FALSE	PRDM1	9689	0.228278	0.0393364	0.0423316	0.0318687	0.0270482	0.0300776	0.0429225	0.0563136	0.0479258	0.0343623	0.0374169	0.0556907	0.0347548	0.0518462
6	105986155	105986396	ENSG00000295369	6764	FALSE	PRDM1	5066	0.0762662	0.0303965	0.034192	0.0251814	0.0377358	0.0384921	0.0287643	0.0518437	0.0410697	0.0256327	0.0252929	0.0500732	0.0325618	0.0672977
6	108117022	108117203	OSTM1	0	FALSE	OSTM1-AS1	4253	0.486802	0.0884891	0.129706	0.0928927	0.0718732	0.0809831	0.0732644	0.100946	0.0922749	0.0943857	0.0777196	0.118663	0.0811494	0.109735
6	108163749	108163990	OSTM1	0	FALSE	NR2E1	31	0.532665	0.0382622	0.0493864	0.0514541	0.051756	0.0393215	0.0392501	0.0453265	0.0327259	0.0273523	0.0385256	0.0702594	0.0392109	0.0421687
6	108165297	108165638	OSTM1	0	TRUE	NR2E1	0	0.0396683	0.0726119	0.0678065	0.0577617	0.0773606	0.0731707	0.0743091	0.0779987	0.0666423	0.0597731	0.0549465	0.0895522	0.0655824	0.0820372
6	108165312	108165623	OSTM1	0	TRUE	NR2E1	0	0.0402071	0.0734701	0.0682324	0.0595262	0.0795724	0.074664	0.0749088	0.0796117	0.0676768	0.0617284	0.0554111	0.0900371	0.0669708	0.0816458
6	108165377	108165558	OSTM1	0	TRUE	NR2E1	0	0.049569	0.0768566	0.0720382	0.0715797	0.104675	0.089141	0.0802119	0.082716	0.0744041	0.0763052	0.0571304	0.103985	0.0781969	0.0972466
6	108165432	108165673	OSTM1	0	TRUE	NR2E1	0	0.0534351	0.0834425	0.0835389	0.0751089	0.105973	0.1044	0.0904374	0.0882068	0.0758842	0.054681	0.0609537	0.107274	0.0776456	0.080922
6	108167041	108167222	NR2E1	0	TRUE	OSTM1	0	0.47274	0.103555	0.0790203	0.0638783	0.0811594	0.0665004	0.0700137	0.0755968	0.0740306	0.0796724	0.0614078	0.0923838	0.0776993	0.0750564
6	108167452	108167693	NR2E1	0	TRUE	OSTM1	0	0.459473	0.0351111	0.0407652	0.0311243	0.028448	0.0343806	0.0365015	0.0428217	0.0357604	0.0277859	0.0293349	0.0627919	0.0333116	0.0392022
6	108168653	108168894	NR2E1	0	FALSE	OSTM1	798	0.426422	0.0228804	0.0263747	0.0209264	0.021732	0.0226235	0.023537	0.027879	0.0235021	0.022477	0.0225863	0.0399157	0.0238344	0.0217663
6	108169784	108170025	NR2E1	0	FALSE	OSTM1	1929	0.464448	0.0677675	0.0715995	0.0716224	0.0452393	0.0519576	0.0708383	0.0594758	0.0570756	0.0417488	0.0528397	0.0811715	0.0481817	0.0604624
6	108170078	108170259	NR2E1	0	FALSE	OSTM1	2223	0.484275	0.124433	0.108097	0.1005	0.101493	0.1233	0.108521	0.104037	0.10043	0.0989149	0.0782043	0.14142	0.086113	0.114228
6	108170991	108171232	NR2E1	0	FALSE	OSTM1	3136	0.52772	0.109772	0.124842	0.0702143	0.0805243	0.118959	0.101954	0.11298	0.10325	0.0773067	0.0690299	0.14176	0.09118	0.0956052
6	108171021	108171202	NR2E1	0	FALSE	OSTM1	3166	0.545728	0.12116	0.138168	0.0812044	0.0876777	0.137931	0.111193	0.127226	0.116345	0.0824588	0.079374	0.154112	0.108647	0.108534
6	108171345	108171586	NR2E1	0	FALSE	OSTM1	3490	0.607856	0.132532	0.135915	0.10932	0.121299	0.128817	0.101386	0.123674	0.111041	0.0927357	0.0907534	0.148875	0.11463	0.121483
6	108174448	108174689	NR2E1	0	FALSE	ENSG00000279398	2181	0.503383	0.0314087	0.0549588	0.0352007	0.0362117	0.0360991	0.0552424	0.0389908	0.0290344	0.0244029	0.0196419	0.0614847	0.040493	0.0277617
6	108174571	108174752	NR2E1	0	FALSE	ENSG00000279398	2118	0.458252	0.0537876	0.0992717	0.0579907	0.0715465	0.0734333	0.13134	0.0800062	0.0750761	0.0541237	0.0568127	0.128154	0.0744729	0.0667678
6	108174661	108174902	NR2E1	0	FALSE	ENSG00000279398	1968	0.497659	0.0937324	0.118482	0.0918207	0.0959615	0.111082	0.136898	0.116679	0.103993	0.0735123	0.0850049	0.156407	0.0913122	0.105627
6	108176402	108176643	NR2E1	0	FALSE	ENSG00000279398	227	0.428624	0.0538036	0.0606256	0.0648576	0.0392085	0.046583	0.0601486	0.055038	0.0534038	0.0409314	0.0470327	0.0800944	0.0523191	0.0455639
6	108176432	108176613	NR2E1	0	FALSE	ENSG00000279398	257	0.425139	0.0463103	0.055917	0.0588472	0.0347675	0.0368421	0.053434	0.0522082	0.0456561	0.034296	0.0419162	0.0736876	0.0447716	0.0383787
6	109978812	109978973	GPR6	0	FALSE	GPR6	356	0.212121	0.0941176	0.141026	0.136364	0.175141	0.125	0.104408	0.135889	0.0901379	0.112676	0.0750894	0.126935	0.103226	0.145228
6	110476504	110476685	ENSG00000260188	0	TRUE	SLC22A16	0	0.0499551	0.0156376	0.0493137	0.0263543	0.0315789	0.0157205	0.0168387	0.027957	0.0301462	0.0194175	0.0228509	0.0395117	0.0171694	0.0349721
6	116765596	116765883	FAM162B	0	TRUE	FAM162B	0	0.0236655	0.0189308	0.0267905	0.0159105	0.0176715	0.0156469	0.0191832	0.0141474	0.0169695	0.0154822	0.0168956	0.0222628	0.0165502	0.0191233
6	117263348	117263589	ENSG00000287253	0	TRUE	VGLL2	0	0.311562	0.116437	0.122472	0.0978003	0.0932934	0.140356	0.128856	0.127906	0.0871505	0.101414	0.0946525	0.134454	0.142016	0.134392
6	117263373	117263614	ENSG00000287253	0	TRUE	VGLL2	0	0.319089	0.107719	0.114711	0.0993962	0.0832037	0.139453	0.122651	0.119855	0.0824105	0.0921089	0.0887425	0.126633	0.133717	0.124328
6	117907250	117907692	SLC35F1	0	TRUE	SLC35F1	0	0.0142691	0.014308	0.0186007	0.0132163	0.0124133	0.0125402	0.0159069	0.0122241	0.0125525	0.0120913	0.012761	0.0189306	0.0160629	0.0153738
6	117907308	117907619	SLC35F1	0	TRUE	SLC35F1	0	0.0154133	0.0148608	0.0199653	0.0130155	0.0120664	0.0137051	0.0160588	0.0128963	0.0135948	0.0121401	0.0136305	0.0200201	0.0166038	0.0142003
6	117907373	117907554	SLC35F1	0	TRUE	SLC35F1	0	0.0165528	0.0146847	0.0186593	0.0126563	0.0113186	0.0150685	0.0146489	0.0125126	0.0126229	0.0113934	0.0140675	0.0197967	0.0152617	0.0128091
6	117908384	117908667	SLC35F1	0	TRUE	ENSG00000308880	0	0.063501	0.0534467	0.0599168	0.0605735	0.039823	0.0527086	0.055312	0.0605578	0.0603425	0.0459738	0.0517867	0.0669543	0.0600639	0.0568678
6	122996303	122996554	CLVS2	0	TRUE	CLVS2	0	0.0605424	0.0274681	0.0347117	0.0354957	0.0171359	0.0317291	0.0302998	0.0297905	0.0312454	0.0270389	0.0272035	0.0370209	0.0306281	0.0384697
6	127119452	127119892	RSPO3	0	FALSE	RSPO3	589	0.0178057	0.0178731	0.0203538	0.0168336	0.0165017	0.0145806	0.0174709	0.0160876	0.0160115	0.0141862	0.0149289	0.0193858	0.0167325	0.0188237
6	127519286	127519507	C6orf58	0	TRUE	C6orf58	0	0.0736268	0.0418166	0.0422977	0.0385144	0.0346062	0.0363436	0.0329884	0.0335196	0.0419318	0.03157	0.0404993	0.0435737	0.0327679	0.0529669
6	127519301	127519492	C6orf58	0	TRUE	C6orf58	0	0.0533458	0.0357319	0.0367144	0.0358015	0.0294118	0.0265252	0.0310226	0.0313743	0.0345923	0.0322581	0.0321368	0.0357412	0.0285307	0.0435634
6	133241198	133241450	EYA4	0	FALSE	EYA4	484	0.0184999	0.0156533	0.015656	0.0218556	0.0109025	0.0170162	0.0153388	0.0151181	0.0149344	0.0152876	0.0173154	0.0196184	0.0196217	0.0144037
6	133241218	133241459	EYA4	0	FALSE	EYA4	504	0.0152026	0.0159504	0.0156684	0.0230217	0.0112174	0.0178687	0.0158433	0.0159879	0.0152837	0.0152031	0.0167133	0.0199233	0.0203268	0.0144725
6	137493471	137493712	OLIG3	0	FALSE	OLIG3	482	0.484259	0.0598723	0.0616915	0.0573558	0.0563239	0.0639222	0.0528788	0.0664024	0.0618163	0.0672618	0.0515634	0.089201	0.0588887	0.063857
6	137493471	137493712	OLIG3	0	FALSE	OLIG3	482	0.484259	0.0598723	0.0616915	0.0573558	0.0563239	0.0639222	0.0528788	0.0664024	0.0618163	0.0672618	0.0515634	0.089201	0.0588887	0.063857
6	137493501	137493682	OLIG3	0	FALSE	OLIG3	512	0.491426	0.0626229	0.0635233	0.0600424	0.0589085	0.0652994	0.0543747	0.0687946	0.0640506	0.0679751	0.0539943	0.0954645	0.0621096	0.066533
6	137493714	137493955	OLIG3	0	FALSE	OLIG3	239	0.476518	0.113488	0.122713	0.123467	0.107572	0.108827	0.10709	0.128235	0.104389	0.0909853	0.0910472	0.135404	0.0992667	0.117193
6	137495838	137496209	ENSG00000306409	0	TRUE	OLIG3	0	0.480409	0.0576758	0.0566957	0.0608899	0.0441255	0.0644135	0.0517114	0.0649718	0.0638798	0.0655738	0.0561685	0.0772514	0.05044	0.0822888
6	137495853	137496194	ENSG00000306409	0	TRUE	OLIG3	0	0.480848	0.0578709	0.0554853	0.0603164	0.0441745	0.0640231	0.0517109	0.0639404	0.0630831	0.0666135	0.0552448	0.0765939	0.0498191	0.0836405
6	142088461	142088702	NMBR-AS1	0	FALSE	NMBR-AS1	28	0.30114	0.0960565	0.110064	0.101478	0.0831545	0.125898	0.171125	0.0991559	0.115714	0.139793	0.127809	0.142503	0.113858	0.110566
6	142088471	142088692	NMBR-AS1	0	FALSE	NMBR-AS1	38	0.279022	0.0875759	0.108374	0.0936033	0.073051	0.124579	0.168936	0.0928609	0.113833	0.133279	0.127736	0.134831	0.111081	0.0972919
6	142926534	142926775	HIVEP2	0	FALSE	ENSG00000299710	10992	0.0124113	0.017016	0.0170977	0.0139482	0.0143805	0.0136546	0.0164174	0.0144908	0.0141554	0.0107122	0.0167245	0.0155914	0.0139706	0.0200614
6	145815185	145815376	EPM2A-DT	0	TRUE	FBXO30	0	0.0124398	0.0112069	0.0150057	0.00708104	0.00469043	0.00978337	0.0101198	0.00880932	0.00769985	0.00712329	0.0094682	0.0112938	0.0124714	0.0127592
6	146029281	146029532	GRM1	0	TRUE	ENSG00000299793	0	0.159582	0.0653374	0.0614383	0.0639684	0.0564313	0.0674081	0.107087	0.0613778	0.0799584	0.0680301	0.0783854	0.0902054	0.0626219	0.0739437
6	146029286	146029527	GRM1	0	TRUE	ENSG00000299793	0	0.16079	0.0642563	0.0619619	0.0645496	0.0566222	0.0687148	0.107742	0.0625504	0.0789988	0.0692631	0.0787826	0.0912515	0.0634171	0.0753899
6	149964956	149965197	ULBP1	0	FALSE	ULBP1	813	0.0538595	0.0200753	0.0289148	0.0181675	0.0161389	0.0190797	0.0226496	0.0191334	0.0197175	0.0158811	0.0168481	0.0287032	0.0173845	0.0192415
6	149965252	149965493	ULBP1	0	FALSE	ULBP1	1109	0.0781209	0.0188833	0.0259192	0.0178463	0.012959	0.0146819	0.0204475	0.022597	0.0128052	0.017791	0.0161771	0.0289595	0.0177936	0.0186995
6	149965252	149965493	ULBP1	0	FALSE	ULBP1	1109	0.0781209	0.0188833	0.0259192	0.0178463	0.012959	0.0146819	0.0204475	0.022597	0.0128052	0.017791	0.0161771	0.0289595	0.0177936	0.0186995
6	149965282	149965463	ULBP1	0	FALSE	ULBP1	1139	0.0858844	0.017818	0.023084	0.016757	0.0141093	0.0156454	0.0190363	0.0233463	0.0105893	0.0164294	0.0142907	0.0313112	0.0164298	0.0190678
6	151808114	151808404	ESR1	0	FALSE	ENSG00000233823	5575	0.04356	0.0359871	0.0855615	0.0189906	0.0194226	0.0187266	0.0282809	0.0294245	0.0153161	0.0205696	0.0178121	0.0651408	0.0361233	0.0339163
6	152637038	152637341	SYNE1	0	FALSE	SYNE1	260	0.0948549	0.0147905	0.0167585	0.0114607	0.0152326	0.0141823	0.0124309	0.0113609	0.015013	0.0121541	0.0131096	0.0236062	0.0141474	0.0125366
6	158516170	158516411	CACYBPP3	0	TRUE	CACYBPP3	0	0.425166	0.0406859	0.0496443	0.042755	0.0342434	0.0436548	0.0492894	0.049708	0.0608271	0.0421314	0.0319968	0.0739651	0.0801153	0.0498718
6	160679224	160679465	ENSG00000303834	65	TRUE	ENSG00000303834	0	0.348622	0.0858812	0.0792261	0.107924	0.0704317	0.0879371	0.104185	0.0760152	0.123765	0.0731754	0.0733297	0.131528	0.0645882	0.114565
6	160679323	160679564	ENSG00000303834	164	TRUE	ENSG00000303834	0	0.275773	0.084552	0.0814578	0.109547	0.0536913	0.0985294	0.0991317	0.0684018	0.129462	0.0662429	0.0749895	0.136335	0.0657936	0.105986
6	163413158	163413590	ENSG00000306306	0	TRUE	QKI	0	0.00955556	0.012902	0.0134415	0.0102898	0.0114787	0.0114155	0.0136193	0.00646976	0.0113968	0.0102273	0.0124791	0.00715728	0.0128404	0.0119451
6	165804886	165805168	PDE10A	0	FALSE	ENSG00000223942	27657	0.445316	0.0706326	0.0700091	0.0779718	0.0530568	0.0498783	0.0613818	0.0687023	0.0774379	0.0653545	0.0697038	0.0793225	0.0638994	0.0624897
6	165854129	165854370	PDE10A	0	FALSE	ENSG00000223942	76900	0.465481	0.0551374	0.0678026	0.0851458	0.0499244	0.0720668	0.0681127	0.0660185	0.0616653	0.050265	0.0612042	0.082212	0.0617163	0.0656575
6	166167328	166167627	TBXT	0	TRUE	LNCDAT	0	0.105562	0.0469789	0.0364398	0.0389712	0.0539877	0.0280579	0.0544709	0.0445575	0.0448734	0.032618	0.0429982	0.0481839	0.0452743	0.0552239
6	166168649	166168890	LNCDAT	0	TRUE	TBXT	0	0.286706	0.0150299	0.0148331	0.0121913	0.0172543	0.0141079	0.0190967	0.0189063	0.0131774	0.0134615	0.0133786	0.0276439	0.0131692	0.0145289
6	166168659	166168880	LNCDAT	0	TRUE	TBXT	0	0.27984	0.0141947	0.0137074	0.0119278	0.0139104	0.0136519	0.0186858	0.0176119	0.0126026	0.0132979	0.0124079	0.0265902	0.0124224	0.0123562
6	167678351	167678645	ENSG00000287594	0	FALSE	LINC02538	434	0.435194	0.0477749	0.0554189	0.0655054	0.0509728	0.0578512	0.0537503	0.0747747	0.0613699	0.0340071	0.0409271	0.0704296	0.0568508	0.061753
6	167678370	167678611	ENSG00000287594	0	FALSE	LINC02538	468	0.436251	0.0475183	0.0551837	0.0641604	0.0510978	0.0565125	0.0538472	0.0737225	0.0608643	0.0340426	0.040667	0.0702387	0.056161	0.0614967
6	169253608	169253849	THBS2	0	FALSE	THBS2	11	0.059542	0.114368	0.102079	0.0909091	0.0646067	0.0826923	0.0838245	0.0866084	0.0764818	0.112957	0.0644637	0.104053	0.0924609	0.0990009
7	712422	712603	PRKAR1B	0	FALSE	DNAAF5	12086	0.0170645	0.0154352	0.0228558	0.0141629	0.0121726	0.0202107	0.0152025	0.0148941	0.0153881	0.0159381	0.0125184	0.0197229	0.0160494	0.0151229
7	1224191	1224392	UNCX	8479	FALSE	UNCX	6479	0.165081	0.0634952	0.0547056	0.0590145	0.0457803	0.0540869	0.0526088	0.0506455	0.058731	0.05195	0.0467437	0.0732139	0.0601155	0.0689703
7	1229957	1230158	UNCX	2713	FALSE	UNCX	713	0.0472362	0.0472593	0.0627451	0.03996	0.0252101	0.0465116	0.0381264	0.0364964	0.0466258	0.0380165	0.036061	0.0522284	0.0378641	0.0578231
7	1230824	1231065	UNCX	1806	TRUE	UNCX	0	0.513681	0.105263	0.120648	0.116786	0.0936455	0.0765864	0.0878428	0.0958982	0.0961451	0.0731707	0.0944706	0.110334	0.0950105	0.0914179
7	1232727	1233025	UNCX	0	TRUE	UNCX	0	0.0827657	0.061371	0.0514496	0.047679	0.0444954	0.055638	0.0506369	0.0459956	0.0449879	0.0409887	0.041481	0.0538539	0.042889	0.0473763
7	1232736	1232957	UNCX	0	TRUE	UNCX	0	0.0975804	0.0653255	0.0541049	0.0514663	0.0482315	0.0572359	0.05515	0.0484109	0.0460844	0.0436492	0.0423729	0.0594542	0.046406	0.0492308
7	1235469	1235760	UNCX	0	FALSE	UNCX	2397	0.0198158	0.0258374	0.0327006	0.0389753	0.0185129	0.0211528	0.0234834	0.0266213	0.021317	0.0223635	0.0235143	0.0297119	0.0233978	0.0253573
7	1235519	1235720	UNCX	0	FALSE	UNCX	2447	0.0200768	0.0262128	0.0340119	0.0430611	0.019816	0.0230575	0.0237667	0.0270591	0.0224877	0.0228858	0.0243785	0.0310504	0.0239136	0.0254029
7	1247356	1247597	UNCX	10029	FALSE	UNCX	14284	0.0720014	0.0766903	0.0754659	0.0568667	0.0541012	0.0684131	0.0646327	0.0564579	0.0612761	0.0471636	0.0647964	0.0716215	0.0638039	0.0644551
7	1247376	1247577	UNCX	10049	FALSE	UNCX	14304	0.0841065	0.0842094	0.0862664	0.0643875	0.0625983	0.0779805	0.0736592	0.0609202	0.0692264	0.0548061	0.0741369	0.080644	0.0736196	0.0713497
7	1254217	1254458	ENSG00000233082	12894	FALSE	ENSG00000233082	10894	0.046527	0.106817	0.132607	0.0628571	0.118519	0.104762	0.172461	0.107102	0.145399	0.220593	0.133613	0.110628	0.105309	0.136135
7	1369082	1369283	ENSG00000301700	126	TRUE	ENSG00000301700	0	0.0365437	0.0195815	0.0208049	0.0197277	0.0114817	0.0203546	0.0205347	0.0222422	0.0172308	0.0172538	0.0158912	0.0253853	0.0177479	0.0226503
7	4861877	4862118	PAPOLB	0	TRUE	PAPOLB	0	0.40692	0.141222	0.200018	0.213857	0.104421	0.19868	0.331593	0.212869	0.166553	0.237854	0.106228	0.195326	0.223674	0.216055
7	4883419	4883600	RADIL	0	TRUE	RADIL	0	0.017356	0.0164002	0.0265838	0.0139797	0.0117878	0.014456	0.0156332	0.0162311	0.0167057	0.0158616	0.0154152	0.027923	0.0177905	0.0157883
7	4958665	4958952	ENSG00000295125	0	TRUE	ENSG00000295125	0	0.178522	0.0346492	0.0420177	0.0370607	0.0315844	0.0437628	0.0353991	0.0391674	0.0367754	0.0291659	0.0348087	0.0578021	0.0389444	0.0499618
7	4958913	4959195	ENSG00000295125	0	TRUE	ENSG00000295125	0	0.0209277	0.018181	0.0271815	0.0212573	0.0192308	0.0225382	0.0253288	0.0203959	0.0215332	0.0174564	0.0213604	0.0295498	0.0222847	0.0257676
7	5072077	5072258	RBAKDN	0	TRUE	RBAKDN	0	0.102825	0.116199	0.161871	0.0987815	0.159078	0.170168	0.141782	0.114264	0.172583	0.131913	0.122197	0.105868	0.123665	0.138048
7	6664309	6664550	ENSG00000228010	0	FALSE	ENSG00000228010	181	0.206404	0.157663	0.0583585	0.0695979	0.0435989	0.0638141	0.0479726	0.0910749	0.0514619	0.0704225	0.0569745	0.0716131	0.0537184	0.0675115
7	6664309	6664550	ENSG00000228010	0	FALSE	ENSG00000228010	181	0.206404	0.157663	0.0583585	0.0695979	0.0435989	0.0638141	0.0479726	0.0910749	0.0514619	0.0704225	0.0569745	0.0716131	0.0537184	0.0675115
7	6664329	6664530	ENSG00000228010	0	FALSE	ENSG00000228010	201	0.209839	0.161091	0.0594519	0.0715835	0.0431034	0.0654429	0.0476786	0.0922096	0.0511065	0.0716808	0.0546423	0.0727034	0.0516878	0.0623116
7	6664339	6664520	ENSG00000228010	0	FALSE	ENSG00000228010	211	0.213359	0.163483	0.0602065	0.0729153	0.0433245	0.0659296	0.0479782	0.0929725	0.0515556	0.0727997	0.0550545	0.0738283	0.0526804	0.0635823
7	8442301	8442542	NXPH1	0	FALSE	ENSG00000302096	5681	0.3913	0.0636764	0.0673666	0.0762241	0.063876	0.0669954	0.0679899	0.0659034	0.0635105	0.0617843	0.0512652	0.0874104	0.05531	0.0682968
7	8442353	8442594	NXPH1	0	FALSE	ENSG00000302096	5733	0.399556	0.0657032	0.0699308	0.0796451	0.0652174	0.0704639	0.0692026	0.0694431	0.0654924	0.0627387	0.0543623	0.0890557	0.0585529	0.0695398
7	8442530	8442771	NXPH1	0	FALSE	ENSG00000302096	5910	0.289261	0.0879183	0.0829723	0.131912	0.0722543	0.102699	0.0932308	0.093562	0.0917587	0.0849858	0.0839651	0.118012	0.100405	0.0908072
7	8442530	8442771	NXPH1	0	FALSE	ENSG00000302096	5910	0.289261	0.0879183	0.0829723	0.131912	0.0722543	0.102699	0.0932308	0.093562	0.0917587	0.0849858	0.0839651	0.118012	0.100405	0.0908072
7	8442530	8442771	NXPH1	0	FALSE	ENSG00000302096	5910	0.289261	0.0879183	0.0829723	0.131912	0.0722543	0.102699	0.0932308	0.093562	0.0917587	0.0849858	0.0839651	0.118012	0.100405	0.0908072
7	8443890	8444131	NXPH1	0	FALSE	ENSG00000302096	7270	0.502468	0.0524826	0.0518997	0.0665925	0.0586608	0.0519063	0.0568432	0.0682394	0.0639179	0.0417465	0.0419218	0.0939893	0.0495097	0.0486455
7	15686203	15686454	MEOX2	0	TRUE	LINC02587	0	0.0260982	0.0276503	0.0214143	0.0345865	0.0345423	0.0234742	0.0251779	0.0284743	0.0366188	0.0361197	0.037294	0.042728	0.0258727	0.0331541
7	15686208	15686449	MEOX2	0	TRUE	LINC02587	0	0.0260982	0.0276503	0.0214143	0.0345865	0.0345423	0.0234742	0.0251779	0.0284743	0.0366188	0.0361197	0.037294	0.042728	0.0258727	0.0331541
7	19106289	19106530	TWIST1	0	TRUE	ENSG00000306880	0	0.528068	0.0579158	0.061406	0.0583285	0.0538385	0.0533672	0.058136	0.0547251	0.048901	0.0513906	0.0618492	0.093165	0.0496259	0.064186
7	19106309	19106510	TWIST1	0	TRUE	ENSG00000306880	0	0.534704	0.0552906	0.0577764	0.0537836	0.054429	0.0473576	0.0537383	0.0522552	0.0452949	0.0485564	0.0597385	0.0917388	0.0474502	0.0573566
7	19116824	19117112	TWIST1	0	TRUE	ENSG00000236536	0	0.0113073	0.0145638	0.0176197	0.0140591	0.0120069	0.0147231	0.0146496	0.0134218	0.0162959	0.0179198	0.0134973	0.0189613	0.0151435	0.0197116
7	19117924	19118333	ENSG00000236536	0	TRUE	ENSG00000236536	0	0.0658003	0.0181878	0.0222656	0.014462	0.0154536	0.0189624	0.0171283	0.0228675	0.0215205	0.0154941	0.0203891	0.0286202	0.0207331	0.0164523
7	19117944	19118315	ENSG00000236536	0	TRUE	ENSG00000236536	0	0.0664457	0.018641	0.0223032	0.0147929	0.016031	0.0179128	0.0174139	0.0243902	0.0217586	0.0161142	0.0204047	0.0282159	0.0211468	0.0176811
7	19118009	19118250	ENSG00000236536	0	TRUE	TWIST1	0	0.0593742	0.0188791	0.0242057	0.014198	0.0131846	0.0185063	0.0143488	0.0236301	0.0205526	0.0168269	0.0184913	0.0295056	0.0184049	0.0193175
7	19118584	19118775	ENSG00000236536	0	TRUE	TWIST1	0	0.542897	0.101297	0.0683962	0.119141	0.087156	0.0498221	0.0588235	0.0709117	0.0557491	0.0482315	0.0531777	0.0797386	0.0622642	0.0809061
7	19144607	19144848	FERD3L	0	FALSE	ENSG00000304049	33	0.35495	0.0440087	0.0389145	0.0542797	0.0301117	0.0440509	0.0372194	0.0380547	0.0364127	0.0363702	0.0295627	0.0615425	0.0427497	0.0250441
7	19144812	19145053	FERD3L	0	TRUE	ENSG00000304049	0	0.344906	0.0452003	0.0387505	0.0592157	0.0525378	0.0355987	0.0549036	0.0414508	0.0458546	0.0361357	0.0309713	0.0695451	0.045208	0.0406349
7	19144832	19145033	FERD3L	0	TRUE	ENSG00000304049	0	0.336675	0.0448358	0.0364835	0.0558758	0.0470348	0.0369487	0.0483642	0.0406366	0.0458716	0.0273179	0.0285714	0.0632871	0.0448929	0.0419378
7	19145213	19145454	FERD3L	0	TRUE	ENSG00000304049	0	0.477988	0.069667	0.0549838	0.0820503	0.0606955	0.0787707	0.0689972	0.081276	0.073833	0.0583779	0.0608108	0.099732	0.060002	0.0724275
7	19145213	19145454	FERD3L	0	TRUE	ENSG00000304049	0	0.477988	0.069667	0.0549838	0.0820503	0.0606955	0.0787707	0.0689972	0.081276	0.073833	0.0583779	0.0608108	0.099732	0.060002	0.0724275
7	19145233	19145434	FERD3L	0	TRUE	ENSG00000304049	0	0.46722	0.0641347	0.0481446	0.0743731	0.0521494	0.0657096	0.0610913	0.0733572	0.0691966	0.0525306	0.05287	0.0942287	0.0532331	0.0633393
7	19145302	19145543	FERD3L	0	TRUE	ENSG00000304049	0	0.502033	0.0658516	0.0489343	0.0772929	0.0540654	0.0615187	0.0573314	0.0742743	0.0710223	0.0468133	0.0523777	0.0951067	0.0529591	0.0592936
7	19773013	19773369	TMEM196	0	FALSE	TMEM196	48	0.261586	0.0266607	0.0354757	0.02694	0.0166468	0.0210826	0.0258475	0.0216766	0.0227725	0.0249645	0.0529149	0.0465137	0.0239957	0.0221671
7	20779146	20779387	ABCB5	2107	FALSE	SP8	7299	0.626742	0.133372	0.1278	0.0870192	0.119048	0.170807	0.109066	0.214856	0.170278	0.123919	0.140134	0.252544	0.154506	0.157414
7	20784242	20784483	SP8	0	FALSE	SP8	2203	0.209291	0.0273214	0.0346262	0.0327062	0.0148895	0.024995	0.0265047	0.0296587	0.0256423	0.0231674	0.0248475	0.062548	0.0289891	0.0348487
7	20785019	20785220	SP8	0	FALSE	SP8	1466	0.0364816	0.0298218	0.0373281	0.0284888	0.0283775	0.0363045	0.0332383	0.0337047	0.0278394	0.0230439	0.0216022	0.0417077	0.0240237	0.029524
7	20785676	20785987	SP8	0	FALSE	SP8	699	0.0264428	0.0570732	0.0539568	0.0639927	0.064257	0.0710383	0.0688844	0.0719932	0.066694	0.0432181	0.0608125	0.0785762	0.0456577	0.0641509
7	24283729	24284100	ENSG00000297196	0	TRUE	NPY	0	0.0356103	0.0218394	0.020872	0.0198783	0.0144566	0.0173802	0.0176762	0.0217608	0.0202712	0.0168224	0.0220315	0.0274485	0.0211612	0.0182002
7	24283794	24284035	ENSG00000297196	0	TRUE	NPY	0	0.0284864	0.0252744	0.0243243	0.0268382	0.0164835	0.0235883	0.0221566	0.0270181	0.0251082	0.0203453	0.0279851	0.0321888	0.0226716	0.0207135
7	24283800	24284019	ENSG00000297196	0	TRUE	NPY	0	0.0284864	0.0252744	0.0243243	0.0268382	0.0164835	0.0235883	0.0221566	0.0270181	0.0251082	0.0203453	0.0279851	0.0321888	0.0226716	0.0207135
7	24283824	24284005	ENSG00000297196	0	TRUE	NPY	0	0.0305858	0.027742	0.027688	0.0295545	0.0184332	0.0261383	0.024369	0.0304976	0.0280447	0.0222701	0.0315685	0.0365427	0.0240175	0.0236967
7	24283959	24284244	NPY	0	TRUE	NPY	0	0.0360642	0.0188203	0.02328	0.0194249	0.0164227	0.020312	0.017719	0.0182673	0.0173306	0.0233161	0.016158	0.0246268	0.0172911	0.0169608
7	24284031	24284317	NPY	0	TRUE	NPY	0	0.0986544	0.021991	0.0271136	0.024034	0.0175155	0.0235555	0.0193163	0.0189411	0.0205451	0.0224182	0.0197711	0.0288987	0.0198236	0.0212519
7	24284129	24284370	NPY	0	TRUE	NPY	0	0.108932	0.0219166	0.0280888	0.0253039	0.017369	0.0244966	0.0209253	0.0183938	0.0205006	0.0217682	0.0203077	0.0289865	0.0189357	0.0209983
7	24284139	24284356	NPY	0	TRUE	NPY	0	0.10915	0.0220923	0.0282703	0.0256153	0.0176505	0.0248055	0.0211629	0.0183663	0.0207588	0.0218569	0.0204119	0.0293774	0.0189536	0.0213698
7	24285289	24285530	NPY	0	TRUE	ENSG00000297196	0	0.302945	0.0448939	0.0504881	0.0655644	0.0333626	0.0327103	0.0484018	0.045659	0.0633313	0.0547445	0.0402337	0.0537655	0.0501681	0.0621521
7	25860577	25860818	ENSG00000286725	0	TRUE	ENSG00000309576	0	0.499126	0.0760124	0.0754136	0.102888	0.0785169	0.0920314	0.0793283	0.0902318	0.081076	0.0625	0.0679216	0.112715	0.0683611	0.0791275
7	26857479	26857720	SKAP2	0	FALSE	ENSG00000300717	5116	0.486926	0.12081	0.290632	0.0940088	0.0611057	0.128628	0.0426897	0.111693	0.110213	0.0448133	0.0682192	0.146843	0.0814878	0.0942421
7	26857902	26858143	SKAP2	0	FALSE	ENSG00000300717	4693	0.249818	0.133759	0.181592	0.0433974	0.0739514	0.159243	0.0700212	0.122314	0.0796031	0.0551918	0.0749484	0.123091	0.144147	0.0699429
7	27095723	27096034	HOTAIRM1	0	TRUE	ENSG00000276528	0	0.29271	0.0208631	0.0280922	0.0141879	0.0150322	0.0113695	0.0136726	0.0167315	0.0136505	0.0159729	0.0151971	0.0363217	0.0145057	0.0170407
7	27152320	27152561	ENSG00000272801	0	TRUE	ENSG00000272801	0	0.0706077	0.0189426	0.0337638	0.0153381	0.0178056	0.0346561	0.0121085	0.0214948	0.0184242	0.015591	0.0141982	0.0596991	0.0203505	0.0142547
7	27152576	27152757	ENSG00000272801	0	TRUE	ENSG00000272801	0	0.193363	0.021174	0.0427842	0.0264901	0.0196078	0.0329489	0.0198947	0.0275938	0.0213186	0.017744	0.0151007	0.045879	0.0350657	0.0113636
7	27156567	27156938	HOXA7	0	TRUE	ENSG00000270182	0	0.479755	0.0160528	0.02229	0.0272819	0.0115693	0.0108477	0.0136854	0.0130323	0.0125236	0.0164176	0.0157149	0.0409334	0.0152652	0.0151043
7	27156632	27156873	HOXA7	0	TRUE	ENSG00000270182	0	0.487341	0.0157721	0.0225477	0.0258319	0.0118833	0.00947631	0.0131901	0.0124719	0.0128246	0.0179166	0.0159081	0.0414891	0.0153182	0.0151787
7	27156662	27156843	HOXA7	0	TRUE	ENSG00000270182	0	0.485193	0.0156826	0.0234189	0.0246606	0.0113043	0.00926498	0.0134378	0.0126238	0.0125638	0.0170437	0.0158887	0.042844	0.0152115	0.0161405
7	27158125	27158306	ENSG00000270182	37	TRUE	ENSG00000270182	0	0.647129	0.0522248	0.149284	0.0545322	0.0365606	0.0287846	0.0482629	0.0662007	0.0573356	0.0411184	0.0515079	0.0960285	0.111823	0.162442
7	27165356	27165727	HOXA10-HOXA9	0	TRUE	HOXA10-AS	0	0.596367	0.0201998	0.0296755	0.0298681	0.0242641	0.0145873	0.0147771	0.0142836	0.0116671	0.0123589	0.0190833	0.0670363	0.0207719	0.0147167
7	27165401	27165682	HOXA10-HOXA9	0	TRUE	HOXA10-AS	0	0.592144	0.0195204	0.0275021	0.0290508	0.0220287	0.0171149	0.0147651	0.0153874	0.0123886	0.0134048	0.0184965	0.0712496	0.0202566	0.0147918
7	27165421	27165662	HOXA10-HOXA9	0	TRUE	HOXA10-AS	0	0.585527	0.0193845	0.0282847	0.0287057	0.0199886	0.017363	0.0154522	0.0158412	0.0124417	0.013368	0.0186673	0.0756505	0.0205033	0.0140468
7	27165451	27165632	HOXA10-HOXA9	0	TRUE	HOXA10-AS	0	0.584988	0.0191046	0.0316594	0.029435	0.0203114	0.0173797	0.0140277	0.0151515	0.01127	0.0119469	0.0189314	0.07765	0.0190899	0.0145985
7	27165476	27165717	HOXA10-HOXA9	0	TRUE	HOXA10-AS	0	0.573523	0.0186819	0.0289855	0.0269698	0.0188425	0.0188561	0.0153933	0.0159944	0.01278	0.0130833	0.0188321	0.0771075	0.0200994	0.0133374
7	27168576	27168757	ENSG00000293630	0	TRUE	ENSG00000293630	0	0.600069	0.0355155	0.0613718	0.0507164	0.0319946	0.0448682	0.0439474	0.0550349	0.0502392	0.0468064	0.0395062	0.0775565	0.0541371	0.0395002
7	27169552	27169923	MIR196B	0	TRUE	MIR196B	0	0.573754	0.0222913	0.0373008	0.0265378	0.0166799	0.025894	0.0255625	0.0285936	0.0273818	0.019583	0.0202375	0.0614883	0.027281	0.021025
7	27169647	27169828	ENSG00000293630	0	TRUE	MIR196B	0	0.558173	0.0185144	0.0294028	0.0204133	0.0103917	0.0227008	0.0175886	0.0220042	0.0204773	0.0129412	0.0130475	0.055002	0.0187225	0.0155958
7	27174192	27174563	HOXA10	0	FALSE	HOXA9	417	0.540906	0.0184296	0.0288963	0.0259011	0.0131414	0.0119205	0.0151029	0.0200347	0.0132916	0.0124178	0.0139046	0.0465761	0.0194478	0.0181102
7	27174257	27174498	HOXA10	0	FALSE	HOXA9	482	0.540523	0.0189802	0.0250865	0.026565	0.0145208	0.0105721	0.012817	0.0178977	0.0120907	0.0100756	0.0131137	0.0438651	0.0171595	0.0161167
7	27174287	27174468	HOXA10	0	FALSE	HOXA9	512	0.540622	0.0185839	0.023199	0.0265413	0.0121827	0.0104507	0.0122612	0.0176119	0.0112736	0.0105208	0.0132322	0.042854	0.0175634	0.0158279
7	27185471	27185712	ENSG00000273961	0	TRUE	ENSG00000277966	0	0.571345	0.0410479	0.0510806	0.0512853	0.0386768	0.030303	0.0412401	0.0466529	0.0355618	0.0434783	0.042618	0.0775906	0.0393424	0.0390815
7	27192118	27192359	ENSG00000253508	0	FALSE	ENSG00000253508	889	0.615018	0.0977635	0.0693588	0.204381	0.0711669	0.0802621	0.061549	0.100724	0.119013	0.242038	0.175043	0.162716	0.0674264	0.102219
7	27192148	27192329	ENSG00000253508	0	FALSE	ENSG00000253508	919	0.628635	0.0955648	0.0669956	0.210417	0.0643915	0.0783526	0.0555323	0.0985241	0.116222	0.252328	0.175575	0.164824	0.0637498	0.0996042
7	27202286	27202527	ENSG00000277469	0	TRUE	ENSG00000277469	0	0.628476	0.0757043	0.0758427	0.0878891	0.0710511	0.0538134	0.0688354	0.0714965	0.0644893	0.0722035	0.0644198	0.11142	0.0668805	0.0834734
7	27206038	27206219	ENSG00000277553	0	TRUE	ENSG00000277553	0	0.610673	0.107376	0.107175	0.135056	0.12013	0.11488	0.107658	0.126558	0.113522	0.0926797	0.100937	0.141254	0.110529	0.121877
7	27220369	27220610	ENSG00000308571	0	FALSE	ENSG00000286323	5403	0.562554	0.0539265	0.0682155	0.0584719	0.0372832	0.0365005	0.0459905	0.0632868	0.0472205	0.0599126	0.0488584	0.0871732	0.0557084	0.0530314
7	27220399	27220580	ENSG00000308571	0	FALSE	ENSG00000286323	5433	0.576063	0.0618571	0.0781024	0.0649625	0.040611	0.0407562	0.0522097	0.0719663	0.055324	0.0713528	0.059092	0.0957003	0.0620643	0.0601644
7	27220576	27220757	ENSG00000308571	0	FALSE	ENSG00000286323	5610	0.525885	0.02747	0.0392141	0.0370707	0.0197889	0.0203777	0.0231023	0.0367583	0.0217769	0.0225244	0.0230265	0.0599131	0.0343325	0.0256618
7	27220715	27220956	ENSG00000308571	0	FALSE	ENSG00000286323	5749	0.58675	0.041464	0.0519352	0.046587	0.0394127	0.0346366	0.0359562	0.0517223	0.0349678	0.0295642	0.037513	0.0840936	0.0499414	0.0470359
7	27220745	27220926	ENSG00000308571	0	FALSE	ENSG00000286323	5779	0.596449	0.040252	0.0488506	0.0424051	0.0384789	0.0301149	0.0338885	0.047747	0.0334401	0.0263063	0.0349543	0.0817069	0.0443677	0.0374974
7	27225600	27225781	ENSG00000299743	3416	FALSE	ENSG00000299766	7697	0.531055	0.0250548	0.0271899	0.0318432	0.0238832	0.0170543	0.0253637	0.0287881	0.0209322	0.0172864	0.0231609	0.0578736	0.0263366	0.0278134
7	27239590	27239831	ENSG00000253308	0	FALSE	EVX1	868	0.185756	0.0232779	0.023327	0.0336459	0.0247506	0.0205292	0.01934	0.021436	0.0196737	0.0165833	0.0200445	0.0421708	0.0201327	0.024554
7	27241688	27241929	EVX1-AS	0	TRUE	EVX1	0	0.629649	0.257759	0.168156	0.307083	0.178571	0.165161	0.209448	0.220503	0.205636	0.205823	0.180949	0.252198	0.206255	0.190948
7	27241970	27242151	EVX1-AS	0	TRUE	EVX1	0	0.47301	0.0909091	0.108392	0.151052	0.14	0.123153	0.0916335	0.1347	0.116424	0.0708333	0.123426	0.185639	0.148318	0.182051
7	27242705	27242946	EVX1	0	TRUE	EVX1	0	0.418749	0.0578939	0.0676523	0.0771414	0.0360825	0.0552653	0.0542746	0.0576858	0.0515238	0.0461119	0.0484698	0.0968412	0.0592691	0.0611041
7	27249419	27249660	EVX1	0	FALSE	EVX1-AS	179	0.352642	0.0941454	0.116228	0.142637	0.0847639	0.0946178	0.0919765	0.108356	0.0980326	0.0854766	0.121268	0.119241	0.110454	0.089456
7	27251628	27251869	EVX1	1134	FALSE	EVX1-AS	2388	0.464111	0.0419379	0.0477014	0.0606715	0.0362591	0.0333973	0.0403059	0.0445519	0.0447793	0.0328593	0.0403303	0.0686895	0.0386869	0.0410138
7	27251705	27251946	EVX1	1211	FALSE	EVX1-AS	2465	0.448768	0.0371851	0.0406058	0.0573631	0.0363173	0.0285438	0.0349954	0.0432568	0.0417919	0.029737	0.0355647	0.0629486	0.0343314	0.0414013
7	28957535	28957776	CPVL-AS2	0	FALSE	TRIL	354	0.365443	0.0462453	0.0776251	0.0646044	0.0517182	0.056065	0.0556726	0.0650893	0.0720472	0.0737685	0.0473224	0.0721352	0.0557784	0.0566992
7	28957565	28957746	CPVL-AS2	0	FALSE	TRIL	384	0.360772	0.0446991	0.0707793	0.0608997	0.0454936	0.0514156	0.047812	0.06118	0.0651331	0.0689655	0.042258	0.0690588	0.0525354	0.0531391
7	28958219	28958400	CPVL-AS2	0	TRUE	TRIL	0	0.219967	0.0454163	0.066241	0.0392408	0.0432011	0.0513274	0.0508171	0.0425935	0.0460594	0.037173	0.0292184	0.0683776	0.0320362	0.0444374
7	29989813	29989994	FKBP14-AS1	0	FALSE	SCRN1	95	0.0245234	0.0154516	0.0251515	0.0159363	0.013078	0.0137761	0.0128133	0.0137918	0.0135615	0.00844391	0.0117851	0.020758	0.0182361	0.0145917
7	30682416	30682781	CRHR2	0	FALSE	INMT	13203	0.132489	0.0178721	0.0273379	0.0167505	0.0182798	0.0121049	0.0157506	0.0161031	0.0152542	0.0146415	0.0138858	0.0311588	0.0183607	0.0139039
7	30682509	30682700	CRHR2	0	FALSE	INMT	13284	0.180919	0.0194112	0.0276796	0.0178673	0.0214205	0.0119177	0.0169428	0.0166728	0.016273	0.0159384	0.0142921	0.0339578	0.0206401	0.0152034
7	32427945	32428146	ENSG00000284839	0	TRUE	PDE1C	0	0.428945	0.127115	0.122732	0.154765	0.0817273	0.118961	0.127321	0.13446	0.123856	0.10744	0.0928442	0.158111	0.097133	0.125724
7	35253613	35253954	TBX20	0	TRUE	ENSG00000289335	0	0.426261	0.0532988	0.0558408	0.0503774	0.0443787	0.0449619	0.0498515	0.0554932	0.051691	0.0567135	0.0413168	0.0575371	0.0509589	0.0420739
7	35253628	35253939	TBX20	0	TRUE	ENSG00000289335	0	0.426261	0.0532988	0.0558408	0.0503774	0.0443787	0.0449619	0.0498515	0.0554932	0.051691	0.0567135	0.0413168	0.0575371	0.0509589	0.0420739
7	35253663	35253904	TBX20	0	TRUE	ENSG00000289335	0	0.41275	0.0583942	0.0583815	0.0541687	0.0517104	0.0492769	0.0559701	0.062729	0.0544228	0.0607595	0.0449016	0.0629852	0.0529898	0.042349
7	35253688	35253879	TBX20	0	TRUE	ENSG00000289335	0	0.376991	0.0701948	0.0718737	0.0664247	0.0604027	0.0636015	0.0658059	0.0766178	0.0660377	0.0737489	0.0533401	0.0751282	0.0637052	0.0474244
7	35261457	35261698	ENSG00000226063	1727	TRUE	ENSG00000226063	0	0.181618	0.0494698	0.047652	0.0728309	0.0358807	0.0409396	0.0515845	0.0482478	0.0472828	0.054371	0.0487561	0.057556	0.0424268	0.053854
7	35262019	35262220	ENSG00000226063	2289	FALSE	ENSG00000226063	289	0.385479	0.0487543	0.0411295	0.0719767	0.0383072	0.0477118	0.0459898	0.0463115	0.0446655	0.0280541	0.0394355	0.0585922	0.034752	0.0414998
7	35454696	35454937	ENSG00000301991	10939	FALSE	ENSG00000301991	8939	0.118132	0.0511047	0.0577774	0.0728152	0.0441393	0.0579631	0.0496466	0.111347	0.0639315	0.0525901	0.0479988	0.063608	0.0505339	0.0587541
7	37447873	37448173	ELMO1	0	FALSE	ELMO1	850	0.0580157	0.0118404	0.0123531	0.0127307	0.00946215	0.010453	0.0142031	0.00816609	0.0108265	0.00911162	0.00982045	0.015089	0.01049	0.0110561
7	37448658	37449175	ELMO1	0	TRUE	ELMO1	0	0.0100499	0.0127376	0.0104537	0.0100433	0.00789177	0.0126263	0.0123743	0.0115154	0.0108011	0.0134277	0.0123132	0.0144987	0.0114405	0.0123214
7	37448795	37449166	ELMO1	0	TRUE	ELMO1	0	0.0101958	0.0130269	0.0105898	0.00938825	0.00754361	0.0133193	0.0127065	0.0127469	0.0101763	0.0141496	0.0122921	0.0145971	0.0103343	0.0128243
7	38631229	38631521	AMPH	0	TRUE	AMPH	0	0.0173616	0.014497	0.0224141	0.0146786	0.014004	0.0142882	0.0137999	0.0170103	0.0162974	0.0132897	0.0164421	0.0183598	0.0164784	0.0139013
7	39609538	39609779	ENSG00000106540	0	TRUE	ENSG00000106540	0	0.210049	0.0211452	0.0327465	0.0425448	0.0197869	0.0137055	0.0190993	0.0641684	0.0207114	0.0147651	0.0180822	0.0651563	0.021089	0.0162465
7	39609538	39609779	ENSG00000106540	0	TRUE	ENSG00000106540	0	0.210049	0.0211452	0.0327465	0.0425448	0.0197869	0.0137055	0.0190993	0.0641684	0.0207114	0.0147651	0.0180822	0.0651563	0.021089	0.0162465
7	39609573	39609814	ENSG00000106540	0	TRUE	ENSG00000106540	0	0.216204	0.0224926	0.0399263	0.0414828	0.0199693	0.0139338	0.0197517	0.0679917	0.0233864	0.0177451	0.0188252	0.0685718	0.02218	0.0164885
7	39609682	39609923	ENSG00000106540	0	TRUE	ENSG00000106540	0	0.220583	0.0228399	0.0437818	0.0361969	0.0148148	0.0170769	0.0211491	0.0713099	0.0254645	0.0228371	0.0179757	0.071806	0.0262787	0.0195335
7	43112401	43112772	HECW1	0	TRUE	HECW1	0	0.0400151	0.0258627	0.0311804	0.0263547	0.0305931	0.0295554	0.0279915	0.031048	0.0325742	0.0275911	0.0231515	0.0351851	0.0288605	0.0293377
7	43112759	43113055	HECW1	0	TRUE	HECW1	0	0.0998246	0.0227051	0.0284908	0.0276229	0.0173425	0.0181527	0.0242129	0.0208281	0.0248967	0.0192484	0.0219124	0.0290705	0.0229008	0.0240939
7	43113470	43113751	HECW1	0	TRUE	ENSG00000310060	0	0.014242	0.0189975	0.0183804	0.0179896	0.0162709	0.012583	0.0173461	0.0142758	0.0144183	0.0116891	0.0161737	0.0199758	0.0196266	0.0108394
7	44104246	44104535	AEBP1	0	TRUE	AEBP1	0	0.0166199	0.0179282	0.0213845	0.0142758	0.0177444	0.0107858	0.0140367	0.0138915	0.0122964	0.0144386	0.0118937	0.0235731	0.0150994	0.0175471
7	44145604	44145845	ENSG00000300758	0	TRUE	ENSG00000300758	0	0.337559	0.126704	0.132219	0.121065	0.0662032	0.132135	0.114462	0.115833	0.10927	0.104767	0.0991736	0.153422	0.127242	0.117957
7	45573691	45573932	ADCY1	207	TRUE	ADCY1	0	0.570295	0.204576	0.190093	0.139343	0.166395	0.1574	0.177064	0.174173	0.198782	0.113681	0.144759	0.188909	0.184495	0.216367
7	49773325	49773620	VWC2	0	FALSE	VWC2	303	0.0299244	0.0168282	0.01707	0.0219406	0.0153019	0.0179396	0.0140203	0.0131397	0.0160221	0.0164236	0.0172489	0.0207185	0.0174739	0.0157922
7	49773790	49773991	VWC2	0	FALSE	VWC2	768	0.0667793	0.01759	0.0208447	0.0154952	0.0145086	0.0117271	0.0156276	0.0136855	0.0204253	0.0182387	0.0152287	0.0227329	0.0166149	0.0196285
7	49775415	49775703	VWC2	0	FALSE	VWC2	2393	0.0402468	0.0157412	0.017459	0.0175392	0.0149507	0.0158986	0.0152095	0.0166775	0.0192019	0.0154663	0.0157046	0.0200975	0.0170853	0.0188562
7	50304096	50304427	IKZF1	0	FALSE	IKZF1	484	0.0166858	0.0143146	0.0159442	0.0119908	0.00944669	0.013226	0.0142764	0.0110899	0.0117287	0.0102775	0.0136656	0.0114943	0.0149149	0.0144828
7	50304163	50304655	IKZF1	0	FALSE	IKZF1	551	0.0154744	0.014549	0.016135	0.0127143	0.00974141	0.0122832	0.0145307	0.011868	0.0118072	0.0107673	0.012227	0.0121712	0.0143351	0.012717
7	53219101	53219342	ENSG00000303928	18638	FALSE	ENSG00000303928	16638	0.213854	0.0625844	0.0438503	0.131014	0.0586183	0.0846868	0.0485861	0.0806485	0.0775563	0.0425818	0.0403026	0.0519348	0.0363785	0.0776973
7	53219121	53219322	ENSG00000303928	18658	FALSE	ENSG00000303928	16658	0.176777	0.0656676	0.0475709	0.145053	0.0584192	0.0915645	0.051553	0.0824245	0.0802001	0.043553	0.0440476	0.0558278	0.0388423	0.080102
7	53219313	53219554	ENSG00000303928	18426	FALSE	ENSG00000303928	16426	0.172729	0.0587723	0.0497001	0.193161	0.0823654	0.0542491	0.0632354	0.0895043	0.0889787	0.0470516	0.0473231	0.0535554	0.0409147	0.105398
7	54541973	54542259	VSTM2A	65	TRUE	VSTM2A	0	0.0377528	0.0464005	0.0455222	0.0450828	0.0288525	0.0438402	0.0411672	0.0512927	0.0445584	0.040903	0.0347969	0.0565446	0.036736	0.045809
7	54542140	54542381	VSTM2A	0	TRUE	VSTM2A	0	0.0340471	0.040897	0.0407328	0.0444231	0.0247341	0.0385408	0.0429698	0.0470438	0.0447407	0.0392022	0.0337155	0.0496613	0.0364293	0.0393586
7	54542147	54542442	VSTM2A	0	TRUE	VSTM2A	0	0.0378422	0.0403425	0.0411692	0.0437424	0.0258621	0.0381805	0.042181	0.0461373	0.0447813	0.03702	0.0337501	0.0480852	0.0369186	0.0405311
7	54542165	54542356	VSTM2A	0	TRUE	VSTM2A	0	0.0344181	0.0421173	0.0422997	0.0446216	0.0251506	0.0402802	0.0442716	0.0479692	0.046127	0.0404337	0.0349833	0.0513482	0.0382182	0.0400341
7	54544587	54544828	VSTM2A	0	TRUE	ENSG00000299644	0	0.119288	0.0633768	0.0575015	0.0637734	0.0586914	0.0641814	0.0526108	0.0576796	0.0620944	0.0547892	0.0575588	0.0618043	0.0591736	0.0673183
7	54888606	54888847	ENSG00000303536	0	FALSE	ENSG00000218586	42851	0.182585	0.0759959	0.0527812	0.0850729	0.0427586	0.0812395	0.0622526	0.137843	0.0793583	0.0543071	0.0627431	0.0642513	0.0484528	0.0719424
7	64037635	64037876	ENSG00000298251	0	FALSE	LINC01005	404	0.415989	0.395357	0.268707	0.314024	0.259635	0.295745	0.299165	0.27572	0.349617	0.16451	0.258699	0.396781	0.325815	0.350529
7	64495288	64495529	ENSG00000308846	0	FALSE	HNRNPCP7	3295	0.295954	0.147572	0.101326	0.324948	0.159923	0.16249	0.100303	0.0895925	0.179205	0.0857831	0.0782116	0.173167	0.174678	0.117566
7	66044018	66044259	ENSG00000296880	0	FALSE	ENSG00000296880	53	0.572156	0.0169266	0.0229179	0.0280654	0.0162778	0.0240256	0.0199287	0.0211073	0.0195489	0.0190034	0.0264392	0.0475371	0.0278012	0.0219953
7	69599702	69600003	AUTS2	0	TRUE	CT66	0	0.0107409	0.0129292	0.0130964	0.0086322	0.00935204	0.0141919	0.0131122	0.0111291	0.0105144	0.0116067	0.0108254	0.0149265	0.0115546	0.0115759
7	71131989	71132190	GALNT17	0	TRUE	GALNT17	0	0.0466675	0.0206356	0.0207865	0.0247381	0.0174966	0.0174431	0.0186754	0.0185324	0.0186903	0.0206827	0.0224759	0.0289904	0.0206092	0.0195021
7	71132557	71132758	GALNT17	0	FALSE	GALNT17	213	0.0873615	0.02578	0.0295889	0.0360031	0.026003	0.0343418	0.0372395	0.0270827	0.0344019	0.0293214	0.0286984	0.0347839	0.0322513	0.033719
7	71132835	71133036	GALNT17	0	FALSE	GALNT17	491	0.161985	0.0274566	0.0332157	0.0438046	0.0339882	0.0342112	0.0379147	0.0274123	0.032284	0.0302698	0.0286528	0.0446169	0.0302557	0.0377273
7	72337079	72337320	CALN1	0	FALSE	CALN1	109631	0.0433662	0.012778	0.0118029	0.0116007	0.00880182	0.0137529	0.0121359	0.0149254	0.0144664	0.0142438	0.0125325	0.0147793	0.0133174	0.0150513
7	72337099	72337300	CALN1	0	FALSE	CALN1	109651	0.0455442	0.0127009	0.0123953	0.0119311	0.00894569	0.0142443	0.0114599	0.0143009	0.0146236	0.0144072	0.0123151	0.0149556	0.0131388	0.0140552
7	73587977	73588218	MLXIPL	4975	FALSE	TBL2	7185	0.624071	0.11126	0.137688	0.0970851	0.0650995	0.268327	0.0958751	0.138814	0.168893	0.236809	0.221508	0.150476	0.137707	0.157134
7	74480635	74480876	GTF2IRD1	0	FALSE	RNA5SP233	6464	0.217772	0.0412144	0.108034	0.0357056	0.022493	0.0495173	0.0503145	0.0516901	0.119592	0.0521131	0.0667765	0.0401866	0.0497601	0.0378516
7	79454004	79454287	MAGI2-AS3	0	TRUE	MAGI2	0	0.0106759	0.0123589	0.0121581	0.0119629	0.0132901	0.00760456	0.0123628	0.010609	0.012087	0.0108149	0.0117307	0.033224	0.0125051	0.014417
7	79454331	79454642	MAGI2-AS3	0	TRUE	MAGI2	0	0.0117314	0.01473	0.017301	0.0120641	0.0116041	0.0206044	0.0158762	0.0184091	0.0195836	0.0130597	0.0152496	0.0364583	0.0153231	0.0135638
7	79454366	79454607	MAGI2-AS3	0	TRUE	MAGI2	0	0.0110096	0.0141592	0.0165423	0.0119116	0.0118056	0.0194986	0.0149409	0.0168342	0.0186967	0.0128041	0.0149707	0.0367354	0.0151134	0.0131667
7	79454369	79454610	MAGI2-AS3	0	TRUE	MAGI2	0	0.0110096	0.0141592	0.0165423	0.0119116	0.0118056	0.0194986	0.0149409	0.0168342	0.0186967	0.0128041	0.0149707	0.0367354	0.0151134	0.0131667
7	87600507	87600758	ABCB1	0	FALSE	RUNDC3B	24789	0.0111301	0.0129696	0.0134804	0.00825309	0.0116505	0.0103093	0.0118092	0.0128274	0.0131623	0.00829384	0.0114332	0.0164815	0.0130475	0.0149511
7	88219736	88219917	SRI-AS1	0	FALSE	SRI-AS1	4705	0.00988701	0.0119883	0.0172195	0.00953206	0.00986547	0.0110701	0.00753296	0.0088845	0.0102617	0.01	0.0131329	0.0126298	0.0140312	0.0131338
7	93575076	93575292	CALCR	0	FALSE	CALCR	246	0.0374273	0.0184783	0.0115332	0.0185312	0.0184805	0.016791	0.0287868	0.0181393	0.016092	0.0397163	0.0209546	0.0228742	0.0208614	0.0145808
7	93890339	93890710	TFPI2	0	TRUE	TFPI2-DT	0	0.0294147	0.0219666	0.026914	0.0199027	0.0160779	0.0275569	0.0196522	0.0211743	0.0212243	0.0197403	0.0218868	0.031737	0.0217703	0.0181295
7	93890700	93890999	TFPI2-DT	0	TRUE	TFPI2-DT	0	0.0150684	0.0178904	0.0191006	0.0152678	0.0138041	0.0179492	0.0182912	0.017991	0.0152478	0.013982	0.0188121	0.0234766	0.0204444	0.0187212
7	94655229	94655410	SGCE	0	TRUE	PEG10	0	0.0222066	0.029675	0.0271363	0.0241737	0.0138889	0.0167428	0.0250844	0.0293483	0.0234715	0.0291262	0.0198453	0.0391664	0.0260465	0.0324324
7	95396395	95396636	ENSG00000306519	0	TRUE	ENSG00000233942	0	0.290987	0.0217625	0.0225711	0.0244774	0.0261892	0.016428	0.0267289	0.0191818	0.0333552	0.0178571	0.0224446	0.0467037	0.033159	0.0217798
7	95396399	95396710	ENSG00000306519	0	TRUE	ENSG00000233942	0	0.283797	0.0221613	0.0238027	0.0255549	0.0284689	0.0182758	0.0263978	0.0190054	0.035719	0.0191988	0.0251588	0.0471576	0.0385149	0.0214927
7	96989640	96989881	DLX6-AS1	0	FALSE	DLX6	13671	0.50772	0.107937	0.0944836	0.117677	0.077577	0.0938936	0.0904393	0.102162	0.0874334	0.0725995	0.0904691	0.125025	0.0875541	0.104213
7	96993176	96993417	DLX6-AS1	0	FALSE	DLX6	10135	0.596215	0.0960842	0.104313	0.101564	0.0790514	0.0803098	0.103681	0.0865427	0.0910588	0.0723192	0.0798681	0.13424	0.0892916	0.102937
7	97002268	97002469	DLX6-AS1	0	FALSE	DLX6	1083	0.602948	0.113467	0.132402	0.13048	0.117597	0.16779	0.0971558	0.145805	0.116669	0.131955	0.107794	0.162928	0.103207	0.125481
7	97002278	97002459	DLX6-AS1	0	FALSE	DLX6	1093	0.608374	0.114114	0.134235	0.130854	0.120859	0.17033	0.0989011	0.146508	0.117245	0.136288	0.108678	0.161745	0.10565	0.126566
7	97003573	97003824	DLX6-AS1	0	TRUE	DLX6	0	0.622315	0.143474	0.188462	0.123476	0.103734	0.0944056	0.132546	0.176955	0.147087	0.122892	0.111437	0.150732	0.149775	0.182979
7	97003578	97003819	DLX6-AS1	0	TRUE	DLX6	0	0.622315	0.143474	0.188462	0.123476	0.103734	0.0944056	0.132546	0.176955	0.147087	0.122892	0.111437	0.150732	0.149775	0.182979
7	97003578	97003819	DLX6-AS1	0	TRUE	DLX6	0	0.622315	0.143474	0.188462	0.123476	0.103734	0.0944056	0.132546	0.176955	0.147087	0.122892	0.111437	0.150732	0.149775	0.182979
7	97003608	97003789	DLX6-AS1	0	TRUE	DLX6	0	0.623178	0.143474	0.188462	0.123476	0.104167	0.0947368	0.132895	0.177503	0.147087	0.123188	0.111437	0.150732	0.149944	0.183369
7	97007214	97007395	DLX6	0	TRUE	ENSG00000309522	0	0.586967	0.0598003	0.0650791	0.0603549	0.0321828	0.0454545	0.0500805	0.0514202	0.0510501	0.0516325	0.0523026	0.0883766	0.0509273	0.0659644
7	97020910	97021091	DLX5	0	FALSE	DLX5	3659	0.674269	0.078964	0.108644	0.109078	0.0856793	0.074364	0.0732919	0.0865065	0.0948081	0.15378	0.0917983	0.140388	0.109098	0.112473
7	97021256	97021457	DLX5	0	FALSE	DLX5	3293	0.515491	0.0533247	0.0484796	0.054604	0.0247001	0.0434328	0.0409316	0.0536721	0.0471607	0.0441953	0.0419595	0.0724038	0.0485103	0.051585
7	97022796	97022977	DLX5	0	FALSE	DLX5	1773	0.572663	0.0220495	0.0339943	0.0251333	0.019305	0.00411805	0.0241657	0.0282096	0.0296398	0.0155799	0.0334181	0.0573263	0.0288437	0.0258724
7	97025024	97025205	ENSG00000296253	0	TRUE	DLX5	0	0.455645	0.0772146	0.0933333	0.102041	0.100478	0.0892857	0.0893971	0.0642857	0.0549242	0.0625	0.0534934	0.139415	0.052459	0.0555556
7	97025333	97025574	ENSG00000296293	0	TRUE	DLX5	0	0.618421	0.0720545	0.0691589	0.0878963	0.0681818	0.0752212	0.0575296	0.0718954	0.0671892	0.0159363	0.0775194	0.088964	0.0828125	0.0989505
7	97731785	97732026	TAC1	26	TRUE	TAC1	0	0.19649	0.0505534	0.0494041	0.0709766	0.0340479	0.0442225	0.0458182	0.0503654	0.0633017	0.039018	0.0496947	0.0741709	0.0471715	0.0521637
7	97731820	97732061	TAC1	0	TRUE	TAC1	0	0.182564	0.0480662	0.0470067	0.0692786	0.0303767	0.0420907	0.0438816	0.0475152	0.0582133	0.0402713	0.0465254	0.0694444	0.0436439	0.0512276
7	97731976	97732217	TAC1	0	TRUE	TAC1	0	0.348506	0.0649326	0.0577141	0.0930204	0.0597496	0.059446	0.0644394	0.0625803	0.064986	0.0404452	0.0534869	0.0904915	0.059416	0.0811853
7	98616486	98616727	ENSG00000306503	0	TRUE	NPTX2	0	0.137085	0.0941253	0.10573	0.0948986	0.0966622	0.104257	0.136033	0.103264	0.10108	0.0902532	0.102685	0.101288	0.0878643	0.11064
7	98616592	98616793	ENSG00000306503	0	TRUE	NPTX2	0	0.0913458	0.0572134	0.0775325	0.0653834	0.0632504	0.0671497	0.0943533	0.0647142	0.0689035	0.0529864	0.0682846	0.0672125	0.0604648	0.0696039
7	98617201	98617442	NPTX2	0	TRUE	NPTX2	0	0.0905014	0.0333749	0.0395004	0.0438772	0.0260753	0.0434646	0.0452207	0.0343816	0.0386697	0.0295455	0.0323441	0.0422478	0.0294276	0.0384045
7	98617221	98617422	NPTX2	0	TRUE	NPTX2	0	0.094476	0.033283	0.0395499	0.0453363	0.0273657	0.0433836	0.045812	0.0350343	0.0390769	0.029524	0.0318428	0.0426428	0.0290725	0.0391589
7	99558512	99558883	ENSG00000272647	0	TRUE	ENSG00000272647	0	0.0102725	0.011815	0.0122559	0.0112986	0.0108551	0.0106519	0.0113606	0.0107834	0.0115852	0.00984207	0.0116152	0.0120601	0.0119284	0.0117145
7	100177777	100177958	STAG3	0	TRUE	GPC2	0	0.219957	0.187481	0.197145	0.197654	0.124103	0.172789	0.154576	0.203396	0.22296	0.177758	0.109312	0.197684	0.213951	0.174338
7	100656165	100656406	ACTL6B	0	TRUE	ENSG00000301216	0	0.0891625	0.125733	0.130138	0.146467	0.094696	0.131151	0.135648	0.123645	0.12658	0.101083	0.100395	0.144972	0.107182	0.124472
7	100720407	100720757	EPO	0	TRUE	EPO	0	0.0607847	0.0253878	0.0276074	0.0333045	0.0212483	0.0200213	0.025349	0.0191206	0.0256541	0.0161413	0.019033	0.0402753	0.0246544	0.0233288
7	100891241	100891482	ACHE	0	TRUE	UFSP1	0	0.597009	0.0826767	0.120061	0.0618866	0.0487256	0.082684	0.0950197	0.0821024	0.0677378	0.0286547	0.0628242	0.121074	0.0835052	0.102694
7	100891241	100891482	ACHE	0	TRUE	UFSP1	0	0.597009	0.0826767	0.120061	0.0618866	0.0487256	0.082684	0.0950197	0.0821024	0.0677378	0.0286547	0.0628242	0.121074	0.0835052	0.102694
7	101303391	101303632	LNCPRESS1	0	FALSE	EMSLR	2625	0.581719	0.265093	0.238457	0.236527	0.158814	0.253231	0.161519	0.209215	0.247804	0.173481	0.178755	0.24012	0.180942	0.213587
7	101362780	101363184	COL26A1	0	FALSE	COL26A1	173	0.214533	0.0181652	0.0183104	0.0215324	0.0147404	0.0173018	0.0182331	0.0178515	0.0186461	0.0166431	0.0203043	0.0357768	0.0185209	0.0194335
7	102045262	102045503	CUX1	0	FALSE	ENSG00000308669	35452	0.054804	0.0304378	0.0861859	0.0350945	0.0384615	0.0354235	0.0543911	0.0473748	0.062053	0.0542257	0.0287394	0.101327	0.0764114	0.0279204
7	103445745	103445926	SLC26A5-AS1	0	FALSE	SLC26A5	81	0.217972	0.026711	0.0495614	0.0358515	0.0258993	0.0154162	0.0246262	0.0273331	0.0229775	0.0261569	0.0279929	0.0582286	0.0223818	0.0214564
7	103989456	103989745	RELN	0	TRUE	RELN	0	0.0177347	0.0194624	0.0213873	0.0196066	0.0134766	0.0182868	0.0191313	0.0183895	0.0208416	0.0184727	0.0190531	0.0205377	0.0204002	0.0178023
7	105581466	105581647	ENSG00000295921	0	TRUE	ENSG00000295921	0	0.0968067	0.0223968	0.0223523	0.0343544	0.0156028	0.0256	0.0221239	0.0153704	0.0168932	0.018022	0.0135152	0.0741825	0.0186413	0.0159817
7	113086415	113086723	GPR85	0	FALSE	GPR85	855	0.0156153	0.0168796	0.0240108	0.0143885	0.0179299	0.0193608	0.0179805	0.0132186	0.0166488	0.0158158	0.0146387	0.0421923	0.0163068	0.0168876
7	113086457	113086698	GPR85	0	FALSE	GPR85	880	0.0156152	0.0168643	0.0242026	0.0142911	0.0181969	0.0196139	0.0177502	0.0132507	0.0163994	0.0158014	0.0147261	0.0424183	0.0162026	0.0167835
7	116499954	116500195	CAV2	0	TRUE	CAV2-DT	0	0.0090999	0.0148364	0.0134211	0.0120963	0.0144762	0.0175055	0.0126368	0.0111353	0.0134538	0.0126434	0.0126255	0.0140354	0.0145719	0.0158248
7	116500168	116500409	CAV2	0	TRUE	CAV2-DT	0	0.0154321	0.0176111	0.0159902	0.0181756	0.0177936	0.00920028	0.0140797	0.0142903	0.0205285	0.0209538	0.0123912	0.0163898	0.0203345	0.0159716
7	117323021	117323318	CFTR	0	TRUE	WNT2	0	0.0987178	0.0187916	0.0227273	0.0249115	0.013902	0.0283517	0.0197185	0.0208909	0.0221984	0.018783	0.0158738	0.0377001	0.0256476	0.0200511
7	117323332	117323523	CFTR	0	TRUE	WNT2	0	0.0916972	0.0183787	0.0193581	0.0242815	0.0184136	0.0179949	0.0169863	0.0154167	0.0229328	0.0127971	0.0191004	0.0268721	0.0167799	0.0189474
7	117323347	117323827	CFTR	0	TRUE	WNT2	0	0.0604235	0.0224352	0.0218694	0.0428781	0.0176768	0.0223881	0.0218579	0.0222595	0.0250767	0.0183435	0.0249039	0.0370772	0.0203071	0.0276519
7	117323455	117323696	CFTR	0	TRUE	WNT2	0	0.0373898	0.0233982	0.0205687	0.0560142	0.0164204	0.0134128	0.0301576	0.0276699	0.0273466	0.0187431	0.0252333	0.034498	0.0252226	0.0330948
7	117479208	117479449	CFTR	0	FALSE	ENSG00000237974	6287	0.316159	0.212974	0.190379	0.202075	0.180055	0.137542	0.125265	0.142701	0.17327	0.131718	0.231355	0.174207	0.151879	0.204836
7	117479445	117479686	CFTR	0	FALSE	ENSG00000237974	6050	0.108271	0.0301216	0.0334697	0.0371127	0.0259641	0.0312072	0.0288149	0.0251826	0.0251212	0.0329856	0.0268046	0.0536774	0.0249663	0.0286445
7	117479445	117479686	CFTR	0	FALSE	ENSG00000237974	6050	0.108271	0.0301216	0.0334697	0.0371127	0.0259641	0.0312072	0.0288149	0.0251826	0.0251212	0.0329856	0.0268046	0.0536774	0.0249663	0.0286445
7	121328846	121329097	WNT16	0	FALSE	WNT16	3279	0.287617	0.110571	0.114378	0.140006	0.0937231	0.111947	0.134778	0.120896	0.124527	0.087218	0.10697	0.162019	0.127168	0.101998
7	121328882	121329123	WNT16	0	FALSE	WNT16	3315	0.26037	0.101392	0.106767	0.141227	0.0943205	0.10283	0.136774	0.108555	0.10895	0.06934	0.0925234	0.154722	0.118802	0.0908033
7	121873124	121873515	PTPRZ1	0	TRUE	PTPRZ1	0	0.0112638	0.0158175	0.0210711	0.0223539	0.00921909	0.0126628	0.0193601	0.0163389	0.0170648	0.0208924	0.0168486	0.0191753	0.0139757	0.0197044
7	122300062	122300263	ENSG00000293696	0	FALSE	FEZF1-AS1	1394	0.246133	0.0681693	0.0720276	0.0847533	0.0577265	0.0636816	0.068998	0.0702403	0.0662675	0.0637672	0.0698432	0.0811841	0.0661124	0.0782909
7	122300072	122300253	ENSG00000293696	0	FALSE	FEZF1-AS1	1404	0.250748	0.0625377	0.068139	0.078383	0.0511628	0.0592695	0.0652422	0.0684536	0.0621149	0.062116	0.0653924	0.0783863	0.0622771	0.0746145
7	122300125	122300366	ENSG00000293696	0	FALSE	FEZF1-AS1	1291	0.248248	0.0761763	0.0817865	0.0975075	0.0626464	0.0708831	0.0707686	0.0733563	0.0719047	0.059555	0.0776099	0.08256	0.0696962	0.0776357
7	122300189	122300430	ENSG00000293696	0	FALSE	FEZF1-AS1	1227	0.273499	0.0966426	0.10812	0.123753	0.0921162	0.0956303	0.103839	0.108529	0.103531	0.0914401	0.0986259	0.112481	0.094552	0.101981
7	122300440	122300681	ENSG00000293696	0	FALSE	FEZF1-AS1	976	0.239482	0.0737169	0.0801124	0.092142	0.060477	0.0853049	0.0792139	0.0693903	0.0783483	0.068663	0.0684215	0.0879443	0.0658795	0.0922344
7	122305568	122305729	FEZF1-AS1	0	FALSE	FEZF1-AS1	1710	0.0225519	0.0376991	0.0466005	0.0441807	0.0341394	0.0342612	0.0602353	0.051272	0.038697	0.0365854	0.0390181	0.054588	0.0533333	0.0328267
7	122316399	122316640	ENSG00000293696	0	FALSE	FEZF1	3707	0.535661	0.0520183	0.0548076	0.0548234	0.0472044	0.0383747	0.0486794	0.0569551	0.0563312	0.0625695	0.0400033	0.0620727	0.0422668	0.0597281
7	122316518	122316759	ENSG00000293696	0	FALSE	FEZF1	3826	0.535623	0.0463275	0.0518852	0.0503912	0.0426117	0.0370044	0.0472305	0.0543508	0.0514484	0.0488398	0.0374136	0.0613229	0.0445384	0.0490232
7	122316701	122316942	ENSG00000293696	0	FALSE	FEZF1	4009	0.55733	0.0671307	0.0643351	0.062682	0.0579002	0.0583313	0.0635598	0.0734975	0.0747495	0.0541927	0.0580248	0.0715544	0.0568967	0.0756573
7	122317064	122317305	ENSG00000293696	0	FALSE	FEZF1	4372	0.524899	0.0505255	0.0468984	0.0702128	0.0468393	0.0579065	0.0600503	0.0681363	0.0579961	0.0365668	0.0452942	0.0614594	0.0458705	0.0660313
7	128031982	128032307	LRRC4	0	TRUE	LRRC4	0	0.0398719	0.0345486	0.0994358	0.0097371	0.0104167	0.00896287	0.0170374	0.00660661	0.0395731	0.0282101	0.00995285	0.0345338	0.0272673	0.0134395
7	128032259	128032559	SND1	0	TRUE	LRRC4	0	0.0280391	0.0274807	0.0748884	0.0137615	0.0131998	0.00496183	0.0168549	0.0232484	0.0147886	0.0224439	0.0158662	0.0787838	0.0207702	0.010372
7	128032293	128032534	SND1	0	TRUE	LRRC4	0	0.0289171	0.0267936	0.0738255	0.0139119	0.0124159	0.00553899	0.0163843	0.0248148	0.0136907	0.0236908	0.0162244	0.074655	0.0218656	0.00935551
7	128241134	128241375	LEP	0	TRUE	ENSG00000302259	0	0.60214	0.217276	0.273062	0.278323	0.205315	0.181357	0.230167	0.218192	0.250581	0.187769	0.235301	0.303581	0.253915	0.231225
7	128241134	128241375	LEP	0	TRUE	ENSG00000302259	0	0.60214	0.217276	0.273062	0.278323	0.205315	0.181357	0.230167	0.218192	0.250581	0.187769	0.235301	0.303581	0.253915	0.231225
7	128697499	128697740	RNA5SP243	0	TRUE	RNA5SP243	0	0.367691	0.0308528	0.0307212	0.037037	0.0310559	0.0324612	0.0319038	0.0257186	0.032607	0.0268219	0.0199065	0.0701687	0.0321374	0.0251444
7	129778540	129778721	ENSG00000286380	0	TRUE	ENSG00000290319	0	0.582668	0.093732	0.0875688	0.0907145	0.068794	0.0658588	0.0705017	0.0807556	0.0702436	0.062071	0.0695566	0.137139	0.0661765	0.0799595
7	130734566	130734747	KLF14	358	TRUE	KLF14	0	0.166667	0.0332447	0.0453368	0.0487137	0.0139665	0.0255537	0.0328979	0.0674213	0.039818	0.0452196	0.0351676	0.0642458	0.0415718	0.0256757
7	134459085	134459549	AKR1B1	0	TRUE	AKR1B1	0	0.0286272	0.0213436	0.0361072	0.0258989	0.0227642	0.012239	0.024503	0.0213864	0.0232845	0.0316233	0.0259378	0.0257495	0.0266701	0.0321637
7	134459118	134459489	AKR1B1	0	TRUE	AKR1B1	0	0.0212465	0.0178716	0.0287214	0.013421	0.0139147	0.00845503	0.0139581	0.0122995	0.0150202	0.0148554	0.0126404	0.0204563	0.0136528	0.014062
7	134459213	134459394	AKR1B1	0	TRUE	AKR1B1	0	0.0174672	0.0167823	0.0274885	0.0123088	0.00692521	0.00502008	0.0116478	0.0105647	0.0130736	0.0136986	0.0118159	0.0180755	0.0130939	0.0116959
7	136868554	136868925	CHRM2	0	TRUE	CHRM2	0	0.100632	0.0330273	0.0307167	0.0403987	0.0239112	0.0428427	0.022241	0.0345664	0.0316623	0.0269163	0.0314887	0.0591603	0.0302146	0.0269078
7	136868599	136868880	CHRM2	0	TRUE	CHRM2	0	0.10124	0.0323085	0.0297177	0.0411924	0.0214861	0.0424084	0.0224033	0.0332636	0.0295772	0.0262676	0.0276654	0.0587076	0.0295588	0.0258856
7	139523996	139524237	CLEC2L	0	FALSE	CLEC2L	111	0.118407	0.044914	0.0510511	0.0611482	0.050568	0.061752	0.0541489	0.0530902	0.0487636	0.0340308	0.0384036	0.0585281	0.0394014	0.0572146
7	141512036	141512277	ENSG00000294780	0	FALSE	ENSG00000294780	456	0.0304922	0.0544451	0.078203	0.108459	0.0502128	0.0853578	0.0578133	0.0800205	0.0604027	0.0496278	0.0517359	0.0983932	0.063253	0.0583036
7	142796684	142797158	TRBJ2-5	0	TRUE	ENSG00000310430	0	0.0384685	0.0316049	0.0337718	0.044347	0.0248909	0.0248375	0.0237699	0.0382823	0.0319651	0.0428198	0.0366662	0.0417986	0.0489321	0.0378268
7	143345587	143345768	CLCN1	0	FALSE	FAM131B-AS1	13153	0.0443292	0.0383168	0.0544606	0.0247049	0.024463	0.0186957	0.0200083	0.0359129	0.0316246	0.0187874	0.0266952	0.0552354	0.0240908	0.023404
7	143882436	143882729	TCAF1	0	FALSE	TCAF1	20961	0.36819	0.0214323	0.0244507	0.0236486	0.0131723	0.0280076	0.0256319	0.0276298	0.0315045	0.0184332	0.0217277	0.0755935	0.0178632	0.0426667
7	143882469	143882710	TCAF1	0	FALSE	TCAF1	20980	0.36819	0.0214323	0.0244507	0.0236486	0.0131723	0.0280076	0.0256319	0.0276298	0.0315045	0.0184332	0.0217277	0.0755935	0.0178632	0.0426667
7	143885286	143885527	TCAF1	0	FALSE	TCAF1	18163	0.591593	0.105989	0.122437	0.0480212	0.0539242	0.138293	0.0351648	0.0579006	0.0605419	0.0485862	0.0455867	0.180629	0.0711604	0.132449
7	143885286	143885527	TCAF1	0	FALSE	TCAF1	18163	0.591593	0.105989	0.122437	0.0480212	0.0539242	0.138293	0.0351648	0.0579006	0.0605419	0.0485862	0.0455867	0.180629	0.0711604	0.132449
7	146116697	146116982	CNTNAP2	0	FALSE	CNTNAP2	495	0.0153806	0.0165808	0.0166342	0.0137004	0.0181558	0.0171017	0.0201276	0.0161002	0.0165496	0.015214	0.0162618	0.0207173	0.0163646	0.0149733
7	149284899	149285080	ZNF783	0	TRUE	ENSG00000290600	0	0.249474	0.0989077	0.102022	0.154948	0.101078	0.0991581	0.0925267	0.0901821	0.083129	0.117312	0.0664007	0.126428	0.0762527	0.0969448
7	149415149	149415390	ENSG00000306692	0	TRUE	ENSG00000306692	0	0.513536	0.171484	0.156878	0.180056	0.179245	0.267535	0.168355	0.218255	0.178366	0.179881	0.124038	0.156805	0.204545	0.228862
7	149415149	149415390	ENSG00000306692	0	TRUE	ENSG00000306692	0	0.513536	0.171484	0.156878	0.180056	0.179245	0.267535	0.168355	0.218255	0.178366	0.179881	0.124038	0.156805	0.204545	0.228862
7	149415149	149415390	ENSG00000306692	0	TRUE	ENSG00000306692	0	0.513536	0.171484	0.156878	0.180056	0.179245	0.267535	0.168355	0.218255	0.178366	0.179881	0.124038	0.156805	0.204545	0.228862
7	149692478	149692679	KRBA1	22101	FALSE	KRBA1	20101	0.490422	0.121285	0.126643	0.148085	0.146324	0.164876	0.120744	0.154696	0.133188	0.121112	0.088091	0.154768	0.129135	0.13958
7	149692633	149692814	KRBA1	21966	FALSE	KRBA1	19966	0.495329	0.0793849	0.0791398	0.106735	0.0812041	0.103159	0.0929097	0.102515	0.0960022	0.0919672	0.0679257	0.124064	0.110375	0.0860203
7	149692724	149692965	KRBA1	21815	FALSE	KRBA1	19815	0.570604	0.131177	0.133148	0.161205	0.144251	0.163079	0.167345	0.156701	0.150078	0.134146	0.115749	0.194141	0.163018	0.160884
7	149790130	149790371	ENSG00000293404	0	FALSE	ENSG00000293404	3710	0.0287468	0.0248125	0.060256	0.0327015	0.0238821	0.0235492	0.0157908	0.0231762	0.0225711	0.0141022	0.0166684	0.0486805	0.0259811	0.0205704
7	150341389	150341630	RARRES2	0	FALSE	RARRES2	314	0.120254	0.124799	0.0646884	0.081309	0.247115	0.0794595	0.0736826	0.0700984	0.0521486	0.0261764	0.0468452	0.118849	0.124421	0.0948181
7	150341689	150341930	RARRES2	0	FALSE	RARRES2	14	0.127228	0.552364	0.438982	0.430193	0.633821	0.425828	0.473401	0.420191	0.424294	0.328088	0.373403	0.460855	0.482623	0.429024
7	150799903	150800144	TMEM176A	0	FALSE	TMEM176A	105	0.0791812	0.145041	0.18049	0.177357	0.160031	0.161395	0.134515	0.190646	0.184128	0.11209	0.095873	0.1599	0.161761	0.255819
7	150955628	150955869	KCNH2	0	FALSE	KCNH2	22325	0.425304	0.205403	0.180721	0.161196	0.142951	0.154791	0.143359	0.183847	0.157134	0.102922	0.174094	0.221639	0.164373	0.14805
7	150955767	150956008	KCNH2	0	FALSE	KCNH2	22186	0.33095	0.114424	0.0942019	0.0940746	0.0583745	0.0705281	0.0720313	0.0888303	0.0858636	0.0599092	0.0871972	0.137117	0.0819174	0.0715706
7	150955889	150956130	KCNH2	0	FALSE	KCNH2	22064	0.257313	0.0926301	0.0813888	0.0690187	0.0467456	0.0554135	0.0630469	0.0696536	0.0675056	0.0608487	0.0606739	0.113708	0.0740609	0.0659477
7	151410031	151410311	WDR86-AS1	0	FALSE	WDR86	216	0.0162934	0.0201466	0.0247479	0.0234602	0.0175481	0.0178268	0.022189	0.0154665	0.0198212	0.0160887	0.0162388	0.0283794	0.0241278	0.0176234
7	151410186	151410557	WDR86-AS1	0	TRUE	WDR86	0	0.0183168	0.0206635	0.0268742	0.0205848	0.0184289	0.021971	0.0233028	0.0173097	0.0222292	0.0211311	0.0165002	0.0277732	0.025508	0.0232264
7	153887308	153887549	DPP6	0	FALSE	ENSG00000303399	52749	0.309313	0.0420974	0.042595	0.0515666	0.021148	0.0333717	0.0411695	0.0395648	0.0618893	0.0675381	0.0481125	0.0620225	0.0467017	0.0599572
7	153887688	153887889	DPP6	0	FALSE	ENSG00000303399	52409	0.231494	0.0388766	0.0400668	0.0506371	0.0367734	0.045244	0.0423188	0.0388335	0.0386988	0.0366149	0.0510725	0.0505823	0.0398816	0.0495924
7	153888183	153888384	DPP6	0	FALSE	ENSG00000303399	51914	0.0937651	0.0443835	0.0453876	0.0673589	0.0314754	0.0471022	0.0550308	0.0441475	0.0467998	0.0509607	0.0379012	0.0475837	0.0493447	0.0396336
7	155372180	155372421	BLACE	4245	FALSE	BLACE	2245	0.562222	0.0341487	0.0430471	0.0502273	0.0377588	0.0406064	0.0331884	0.0350073	0.0355987	0.0272727	0.0366185	0.0912072	0.0358904	0.0412111
7	155449155	155449396	EN2-DT	0	FALSE	EN2	6732	0.363437	0.038899	0.0391138	0.0383702	0.0402861	0.0524476	0.0393975	0.0436979	0.0390948	0.050084	0.0350716	0.0636104	0.0343137	0.0469157
7	155465596	155465837	ENSG00000297147	0	FALSE	ENSG00000297147	2402	0.611992	0.11644	0.0914341	0.0689164	0.0770457	0.104183	0.0913737	0.108172	0.0888787	0.0884146	0.0898139	0.133852	0.0957111	0.0959079
7	155509527	155509768	ENSG00000283128	0	TRUE	ENSG00000227365	0	0.0506911	0.0651411	0.0611999	0.0770078	0.0437866	0.0592701	0.0571278	0.0652666	0.0690968	0.0413493	0.0544408	0.0735946	0.0590943	0.0712931
7	156616949	156617190	RNF32-DT	0	FALSE	ENSG00000308200	686	0.323825	0.0897436	0.0902778	0.139268	0.0777935	0.109489	0.0796225	0.0729252	0.0811864	0.0770465	0.114658	0.129058	0.0996995	0.105601
7	157002542	157002783	MNX1	0	FALSE	MNX1-AS2	1523	0.605191	0.0764954	0.0839747	0.107204	0.08212	0.0776434	0.0830989	0.0756364	0.0806643	0.0678925	0.0893031	0.135329	0.0590352	0.0954135
7	157018208	157018429	ENSG00000306502	0	TRUE	ENSG00000306443	0	0.552371	0.0627913	0.088465	0.0944993	0.0669906	0.0666237	0.0678833	0.0685144	0.0602785	0.0908504	0.0614445	0.104019	0.0702674	0.0663146
7	157020145	157020429	ENSG00000306443	0	TRUE	ENSG00000306502	0	0.607634	0.127412	0.12197	0.148466	0.10988	0.121374	0.123519	0.143503	0.131997	0.134442	0.12255	0.146103	0.134094	0.136527
7	157020168	157020409	ENSG00000306443	0	TRUE	ENSG00000306502	0	0.605552	0.128476	0.119927	0.147605	0.111673	0.119875	0.12367	0.143011	0.129802	0.134059	0.12257	0.14282	0.129373	0.13416
7	157078267	157078508	ENSG00000229365	9446	FALSE	ENSG00000229365	9835	0.331977	0.0629156	0.078312	0.0710765	0.0384476	0.0571983	0.0776447	0.0648314	0.0747916	0.0527907	0.0411965	0.140964	0.0645227	0.048188
7	157568845	157569086	PTPRN2	0	FALSE	MIR153-2	5136	0.0194336	0.0207621	0.0204183	0.0160571	0.00886076	0.00816327	0.0141283	0.0174655	0.0157317	0.0225734	0.0145128	0.0203755	0.0130396	0.0143509
7	157684496	157684737	PTPRN2	0	FALSE	ENSG00000231515	55519	0.133446	0.029205	0.0270429	0.025648	0.0341191	0.0312625	0.0251843	0.029511	0.0331648	0.0318021	0.032912	0.0377481	0.0285462	0.0225694
7	157689403	157689644	PTPRN2	0	FALSE	ENSG00000231515	50612	0.217434	0.058573	0.0598093	0.0599842	0.0419162	0.0656753	0.0701853	0.056719	0.0542986	0.0589265	0.0656327	0.0667057	0.0566406	0.0655087
7	157690580	157690821	PTPRN2	0	FALSE	ENSG00000231515	49435	0.0140589	0.0132808	0.0150147	0.013669	0.0144033	0.0155897	0.0133857	0.0154673	0.0130836	0.0124413	0.0147742	0.0174667	0.0155684	0.0199842
7	157691395	157691636	PTPRN2	0	FALSE	ENSG00000231515	48620	0.0322118	0.0205432	0.0241865	0.0252568	0.0317348	0.0331239	0.025534	0.019978	0.0305076	0.0166912	0.0198693	0.0264518	0.0214373	0.0242131
7	157691791	157692032	PTPRN2	0	FALSE	ENSG00000231515	48224	0.0343532	0.0262146	0.0234578	0.0243304	0.0195745	0.013541	0.0165362	0.0230936	0.0203169	0.0185502	0.0203527	0.0238581	0.0219934	0.0180278
7	157693200	157693441	PTPRN2	0	FALSE	ENSG00000231515	46815	0.100909	0.0292438	0.0309857	0.0290469	0.0278701	0.0339761	0.0343412	0.032192	0.0318984	0.0278376	0.0245827	0.0406906	0.0349289	0.0356177
7	158569957	158570198	PTPRN2	0	FALSE	LINC01022	13704	0.0716386	0.0705815	0.0550355	0.0693303	0.0681549	0.0597056	0.109679	0.0773634	0.0898537	0.0536483	0.0368025	0.0593774	0.0347994	0.0530876
7	158570006	158570247	PTPRN2	0	FALSE	LINC01022	13655	0.0635001	0.0713673	0.0686646	0.0831565	0.0892133	0.0696635	0.111968	0.0854659	0.101952	0.0537088	0.0410821	0.0651653	0.0392956	0.0614046
7	159144702	159144903	VIPR2	0	TRUE	VIPR2	0	0.12719	0.016089	0.0212584	0.0132122	0.0138223	0.0160802	0.0154889	0.0140566	0.0168406	0.0155581	0.0190799	0.0242078	0.0174789	0.0198517
7	159145223	159145424	VIPR2	278	TRUE	VIPR2	0	0.383192	0.0174942	0.0243313	0.016308	0.017664	0.0168218	0.0239071	0.0194762	0.0227871	0.0177324	0.0213178	0.0353809	0.0236585	0.0222222
7	159145679	159145920	VIPR2	734	TRUE	VIPR2	0	0.620246	0.190292	0.178782	0.117264	0.186813	0.180985	0.208065	0.116539	0.191326	0.106667	0.15599	0.236174	0.153421	0.173611
7	159145679	159145920	VIPR2	734	TRUE	VIPR2	0	0.620246	0.190292	0.178782	0.117264	0.186813	0.180985	0.208065	0.116539	0.191326	0.106667	0.15599	0.236174	0.153421	0.173611
8	545624	545920	TDRP	0	TRUE	TDRP	0	0.0249103	0.0175762	0.0184467	0.023421	0.0201923	0.0214879	0.0209362	0.017776	0.021415	0.0159389	0.0206985	0.0280549	0.0173348	0.019485
8	11201026	11201207	XKR6	0	TRUE	ENSG00000270076	0	0.0193166	0.0151696	0.0250841	0.0136262	0.0152439	0.0117176	0.016876	0.0203236	0.0140035	0.0127367	0.0115186	0.0177757	0.0152497	0.0160689
8	11347541	11347832	TDH	0	TRUE	TDH-AS1	0	0.016689	0.0159511	0.0215884	0.017448	0.0182319	0.0127404	0.0159815	0.0128463	0.0142737	0.0119471	0.0120535	0.0168054	0.0140907	0.0136492
8	11700570	11700751	GATA4	0	FALSE	ENSG00000308357	19645	0.53067	0.0557005	0.0645844	0.0641433	0.0464321	0.05	0.0440473	0.0586345	0.0531748	0.0450881	0.0468521	0.0625797	0.0534836	0.0504709
8	11703839	11704150	GATA4	0	FALSE	ENSG00000308357	22914	0.0175172	0.021805	0.0322645	0.0242878	0.0231672	0.029011	0.0303738	0.0248069	0.0259388	0.0208548	0.0252321	0.0340181	0.0281621	0.0283386
8	11703946	11704324	GATA4	0	FALSE	ENSG00000308357	23021	0.0173126	0.0238203	0.0311853	0.0278942	0.0266523	0.0273512	0.0297329	0.0253987	0.0275088	0.0188073	0.0254799	0.0323684	0.0271263	0.0306094
8	11710267	11710508	GATA4	0	FALSE	ENSG00000308357	29342	0.540457	0.126954	0.155048	0.16409	0.117823	0.135828	0.113848	0.121661	0.11955	0.125404	0.107435	0.143677	0.115939	0.117002
8	17026907	17027208	MICU3	0	TRUE	MICU3	0	0.012012	0.0132699	0.0127119	0.0126301	0.00952966	0.00964506	0.011839	0.0155733	0.0141431	0.00974478	0.0148878	0.0188345	0.0127268	0.0185767
8	17413307	17413558	MTMR7	0	TRUE	MTMR7	0	0.199123	0.0685411	0.0621261	0.0793933	0.0414729	0.0796231	0.078148	0.0673314	0.078289	0.0580449	0.0553984	0.0718309	0.0580536	0.0691589
8	17413425	17413719	MTMR7	0	TRUE	MTMR7	0	0.20652	0.0828709	0.0798232	0.0894143	0.0462474	0.0926291	0.0916503	0.0830744	0.0900215	0.0727526	0.0655568	0.0860309	0.0729736	0.0813193
8	17413470	17413651	MTMR7	0	TRUE	MTMR7	0	0.234708	0.0997273	0.10012	0.1083	0.060231	0.113025	0.110403	0.100119	0.106747	0.0858648	0.0779686	0.104546	0.0897387	0.100024
8	18387231	18387472	ENSG00000271654	0	FALSE	ENSG00000271654	105	0.0364399	0.0771328	0.0653084	0.180443	0.0307188	0.071215	0.0430252	0.0493148	0.0626066	0.0703964	0.045816	0.0898076	0.0517996	0.0627071
8	21787836	21788293	GFRA2	0	FALSE	OR6R2P	7166	0.0159831	0.017782	0.0226853	0.0174801	0.0153607	0.0176529	0.017558	0.0175464	0.0190181	0.0173493	0.0164106	0.0198459	0.0215486	0.021252
8	21787956	21788147	GFRA2	0	FALSE	OR6R2P	7312	0.0154381	0.0185488	0.0213418	0.0184224	0.0147567	0.0183486	0.0169007	0.0169978	0.0183119	0.0160019	0.0174511	0.0204485	0.0219686	0.0210992
8	22231789	22232030	PHYHIP	0	TRUE	PHYHIP	0	0.517038	0.0639064	0.0661699	0.0685822	0.0506329	0.0649553	0.0555661	0.0589735	0.0664711	0.0601052	0.0540894	0.070745	0.0641845	0.0547541
8	23702682	23702960	NKX2-6	0	FALSE	ENSG00000253471	1720	0.298313	0.0434144	0.038992	0.0513209	0.0354174	0.033531	0.0349418	0.0282669	0.0414898	0.0257719	0.0348905	0.036107	0.0262169	0.032419
8	23705285	23705526	NKX2-6	0	TRUE	ENSG00000253471	0	0.380622	0.213151	0.0915546	0.0887282	0.0958036	0.10023	0.0942521	0.0969345	0.0915345	0.0809659	0.0882478	0.119914	0.136773	0.112745
8	23706446	23706817	ENSG00000253471	0	TRUE	ENSG00000253471	0	0.154305	0.0235864	0.0260598	0.0253033	0.0112637	0.02107	0.0186192	0.0215815	0.0212415	0.0169137	0.0190046	0.0255671	0.0215474	0.0287929
8	23706461	23706802	ENSG00000253471	0	TRUE	ENSG00000253471	0	0.157584	0.0231143	0.0258573	0.0236967	0.0104621	0.0204575	0.0185131	0.0207951	0.0206305	0.0139018	0.0180708	0.0253271	0.0212335	0.0286871
8	23706506	23706757	ENSG00000253471	0	TRUE	ENSG00000253471	0	0.172557	0.0218382	0.0248876	0.0216266	0.0109232	0.0184838	0.0164822	0.0192082	0.0189214	0.0131014	0.0170472	0.0242896	0.0194652	0.0270871
8	23706511	23706752	ENSG00000253471	0	TRUE	ENSG00000253471	0	0.177745	0.0221797	0.0255194	0.0220879	0.0108972	0.0188366	0.0168026	0.0195213	0.019341	0.0128086	0.017045	0.0245448	0.0196663	0.0275705
8	23706511	23706752	ENSG00000253471	0	TRUE	ENSG00000253471	0	0.177745	0.0221797	0.0255194	0.0220879	0.0108972	0.0188366	0.0168026	0.0195213	0.019341	0.0128086	0.017045	0.0245448	0.0196663	0.0275705
8	23709697	23709938	ENSG00000253471	0	FALSE	NKX2-6	940	0.219562	0.0545615	0.0572546	0.0643068	0.0473596	0.0591059	0.0669978	0.0467368	0.0541155	0.0354467	0.0437077	0.0627303	0.049828	0.0765267
8	23709945	23710186	ENSG00000253471	0	FALSE	NKX2-6	1188	0.221037	0.0517791	0.0540153	0.0854891	0.0457579	0.0520791	0.0668079	0.0527725	0.0592454	0.0453901	0.0447531	0.0637973	0.0509804	0.0663669
8	23714333	23714554	ENSG00000254002	0	FALSE	NKX2-6	5576	0.148202	0.0273065	0.0278751	0.0248717	0.0225124	0.024153	0.0234965	0.0246008	0.0263765	0.0171299	0.0235821	0.0306596	0.0271804	0.0302975
8	24913763	24914004	NEFM	0	TRUE	NEFM	0	0.160189	0.0717956	0.0863274	0.09321	0.05233	0.0788352	0.0855593	0.0967597	0.0806067	0.0761304	0.0645789	0.0950246	0.0711675	0.0708388
8	24913833	24914074	NEFM	0	TRUE	NEFM	0	0.165009	0.0733264	0.0878851	0.0995218	0.0507166	0.0860692	0.0893002	0.103297	0.0865679	0.0808869	0.0689285	0.0982867	0.070794	0.0728002
8	24913853	24914054	NEFM	0	TRUE	NEFM	0	0.141956	0.0704061	0.0865247	0.0988851	0.0475984	0.0823024	0.0857887	0.0991439	0.0814647	0.079795	0.0661448	0.0937073	0.0709698	0.069598
8	24914642	24914983	NEFM	0	TRUE	ENSG00000272163	0	0.221929	0.0292022	0.0366772	0.0273211	0.0276899	0.0348687	0.0341508	0.0336912	0.0356025	0.0322798	0.0239771	0.044254	0.0309172	0.0366711
8	24914687	24914938	NEFM	0	TRUE	ENSG00000272163	0	0.195982	0.0265716	0.0352462	0.0244047	0.0241379	0.0340741	0.0314183	0.0312406	0.0321452	0.0344886	0.0229454	0.041548	0.0294566	0.0323836
8	24956467	24956668	ENSG00000272157	0	TRUE	NEFL	0	0.218082	0.0217024	0.0244268	0.0185299	0.016844	0.0232558	0.0204476	0.0223723	0.0231948	0.0229102	0.0172261	0.0317821	0.021886	0.029652
8	26040570	26040811	EBF2	0	FALSE	ENSG00000303292	2677	0.365864	0.10021	0.110442	0.120268	0.0847741	0.11224	0.118978	0.106234	0.105212	0.0694504	0.0936091	0.100545	0.0981648	0.117719
8	26041811	26042052	EBF2	0	FALSE	ENSG00000303292	1436	0.410914	0.142906	0.12356	0.159253	0.126512	0.157274	0.112613	0.137022	0.125812	0.11661	0.111443	0.143621	0.124778	0.124156
8	31639338	31639629	NRG1	0	TRUE	NRG1	0	0.0136333	0.0183994	0.020111	0.0233084	0.0154066	0.0152184	0.0216841	0.0175948	0.0218294	0.0126303	0.0180706	0.0230759	0.0196935	0.0202559
8	32548165	32548453	NRG1	0	FALSE	ENSG00000286131	96748	0.0180332	0.0358801	0.0304456	0.0324944	0.0252505	0.0328402	0.0355781	0.0330526	0.0426284	0.0380151	0.0237436	0.0358451	0.029544	0.0332889
8	35235178	35235470	UNC5D	4	TRUE	UNC5D	0	0.0420066	0.0553757	0.0604115	0.0810453	0.0422379	0.061212	0.0696683	0.0503453	0.0520238	0.0581619	0.0545313	0.0712432	0.0556967	0.0694404
8	37965780	37966062	ADRB3	0	TRUE	ENSG00000285880	0	0.0312191	0.0397547	0.0392774	0.0501116	0.0343363	0.0432181	0.0270413	0.0351929	0.038278	0.0227062	0.0306207	0.04401	0.0309455	0.041035
8	38465627	38465868	FGFR1	0	TRUE	ENSG00000305763	0	0.565265	0.0217634	0.0266041	0.0159046	0	0.0138408	0.0207852	0.0159509	0.00839631	0.0117647	0.0286344	0.0603589	0.0161507	0.0126582
8	38770251	38770492	TACC1	0	FALSE	Y_RNA	26031	0.611172	0.052835	0.117278	0.0305905	0.0288517	0.0377113	0.0201323	0.074364	0.0322399	0.0330212	0.0219931	0.0559932	0.041115	0.0150746
8	39107529	39107710	ADAM32	0	FALSE	ADAM32	339	0.20732	0.0240999	0.032381	0.031808	0.0207182	0.0213515	0.0184081	0.0208352	0.0263642	0.0202429	0.0172087	0.0527299	0.0290363	0.0389341
8	41308611	41308852	SFRP1	0	FALSE	SFRP1	459	0.0443897	0.0540093	0.0638648	0.0771683	0.0461475	0.0573401	0.0816524	0.0635889	0.0684382	0.0661333	0.058325	0.0790548	0.0558631	0.0605992
8	41309230	41309541	SFRP1	0	TRUE	SFRP1	0	0.0203303	0.0191972	0.0227705	0.0273496	0.0143211	0.0209517	0.0173537	0.0223776	0.0194949	0.0178679	0.0173171	0.0237535	0.0191583	0.0160418
8	41309448	41309740	SFRP1	0	TRUE	SFRP1	0	0.0431404	0.0201367	0.0272362	0.0290451	0.0154089	0.0284172	0.0169516	0.0215689	0.0220895	0.0212488	0.0191473	0.0276059	0.0175992	0.0183295
8	41725873	41726114	ANK1	0	FALSE	MIR486-1	63364	0.260686	0.322575	0.354614	0.434606	0.426559	0.340824	0.333333	0.274988	0.540517	0.428652	0.414055	0.331226	0.3145	0.386974
8	41798035	41798276	ENSG00000289514	0	FALSE	ENSG00000289514	60	0.44057	0.0786867	0.0899965	0.107664	0.0447316	0.0553971	0.0630743	0.0730822	0.0809662	0.0726944	0.0502303	0.0969532	0.0912609	0.0782094
8	41798170	41798411	ENSG00000289514	0	FALSE	ENSG00000289514	195	0.404419	0.127657	0.0929816	0.110175	0.0744526	0.0704739	0.094653	0.0920041	0.0999069	0.0773081	0.0635556	0.113508	0.109503	0.094625
8	41896515	41896846	ANK1	0	TRUE	ANK1	0	0.0437661	0.027868	0.0319349	0.0286783	0.026939	0.0285506	0.030615	0.0280263	0.0297123	0.0220007	0.0248278	0.0321104	0.0260898	0.0293239
8	48379806	48380047	ENSG00000299897	648	TRUE	ENSG00000299897	0	0.508892	0.0415414	0.0402537	0.0522219	0.0188305	0.034904	0.0401535	0.0308871	0.029832	0.0252886	0.0319574	0.0423856	0.038055	0.0493111
8	48379836	48380017	ENSG00000299897	678	TRUE	ENSG00000299897	0	0.505152	0.0417872	0.0394893	0.0520356	0.019334	0.0369443	0.0410355	0.0291045	0.0307484	0.0249258	0.0326106	0.0426131	0.0382472	0.0500194
8	48556006	48556247	ENSG00000253688	0	TRUE	ENSG00000253688	0	0.331801	0.0188557	0.0301769	0.0211003	0.0199468	0.0173886	0.0143535	0.016127	0.0175843	0.014433	0.0160265	0.0328836	0.0223295	0.0155848
8	48556006	48556247	ENSG00000253688	0	TRUE	ENSG00000253688	0	0.331801	0.0188557	0.0301769	0.0211003	0.0199468	0.0173886	0.0143535	0.016127	0.0175843	0.014433	0.0160265	0.0328836	0.0223295	0.0155848
8	48556134	48556375	ENSG00000253688	0	TRUE	ENSG00000253688	0	0.288132	0.0164247	0.0237094	0.022851	0.0127003	0.0165757	0.0137658	0.0132396	0.0153599	0.013581	0.0149862	0.0279264	0.0184858	0.0148403
8	48735121	48735402	CLXN	0	TRUE	CLXN	0	0.468289	0.0348526	0.0288343	0.0374212	0.0264331	0.0224267	0.0344299	0.0371566	0.0321882	0.0242215	0.0293818	0.0484249	0.0319834	0.0247916
8	52939513	52939812	NPBWR1	0	FALSE	NPBWR1	131	0.130932	0.0379457	0.0317793	0.0208887	0.0197095	0.0213734	0.0277492	0.0354176	0.0205757	0.0285714	0.0284013	0.0455376	0.0188709	0.0228506
8	52939600	52939971	NPBWR1	0	FALSE	NPBWR1	218	0.106822	0.0367073	0.031182	0.0184564	0.0169492	0.0178618	0.027027	0.0309096	0.0228325	0.0251092	0.023731	0.0401838	0.0179739	0.0225523
8	52939675	52939896	NPBWR1	0	FALSE	NPBWR1	293	0.0961432	0.0390029	0.0320165	0.0148058	0.0200382	0.0204	0.0280814	0.0333333	0.0235622	0.0216949	0.0233122	0.0419375	0.0188083	0.020374
8	52939734	52940021	NPBWR1	0	FALSE	NPBWR1	352	0.098274	0.0390777	0.0388587	0.0163117	0.019943	0.020429	0.0298289	0.0301494	0.0267334	0.0223859	0.0240366	0.0410928	0.0239568	0.0247742
8	53251607	53251924	OPRK1	0	TRUE	OPRK1	0	0.108334	0.0346259	0.0336969	0.032763	0.0246416	0.0358362	0.0382248	0.0328684	0.033757	0.0242305	0.0360262	0.0430806	0.0367075	0.03402
8	53877298	53877539	ENSG00000302028	0	TRUE	ENSG00000272457	0	0.422113	0.0412615	0.0493047	0.0741573	0.0379552	0.0410084	0.0456832	0.0445789	0.0468542	0.0439489	0.0445637	0.0864342	0.0443781	0.0440055
8	53879481	53879722	ENSG00000302028	0	TRUE	ENSG00000302028	0	0.386525	0.0397541	0.0466217	0.043058	0.0434205	0.0364583	0.0494357	0.0485075	0.0414158	0.0446794	0.0477263	0.0725526	0.0381529	0.0472117
8	54457682	54457965	SOX17	0	TRUE	SOX17	0	0.13954	0.0549772	0.067192	0.0557336	0.05	0.0656733	0.0582551	0.0528504	0.0562458	0.0488629	0.0495249	0.0664745	0.0578161	0.0640633
8	54457705	54457946	SOX17	0	TRUE	SOX17	0	0.141804	0.0553774	0.0682253	0.056128	0.0496924	0.0638799	0.0601238	0.0527218	0.0552632	0.0503574	0.0508999	0.0668236	0.0585119	0.0629447
8	54457745	54457906	SOX17	28	TRUE	SOX17	0	0.0982311	0.0428307	0.0501222	0.0433406	0.0379404	0.0409186	0.0459532	0.0389895	0.0435212	0.0426749	0.034808	0.0571757	0.0409609	0.0435281
8	54458302	54458543	SOX17	0	FALSE	SOX17	167	0.214353	0.0316352	0.025649	0.0517928	0.0285442	0.0292943	0.0341993	0.0427607	0.0249422	0.0280112	0.0301993	0.0408381	0.0289096	0.0418385
8	54458302	54458543	SOX17	0	FALSE	SOX17	167	0.214353	0.0316352	0.025649	0.0517928	0.0285442	0.0292943	0.0341993	0.0427607	0.0249422	0.0280112	0.0301993	0.0408381	0.0289096	0.0418385
8	54458701	54458942	SOX17	0	FALSE	SOX17	566	0.313004	0.0750635	0.0778032	0.0682208	0.0845214	0.0929339	0.0883219	0.0929561	0.0753001	0.0648464	0.0817936	0.0934081	0.0862069	0.102074
8	54458701	54458942	SOX17	0	FALSE	SOX17	566	0.313004	0.0750635	0.0778032	0.0682208	0.0845214	0.0929339	0.0883219	0.0929561	0.0753001	0.0648464	0.0817936	0.0934081	0.0862069	0.102074
8	54459431	54459672	SOX17	0	FALSE	SOX17	1296	0.272237	0.0597566	0.0649	0.0656314	0.0516496	0.0568005	0.0611098	0.0596583	0.0601011	0.0544185	0.0535697	0.0820158	0.0531649	0.0676441
8	54466356	54466645	ENSG00000274310	562	TRUE	ENSG00000274310	0	0.11189	0.0348218	0.0513407	0.0386105	0.0290489	0.0358616	0.0398437	0.0535694	0.0441523	0.0285398	0.0334347	0.0582841	0.0378734	0.0396851
8	54466568	54466809	ENSG00000274310	398	TRUE	ENSG00000274310	0	0.122157	0.0282927	0.0386902	0.0291167	0.0281478	0.0380244	0.0335384	0.0440629	0.0338727	0.0252989	0.0286186	0.0472878	0.0300696	0.0333732
8	54466588	54466789	ENSG00000274310	418	TRUE	ENSG00000274310	0	0.120293	0.0286045	0.0398406	0.0300836	0.0279627	0.0368835	0.0339208	0.0453386	0.0344998	0.0255985	0.0289695	0.0470852	0.030855	0.0338661
8	54466935	54467176	ENSG00000274310	31	TRUE	ENSG00000274310	0	0.100848	0.0387916	0.05342	0.0448288	0.0370124	0.0434783	0.0432172	0.0499388	0.0447817	0.0264336	0.0400585	0.0568472	0.0429724	0.0524114
8	54467254	54467548	ENSG00000274310	0	TRUE	ENSG00000274310	0	0.0660377	0.040558	0.0532613	0.0493798	0.0380617	0.0403577	0.0444543	0.0475733	0.0497428	0.0395145	0.0403444	0.0554391	0.0478999	0.050757
8	54467505	54467746	ENSG00000274310	0	FALSE	ENSG00000274310	97	0.148443	0.0408632	0.0552454	0.0593348	0.0455044	0.0476758	0.0479299	0.0477666	0.0504124	0.042369	0.0513699	0.0616482	0.0589883	0.0583285
8	55939593	55939834	LYN	0	FALSE	ENSG00000293948	24151	0.486453	0.09361	0.121272	0.0560224	0.0731707	0.0721393	0.0565789	0.0974796	0.060765	0.0582691	0.0565996	0.106419	0.0695854	0.0184205
8	56157281	56157522	PLAG1	3386	FALSE	ENSG00000221093	33928	0.169135	0.0290428	0.0312355	0.0326906	0.0179901	0.0299539	0.0300915	0.0278878	0.026963	0.0265677	0.0261506	0.0455789	0.027616	0.0294848
8	56446058	56446369	PENK-AS1	0	FALSE	PENK-AS1	51	0.129119	0.0615814	0.0699248	0.0853128	0.0561829	0.0614241	0.0616751	0.061214	0.0622858	0.0590676	0.051318	0.0728928	0.0573321	0.053265
8	56446073	56446354	PENK-AS1	0	FALSE	PENK-AS1	66	0.130834	0.062398	0.0676802	0.0875119	0.0574713	0.0597837	0.0619337	0.0614439	0.0629834	0.0608749	0.0513825	0.0742127	0.0582878	0.0540273
8	56446093	56446334	PENK-AS1	0	FALSE	PENK-AS1	86	0.131239	0.0625596	0.0681683	0.087813	0.0574746	0.0597569	0.0621961	0.0615361	0.0631624	0.0610212	0.0513062	0.0744662	0.0582788	0.0537527
8	56446249	56446490	PENK-AS1	0	FALSE	PENK-AS1	242	0.0786951	0.0560057	0.0787367	0.0955079	0.06294	0.066335	0.059986	0.0654628	0.0663168	0.0502994	0.0476103	0.0705606	0.0528736	0.0511418
8	58145585	58145826	FAM110B	0	FALSE	RPL26P26	29962	0.0393889	0.0339803	0.0815329	0.0139696	0.0169492	0.0190149	0.0198608	0.031906	0.0179489	0.0219007	0.0133059	0.0373167	0.027007	0.0163366
8	60909749	60909990	ENSG00000254777	0	TRUE	ENSG00000254777	0	0.444882	0.0147384	0.0159089	0.0182927	0.0120394	0.0108195	0.0138773	0.0117737	0.0102917	0.0129789	0.0121515	0.0161681	0.0140644	0.0122044
8	62247948	62248139	ENSG00000285971	0	TRUE	NKAIN3	0	0.0164343	0.0164093	0.0297372	0.0234223	0.00988701	0.0332481	0.0160395	0.0163934	0.0166667	0.0140581	0.0172786	0.0349248	0.0282828	0.0224033
8	62701873	62702114	NKAIN3	0	FALSE	ENSG00000287105	9739	0.614427	0.246972	0.282154	0.354645	0.312387	0.316068	0.350756	0.37893	0.32451	0.223577	0.243627	0.343935	0.269958	0.332624
8	64370317	64370558	MIR124-2HG	0	TRUE	LINC01414	0	0.124699	0.0282448	0.0402405	0.039064	0.0424275	0.0315657	0.0402235	0.0311472	0.0347555	0.0226786	0.028621	0.034375	0.0371474	0.0368069
8	64370337	64370538	MIR124-2HG	0	TRUE	LINC01414	0	0.136671	0.0293277	0.0416778	0.0402162	0.0394575	0.0336585	0.0428277	0.0324452	0.0357287	0.024878	0.0291294	0.0359566	0.0380974	0.0361635
8	64377807	64378048	MIR124-2HG	0	TRUE	MIR124-2	0	0.067454	0.0338409	0.0448742	0.0427234	0.0384061	0.0420354	0.0412663	0.0406237	0.0376007	0.0401216	0.0404586	0.0375863	0.0371848	0.0467398
8	64377807	64378048	MIR124-2HG	0	TRUE	MIR124-2	0	0.067454	0.0338409	0.0448742	0.0427234	0.0384061	0.0420354	0.0412663	0.0406237	0.0376007	0.0401216	0.0404586	0.0375863	0.0371848	0.0467398
8	64377827	64378028	MIR124-2HG	0	TRUE	MIR124-2	0	0.0557769	0.0336618	0.0438897	0.0434011	0.030491	0.0392223	0.0398851	0.0412071	0.0369227	0.0412606	0.0388246	0.0351942	0.0367899	0.0466625
8	64379165	64379506	MIR124-2	0	TRUE	MIR124-2	0	0.283336	0.133454	0.107553	0.120778	0.115774	0.105335	0.0947068	0.108219	0.113861	0.102502	0.15399	0.121324	0.108807	0.12851
8	64379215	64379456	MIR124-2	0	TRUE	MIR124-2	0	0.266409	0.142043	0.11523	0.12211	0.12437	0.101034	0.0992088	0.114063	0.11491	0.104286	0.154839	0.123724	0.11475	0.136174
8	64379215	64379456	MIR124-2	0	TRUE	MIR124-2	0	0.266409	0.142043	0.11523	0.12211	0.12437	0.101034	0.0992088	0.114063	0.11491	0.104286	0.154839	0.123724	0.11475	0.136174
8	64577759	64578000	BHLHE22-AS1	0	TRUE	ENSG00000306925	0	0.522596	0.028281	0.0380645	0.0347734	0.0175781	0.0348485	0.031661	0.0425281	0.0336894	0.0223152	0.0248127	0.0425831	0.0288763	0.036321
8	64579917	64580414	BHLHE22	0	TRUE	BHLHE22	0	0.0198813	0.0290175	0.0230857	0.0311993	0.0260452	0.0157267	0.0239741	0.0282738	0.0302079	0.0221893	0.0266062	0.0303724	0.0267468	0.0332013
8	64587207	64587448	ENSG00000310361	0	FALSE	ENSG00000310361	563	0.428137	0.0542544	0.0675766	0.063718	0.0537701	0.0798319	0.0604003	0.0593132	0.0622975	0.0616476	0.0571265	0.0914238	0.0600462	0.0538063
8	64798653	64798940	ENSG00000287998	0	TRUE	ENSG00000287998	0	0.0135884	0.0130726	0.0160785	0.0149617	0.00769231	0.0107973	0.0113212	0.0128205	0.0149773	0.0123922	0.0137964	0.0217721	0.01327	0.0193638
8	66961112	66961400	TCF24	0	TRUE	ENSG00000300722	0	0.473302	0.0729616	0.0791146	0.0775333	0.0554922	0.0652784	0.0699513	0.0684494	0.0703209	0.0707283	0.0607689	0.105795	0.0600119	0.0680723
8	66961474	66961655	TCF24	0	TRUE	ENSG00000300722	0	0.0502199	0.0240633	0.027756	0.031634	0.0201778	0.0302794	0.0233463	0.0285432	0.0302532	0.024612	0.0228369	0.0353885	0.0223946	0.0268445
8	66962041	66962222	TCF24	0	TRUE	ENSG00000300722	0	0.0426336	0.0223141	0.0260154	0.0213387	0.0151625	0.0156613	0.0201681	0.021099	0.0210338	0.0180995	0.019496	0.0322163	0.0237665	0.0171756
8	67028610	67028791	PPP1R42	0	FALSE	PPP1R42	27613	0.01313	0.0152239	0.0155251	0.0115053	0.0091623	0.0173031	0.0147861	0.013082	0.00994608	0.0139356	0.00863422	0.0425128	0.011553	0.0115105
8	67952008	67952407	PREX2	0	TRUE	PREX2	0	0.0144877	0.0138335	0.0132329	0.0116049	0.0148458	0.0118989	0.0125886	0.011486	0.0130934	0.0118589	0.0138153	0.0201961	0.0125128	0.0172033
8	68331053	68331358	C8orf34	0	FALSE	C8orf34-AS1	131	0.0561446	0.0142847	0.0167188	0.0131431	0.0150857	0.011236	0.0144395	0.0153785	0.015949	0.0138621	0.0135336	0.0210651	0.0138513	0.0129157
8	68332151	68332447	C8orf34	0	TRUE	C8orf34-AS1	0	0.0735241	0.0142234	0.0182446	0.016527	0.0136017	0.0111752	0.0180451	0.0124697	0.0158592	0.0134653	0.0141393	0.0217368	0.0161851	0.0217548
8	70034863	70035104	PRDM14	13958	FALSE	PRDM14	37478	0.0327908	0.0468175	0.0474219	0.044898	0.0361111	0.0453421	0.0487336	0.0491525	0.0434783	0.0262206	0.0304243	0.0680456	0.0364662	0.0397836
8	70069684	70069925	PRDM14	0	FALSE	PRDM14	2657	0.490133	0.0307538	0.0459287	0.0400481	0.0231959	0.0238383	0.0214213	0.0335106	0.0301832	0.0156047	0.0210287	0.0578713	0.0275412	0.0187612
8	70069704	70069905	PRDM14	0	FALSE	PRDM14	2677	0.498498	0.0311373	0.0485714	0.0422001	0.0238337	0.0264475	0.0223154	0.0362239	0.0309142	0.0160735	0.0212585	0.058747	0.0294951	0.0171687
8	70070516	70070814	PRDM14	0	FALSE	PRDM14	1768	0.15185	0.0635313	0.0641742	0.0745182	0.0477983	0.0799075	0.0634347	0.0717504	0.0577649	0.066387	0.059915	0.0740345	0.0597092	0.0543284
8	70071203	70071504	PRDM14	0	FALSE	PRDM14	1078	0.165899	0.0535205	0.0586675	0.0662219	0.0350392	0.0436635	0.0688686	0.0651752	0.052805	0.06	0.044878	0.0586455	0.0537413	0.0555863
8	70071852	70072149	PRDM14	0	FALSE	PRDM14	433	0.248832	0.032324	0.0445723	0.0406742	0.0199852	0.0257393	0.0297051	0.0278884	0.038334	0.0267782	0.0254225	0.0692497	0.0312317	0.0246943
8	70071880	70072121	PRDM14	0	FALSE	PRDM14	461	0.247814	0.0347072	0.0432965	0.0439982	0.0202952	0.0266758	0.0313913	0.0305283	0.042979	0.0281042	0.0270174	0.0726631	0.033697	0.0266858
8	70071880	70072121	PRDM14	0	FALSE	PRDM14	461	0.247814	0.0347072	0.0432965	0.0439982	0.0202952	0.0266758	0.0313913	0.0305283	0.042979	0.0281042	0.0270174	0.0726631	0.033697	0.0266858
8	70072143	70072384	PRDM14	0	FALSE	PRDM14	198	0.32693	0.0335274	0.0433835	0.0297075	0.0198655	0.0172048	0.030115	0.036025	0.0291257	0.0276342	0.0275203	0.0700588	0.0329214	0.0314621
8	71556485	71556686	ENSG00000303523	0	FALSE	ENSG00000303523	4514	0.463703	0.0443099	0.0397196	0.04314	0.0311702	0.0270841	0.0320238	0.0389271	0.0411543	0.0363837	0.0299291	0.0478475	0.0326126	0.0316309
8	71556549	71556790	ENSG00000303523	0	FALSE	ENSG00000303523	4578	0.444719	0.0382186	0.0403551	0.0471158	0.034398	0.0279398	0.031245	0.0346944	0.0384578	0.0312406	0.0312359	0.045614	0.0348198	0.0304908
8	71557091	71557385	ENSG00000303523	0	FALSE	ENSG00000303523	5120	0.452151	0.0332808	0.0331315	0.0345321	0.0192097	0.0307594	0.0334575	0.0387116	0.0352	0.0217471	0.0278226	0.038948	0.0335165	0.0345851
8	71557114	71557355	ENSG00000303523	0	FALSE	ENSG00000303523	5143	0.450182	0.0326791	0.0324799	0.0344853	0.0183704	0.0295939	0.0320775	0.0376639	0.0340116	0.0212091	0.0280283	0.0386298	0.0329304	0.0337683
8	71557202	71557443	ENSG00000303523	0	FALSE	ENSG00000303523	5231	0.41511	0.0324436	0.0349304	0.0313616	0.0186335	0.0307263	0.0305519	0.0375626	0.0328543	0.0194615	0.0276824	0.032532	0.0311415	0.0310653
8	71558029	71558270	ENSG00000303523	0	FALSE	ENSG00000303523	6058	0.492393	0.0285225	0.0252777	0.0445736	0.0200913	0.0146492	0.0298747	0.0274262	0.0263935	0.0239091	0.022123	0.0412749	0.0243711	0.0319195
8	71558713	71558954	ENSG00000303523	0	FALSE	ENSG00000303523	6742	0.504852	0.0871308	0.0690796	0.09722	0.0570825	0.0658654	0.0847591	0.0694335	0.062286	0.0717762	0.0736411	0.0749443	0.0580528	0.0994357
8	71843646	71844138	MSC	0	FALSE	MSC	158	0.0142572	0.0168918	0.0226129	0.0144204	0.0135295	0.0138906	0.0157705	0.0176942	0.014422	0.0160441	0.0140851	0.0184573	0.0160284	0.0149937
8	71843733	71844013	MSC	0	FALSE	MSC	283	0.0138742	0.015236	0.021255	0.0125337	0.0138143	0.0131646	0.0137499	0.0159509	0.0131428	0.0141039	0.0111748	0.0164336	0.0126538	0.0128323
8	71843751	71843992	MSC	0	FALSE	MSC	304	0.0140459	0.0149995	0.0207418	0.0122881	0.0135862	0.0129491	0.0136022	0.0166799	0.013133	0.013608	0.0110301	0.016912	0.0118592	0.0123093
8	72075499	72075810	TRPA1	0	FALSE	TRPA1	13988	0.0175243	0.0192226	0.022916	0.0180202	0.0178637	0.0153322	0.0204433	0.0141722	0.0203434	0.0160673	0.0183474	0.0361078	0.0178916	0.0195675
8	74984435	74984723	CRISPLD1	0	TRUE	CRISPLD1	0	0.0134373	0.0147682	0.0148781	0.0153628	0.00934579	0.0096831	0.0131617	0.0142637	0.0157467	0.013167	0.0143659	0.0171103	0.017116	0.0148322
8	76682252	76682548	ZFHX4	0	FALSE	ZFHX4	813	0.184376	0.0189966	0.0159949	0.0158653	0.0201991	0.0201707	0.0181089	0.0213167	0.0216357	0.0114918	0.0162549	0.0277565	0.0167878	0.0183816
8	78515638	78515879	ENSG00000286675	0	TRUE	PKIA	0	0.241602	0.0279334	0.0581049	0.0141924	0.0110263	0.0214047	0.0223234	0.0315418	0.02565	0.00962199	0.0196119	0.0475901	0.0226876	0.0196721
8	78515846	78516375	PKIA	0	TRUE	PKIA	0	0.0283444	0.0132101	0.0234928	0.0106525	0.0107431	0.00802676	0.0138097	0.0131409	0.0122656	0.00858124	0.0113719	0.0178068	0.0137858	0.0118893
8	78516044	78516205	ENSG00000286675	0	TRUE	PKIA	0	0.0189466	0.0135864	0.0234706	0.0109723	0.0122399	0.00590717	0.0165573	0.0134298	0.010284	0.00902379	0.01082	0.0176734	0.0165086	0.0119091
8	84183671	84183912	RALYL	0	TRUE	ENSG00000302764	0	0.391996	0.100657	0.132255	0.130364	0.0889474	0.123343	0.103457	0.120836	0.118599	0.103979	0.124771	0.144941	0.0888115	0.14604
8	84184464	84184763	RALYL	0	TRUE	ENSG00000302764	0	0.428279	0.081655	0.0741203	0.11497	0.063907	0.0787721	0.0639053	0.0807192	0.0788745	0.0664482	0.0606869	0.0922676	0.0675743	0.088738
8	84184656	84184951	RALYL	0	FALSE	ENSG00000302764	29	0.429234	0.0625471	0.0535671	0.090297	0.0449358	0.0517124	0.0505767	0.0550526	0.0566501	0.0442448	0.0424599	0.0638627	0.0483611	0.0729916
8	84184802	84184993	RALYL	0	FALSE	ENSG00000302764	175	0.447534	0.0603521	0.048401	0.0802987	0.04468	0.0465705	0.0524839	0.0529787	0.0522816	0.0464323	0.0422437	0.0627439	0.0433973	0.0743857
8	85438387	85438628	CA3	0	FALSE	CA2	23339	0.0626834	0.0242251	0.0273189	0.0286687	0.0224813	0.0145879	0.0178784	0.0191066	0.0180587	0.0190409	0.0247319	0.0235268	0.0166801	0.0342334
8	90985550	90985791	ENSG00000299018	0	TRUE	ENSG00000299018	0	0.0364905	0.0241745	0.0388899	0.0231118	0.0221649	0.0206097	0.0190793	0.0252264	0.0409374	0.0176406	0.022063	0.0685811	0.0261014	0.030408
8	92101925	92102215	RUNX1T1	0	FALSE	RUNX1T1	970	0.0530773	0.0209566	0.0191355	0.0244278	0.0167904	0.0156658	0.0257848	0.0207704	0.0236206	0.0198828	0.0165842	0.0266126	0.0222502	0.0202289
8	92101952	92102193	RUNX1T1	0	FALSE	RUNX1T1	992	0.0549467	0.0208761	0.0188582	0.0248871	0.0165685	0.0163399	0.0259264	0.0207747	0.0241831	0.0174683	0.016924	0.0262628	0.0229682	0.0194896
8	96145494	96145779	GDF6	0	FALSE	ENSG00000270131	2549	0.103626	0.0182175	0.0223586	0.0281961	0.0111191	0.0102765	0.0111605	0.0147569	0.0142551	0.0103019	0.0133448	0.0231409	0.0147773	0.0156775
8	96160628	96160920	GDF6	0	TRUE	GDF6	0	0.0143209	0.0172006	0.021821	0.0154743	0.0126193	0.00987144	0.0175342	0.0171086	0.0179439	0.0145349	0.0164947	0.0240062	0.0190761	0.0136949
8	96161127	96161413	GDF6	320	TRUE	GDF6	0	0.0272982	0.0209118	0.0255409	0.0208424	0.0180437	0.0206334	0.0238881	0.021855	0.0197799	0.0203173	0.0178903	0.0331176	0.0193697	0.0170648
8	96493422	96493728	SDC2	0	TRUE	SDC2	0	0.013465	0.0128553	0.015142	0.008916	0.00320513	0.0172626	0.0161443	0.00767965	0.0126628	0.0113101	0.016791	0.025641	0.0202664	0.00906096
8	96493850	96494320	SDC2	0	FALSE	SDC2	240	0.0101868	0.0122973	0.0118121	0.0128138	0.00955857	0.0114525	0.0129144	0.00991746	0.0118093	0.0118311	0.0119473	0.0131488	0.0110991	0.0107663
8	96495202	96495491	SDC2	0	FALSE	SDC2	1592	0.0105079	0.0151462	0.0133663	0.010615	0.011976	0.00971223	0.010923	0.0103947	0.0123457	0.0149254	0.0125204	0.0476811	0.0126681	0.0134498
8	98426306	98426487	STK3	0	TRUE	KCNS2	0	0.16269	0.222898	0.190131	0.291213	0.199105	0.173507	0.320442	0.207959	0.199746	0.209677	0.141053	0.327367	0.25113	0.329453
8	98427957	98428198	KCNS2	0	FALSE	KCNS2	799	0.507619	0.235973	0.242222	0.222175	0.226288	0.21	0.292232	0.196321	0.243632	0.201887	0.167202	0.262303	0.203402	0.21663
8	98427987	98428168	KCNS2	0	FALSE	KCNS2	829	0.519618	0.229259	0.234683	0.209371	0.218967	0.199309	0.293419	0.181636	0.239371	0.175667	0.153302	0.258445	0.196203	0.209316
8	98939102	98939283	STK3	0	TRUE	OSR2	0	0.603803	0.109812	0.124314	0.127604	0.0961263	0.12065	0.103478	0.118682	0.106521	0.103183	0.103915	0.174423	0.104177	0.125611
8	98948191	98948432	OSR2	0	FALSE	STK3	3363	0.269813	0.0177044	0.0245342	0.0283525	0.0118566	0.0138462	0.0194831	0.0170518	0.016477	0.0143885	0.0168867	0.0454926	0.0220423	0.0148324
8	98949074	98949315	OSR2	0	FALSE	STK3	4246	0.506777	0.0686533	0.0800705	0.0891015	0.0534077	0.0954828	0.0681904	0.0953083	0.0848927	0.055636	0.0711856	0.117943	0.0721097	0.078773
8	98949104	98949285	OSR2	0	FALSE	STK3	4276	0.529559	0.0807205	0.0943723	0.102689	0.0603494	0.111227	0.0788355	0.107112	0.0955303	0.0583888	0.0804228	0.133599	0.0808276	0.0943721
8	98972374	98972615	VPS13B-DT	0	FALSE	ENSG00000229625	10746	0.646937	0.141818	0.224409	0.179808	0.131395	0.13274	0.23698	0.287461	0.18237	0.112774	0.14547	0.22534	0.235973	0.236224
8	98973857	98974038	VPS13B-DT	0	FALSE	ENSG00000229625	12229	0.338347	0.0293059	0.0395886	0.0444444	0.0191364	0.0277874	0.0270159	0.0274515	0.0263023	0.0200407	0.0246403	0.05458	0.0326114	0.0169998
8	98974616	98974857	VPS13B-DT	0	FALSE	ENSG00000229625	12988	0.391179	0.0282543	0.0283401	0.0370981	0.0179153	0.026393	0.0204263	0.0337423	0.0357143	0.0201465	0.0177122	0.0718816	0.0281407	0.047619
8	100106059	100106240	RGS22	0	FALSE	RGS22	24828	0.149172	0.0345723	0.049081	0.0598191	0.0286515	0.0460417	0.0307676	0.0497756	0.0531826	0.0306748	0.0282166	0.097474	0.043487	0.0654701
8	100106182	100106423	RGS22	0	FALSE	RGS22	24645	0.20505	0.0467369	0.0617896	0.0651554	0.0415978	0.0634405	0.0412928	0.0630011	0.0670063	0.0414145	0.0378549	0.109346	0.0626826	0.0834771
8	100649447	100649628	SNX31	0	FALSE	SNX31	13587	0.263161	0.0244637	0.035793	0.040664	0.0190955	0.0247743	0.0255163	0.0250618	0.0246577	0.0236609	0.0252594	0.0665343	0.0262191	0.0259285
8	100809650	100809891	ENSG00000306968	0	FALSE	ENSG00000306981	17063	0.517405	0.0492754	0.0716659	0.0269574	0.02477	0.0325098	0.0341636	0.0266796	0.0301934	0.0220632	0.0276709	0.0830314	0.0256296	0.0158143
8	101492335	101492516	GRHL2	0	TRUE	GRHL2	0	0.488358	0.0683657	0.0731192	0.0927602	0.0513834	0.0479148	0.0567273	0.0584085	0.0707341	0.0649351	0.0440568	0.10008	0.0697853	0.0660573
8	101493217	101493398	GRHL2	0	TRUE	GRHL2-DT	0	0.426981	0.0883051	0.109138	0.0928394	0.068253	0.0767745	0.0957069	0.106201	0.0847413	0.0722714	0.0771331	0.126431	0.0832101	0.10535
8	103140368	103140664	BAALC	0	TRUE	BAALC	0	0.164493	0.0284396	0.0481541	0.0421766	0.0137125	0.024055	0.0275249	0.0280632	0.0742134	0.0677686	0.0477927	0.0643831	0.0318702	0.0336788
8	103141372	103141593	BAALC	0	TRUE	BAALC-AS2	0	0.536585	0.028559	0.0471059	0.0361283	0.0183318	0.0244428	0.0260316	0.0278822	0.0484467	0.0302267	0.0333556	0.0628479	0.0336763	0.023175
8	103371384	103371565	CTHRC1	0	TRUE	CTHRC1	0	0.0261049	0.0189956	0.020249	0.0158463	0.0112302	0.0152439	0.0153142	0.0143567	0.0156491	0.0184552	0.0141366	0.0183681	0.0157276	0.0152905
8	103499999	103500180	ENSG00000253477	0	TRUE	RIMS2	0	0.0142128	0.0141202	0.0158451	0.017638	0.0178902	0.0125487	0.0134095	0.0112657	0.0137262	0.013299	0.0127517	0.0184874	0.0111933	0.0137931
8	103500540	103500721	RIMS2	0	TRUE	RIMS2	0	0.0174174	0.0181172	0.020315	0.0150883	0.0158201	0.0141535	0.0145517	0.0171797	0.0151141	0.0156403	0.014885	0.0242202	0.0143485	0.0117159
8	104466781	104467152	DPYS	0	TRUE	DPYS	0	0.233041	0.043609	0.0464538	0.0441959	0.0328287	0.0524539	0.0448235	0.0460369	0.0484047	0.0442383	0.0409574	0.056242	0.0414918	0.0517686
8	108083283	108083664	ENSG00000304773	0	TRUE	RSPO2	0	0.0306464	0.0176113	0.0181284	0.0148238	0.0114449	0.0228499	0.0187126	0.0189123	0.0213028	0.0170984	0.0196745	0.0245666	0.0217108	0.0167562
8	108083359	108083600	ENSG00000304773	0	TRUE	RSPO2	0	0.0287971	0.0179255	0.0183139	0.0151263	0.0121951	0.0229446	0.0181676	0.0194656	0.022023	0.0186773	0.0220524	0.0252847	0.022413	0.0173844
8	108083369	108083590	ENSG00000304773	0	FALSE	RSPO2	0	0.0250308	0.0172457	0.0177092	0.014704	0.0127326	0.0226151	0.0179201	0.0185089	0.0215488	0.0194238	0.0216606	0.0241591	0.0213762	0.017304
8	108083451	108083632	ENSG00000304773	0	TRUE	RSPO2	0	0.0505509	0.0190989	0.0172675	0.0200264	0.00831793	0.0271084	0.0191049	0.0192864	0.0207828	0.0181696	0.0245885	0.0279013	0.0226924	0.0187947
8	115648176	115648460	TRPS1	0	FALSE	TRPS1-AS1	138374	0.0397543	0.0138052	0.0185774	0.0126501	0.0116874	0.0111049	0.0114814	0.0139816	0.0139913	0.00521135	0.0118622	0.0424815	0.0150582	0.0139513
8	120125608	120125769	COL14A1	0	FALSE	ENSG00000305179	42957	0.607132	0.038324	0.0538327	0.0798046	0.0669975	0.0429936	0.0612121	0.0566335	0.0496713	0.0458716	0.0356981	0.115467	0.0290733	0.0504
8	130442897	130443138	ENSG00000305499	0	FALSE	ENSG00000305499	123	0.015873	0.0267034	0.0381984	0.0354418	0.0189573	0.0203067	0.0246611	0.0309051	0.032097	0.0281385	0.0206718	0.0273443	0.0326557	0.0252651
8	138496709	138496998	FAM135B	0	FALSE	FAM135B	63	0.0400546	0.0276803	0.0355413	0.0307861	0.0284773	0.0471132	0.0370429	0.0330251	0.0331003	0.0221528	0.0246407	0.0362971	0.0327054	0.0281215
8	138496738	138496979	FAM135B	0	FALSE	FAM135B	82	0.0411235	0.0286027	0.035493	0.0315431	0.0292876	0.0502417	0.0383235	0.0342987	0.0333638	0.0224385	0.0250608	0.0370638	0.0338824	0.0281792
8	139702247	139702488	KCNK9	0	TRUE	ENSG00000296434	0	0.222328	0.0668494	0.0762301	0.0542074	0.0569514	0.0764415	0.0582746	0.0569782	0.0736057	0.0518797	0.0516204	0.0867228	0.0515311	0.0563945
8	141518195	141518436	C8orf90	0	FALSE	C8orf90	3357	0.0296801	0.0316672	0.0318182	0.032836	0.0299031	0.0276412	0.0333928	0.0297538	0.0330148	0.0298121	0.0270548	0.0348842	0.0311307	0.0338507
8	142452015	142452306	ADGRB1	0	FALSE	ADGRB1	2385	0.014855	0.0168107	0.0181431	0.0157037	0.0149546	0.0211858	0.0170185	0.016474	0.0159116	0.0128221	0.0154372	0.0203815	0.0162373	0.016311
8	142510914	142511115	ADGRB1	0	FALSE	ENSG00000306491	38755	0.0219642	0.0207476	0.0206174	0.0174055	0.0220322	0.0190896	0.0233028	0.0180264	0.0236145	0.0175234	0.0188037	0.0243794	0.0178787	0.0224228
8	143159863	143160148	LY6H	0	FALSE	LY6H	363	0.0587507	0.0158637	0.0166991	0.0168802	0.0192308	0.0146954	0.0155259	0.0167045	0.0169693	0.0157443	0.0179115	0.0303184	0.016186	0.0158371
8	143716398	143716639	MAPK15	0	TRUE	MAPK15	0	0.245018	0.12316	0.0946783	0.0982143	0.0738213	0.119181	0.0828947	0.118167	0.130633	0.0858437	0.0855941	0.132752	0.109586	0.121577
8	143950890	143951131	PLEC	0	FALSE	MIR661	3610	0.526932	0.0455929	0.106504	0.0452639	0.0375447	0.0398305	0.0618613	0.0483239	0.0451888	0.034797	0.0319135	0.075859	0.0538606	0.0382514
8	143953815	143954096	PLEC	0	FALSE	MIR661	6535	0.0903772	0.132239	0.10893	0.112582	0.134937	0.0912339	0.143131	0.125241	0.124289	0.0800644	0.0948035	0.12761	0.12976	0.147674
8	144050390	144050631	ENSG00000293498	0	FALSE	ENSG00000293498	756	0.0443418	0.0374464	0.0506586	0.0200487	0.0181551	0.0167634	0.0303661	0.0302147	0.0200477	0.0207442	0.0196446	0.039161	0.0410403	0.0218905
8	144051233	144051514	OPLAH	0	FALSE	ENSG00000293498	1599	0.0588066	0.0352853	0.0836618	0.0255682	0.0112511	0.0234114	0.0242749	0.0327908	0.0247177	0.0260842	0.0187195	0.0558982	0.0366142	0.0331145
8	144580799	144580980	ARHGAP39	0	FALSE	ENSG00000255456	1059	0.495768	0.0767229	0.0805514	0.0903704	0.0909091	0.0929615	0.0875776	0.0703812	0.068972	0.08664	0.0650241	0.125769	0.0741643	0.0761948
8	144700163	144700414	ENSG00000290885	0	TRUE	ENSG00000254533	0	0.0853407	0.091664	0.103433	0.101756	0.0719394	0.0997451	0.0969981	0.0984819	0.0932458	0.0970224	0.0804494	0.0915198	0.0921903	0.111948
8	144700198	144700379	ENSG00000290885	0	TRUE	ENSG00000254533	0	0.0863519	0.0927052	0.104494	0.101651	0.0724062	0.101367	0.0993377	0.0989775	0.0953928	0.0984183	0.0822152	0.0930233	0.0941794	0.113669
9	971360	971601	ENSG00000309504	0	TRUE	ENSG00000309491	0	0.482534	0.134661	0.104421	0.119954	0.0804688	0.133476	0.114818	0.116301	0.10153	0.111218	0.0946842	0.13213	0.109426	0.146316
9	973071	973312	ENSG00000309491	1378	TRUE	ENSG00000309491	0	0.403952	0.108001	0.0800679	0.0777656	0.054417	0.0956225	0.0796504	0.0688043	0.0749161	0.0877292	0.0601008	0.0951438	0.070529	0.0647191
9	1042505	1042706	ENSG00000286684	0	TRUE	ENSG00000286684	0	0.0284402	0.0328103	0.0357753	0.0357895	0.0278225	0.0294959	0.0286585	0.0351816	0.0295728	0.0233156	0.0250744	0.0470195	0.0327536	0.0332221
9	1042568	1042809	ENSG00000286684	0	TRUE	ENSG00000286684	0	0.0250104	0.0277765	0.0309473	0.0363349	0.0180114	0.0241924	0.0244029	0.0315776	0.0269094	0.0194201	0.022915	0.0414914	0.0272556	0.0271865
9	1045543	1045784	LINC-ADAIN	0	FALSE	LINC-ADAIN	72	0.341284	0.0332727	0.0530874	0.0361459	0.0308761	0.0403841	0.0355353	0.0337066	0.043514	0.0386628	0.036339	0.0975891	0.0867312	0.0360375
9	27528182	27528423	MOB3B	0	TRUE	EMICERI	0	0.145666	0.0295364	0.0671109	0.0290923	0.0255682	0.0294811	0.0309572	0.0313209	0.0220379	0.0226087	0.0287805	0.0429487	0.0428047	0.0313555
[truncated: 1,483 more rows]

## Sheet: 1
Chromosome	Start position	End position	Avida key	Count methylated	Count unmethylated	Methylation level
1	1033756	1033997	omni1m2878	4409	5896	0.427851
1	1540183	1540469	omni1m0206	230	10849	0.02076
1	1540236	1540417	omni1m3284	169	8660	0.0191415
1	1630371	1630664	omni1m0430	3358	4205	0.444004
1	1630842	1631124	omni1m0436	5035	4911	0.506234
1	1631194	1631435	omni1m1659	5313	4515	0.540598
1	2530301	2530542	omni1m3009	3752	5660	0.39864
1	3247702	3247995	omni1m0540	839	8488	0.0899539
1	3598272	3598513	omni1m3063	259	3654	0.0661896
1	3650787	3651128	omni1m1795	3821	14298	0.210884
1	3650993	3651234	omni1m0680	2190	6731	0.245488
1	3651006	3651222	omni1m0170	2190	6731	0.245488
1	3651023	3651204	omni1m3111	1863	5699	0.246363
1	4653841	4654082	omni1m0798	6570	7111	0.480228
1	4653861	4654062	omni1m1390	6035	6343	0.487559
1	12063536	12063727	omni1m2654	780	18058	0.0414057
1	13513190	13513391	omni1m1373	205	6316	0.0314369
1	14598867	14599169	omni1m0225	267	15984	0.0164298
1	15758978	15759266	omni1m0201	310	15733	0.0193231
1	16162467	16162708	omni1m2970	1023	8280	0.109965
1	16226888	16227129	omni1m1019	5766	6150	0.483887
1	16226934	16227175	omni1m2369	6049	7325	0.452295
1	18630550	18630858	omni1m0136	141	1179	0.106818
1	18630583	18630824	omni1m0701	137	1134	0.107789
1	18630593	18630814	omni1m1900	137	1134	0.107789
1	20343327	20343568	omni1m2696	1744	9897	0.149815
1	20343362	20343603	omni1m2378	1089	8319	0.115753
1	20552464	20552888	omni1m0040	1719	32689	0.0499593
1	20553750	20554069	omni1m0368	2171	18904	0.103013
1	21814431	21814612	omni1m3388	5042	6785	0.426313
1	24322086	24322327	omni1m2968	125	11410	0.0108366
1	24929609	24929850	omni1m0566	292	14068	0.0203343
1	26225135	26225376	omni1m1079	1974	9032	0.179357
1	26360122	26360303	omni1m3376	159	6893	0.0225468
1	26409249	26409530	omni1m1856	121	2902	0.0400265
1	27360493	27360674	omni1m3385	3036	2931	0.508798
1	31703983	31704224	omni1m3058	2913	4206	0.409187
1	33472441	33472632	omni1m2643	9	942	0.00946372
1	34165027	34165509	omni1m0030	1117	21098	0.0502813
1	34176843	34177084	omni1m1070	4727	11421	0.29273
1	34176999	34177250	omni1m2600	4206	8930	0.320189
1	35577286	35577578	omni1m0501	5448	6002	0.475808
1	37033768	37034050	omni1m0347	726	18138	0.038486
1	37034641	37034943	omni1m0319	424	12913	0.0317913
1	37735169	37735410	omni1m1054	1802	8843	0.169281
1	37735169	37735410	omni1m2902	1802	8843	0.169281
1	38559457	38559698	omni1m3011	2529	3107	0.448722
1	39080880	39081121	omni1m2936	2176	6776	0.243074
1	39672217	39672458	omni1m3001	1158	2912	0.284521
1	39683952	39684193	omni1m2386	3520	3475	0.503217
1	40884252	40884433	omni1m3343	5624	6616	0.459477
1	42785312	42785493	omni1m3397	286	4028	0.0662958
1	42785462	42785703	omni1m2790	252	2717	0.0848771
1	44407457	44407658	omni1m1336	3274	9842	0.249619
1	45327153	45327344	omni1m2633	2630	6198	0.297916
1	45327158	45327339	omni1m3092	2413	5363	0.310314
1	46448236	46448477	omni1m2808	3435	6985	0.329655
1	46485509	46485839	omni1m0491	2299	3654	0.386192
1	46493037	46493278	omni1m0847	1496	1381	0.519986
1	47229127	47229368	omni1m1685	3848	4085	0.485062
1	47231980	47232231	omni1m2597	1629	3767	0.30189
1	47232015	47232196	omni1m3263	1093	2211	0.330811
1	47232165	47232406	omni1m1075	4773	7115	0.401497
1	47434439	47434680	omni1m1119	2548	2122	0.54561
1	47445069	47445350	omni1m0284	1800	2468	0.421743
1	47533233	47533474	omni1m2908	1971	4688	0.29599
1	47533371	47533612	omni1m2948	1543	4035	0.276622
1	47533401	47533582	omni1m3457	1296	3189	0.288963
1	48471633	48471874	omni1m2699	81	3688	0.0214911
1	48776794	48777121	omni1m0114	30	3707	0.00802783
1	50047922	50048113	omni1m1278	3162	12295	0.204568
1	50047966	50048207	omni1m1091	3910	19734	0.16537
1	50047994	50048235	omni1m1613	3656	19490	0.157954
1	50415410	50415651	omni1m0979	5921	5593	0.514244
1	50415710	50415951	omni1m1995	6055	8135	0.426709
1	50416192	50416433	omni1m2202	6658	7461	0.471563
1	50417537	50417831	omni1m0242	2401	2430	0.496999
1	50417570	50417811	omni1m0921	2379	2381	0.49979
1	50418720	50418961	omni1m0884	1799	16861	0.0964094
1	50419569	50419810	omni1m0974	6886	8208	0.456208
1	50420610	50420851	omni1m0778	2069	2202	0.48443
1	50421010	50421211	omni1m1348	6228	9879	0.386664
1	50421130	50421421	omni1m0294	5559	8892	0.384679
1	50421153	50421394	omni1m0770	5130	8192	0.385077
1	50422818	50423019	omni1m1393	6002	5931	0.502975
1	50423064	50423245	omni1m3407	3533	5922	0.373665
1	50427329	50427610	omni1m1828	1494	2041	0.422631
1	50427344	50427595	omni1m2584	1375	1814	0.43117
1	50427349	50427590	omni1m0623	1358	1773	0.433727
1	50427374	50427565	omni1m1297	1270	1671	0.431826
1	50427902	50428143	omni1m0788	1728	3175	0.352437
1	52602397	52602638	omni1m3022	587	13255	0.0424072
1	52602791	52603032	omni1m2756	1245	2236	0.357656
1	54542526	54542767	omni1m2986	1601	6836	0.189759
1	58249699	58249995	omni1m0266	1797	23218	0.0718369
1	58250081	58250452	omni1m2495	8280	15452	0.348896
1	58250111	58250422	omni1m1206	7777	14741	0.345368
1	58250328	58250489	omni1m1936	2939	4753	0.382085
1	58576327	58576508	omni1m3361	2399	4741	0.335994
1	58576513	58576694	omni1m3348	4781	5964	0.444951
1	60073589	60073830	omni1m2681	1822	9467	0.161396
1	61054097	61054338	omni1m2462	2852	3239	0.468232
1	62194798	62195039	omni1m1013	4547	6752	0.402425
1	62194798	62195039	omni1m1682	4547	6752	0.402425
1	62194798	62195039	omni1m2716	4547	6752	0.402425
1	62194828	62195009	omni1m3423	4047	5705	0.414992
1	62194832	62195073	omni1m2230	4775	7306	0.395249
1	62318510	62318751	omni1m3070	2240	3035	0.424645
1	63318693	63318874	omni1m3448	947	915	0.508593
1	63319530	63319771	omni1m2176	2572	3929	0.395631
1	63319753	63319994	omni1m1992	3922	5301	0.425241
1	63320116	63320357	omni1m0777	1892	1828	0.508602
1	63320116	63320357	omni1m2001	1892	1828	0.508602
1	63322481	63322662	omni1m3160	81	5209	0.0153119
1	63323739	63323920	omni1m3362	297	12910	0.0224881
1	63324273	63324474	omni1m1546	634	10524	0.0568202
1	63324283	63324464	omni1m3322	565	9651	0.0553054
1	63324431	63324632	omni1m1440	559	10766	0.0493598
1	63329915	63330286	omni1m2481	3164	3946	0.445007
1	63329930	63330271	omni1m1800	3106	3865	0.44556
1	63330100	63330341	omni1m0937	2370	2890	0.45057
1	65793301	65793502	omni1m1534	358	5142	0.0650909
1	66533368	66533679	omni1m2566	491	402	0.549832
1	66752284	66752625	omni1m1816	5423	5460	0.4983
1	66752286	66752527	omni1m1617	4505	4268	0.513507
1	66752299	66752610	omni1m2556	5348	5406	0.497303
1	66752334	66752575	omni1m0720	4257	4253	0.500235
1	66752359	66752550	omni1m1309	3974	3878	0.506113
1	67307599	67307780	omni1m3188	1256	7850	0.137931
1	69568656	69568945	omni1m0258	540	3874	0.122338
1	75128229	75128470	omni1m1637	2319	4744	0.328331
1	75128236	75128477	omni1m2015	2319	4744	0.328331
1	75134890	75135141	omni1m1230	2008	7693	0.206989
1	75136382	75136583	omni1m1469	845	17161	0.0469288
1	75136607	75136890	omni1m0392	1501	14220	0.0954774
1	75614871	75615160	omni1m0281	347	21402	0.0159548
1	76867310	76867599	omni1m0428	58	3586	0.0159166
1	76868218	76868512	omni1m0310	5134	9945	0.340474
1	77282469	77282754	omni1m0128	159	10698	0.0146449
1	79006517	79006758	omni1m0991	7436	7236	0.506816
1	79006580	79006951	omni1m2474	11038	10815	0.505102
1	79006625	79006866	omni1m0887	9172	8854	0.508821
1	79006645	79006846	omni1m1510	8035	7796	0.507548
1	90716862	90717203	omni1m1784	502	8557	0.0554145
1	90716885	90717176	omni1m0105	502	8557	0.0554145
1	90716907	90717158	omni1m1234	427	5917	0.0673077
1	90716907	90717158	omni1m2595	427	5917	0.0673077
1	90718040	90718241	omni1m1492	475	14446	0.0318343
1	90718050	90718231	omni1m3354	452	13387	0.0326613
1	90719056	90719397	omni1m1777	1124	1145	0.495372
1	90719071	90719382	omni1m2558	1124	1145	0.495372
1	90719096	90719336	omni1m0178	813	851	0.488582
1	90719101	90719352	omni1m1270	1012	1039	0.493418
1	90719106	90719347	omni1m0598	744	781	0.487869
1	90719136	90719317	omni1m3127	744	781	0.487869
1	90719294	90719535	omni1m1596	1064	926	0.534673
1	90719728	90720024	omni1m0390	6940	7993	0.464743
1	90719755	90719996	omni1m0966	6235	7311	0.460283
1	90719764	90720005	omni1m1976	6346	7398	0.461729
1	90723490	90723731	omni1m1715	4134	3512	0.540675
1	90724902	90725243	omni1m1775	1078	4789	0.18374
1	90724917	90725228	omni1m1212	1046	4591	0.18556
1	90724952	90725193	omni1m0657	836	4167	0.1671
1	90724982	90725163	omni1m3178	724	3520	0.170594
1	90726496	90726777	omni1m1836	2346	1908	0.551481
1	90726516	90726757	omni1m0608	2346	1908	0.551481
1	90726812	90726993	omni1m3465	4887	5848	0.45524
1	90729509	90729750	omni1m1071	8260	7392	0.527728
1	90834575	90834816	omni1m0873	2038	1744	0.538868
1	90835988	90836284	omni1m0458	8869	10660	0.454145
1	90836014	90836255	omni1m0881	8190	9579	0.460915
1	90836014	90836255	omni1m2932	8190	9579	0.460915
1	92484832	92485013	omni1m3257	62	2992	0.0203012
1	98045720	98045941	omni1m1913	215	5892	0.0352055
1	98045735	98045926	omni1m2638	185	5422	0.0329945
1	98045818	98046129	omni1m1184	286	8502	0.0325444
1	99004893	99005172	omni1m0298	365	18765	0.01908
1	109113878	109114059	omni1m3174	2329	7575	0.235158
1	109668183	109668424	omni1m2694	3122	3184	0.495084
1	109712090	109712331	omni1m1706	6160	4971	0.553409
1	110068723	110068964	omni1m2292	1290	2038	0.38762
1	110068743	110068944	omni1m1337	1103	1802	0.37969
1	110068753	110068934	omni1m3402	1000	1690	0.371747
1	110069332	110069513	omni1m3297	3360	4189	0.445092
1	110083798	110084039	omni1m2453	3683	4143	0.470611
1	110130389	110130630	omni1m2283	3885	5241	0.425707
1	110130389	110130630	omni1m2777	3885	5241	0.425707
1	110674859	110675170	omni1m1178	471	25727	0.0179785
1	110674980	110675480	omni1m0018	4605	36908	0.110929
1	110675023	110675214	omni1m1283	292	15435	0.0185668
1	111270858	111271099	omni1m2093	5371	6280	0.46099
1	111515528	111515769	omni1m2742	4240	8010	0.346122
1	112722899	112723140	omni1m2765	548	6171	0.0815598
1	112744045	112744226	omni1m3444	970	5788	0.143534
1	114153691	114153982	omni1m0329	483	15763	0.0297304
1	114153954	114154265	omni1m2560	133	4574	0.0282558
1	114154014	114154205	omni1m1299	61	2309	0.0257384
1	114154029	114154190	omni1m1919	50	1563	0.0309981
1	114154226	114154505	omni1m0358	440	6195	0.066315
1	116168335	116168576	omni1m2810	24	2900	0.00820793
1	118979924	118980105	omni1m3269	1478	8834	0.143328
1	118983317	118983558	omni1m1658	2325	2616	0.470553
1	118983347	118983528	omni1m3333	2315	2406	0.490362
1	118984339	118984580	omni1m2342	2693	3870	0.410331
1	118984391	118984632	omni1m0970	2276	3579	0.388728
1	118984421	118984602	omni1m3272	2045	3221	0.38834
1	118985007	118985378	omni1m2505	933	1240	0.42936
1	118985020	118985347	omni1m0137	850	1180	0.418719
1	118987876	118988169	omni1m0229	529	17265	0.0297291
1	118989527	118989778	omni1m2570	825	926	0.471159
1	118989562	118989743	omni1m3128	658	747	0.468327
1	118990212	118990393	omni1m3292	2229	2042	0.521892
1	118993086	118993457	omni1m2480	2961	11729	0.201566
1	118993151	118993392	omni1m0622	2375	9525	0.19958
1	118993181	118993362	omni1m3096	2203	9090	0.195077
1	118993545	118993786	omni1m1700	1460	1444	0.502755
1	118999451	118999692	omni1m0796	1756	1457	0.54653
1	119000344	119000525	omni1m3334	1503	4148	0.265971
1	119000513	119000754	omni1m1114	1137	8681	0.115808
1	119000885	119001256	omni1m2488	104	2347	0.0424317
1	119000930	119001211	omni1m1867	43	1496	0.0279402
1	119000980	119001161	omni1m3109	21	857	0.023918
1	119006521	119006806	omni1m0326	5740	8064	0.415822
1	119006545	119006786	omni1m0767	5251	7535	0.410684
1	119007478	119007659	omni1m3461	2400	3077	0.438196
1	147080075	147080316	omni1m2802	3513	4659	0.429883
1	147080105	147080286	omni1m3437	3214	4295	0.42802
1	148309888	148310129	omni1m1740	2006	5110	0.2819
1	148318222	148318463	omni1m1674	933	1148	0.448342
1	148318222	148318463	omni1m2303	933	1148	0.448342
1	148318252	148318433	omni1m3368	811	958	0.458451
1	148329476	148329717	omni1m1734	3930	4357	0.474237
1	148808737	148808918	omni1m3366	26	29	0.472727
1	151721724	151721965	omni1m2457	561	4634	0.107988
1	152107911	152108152	omni1m0997	2050	5154	0.284564
1	152515535	152515726	omni1m2636	404	7156	0.0534392
1	154325720	154326003	omni1m0241	239	12203	0.0192091
1	154502673	154502914	omni1m2166	2525	5365	0.320025
1	155320984	155321225	omni1m1585	3118	2926	0.515884
1	156388219	156388646	omni1m0023	1632	32789	0.0474129
1	156388313	156388554	omni1m0715	733	23441	0.0303218
1	158181057	158181308	omni1m1238	148	9210	0.0158153
1	158181087	158181278	omni1m2641	113	7586	0.0146772
1	161305651	161305892	omni1m2371	1493	1097	0.576448
1	165444972	165445261	omni1m0291	119	5348	0.021767
1	166884221	166884462	omni1m2022	1655	9908	0.143129
1	166884444	166884685	omni1m2119	2659	6786	0.281525
1	169427388	169427629	omni1m2836	775	8026	0.0880582
1	169427429	169427670	omni1m2153	786	7941	0.0900653
1	169460293	169460534	omni1m2871	1560	1432	0.52139
1	170660268	170660509	omni1m0975	7017	5610	0.555714
1	170661264	170661579	omni1m0340	2612	3842	0.40471
1	170661269	170661510	omni1m2347	1728	2267	0.432541
1	170661473	170661714	omni1m2427	2531	4301	0.370463
1	170661493	170661694	omni1m1355	2333	3937	0.372089
1	170661503	170661684	omni1m3481	2260	3847	0.370067
1	170668499	170668740	omni1m1004	3337	4409	0.430803
1	175599379	175599620	omni1m2366	2575	4811	0.348633
1	177164764	177164955	omni1m1284	33	1557	0.0207547
1	177170870	177171179	omni1m0502	458	5229	0.0805346
1	177171053	177171364	omni1m1195	527	7115	0.068961
1	179575488	179575729	omni1m2972	2535	13036	0.162803
1	179576000	179576241	omni1m2806	931	13855	0.062965
1	179742806	179743268	omni1m0044	376	11289	0.0322332
1	180233275	180233516	omni1m2224	3224	11285	0.222207
1	183186087	183186268	omni1m3121	611	695	0.467841
1	196877932	196878173	omni1m2290	695	4173	0.142769
1	197912643	197912894	omni1m2603	377	768	0.329258
1	197912658	197912879	omni1m1882	319	651	0.328866
1	197918648	197918899	omni1m1254	274	332	0.452145
1	197918653	197918894	omni1m0585	274	332	0.452145
1	197919637	197919878	omni1m1996	3709	3377	0.523426
1	197919913	197920154	omni1m1999	5648	5307	0.515564
1	200040631	200040872	omni1m2359	3382	7139	0.321452
1	200042347	200042658	omni1m2551	557	1407	0.283605
1	200042362	200042643	omni1m1857	491	1136	0.301782
1	200873575	200873816	omni1m2253	5829	7187	0.447833
1	200873662	200873863	omni1m1549	6912	8356	0.452712
1	201540118	201540359	omni1m2903	281	4219	0.0624444
1	203075454	203075695	omni1m1005	7666	7185	0.516194
1	204151380	204151621	omni1m3054	1051	2675	0.282072
1	204359923	204360174	omni1m2575	444	1082	0.290957
1	207910946	207911237	omni1m0367	428	21211	0.0197791
1	207959322	207959563	omni1m2762	5970	10199	0.369225
1	209231592	209231833	omni1m0871	5463	8678	0.386323
1	209231592	209231833	omni1m2028	5463	8678	0.386323
1	213979873	213980114	omni1m0906	5829	8035	0.420441
1	213980003	213980244	omni1m0790	5441	7408	0.423457
1	215081673	215081914	omni1m0916	3687	4177	0.468845
1	217137683	217137960	omni1m0493	3981	5170	0.435034
1	217137702	217137943	omni1m0872	3936	5043	0.438356
1	217137702	217137943	omni1m2673	3936	5043	0.438356
1	219173878	219174119	omni1m1629	34	3136	0.0107256
1	220877013	220877254	omni1m0993	5688	4322	0.568232
1	220881007	220881248	omni1m1594	2553	1951	0.566829
1	220894434	220894675	omni1m1989	2032	7714	0.208496
1	224617465	224617706	omni1m2440	2358	6343	0.271003
1	225911327	225911568	omni1m1767	6343	2544	0.713739
1	226223348	226223529	omni1m3155	332	12040	0.0268348
1	227560895	227561136	omni1m1060	5330	8984	0.372363
1	227560895	227561136	omni1m2226	5330	8984	0.372363
1	227560895	227561136	omni1m2805	5330	8984	0.372363
1	228008392	228008633	omni1m1113	1075	22281	0.0460267
1	228059116	228059357	omni1m2448	5462	7346	0.426452
1	228059146	228059327	omni1m3336	4737	6327	0.428145
1	228060871	228061112	omni1m2260	3334	6249	0.347908
1	228457838	228458019	omni1m3177	34	1247	0.0265418
1	228469638	228469879	omni1m2174	6513	5670	0.534597
1	229407194	229407435	omni1m2118	447	15148	0.028663
1	229434089	229434310	omni1m0169	2465	4229	0.36824
1	231162708	231163030	omni1m0233	656	17073	0.0370015
1	231163484	231163772	omni1m0454	3913	8601	0.31269
1	233904903	233905193	omni1m0227	1017	17556	0.0547569
1	234970005	234970246	omni1m3019	149	8776	0.0166947
1	235650725	235650976	omni1m2612	295	411	0.417847
1	235650730	235650971	omni1m0644	295	411	0.417847
1	235650740	235650961	omni1m1911	283	378	0.428139
1	237041815	237042056	omni1m2375	880	19083	0.0440816
1	237041895	237042096	omni1m1333	650	17828	0.035177
1	237042009	237042210	omni1m1443	308	11438	0.0262217
1	240093204	240093445	omni1m2264	468	12909	0.0349854
1	242525108	242525396	omni1m0287	236	4009	0.0555948
1	243482977	243483218	omni1m0904	3653	4755	0.434467
1	246788940	246789181	omni1m2830	4194	14427	0.22523
1	246789080	246789321	omni1m2956	3305	11478	0.223568
1	247347960	247348201	omni1m1736	8417	8030	0.511765
1	247348047	247348288	omni1m1723	7956	7448	0.516489
1	247857260	247857631	omni1m1129	873	37129	0.0229725
1	247857325	247857566	omni1m0577	632	26677	0.0231426
1	247857335	247857556	omni1m1872	602	25315	0.023228
2	468079	468280	omni1m1327	2530	14991	0.144398
2	468135	468376	omni1m2091	2813	19050	0.128665
2	468228	468513	omni1m0497	2836	17076	0.142427
2	468252	468493	omni1m0903	2542	15350	0.142075
2	1742858	1743169	omni1m1196	714	5785	0.109863
2	1744593	1745058	omni1m0042	404	8491	0.0454188
2	1744637	1745008	omni1m1162	370	7868	0.0449138
2	3594960	3595201	omni1m1067	4241	7694	0.355341
2	5691162	5691363	omni1m1357	271	1277	0.175065
2	5693542	5693743	omni1m1451	5314	12936	0.291178
2	5695967	5696262	omni1m0435	249	4209	0.0558546
2	9095686	9095927	omni1m0878	1445	1520	0.487352
2	10080784	10081005	omni1m1917	255	4853	0.0499217
2	24927025	24927266	omni1m2947	4816	3260	0.596335
2	25216121	25216362	omni1m2447	370	14575	0.0247574
2	25216121	25216362	omni1m2910	370	14575	0.0247574
2	25216151	25216332	omni1m3347	320	12383	0.0251909
2	25277427	25277668	omni1m2468	3622	4502	0.445839
2	26172464	26172705	omni1m2724	3356	5054	0.399049
2	26172494	26172675	omni1m3330	2936	4201	0.411377
2	26173975	26174216	omni1m2865	3099	3155	0.495523
2	26401867	26402048	omni1m3083	2251	7897	0.221817
2	27307289	27307470	omni1m3187	1410	1316	0.517241
2	27307437	27307688	omni1m2611	3807	4761	0.444328
2	27307549	27307790	omni1m0738	5088	6825	0.427096
2	27735527	27735778	omni1m2571	344	13390	0.0250473
2	28810824	28811005	omni1m3281	1112	13323	0.077035
2	28810941	28811122	omni1m3323	3084	10404	0.228648
2	31138155	31138597	omni1m0003	250	17379	0.0141812
2	38074513	38074714	omni1m1384	2813	2461	0.533371
2	38960307	38960488	omni1m3384	3056	4751	0.391444
2	40452273	40452559	omni1m0559	1081	12480	0.0797139
2	42792758	42793129	omni1m2469	1340	1686	0.442829
2	44802215	44802496	omni1m1832	63	430	0.127789
2	44802219	44802488	omni1m0187	52	375	0.12178
2	44802260	44802451	omni1m2623	39	354	0.0992366
2	44929678	44929919	omni1m2030	8509	10250	0.453596
2	44930037	44930278	omni1m1717	2856	3196	0.47191
2	44932590	44932831	omni1m1577	1981	2293	0.4635
2	44933158	44933399	omni1m1002	3962	3383	0.539415
2	44933158	44933399	omni1m1665	3962	3383	0.539415
2	44944343	44944584	omni1m0933	7179	7765	0.480393
2	44944559	44944800	omni1m2410	5322	6595	0.446589
2	44944579	44944780	omni1m1446	5045	6264	0.446105
2	44944589	44944770	omni1m3476	4890	6109	0.444586
2	45001416	45001657	omni1m0950	955	10961	0.0801443
2	45004166	45004407	omni1m0776	2116	3138	0.402741
2	45010476	45010717	omni1m2783	2477	7986	0.236739
2	45013334	45013515	omni1m3420	4859	5688	0.4607
2	47570208	47570540	omni1m0209	2107	25549	0.076186
2	50346958	50347159	omni1m1434	2063	11964	0.147074
2	50347727	50347948	omni1m1910	356	3863	0.0843802
2	51032470	51032751	omni1m1858	59	1379	0.0410292
2	51032485	51032736	omni1m1267	59	1379	0.0410292
2	55923647	55923974	omni1m0348	1162	14957	0.0720888
2	63048265	63048562	omni1m0413	1256	1135	0.525303
2	63048301	63048542	omni1m1044	1256	1135	0.525303
2	63053823	63054111	omni1m0378	3549	4053	0.466851
2	63053849	63054090	omni1m0830	3398	3923	0.464144
2	63053879	63054060	omni1m3316	2872	3453	0.454071
2	63055538	63055779	omni1m2328	5579	6543	0.460238
2	63055758	63055999	omni1m2170	4244	5756	0.4244
2	63055788	63055969	omni1m3317	3966	5433	0.42196
2	63056698	63056939	omni1m0819	2449	2660	0.47935
2	63056728	63056909	omni1m3409	1826	2053	0.47074
2	63056819	63057120	omni1m0215	3925	3971	0.497087
2	63056844	63057085	omni1m0844	3793	3794	0.499934
2	63056844	63057085	omni1m2252	3793	3794	0.499934
2	63056874	63057055	omni1m3350	3256	3122	0.510505
2	63058268	63058609	omni1m1810	1767	1365	0.564176
2	63058318	63058559	omni1m0649	1380	1046	0.568838
2	63058343	63058534	omni1m2624	1186	903	0.567736
2	66440647	66440888	omni1m0869	1276	1212	0.512862
2	66581928	66582169	omni1m2136	1498	2844	0.345002
2	68319621	68319995	omni1m0094	151	9647	0.0154113
2	70790312	70790602	omni1m0486	791	10855	0.0679203
2	70897251	70897492	omni1m1697	3824	3744	0.505285
2	70899378	70899619	omni1m1626	2158	3354	0.391509
2	70899654	70899933	omni1m0126	2424	6490	0.271932
2	70904996	70905237	omni1m1680	3097	2453	0.558018
2	70907305	70907546	omni1m1017	2499	3587	0.410615
2	70907412	70907653	omni1m0940	1805	3460	0.34283
2	72921010	72921191	omni1m3464	4468	3614	0.552833
2	74198760	74198941	omni1m3089	166	8383	0.0194175
2	74415223	74415464	omni1m2356	399	5760	0.0647832
2	74499231	74499472	omni1m2256	1652	1988	0.453846
2	74516093	74516334	omni1m2272	2456	13670	0.152301
2	74648170	74648351	omni1m3147	5611	9181	0.379327
2	80304410	80304721	omni1m1194	267	18064	0.0145655
2	85584228	85584469	omni1m1581	353	9557	0.0356206
2	86790376	86790662	omni1m0465	659	11423	0.0545439
2	86790810	86791096	omni1m0300	679	18157	0.036048
2	86809383	86809624	omni1m1716	4823	6535	0.424635
2	86809750	86809991	omni1m1059	1765	2075	0.459635
2	88452555	88452866	omni1m1214	758	20552	0.0355702
2	95025351	95025643	omni1m0461	810	5833	0.121933
2	95025582	95025874	omni1m0133	583	22692	0.0250483
2	96325045	96325356	omni1m2531	3195	8406	0.275407
2	96470675	96470916	omni1m1012	2446	8414	0.22523
2	96527432	96527673	omni1m2368	195	302	0.392354
2	96527432	96527673	omni1m2759	195	302	0.392354
2	98086945	98087126	omni1m3175	314	11904	0.0256998
2	98346325	98346618	omni1m0431	1824	10923	0.143092
2	98346776	98346967	omni1m1304	1116	5128	0.178732
2	98346791	98346952	omni1m1929	1116	5128	0.178732
2	98347603	98347844	omni1m2299	3062	9220	0.249308
2	98822950	98823191	omni1m1653	3610	7438	0.326756
2	98822950	98823191	omni1m2149	3610	7438	0.326756
2	98822980	98823161	omni1m3395	2836	6106	0.317155
2	98936841	98937082	omni1m2732	1839	2099	0.466988
2	104842553	104842794	omni1m0902	194	8848	0.0214554
2	104842739	104842980	omni1m2064	182	10574	0.0169208
2	104842759	104842960	omni1m1476	179	10302	0.0170785
2	104843197	104843438	omni1m2417	435	16180	0.0261812
2	104855911	104856112	omni1m1410	472	13043	0.0349242
2	104857851	104858092	omni1m0859	523	5778	0.0830027
2	106885686	106885937	omni1m1264	86	4053	0.020778
2	107986360	107986654	omni1m0468	7583	9752	0.437439
2	107986514	107986825	omni1m2530	5902	14078	0.295395
2	115161290	115161583	omni1m0303	308	18259	0.0165886
2	115162633	115162824	omni1m1303	911	1223	0.426898
[truncated: 3,030 more rows]

## Sheet: 2a
Chromosome	Start position	End position	Avida key	Count methylated	Count unmethylated	Methylation level
[truncated: 3,481 more rows]

[truncated: 12 more sheets: 3, 4, 5, 6, 7, 8, 9, 10, 11, 12, 13, 14]
