# Supplementary material for: Analytical Performance of the Avida Duo Assay for Simultaneous Mutation and Methylation Profiling in Circulating Cell-Free DNA
Source: Cancers (Basel). 2026 Jun 23;18(13):2022. doi: 10.3390/cancers18132022 (PMC13359521; doi:10.3390/cancers18132022)
Supplement: Supplementary file 1 [file cancers-18-02022-s001.zip › Table S4 Cohort 1 methylation workflow comparison.xlsx]

## Sheet: 1
Supplementary Table 4: Methylation workflow comparison
Site	Avida coverage	Avida methylated coverage	Avida methylation level	QIAseq coverage	QIAseq methylated coverage	QIAseq methylation level
1/110068809..110068810	113	42	0.371681	1229	759	0.617575
1/110068813..110068814	126	50	0.396825	1193	759	0.636211
1/110068835..110068836	150	49	0.326667	966	533	0.55176
1/110068843..110068844	163	54	0.331288	889	487	0.547807
1/110068864..110068865	169	62	0.366864	561	282	0.502674
1/110068867..110068868	174	64	0.367816	560	300	0.535714
1/110068874..110068875	166	57	0.343373	488	218	0.446721
1/110068893..110068894	169	60	0.35503	336	163	0.485119
1/110068897..110068898	172	70	0.406977	312	158	0.50641
1/110068901..110068902	173	63	0.364162	291	118	0.405498
1/110068906..110068907	170	60	0.352941	278	106	0.381295
1/110068914..110068915	169	59	0.349112	235	96	0.408511
1/110068928..110068929	166	60	0.361446	205	61	0.297561
1/110068930..110068931	163	57	0.349693	195	67	0.34359
1/110068932..110068933	160	63	0.39375	187	83	0.44385
1/110068938..110068939	147	72	0.489796	160	68	0.425
1/110068948..110068949	136	55	0.404412	79	18	0.227848
1/110068956..110068957	131	57	0.435115	43	10	0.232558
1/118979925..118979926	271	59	0.217712	62	23	0.370968
1/118979927..118979928	284	67	0.235915	71	15	0.211268
1/118979936..118979937	365	22	0.060274	114	7	0.0614035
1/118979940..118979941	389	94	0.241645	170	63	0.370588
1/118979943..118979944	404	128	0.316832	199	77	0.386935
1/118979948..118979949	429	60	0.13986	235	48	0.204255
1/118979954..118979955	465	20	0.0430108	279	6	0.0215054
1/118979956..118979957	480	22	0.0458333	283	31	0.109541
1/118979959..118979960	498	23	0.0461847	293	27	0.0921502
1/118979971..118979972	530	22	0.0415094	385	16	0.0415584
1/118979976..118979977	566	30	0.0530035	398	35	0.0879397
1/118979984..118979985	614	28	0.0456026	421	52	0.123515
1/118979992..118979993	647	112	0.173107	483	120	0.248447
1/118979998..118979999	665	102	0.153383	523	69	0.131931
1/118980006..118980007	675	41	0.0607407	654	44	0.0672783
1/118980008..118980009	675	34	0.0503704	666	35	0.0525526
1/118980014..118980015	676	31	0.045858	700	33	0.0471429
1/118980042..118980043	713	279	0.391304	989	445	0.449949
1/118980050..118980051	703	170	0.241821	1020	313	0.306863
1/118983368..118983369	233	118	0.506438	492	319	0.648374
1/118983370..118983371	239	126	0.527197	485	302	0.62268
1/118983373..118983374	249	95	0.381526	454	190	0.418502
1/118983379..118983380	259	101	0.389961	393	160	0.407125
1/118983414..118983415	396	218	0.550505	69	39	0.565217
1/118983421..118983422	432	215	0.497685	67	36	0.537313
1/118983435..118983436	449	239	0.532294	65	36	0.553846
1/118983437..118983438	450	243	0.54	60	30	0.5
1/118983450..118983451	447	129	0.288591	58	17	0.293103
1/118983469..118983470	436	172	0.394495	52	23	0.442308
1/118983478..118983479	430	258	0.6	49	32	0.653061
1/118983497..118983498	385	222	0.576623	60	33	0.55
1/118983512..118983513	316	179	0.566456	58	37	0.637931
1/118983545..118983546	220	10	0.0454545	53	1	0.0188679
1/118984363..118984364	191	95	0.497382	685	351	0.512409
1/118984368..118984369	209	101	0.483254	738	380	0.514905
1/118984370..118984371	216	102	0.472222	748	355	0.474599
1/118984379..118984380	242	117	0.483471	842	449	0.533254
1/118984385..118984386	267	132	0.494382	898	461	0.513363
1/118984411..118984412	360	177	0.491667	1042	546	0.523992
1/118984533..118984534	336	145	0.431548	145	80	0.551724
1/118984539..118984540	325	148	0.455385	161	93	0.57764
1/118984557..118984558	264	111	0.420455	301	203	0.674419
1/118984568..118984569	238	86	0.361345	390	263	0.674359
1/118984598..118984599	188	76	0.404255	613	442	0.721044
1/118984614..118984615	150	35	0.233333	671	240	0.357675
1/118984631..118984632	79	19	0.240506	750	369	0.492
1/118989549..118989550	145	65	0.448276	1107	504	0.455285
1/118989566..118989567	169	77	0.455621	1027	475	0.462512
1/118989572..118989573	176	79	0.448864	998	468	0.468938
1/118989605..118989606	217	76	0.35023	795	251	0.315723
1/118989610..118989611	219	78	0.356164	787	237	0.301144
1/118989695..118989696	174	108	0.62069	20	14	0.7
1/118989697..118989698	173	92	0.531792	20	9	0.45
1/118989704..118989705	148	71	0.47973	9	2	0.222222
1/118990212..118990213	259	129	0.498069	690	364	0.527536
1/118990225..118990226	290	143	0.493103	745	422	0.566443
1/118990227..118990228	300	159	0.53	758	438	0.577836
1/118990242..118990243	334	161	0.482036	782	407	0.52046
1/118993093..118993094	188	19	0.101064	65	0	0
1/118993099..118993100	196	19	0.0969388	73	1	0.0136986
1/118993102..118993103	201	17	0.0845771	73	4	0.0547945
1/118993107..118993108	208	19	0.0913462	87	10	0.114943
1/118993117..118993118	249	43	0.172691	141	8	0.0567376
1/118993119..118993120	259	57	0.220077	161	17	0.10559
1/118993127..118993128	299	83	0.277592	200	56	0.28
1/118993136..118993137	358	113	0.315642	232	74	0.318966
1/118993143..118993144	362	55	0.151934	278	15	0.0539568
1/118993189..118993190	517	25	0.0483559	799	41	0.0513141
1/118993194..118993195	522	22	0.0421456	794	37	0.0465995
1/118993198..118993199	509	13	0.0255403	791	12	0.0151707
1/118993200..118993201	502	9	0.0179283	793	34	0.0428752
1/118993253..118993254	676	38	0.056213	599	43	0.0717863
1/118993256..118993257	697	114	0.163558	588	87	0.147959
1/118993261..118993262	682	56	0.0821114	615	60	0.097561
1/118993268..118993269	668	39	0.0583832	586	28	0.0477816
1/118993271..118993272	666	91	0.136637	586	43	0.0733788
1/118993278..118993279	659	46	0.0698027	558	52	0.09319
1/118993285..118993286	650	183	0.281538	568	167	0.294014
1/118993298..118993299	665	343	0.515789	488	237	0.485656
1/118993302..118993303	678	60	0.0884956	513	46	0.0896686
1/118993305..118993306	678	142	0.20944	492	142	0.288618
1/118993314..118993315	653	246	0.376723	482	201	0.417012
1/118993323..118993324	646	249	0.385449	495	207	0.418182
1/118993339..118993340	619	245	0.3958	585	255	0.435897
1/118993355..118993356	606	282	0.465347	603	340	0.563847
1/118993363..118993364	607	172	0.283361	634	211	0.332808
1/16226892..16226893	223	166	0.744395	542	446	0.822878
1/16226899..16226900	250	192	0.768	474	400	0.843882
1/16226903..16226904	277	182	0.65704	446	348	0.780269
1/16226912..16226913	314	231	0.735669	340	258	0.758824
1/16226916..16226917	334	206	0.616766	317	245	0.772871
1/16226946..16226947	501	354	0.706587	168	149	0.886905
1/16226952..16226953	528	350	0.662879	138	93	0.673913
1/16226958..16226959	549	299	0.544627	126	57	0.452381
1/16226961..16226962	553	236	0.426763	120	36	0.3
1/16226964..16226965	553	187	0.338156	127	59	0.464567
1/16226972..16226973	558	354	0.634409	99	62	0.626263
1/16226975..16226976	560	228	0.407143	98	23	0.234694
1/169427397..169427398	175	1	0.00571429	324	0	0
1/169427399..169427400	184	6	0.0326087	320	7	0.021875
1/169427431..169427432	306	11	0.0359477	262	23	0.0877863
1/169427441..169427442	369	13	0.0352304	377	15	0.0397878
1/169427452..169427453	467	17	0.0364026	541	7	0.012939
1/169427468..169427469	546	84	0.153846	679	131	0.192931
1/169427474..169427475	572	115	0.201049	720	171	0.2375
1/169427487..169427488	628	123	0.19586	881	133	0.150965
1/169427493..169427494	626	25	0.0399361	918	45	0.0490196
1/169427516..169427517	719	14	0.0194715	1156	19	0.016436
1/169427526..169427527	726	31	0.0426997	1219	29	0.02379
1/169427538..169427539	706	147	0.208215	1275	211	0.16549
1/169427547..169427548	704	143	0.203125	1318	259	0.19651
1/170660302..170660303	447	171	0.38255	414	199	0.480676
1/170660331..170660332	771	404	0.523995	291	116	0.398625
1/170660361..170660362	875	468	0.534857	181	76	0.41989
1/170660376..170660377	886	500	0.564334	138	56	0.405797
1/170660378..170660379	890	485	0.544944	130	47	0.361538
1/170660400..170660401	896	511	0.570312	103	53	0.514563
1/170660405..170660406	892	494	0.553812	87	43	0.494253
1/170660408..170660409	876	490	0.559361	72	44	0.611111
1/170660414..170660415	863	481	0.557358	44	40	0.909091
1/203075497..203075498	785	319	0.406369	219	113	0.515982
1/203075520..203075521	882	427	0.484127	193	108	0.559585
1/203075549..203075550	944	461	0.488347	138	64	0.463768
1/203075595..203075596	860	440	0.511628	84	38	0.452381
1/203075598..203075599	854	429	0.502342	81	38	0.469136
1/203075600..203075601	845	427	0.505325	77	33	0.428571
1/203075602..203075603	838	428	0.51074	74	31	0.418919
1/203075619..203075620	793	421	0.530895	84	32	0.380952
1/203075625..203075626	782	402	0.514066	91	32	0.351648
1/203075629..203075630	752	398	0.529255	96	48	0.5
1/203075631..203075632	739	386	0.522327	112	47	0.419643
1/203075642..203075643	691	364	0.526773	133	61	0.458647
1/203075646..203075647	669	355	0.530643	137	61	0.445255
1/203075648..203075649	654	352	0.538226	141	62	0.439716
1/203075651..203075652	640	355	0.554688	144	49	0.340278
1/203075663..203075664	612	339	0.553922	201	95	0.472637
1/203075669..203075670	569	318	0.558875	244	121	0.495902
1/203075671..203075672	541	309	0.571165	252	130	0.515873
1/203075683..203075684	498	227	0.455823	317	138	0.435331
1/203075686..203075687	479	264	0.551148	328	185	0.564024
1/203075694..203075695	424	245	0.57783	358	188	0.52514
1/227560967..227560968	668	291	0.435629	619	262	0.423263
1/227560988..227560989	708	498	0.70339	506	352	0.695652
1/227560995..227560996	731	488	0.667579	468	307	0.655983
1/227561000..227561001	746	278	0.372654	444	119	0.268018
1/227561002..227561003	746	314	0.420912	416	147	0.353365
1/227561004..227561005	742	469	0.632075	404	221	0.54703
1/227561011..227561012	722	237	0.328255	376	135	0.359043
1/227561018..227561019	690	362	0.524638	359	190	0.529248
1/227561022..227561023	674	390	0.578635	333	194	0.582583
1/227561037..227561038	616	359	0.582792	223	125	0.560538
1/227561041..227561042	621	137	0.220612	215	51	0.237209
1/227561067..227561068	570	89	0.15614	98	15	0.153061
1/227561071..227561072	571	165	0.288967	85	24	0.282353
1/227561074..227561075	579	127	0.219344	83	13	0.156627
1/227561077..227561078	571	121	0.211909	77	9	0.116883
1/247857378..247857379	1018	31	0.0304519	434	10	0.0230415
1/247857386..247857387	1066	30	0.0281426	414	11	0.02657
1/247857390..247857391	1077	27	0.0250696	397	3	0.00755668
1/247857393..247857394	1083	18	0.0166205	394	6	0.0152284
1/247857395..247857396	1074	19	0.0176909	390	1	0.0025641
1/247857402..247857403	1055	31	0.0293839	372	3	0.00806452
1/247857405..247857406	1049	17	0.0162059	365	9	0.0246575
1/247857411..247857412	1042	22	0.0211132	357	6	0.0168067
1/247857419..247857420	1045	16	0.015311	339	3	0.00884956
1/247857427..247857428	1002	17	0.0169661	324	0	0
1/247857439..247857440	981	19	0.019368	279	2	0.00716846
1/247857446..247857447	960	14	0.0145833	241	0	0
1/247857454..247857455	953	18	0.0188877	227	0	0
1/247857463..247857464	956	15	0.0156904	198	1	0.00505051
1/247857473..247857474	837	14	0.0167264	129	0	0
1/247857489..247857490	727	10	0.0137552	78	3	0.0384615
1/247857493..247857494	714	22	0.0308123	66	1	0.0151515
1/247857496..247857497	684	15	0.0219298	48	0	0
1/247857510..247857511	622	7	0.011254	29	1	0.0344828
1/247857519..247857520	615	9	0.0146341	23	2	0.0869565
1/39683962..39683963	120	53	0.441667	689	335	0.486212
1/39683964..39683965	123	48	0.390244	684	312	0.45614
1/39683971..39683972	136	61	0.448529	660	308	0.466667
1/39683975..39683976	143	60	0.41958	635	280	0.440945
1/39683978..39683979	150	65	0.433333	629	260	0.413355
1/39683981..39683982	156	46	0.294872	616	217	0.352273
1/39683990..39683991	163	65	0.398773	561	206	0.367201
1/39684023..39684024	228	102	0.447368	401	124	0.309227
1/39684032..39684033	259	124	0.478764	378	117	0.309524
1/39684034..39684035	266	130	0.488722	365	101	0.276712
1/39684045..39684046	297	164	0.552189	252	125	0.496032
1/39684053..39684054	320	176	0.55	202	56	0.277228
1/39684067..39684068	334	91	0.272455	152	50	0.328947
1/39684074..39684075	361	117	0.3241	130	56	0.430769
1/39684083..39684084	358	166	0.463687	106	35	0.330189
1/39684086..39684087	357	211	0.591036	99	41	0.414141
1/39684089..39684090	352	135	0.383523	92	34	0.369565
1/39684098..39684099	328	182	0.554878	72	17	0.236111
1/39684106..39684107	315	203	0.644444	47	16	0.340426
1/4653845..4653846	294	107	0.363946	216	46	0.212963
1/4653848..4653849	304	172	0.565789	227	93	0.409692
1/4653860..4653861	328	141	0.429878	260	81	0.311538
1/4653900..4653901	553	276	0.499096	1222	622	0.509002
1/4653930..4653931	858	437	0.509324	1565	906	0.578914
1/4653937..4653938	931	483	0.518797	1568	895	0.570791
1/4653948..4653949	939	485	0.516507	1597	946	0.592361
1/4653973..4653974	874	418	0.478261	162	66	0.407407
1/4653980..4653981	850	407	0.478824	143	71	0.496503
1/4653989..4653990	784	373	0.475765	117	52	0.444444
1/4654000..4654001	755	357	0.472848	72	21	0.291667
1/4654003..4654004	757	393	0.519155	70	29	0.414286
1/4654011..4654012	723	258	0.356846	65	8	0.123077
1/4654016..4654017	712	339	0.476124	57	9	0.157895
1/4654021..4654022	676	338	0.5	52	10	0.192308
1/4654023..4654024	651	328	0.50384	47	12	0.255319
1/4654038..4654039	597	298	0.499162	34	3	0.0882353
1/4654048..4654049	554	279	0.50361	31	3	0.0967742
1/4654050..4654051	537	267	0.497207	31	3	0.0967742
1/4654056..4654057	484	234	0.483471	26	0	0
1/47229217..47229218	606	336	0.554455	790	477	0.603797
1/47229244..47229245	736	393	0.533967	801	457	0.570537
1/47229247..47229248	746	394	0.52815	778	426	0.547558
1/47229257..47229258	751	413	0.549933	793	462	0.582598
1/47229264..47229265	702	251	0.35755	691	283	0.409551
1/47229284..47229285	675	114	0.168889	784	108	0.137755
1/47229308..47229309	550	265	0.481818	1146	569	0.49651
1/47229328..47229329	479	271	0.565762	1323	743	0.561602
1/47229333..47229334	440	250	0.568182	1366	794	0.581259
1/47229348..47229349	348	194	0.557471	1560	899	0.576282
1/47229356..47229357	326	185	0.567485	1602	940	0.586767
1/47229358..47229359	324	182	0.561728	1638	961	0.586691
1/47229367..47229368	293	167	0.569966	1669	1003	0.600959
1/47434440..47434441	139	61	0.438849	524	272	0.519084
1/47434465..47434466	192	102	0.53125	667	386	0.578711
1/47434470..47434471	197	103	0.522843	694	393	0.566282
1/47434480..47434481	220	120	0.545455	788	444	0.563452
1/47434496..47434497	256	141	0.550781	955	578	0.605236
1/47434515..47434516	315	181	0.574603	1200	785	0.654167
1/47434525..47434526	325	176	0.541538	1267	784	0.618785
1/47434582..47434583	332	175	0.527108	242	177	0.731405
1/47434584..47434585	324	165	0.509259	231	150	0.649351
1/47434593..47434594	316	177	0.560127	210	156	0.742857
1/47434596..47434597	301	170	0.564784	207	157	0.758454
1/47434604..47434605	281	143	0.508897	179	115	0.642458
1/47434606..47434607	278	145	0.521583	171	114	0.666667
1/47434612..47434613	267	140	0.524345	163	113	0.693252
1/47434631..47434632	256	138	0.539062	167	126	0.754491
1/47434634..47434635	252	142	0.563492	176	127	0.721591
1/47434648..47434649	218	129	0.591743	180	127	0.705556
1/47434655..47434656	197	139	0.705584	189	151	0.798942
1/50415473..50415474	897	457	0.509476	109	50	0.458716
1/50415485..50415486	980	528	0.538776	175	66	0.377143
1/50415497..50415498	1021	553	0.541626	214	102	0.476636
1/50415513..50415514	980	544	0.555102	255	138	0.541176
1/50415519..50415520	890	534	0.6	266	154	0.578947
1/50415535..50415536	856	499	0.582944	432	286	0.662037
1/50415547..50415548	811	404	0.49815	485	274	0.564948
1/63318718..63318719	140	63	0.45	767	278	0.362451
1/63318720..63318721	140	60	0.428571	744	281	0.377688
1/63318732..63318733	143	44	0.307692	661	201	0.304085
1/63318734..63318735	145	69	0.475862	729	324	0.444444
1/63318755..63318756	148	81	0.547297	717	366	0.51046
1/63318777..63318778	157	97	0.617834	675	359	0.531852
1/63318779..63318780	157	77	0.490446	699	324	0.463519
1/63318781..63318782	155	97	0.625806	724	433	0.598066
1/63318783..63318784	155	78	0.503226	731	330	0.451436
1/63318808..63318809	175	91	0.52	671	301	0.448584
1/63318810..63318811	175	97	0.554286	664	283	0.426205
1/63318816..63318817	172	93	0.540698	606	286	0.471947
1/63319538..63319539	149	64	0.42953	949	667	0.702845
1/63319548..63319549	167	51	0.305389	873	561	0.642612
1/63319582..63319583	248	87	0.350806	454	287	0.632159
1/63319584..63319585	251	86	0.342629	433	280	0.646651
1/63319605..63319606	288	135	0.46875	180	107	0.594444
1/63319616..63319617	302	124	0.410596	111	66	0.594595
1/63319623..63319624	312	135	0.432692	95	58	0.610526
1/63319639..63319640	320	136	0.425	56	44	0.785714
1/63319641..63319642	323	133	0.411765	54	37	0.685185
1/63319644..63319645	325	132	0.406154	54	37	0.685185
1/63319650..63319651	332	146	0.439759	46	29	0.630435
1/63319660..63319661	337	150	0.445104	29	16	0.551724
1/63319668..63319669	323	144	0.44582	29	20	0.689655
1/63320129..63320130	121	53	0.438017	338	160	0.473373
1/63320170..63320171	313	164	0.523962	999	592	0.592593
1/63320181..63320182	328	178	0.542683	1062	658	0.619586
1/63320196..63320197	348	187	0.537356	1170	718	0.613675
1/63320222..63320223	339	181	0.533923	1268	771	0.608044
1/63320232..63320233	322	188	0.583851	1306	814	0.623277
1/63320303..63320304	203	83	0.408867	47	11	0.234043
1/63320309..63320310	193	79	0.409326	53	20	0.377358
1/63320340..63320341	113	54	0.477876	95	63	0.663158
1/63320343..63320344	108	45	0.416667	106	47	0.443396
1/63320345..63320346	107	45	0.420561	110	48	0.436364
1/79006597..79006598	564	296	0.524823	558	333	0.596774
1/79006600..79006601	582	275	0.472509	551	284	0.515426
1/79006606..79006607	595	281	0.472269	530	301	0.567925
1/79006609..79006610	615	298	0.484553	504	261	0.517857
1/79006619..79006620	666	333	0.5	473	265	0.560254
1/79006640..79006641	665	362	0.544361	382	243	0.636126
1/79006647..79006648	687	363	0.528384	362	201	0.555249
1/79006658..79006659	703	296	0.421053	298	135	0.45302
1/79006665..79006666	696	379	0.54454	258	155	0.600775
1/79006676..79006677	670	348	0.519403	156	78	0.5
1/79006682..79006683	649	418	0.644068	149	89	0.597315
1/79006689..79006690	638	392	0.61442	125	73	0.584
1/79006691..79006692	623	411	0.659711	118	83	0.70339
1/79006694..79006695	619	388	0.626817	96	52	0.541667
1/79006705..79006706	586	314	0.535836	74	30	0.405405
1/79006717..79006718	593	168	0.283305	36	3	0.0833333
1/79006723..79006724	631	347	0.549921	29	17	0.586207
1/79006727..79006728	634	313	0.493691	27	15	0.555556
1/79006730..79006731	623	373	0.598716	27	14	0.518519
1/79006838..79006839	727	451	0.620358	82	48	0.585366
1/79006847..79006848	753	402	0.533865	93	53	0.569892
1/79006851..79006852	777	373	0.480051	94	56	0.595745
1/79006873..79006874	805	383	0.475776	112	75	0.669643
1/90719839..90719840	705	309	0.438298	69	50	0.724638
1/90719863..90719864	725	309	0.426207	194	131	0.675258
1/90719865..90719866	724	301	0.415746	196	114	0.581633
1/90719884..90719885	703	293	0.416785	286	168	0.587413
1/90719896..90719897	672	329	0.489583	338	228	0.674556
1/90719905..90719906	664	286	0.430723	403	230	0.57072
1/90719907..90719908	661	274	0.414523	419	239	0.570406
1/90719913..90719914	660	283	0.428788	440	253	0.575
1/90719919..90719920	670	269	0.401493	502	272	0.541833
1/90719925..90719926	667	265	0.397301	563	332	0.589698
1/90719931..90719932	665	261	0.392481	608	339	0.557566
1/90719938..90719939	653	299	0.457887	630	381	0.604762
1/90719942..90719943	643	271	0.421462	637	388	0.609105
1/90719944..90719945	635	284	0.447244	645	404	0.626357
1/90719951..90719952	582	290	0.498282	662	440	0.664653
1/90719962..90719963	488	209	0.428279	695	412	0.592806
1/90725003..90725004	348	22	0.0632184	707	24	0.0339463
1/90725014..90725015	335	66	0.197015	639	153	0.239437
1/90725023..90725024	313	68	0.217252	592	155	0.261824
1/90725025..90725026	309	18	0.0582524	592	51	0.0861486
1/90725027..90725028	300	49	0.163333	578	150	0.259516
1/90725031..90725032	273	24	0.0879121	559	76	0.135957
1/90725044..90725045	243	89	0.366255	502	277	0.551793
1/90725049..90725050	233	66	0.283262	512	181	0.353516
1/90725055..90725056	226	33	0.146018	501	79	0.157685
1/90725063..90725064	215	51	0.237209	529	187	0.353497
1/90725066..90725067	211	30	0.14218	527	91	0.172676
1/90725088..90725089	198	47	0.237374	581	135	0.232358
1/90725090..90725091	197	56	0.284264	574	191	0.332753
1/90725095..90725096	182	26	0.142857	577	101	0.175043
1/90725098..90725099	178	23	0.129213	596	59	0.0989933
1/90725109..90725110	165	20	0.121212	620	65	0.104839
1/90725112..90725113	161	30	0.186335	614	120	0.19544
1/90725153..90725154	157	6	0.0382166	626	31	0.0495208
1/90726827..90726828	687	345	0.502183	686	421	0.613703
1/90726843..90726844	728	315	0.432692	599	326	0.54424
1/90726855..90726856	759	318	0.418972	531	290	0.546139
1/90726878..90726879	777	336	0.432432	352	184	0.522727
1/90726894..90726895	781	338	0.432778	244	107	0.438525
1/90726896..90726897	782	343	0.438619	240	115	0.479167
1/90726902..90726903	789	339	0.429658	234	113	0.482906
1/90726904..90726905	786	359	0.456743	236	116	0.491525
1/90726909..90726910	765	329	0.430065	221	104	0.470588
1/90726915..90726916	704	322	0.457386	199	108	0.542714
1/90726923..90726924	678	353	0.520649	132	78	0.590909
1/90726929..90726930	654	358	0.547401	137	84	0.613139
1/90726955..90726956	548	249	0.45438	214	92	0.429907
1/90726975..90726976	460	202	0.43913	308	147	0.477273
1/90726985..90726986	425	197	0.463529	329	156	0.474164
1/90726987..90726988	412	184	0.446602	334	162	0.48503
1/90834633..90834634	320	161	0.503125	345	165	0.478261
1/90834641..90834642	326	167	0.51227	318	137	0.430818
1/90834656..90834657	333	170	0.510511	267	84	0.314607
1/90834658..90834659	332	174	0.524096	265	123	0.464151
1/90834674..90834675	334	183	0.547904	205	93	0.453659
1/90834681..90834682	333	179	0.537538	174	80	0.45977
1/90834684..90834685	327	172	0.525994	156	47	0.301282
1/90834695..90834696	306	181	0.591503	100	37	0.37
1/90834718..90834719	287	151	0.526132	48	13	0.270833
1/90834729..90834730	266	152	0.571429	46	15	0.326087
1/90834731..90834732	257	137	0.533074	46	11	0.23913
1/90834735..90834736	243	143	0.588477	34	14	0.411765
1/90836017..90836018	581	259	0.445783	554	332	0.599278
1/90836028..90836029	645	284	0.44031	526	299	0.568441
1/90836043..90836044	693	294	0.424242	491	272	0.553971
1/90836071..90836072	740	368	0.497297	348	225	0.646552
1/90836079..90836080	722	335	0.463989	317	185	0.583596
1/90836081..90836082	724	323	0.446133	315	181	0.574603
1/90836087..90836088	707	338	0.478076	299	165	0.551839
1/90836091..90836092	708	321	0.45339	225	134	0.595556
1/90836094..90836095	695	306	0.440288	216	118	0.546296
1/90836111..90836112	704	337	0.478693	165	88	0.533333
1/90836113..90836114	709	341	0.480959	155	83	0.535484
1/90836117..90836118	690	326	0.472464	144	75	0.520833
1/90836130..90836131	639	294	0.460094	47	36	0.765957
1/90836138..90836139	648	296	0.45679	41	34	0.829268
1/90836143..90836144	657	307	0.467275	41	30	0.731707
1/90836148..90836149	639	306	0.478873	41	31	0.756098
10/100115271..100115272	360	194	0.538889	35	17	0.485714
10/100115273..100115274	352	203	0.576705	36	24	0.666667
10/100115278..100115279	340	187	0.55	63	36	0.571429
10/100115302..100115303	462	245	0.530303	178	122	0.685393
10/100115308..100115309	501	268	0.53493	199	142	0.713568
10/100115313..100115314	514	141	0.274319	232	73	0.314655
10/100115322..100115323	529	280	0.529301	286	183	0.63986
10/100115338..100115339	501	236	0.471058	311	190	0.610932
10/100115343..100115344	501	146	0.291417	341	113	0.331378
10/100115350..100115351	490	245	0.5	366	239	0.653005
10/100115353..100115354	480	249	0.51875	369	248	0.672087
10/100115358..100115359	471	290	0.615711	378	295	0.780423
10/100115371..100115372	451	318	0.7051	396	328	0.828283
10/100115381..100115382	430	232	0.539535	409	263	0.643032
10/100830322..100830323	93	19	0.204301	1185	334	0.281857
10/100830344..100830345	116	56	0.482759	1016	501	0.49311
10/100830366..100830367	144	73	0.506944	818	384	0.469438
10/100830368..100830369	148	75	0.506757	802	411	0.512469
10/100830374..100830375	156	97	0.621795	639	388	0.607199
10/100830394..100830395	178	93	0.522472	410	169	0.412195
10/100830411..100830412	319	150	0.470219	423	239	0.565012
10/100830413..100830414	351	202	0.575499	445	289	0.649438
10/100830420..100830421	409	182	0.444988	506	264	0.521739
10/100830426..100830427	449	215	0.478842	539	303	0.562152
10/100830433..100830434	467	223	0.477516	608	315	0.518092
10/100830445..100830446	534	251	0.470037	717	376	0.524407
10/100830452..100830453	561	246	0.438503	787	363	0.461245
10/100830468..100830469	587	122	0.207836	869	253	0.291139
10/100830480..100830481	593	245	0.413153	924	482	0.521645
10/101131437..101131438	411	17	0.0413625	521	13	0.024952
10/101131439..101131440	422	15	0.035545	525	13	0.0247619
10/101131452..101131453	512	13	0.0253906	495	1	0.0020202
10/101131486..101131487	785	9	0.011465	560	5	0.00892857
10/101131491..101131492	920	26	0.0282609	579	24	0.0414508
10/101131495..101131496	969	19	0.0196078	585	19	0.0324786
10/101131500..101131501	983	22	0.0223805	587	20	0.0340716
10/101131504..101131505	984	22	0.0223577	577	11	0.0190641
10/101131507..101131508	992	18	0.0181452	576	7	0.0121528
10/101131510..101131511	995	19	0.0190955	574	11	0.0191638
10/101131514..101131515	989	9	0.0091001	581	11	0.0189329
10/101131523..101131524	973	17	0.0174717	560	19	0.0339286
10/101140323..101140324	845	105	0.12426	638	124	0.194357
10/101140346..101140347	988	47	0.0475709	543	41	0.0755064
10/101140356..101140357	1034	110	0.106383	515	85	0.165049
10/101140358..101140359	1043	72	0.0690316	516	55	0.106589
10/101140361..101140362	1052	132	0.125475	504	126	0.25
10/101140363..101140364	1045	63	0.0602871	497	21	0.0422535
10/101140366..101140367	1034	142	0.137331	492	115	0.23374
10/101140373..101140374	1014	34	0.0335306	461	9	0.0195228
10/101140384..101140385	1017	23	0.0226155	412	24	0.0582524
10/101140392..101140393	1006	157	0.156064	379	125	0.329815
10/101140396..101140397	1001	137	0.136863	362	89	0.245856
10/101140403..101140404	974	131	0.134497	338	84	0.248521
10/101140411..101140412	947	150	0.158395	289	57	0.197232
10/101140422..101140423	877	61	0.0695553	216	18	0.0833333
10/101140429..101140430	857	31	0.0361727	171	10	0.0584795
10/101140431..101140432	850	28	0.0329412	143	0	0
10/101140435..101140436	842	178	0.211401	134	28	0.208955
10/101140438..101140439	827	138	0.166868	132	28	0.212121
10/101140442..101140443	809	146	0.18047	109	28	0.256881
10/101140445..101140446	776	50	0.064433	106	8	0.0754717
10/101140447..101140448	752	131	0.174202	92	5	0.0543478
10/103276801..103276802	168	6	0.0357143	73	1	0.0136986
10/117133536..117133537	222	33	0.148649	628	129	0.205414
10/123143243..123143244	187	80	0.427807	34	24	0.705882
10/123143257..123143258	181	85	0.469613	31	21	0.677419
10/123143277..123143278	276	120	0.434783	57	36	0.631579
10/123143291..123143292	343	166	0.483965	89	57	0.640449
10/123143314..123143315	423	215	0.508274	222	139	0.626126
10/123143324..123143325	434	264	0.608295	298	222	0.744966
10/123143328..123143329	439	264	0.601367	307	217	0.70684
10/123143365..123143366	381	190	0.498688	508	327	0.643701
10/123143378..123143379	351	206	0.586895	610	440	0.721311
10/123143381..123143382	349	221	0.633238	626	457	0.730032
10/123143401..123143402	310	120	0.387097	692	304	0.439306
10/16519998..16519999	263	105	0.39924	1185	725	0.611814
10/16520019..16520020	311	137	0.440514	1049	726	0.692088
10/16520039..16520040	353	147	0.416431	880	550	0.625
10/16520044..16520045	364	166	0.456044	787	551	0.700127
10/16520058..16520059	403	168	0.416873	673	399	0.592868
10/16520067..16520068	422	188	0.445498	608	371	0.610197
10/16520103..16520104	408	182	0.446078	391	239	0.611253
10/16520122..16520123	355	196	0.552113	224	202	0.901786
10/16520134..16520135	288	127	0.440972	112	84	0.75
10/22334488..22334489	248	148	0.596774	549	349	0.635701
10/22334490..22334491	259	144	0.555985	531	322	0.606403
10/22334494..22334495	274	182	0.664234	501	347	0.692615
10/22334501..22334502	288	177	0.614583	539	392	0.727273
10/22334506..22334507	297	172	0.579125	562	336	0.597865
10/22334508..22334509	300	165	0.55	564	397	0.703901
10/22334511..22334512	303	197	0.650165	565	421	0.745133
10/22334517..22334518	309	176	0.569579	573	380	0.663176
10/22334525..22334526	316	219	0.693038	592	479	0.809122
10/22334531..22334532	320	177	0.553125	608	335	0.550987
10/22334538..22334539	324	187	0.57716	631	406	0.643423
10/22334551..22334552	405	239	0.590123	666	395	0.593093
10/22334553..22334554	412	229	0.555825	657	383	0.582953
10/22476697..22476698	378	148	0.391534	410	214	0.521951
10/22476716..22476717	465	159	0.341935	325	167	0.513846
10/22476747..22476748	551	210	0.381125	141	54	0.382979
10/22476766..22476767	597	264	0.442211	92	32	0.347826
10/22476783..22476784	621	288	0.463768	60	22	0.366667
10/22476787..22476788	616	267	0.433442	59	20	0.338983
10/22476792..22476793	598	276	0.461538	59	26	0.440678
10/22476797..22476798	603	272	0.451078	54	19	0.351852
10/22476803..22476804	625	288	0.4608	52	16	0.307692
10/22476810..22476811	623	285	0.457464	38	5	0.131579
10/22476812..22476813	620	275	0.443548	39	5	0.128205
10/22476814..22476815	612	280	0.457516	35	4	0.114286
10/49768505..49768506	626	272	0.434505	870	399	0.458621
10/49768514..49768515	719	304	0.422809	817	425	0.520196
10/49768517..49768518	749	305	0.40721	801	421	0.525593
10/49768525..49768526	787	220	0.279543	758	273	0.360158
10/49768532..49768533	805	292	0.362733	717	303	0.422594
10/49768538..49768539	803	283	0.352428	683	276	0.4041
10/49768540..49768541	804	120	0.149254	673	151	0.224368
10/49768555..49768556	797	54	0.0677541	542	16	0.0295203
10/49768570..49768571	809	84	0.103832	451	39	0.0864745
10/49768580..49768581	817	143	0.175031	362	68	0.187845
10/49768588..49768589	832	113	0.135817	340	38	0.111765
10/49768591..49768592	833	429	0.515006	341	197	0.577713
10/49768594..49768595	843	426	0.505338	338	173	0.511834
10/49768600..49768601	836	303	0.36244	318	113	0.355346
10/49768602..49768603	837	304	0.363202	312	125	0.400641
10/49768627..49768628	698	96	0.137536	150	8	0.0533333
10/49768633..49768634	663	215	0.324284	136	39	0.286765
10/49768650..49768651	534	109	0.20412	94	39	0.414894
10/49768664..49768665	360	20	0.0555556	63	9	0.142857
10/49768672..49768673	312	19	0.0608974	49	0	0
10/8055589..8055590	272	58	0.213235	193	44	0.227979
10/8055594..8055595	282	91	0.322695	177	62	0.350282
10/8055607..8055608	308	37	0.12013	169	17	0.100592
10/8055609..8055610	310	46	0.148387	172	23	0.133721
10/8055611..8055612	307	49	0.159609	170	26	0.152941
10/8055613..8055614	306	57	0.186275	171	35	0.204678
10/8055620..8055621	304	115	0.378289	166	54	0.325301
10/8055626..8055627	315	154	0.488889	139	71	0.510791
10/8055629..8055630	333	166	0.498498	134	69	0.514925
10/8055637..8055638	355	101	0.284507	111	27	0.243243
10/8055639..8055640	362	177	0.48895	110	57	0.518182
11/13008965..13008966	213	10	0.0469484	1636	85	0.051956
11/13008970..13008971	232	22	0.0948276	1626	136	0.0836408
11/13009020..13009021	395	54	0.136709	980	130	0.132653
11/13009033..13009034	477	10	0.0209644	1081	26	0.0240518
11/13009038..13009039	483	15	0.0310559	1110	22	0.0198198
11/13009043..13009044	486	14	0.0288066	1105	33	0.0298643
11/13009045..13009046	491	13	0.0264766	1108	35	0.0315884
11/13009090..13009091	509	10	0.0196464	369	11	0.0298103
11/13009096..13009097	504	5	0.00992063	356	11	0.0308989
11/13009098..13009099	504	8	0.015873	352	2	0.00568182
11/13009100..13009101	502	6	0.0119522	352	9	0.0255682
11/13009111..13009112	468	6	0.0128205	337	2	0.00593472
11/13009119..13009120	414	6	0.0144928	306	12	0.0392157
11/13009129..13009130	382	4	0.0104712	293	2	0.00682594
11/16611018..16611019	291	133	0.457045	141	76	0.539007
11/16611022..16611023	326	152	0.466258	174	85	0.488506
11/16611045..16611046	425	200	0.470588	134	59	0.440299
11/16611054..16611055	459	208	0.453159	120	51	0.425
11/16611072..16611073	503	247	0.491054	131	69	0.526718
11/16611084..16611085	534	269	0.503745	134	70	0.522388
11/16611089..16611090	543	276	0.508287	130	86	0.661538
11/16611109..16611110	537	246	0.458101	127	51	0.401575
11/16611130..16611131	520	277	0.532692	197	91	0.461929
11/16611149..16611150	539	277	0.513915	281	80	0.284698
11/16611151..16611152	540	283	0.524074	279	87	0.311828
11/16611157..16611158	522	247	0.47318	305	74	0.242623
11/16611171..16611172	467	248	0.531049	355	141	0.397183
11/16611173..16611174	450	276	0.613333	361	175	0.484765
11/16611177..16611178	421	191	0.453682	379	124	0.327177
11/64971940..64971941	425	77	0.181176	679	162	0.238586
11/89491460..89491461	317	6	0.0189274	27	0	0
11/89491465..89491466	289	11	0.0380623	38	3	0.0789474
12/103302459..103302460	854	459	0.537471	1079	543	0.503244
12/103302464..103302465	900	426	0.473333	1050	508	0.48381
12/103302480..103302481	943	500	0.530223	938	484	0.515991
12/103302485..103302486	952	520	0.546218	883	451	0.510759
12/103302500..103302501	965	533	0.552332	778	455	0.584833
12/103302503..103302504	956	518	0.541841	764	415	0.543194
12/103302507..103302508	958	516	0.538622	691	377	0.545586
12/103302530..103302531	979	523	0.534219	674	416	0.617211
12/103302551..103302552	932	493	0.52897	772	439	0.568653
12/103302603..103302604	454	224	0.493392	731	327	0.447332
12/103302607..103302608	416	204	0.490385	723	323	0.44675
12/103302618..103302619	355	187	0.526761	729	380	0.521262
12/103302626..103302627	322	155	0.481366	730	310	0.424658
12/103302628..103302629	318	160	0.503145	736	384	0.521739
12/107775738..107775739	394	156	0.395939	41	25	0.609756
12/107775742..107775743	384	143	0.372396	41	20	0.487805
12/107775746..107775747	373	138	0.369973	41	20	0.487805
12/107775764..107775765	318	132	0.415094	54	29	0.537037
12/107775766..107775767	319	145	0.454545	60	33	0.55
12/107775770..107775771	320	149	0.465625	77	43	0.558442
12/107775773..107775774	314	165	0.525478	107	77	0.719626
12/107775780..107775781	289	132	0.456747	118	60	0.508475
12/107775782..107775783	285	133	0.466667	129	67	0.51938
12/107775788..107775789	255	136	0.533333	135	67	0.496296
12/107775792..107775793	242	126	0.520661	141	78	0.553191
12/107775813..107775814	196	106	0.540816	207	137	0.661836
12/113478804..113478805	473	140	0.295983	95	18	0.189474
12/113478834..113478835	594	390	0.656566	1458	905	0.620713
12/113478839..113478840	589	388	0.658744	1442	971	0.67337
12/113478841..113478842	585	365	0.623932	1431	916	0.640112
12/113478853..113478854	597	393	0.658291	1425	869	0.609825
12/113478859..113478860	606	383	0.632013	1393	781	0.56066
12/113478861..113478862	607	286	0.47117	1397	592	0.423765
12/113478889..113478890	565	374	0.661947	1495	910	0.608696
12/113478896..113478897	576	241	0.418403	1516	541	0.35686
12/113478898..113478899	581	346	0.595525	1519	873	0.57472
12/113478901..113478902	587	355	0.60477	1496	803	0.536765
12/113478911..113478912	556	226	0.406475	1503	496	0.330007
12/113478960..113478961	374	48	0.128342	1060	170	0.160377
12/113479028..113479029	594	224	0.377104	50	20	0.4
12/113479033..113479034	596	241	0.404362	50	23	0.46
12/113479042..113479043	582	232	0.398625	37	6	0.162162
12/113479086..113479087	524	84	0.160305	19	0	0
12/128267934..128267935	385	83	0.215584	1402	316	0.225392
12/128267970..128267971	537	13	0.0242086	1105	17	0.0153846
12/128267991..128267992	623	171	0.274478	1045	268	0.256459
12/128267997..128267998	631	41	0.0649762	1003	39	0.0388833
12/128268013..128268014	657	37	0.0563166	846	55	0.0650118
12/128268028..128268029	665	247	0.371429	706	288	0.407932
12/128268039..128268040	630	188	0.298413	608	213	0.350329
12/128268041..128268042	624	175	0.280449	581	192	0.330465
12/52601445..52601446	215	79	0.367442	144	51	0.354167
12/52601457..52601458	250	80	0.32	184	61	0.331522
12/52601466..52601467	269	91	0.33829	210	84	0.4
12/52601476..52601477	295	95	0.322034	242	101	0.417355
12/52601478..52601479	301	89	0.295681	255	94	0.368627
12/52601480..52601481	315	103	0.326984	265	97	0.366038
12/52601496..52601497	349	243	0.696275	317	203	0.640379
12/52601506..52601507	405	131	0.323457	359	112	0.311978
12/52601511..52601512	428	191	0.446262	389	165	0.424165
12/52601517..52601518	449	67	0.14922	395	63	0.159494
12/52601527..52601528	463	107	0.231102	407	105	0.257985
12/53927482..53927483	389	115	0.29563	206	20	0.0970874
12/53927518..53927519	487	84	0.172485	123	5	0.0406504
12/53927527..53927528	486	221	0.454733	114	17	0.149123
12/53927538..53927539	482	139	0.288382	96	15	0.15625
12/53927542..53927543	489	307	0.627812	93	19	0.204301
12/53927550..53927551	488	296	0.606557	89	21	0.235955
12/53927562..53927563	505	303	0.6	69	22	0.318841
12/53927578..53927579	480	159	0.33125	50	7	0.14
12/53927585..53927586	468	274	0.58547	41	21	0.512195
12/53927607..53927608	595	300	0.504202	56	22	0.392857
12/53927610..53927611	600	308	0.513333	56	27	0.482143
12/53927630..53927631	611	313	0.512275	52	25	0.480769
12/53927632..53927633	634	342	0.539432	51	25	0.490196
12/53927645..53927646	650	108	0.166154	48	5	0.104167
12/53927654..53927655	661	309	0.467474	56	30	0.535714
12/53927671..53927672	676	186	0.275148	165	53	0.321212
12/53927678..53927679	696	310	0.445402	193	93	0.481865
12/53927688..53927689	696	335	0.481322	230	134	0.582609
12/53927695..53927696	705	345	0.489362	256	162	0.632812
12/53927699..53927700	712	297	0.417135	266	132	0.496241
12/53927713..53927714	713	233	0.326788	282	144	0.510638
12/53927718..53927719	696	200	0.287356	300	154	0.513333
12/53927720..53927721	689	204	0.296081	306	154	0.503268
12/53927734..53927735	673	400	0.594354	423	263	0.621749
12/53927738..53927739	683	249	0.364568	457	203	0.444201
12/53927742..53927743	677	408	0.602659	505	336	0.665347
12/53927746..53927747	666	384	0.576577	528	309	0.585227
12/53927761..53927762	546	327	0.598901	630	418	0.663492
12/53927785..53927786	425	169	0.397647	723	349	0.482711
12/53973191..53973192	119	22	0.184874	1557	449	0.288375
12/53973199..53973200	129	11	0.0852713	1531	122	0.0796865
12/53973218..53973219	139	23	0.165468	1413	174	0.123142
12/53973224..53973225	147	25	0.170068	1368	153	0.111842
12/53973240..53973241	164	37	0.22561	1115	264	0.236771
12/53973252..53973253	152	20	0.131579	976	210	0.215164
12/53973279..53973280	197	43	0.218274	624	174	0.278846
12/53973282..53973283	201	44	0.218905	623	176	0.282504
12/53973284..53973285	201	56	0.278607	612	252	0.411765
12/53973298..53973299	215	68	0.316279	395	108	0.273418
12/53973307..53973308	253	85	0.335968	365	140	0.383562
12/53973310..53973311	253	22	0.0869565	331	22	0.0664653
12/53973314..53973315	249	87	0.349398	239	85	0.355649
12/53973325..53973326	248	67	0.270161	104	49	0.471154
12/53973367..53973368	308	7	0.0227273	75	0	0
12/54029759..54029760	147	52	0.353741	26	16	0.615385
12/54029762..54029763	145	49	0.337931	29	19	0.655172
12/65121209..65121210	998	18	0.0180361	980	20	0.0204082
12/65121215..65121216	1048	14	0.0133588	969	22	0.0227038
12/65121228..65121229	1034	14	0.0135397	966	11	0.0113872
12/65121233..65121234	1015	30	0.0295567	957	10	0.0104493
12/65121241..65121242	934	45	0.0481799	902	42	0.0465632
12/65121251..65121252	938	27	0.0287846	879	20	0.0227531
12/65121254..65121255	912	11	0.0120614	889	2	0.00224972
12/65121271..65121272	866	22	0.0254042	846	19	0.0224586
12/65121301..65121302	737	7	0.00949796	919	10	0.0108814
12/65121309..65121310	705	10	0.0141844	933	16	0.017149
12/65121317..65121318	667	9	0.0134933	927	35	0.0377562
12/65121319..65121320	658	2	0.00303951	908	34	0.0374449
12/65121322..65121323	642	9	0.0140187	926	27	0.0291577
12/65121329..65121330	599	4	0.0066778	985	21	0.0213198
12/6556035..6556036	266	3	0.0112782	12	1	0.0833333
12/6556059..6556060	177	6	0.0338983	20	0	0
12/6556083..6556084	148	1	0.00675676	52	0	0
12/6556102..6556103	159	4	0.0251572	75	1	0.0133333
12/6556105..6556106	162	2	0.0123457	76	0	0
12/6556108..6556109	154	1	0.00649351	76	0	0
12/6556111..6556112	145	2	0.0137931	76	1	0.0131579
12/6556122..6556123	129	2	0.0155039	90	0	0
12/6556134..6556135	126	2	0.015873	94	0	0
12/6556139..6556140	135	3	0.0222222	96	0	0
12/6556145..6556146	136	0	0	97	0	0
12/6556164..6556165	154	1	0.00649351	101	0	0
12/6556169..6556170	156	0	0	107	0	0
12/80708637..80708638	134	6	0.0447761	515	20	0.038835
12/80708653..80708654	178	0	0	412	8	0.0194175
12/80708678..80708679	205	5	0.0243902	206	18	0.0873786
12/80708688..80708689	211	11	0.0521327	156	7	0.0448718
12/80708693..80708694	219	11	0.0502283	149	16	0.107383
12/80708705..80708706	219	15	0.0684932	67	10	0.149254
12/80708707..80708708	222	14	0.0630631	58	7	0.12069
12/80708714..80708715	242	54	0.22314	55	21	0.381818
12/85273510..85273511	127	48	0.377953	1091	518	0.474794
12/85273512..85273513	130	47	0.361538	1091	493	0.451879
12/85273550..85273551	177	86	0.485876	829	458	0.552473
12/85273575..85273576	225	103	0.457778	599	332	0.554257
12/85273591..85273592	286	146	0.51049	495	287	0.579798
12/85273596..85273597	295	157	0.532203	521	333	0.639155
12/85273600..85273601	321	172	0.535826	498	320	0.64257
12/85273607..85273608	335	185	0.552239	484	327	0.67562
12/85273628..85273629	351	200	0.569801	522	347	0.664751
12/85273654..85273655	313	172	0.549521	614	410	0.667752
12/85273661..85273662	299	169	0.565217	618	412	0.666667
12/85273670..85273671	286	169	0.590909	640	417	0.651563
12/85273673..85273674	284	168	0.591549	653	463	0.709035
13/112055166..112055167	168	79	0.470238	482	215	0.446058
13/112055191..112055192	172	78	0.453488	451	161	0.356984
13/112055199..112055200	165	81	0.490909	431	186	0.431555
13/112055214..112055215	168	81	0.482143	453	186	0.410596
13/112055222..112055223	171	103	0.602339	460	258	0.56087
13/112055224..112055225	167	82	0.491018	456	168	0.368421
13/112055226..112055227	165	80	0.484848	448	202	0.450893
13/112055231..112055232	163	76	0.466258	441	176	0.399093
13/112055236..112055237	158	75	0.474684	450	201	0.446667
13/112055254..112055255	106	41	0.386792	463	185	0.399568
13/112055270..112055271	90	37	0.411111	513	232	0.452242
13/112055289..112055290	61	24	0.393443	453	223	0.492274
13/27924741..27924742	713	20	0.0280505	319	16	0.0501567
13/27924744..27924745	721	28	0.038835	291	10	0.0343643
13/27924774..27924775	869	20	0.023015	238	1	0.00420168
13/27924778..27924779	880	63	0.0715909	220	11	0.05
13/27924789..27924790	885	30	0.0338983	191	11	0.0575916
13/27924810..27924811	1109	47	0.0423805	222	15	0.0675676
13/27924819..27924820	1087	51	0.0469181	229	15	0.0655022
13/27924836..27924837	1018	398	0.390963	224	93	0.415179
13/27924850..27924851	1007	78	0.0774578	229	12	0.0524017
13/27924862..27924863	920	193	0.209783	265	50	0.188679
13/27924883..27924884	705	49	0.0695035	362	17	0.0469613
13/27924885..27924886	681	144	0.211454	368	63	0.171196
13/27924896..27924897	620	160	0.258065	387	96	0.248062
13/27924908..27924909	506	244	0.482213	466	190	0.407725
13/27928257..27928258	289	51	0.176471	394	91	0.230964
13/27928276..27928277	397	75	0.188917	578	124	0.214533
13/27928305..27928306	661	374	0.565809	815	542	0.665031
13/27928312..27928313	745	255	0.342282	854	364	0.42623
13/27928324..27928325	785	193	0.24586	937	298	0.318036
13/27928327..27928328	797	453	0.568381	945	588	0.622222
13/27928338..27928339	777	61	0.0785071	1002	68	0.0678643
13/27970422..27970423	556	253	0.455036	124	23	0.185484
13/27970434..27970435	589	295	0.500849	83	15	0.180723
13/27970440..27970441	613	276	0.450245	68	12	0.176471
13/27970442..27970443	618	51	0.0825243	61	6	0.0983607
13/42992265..42992266	119	1	0.00840336	69	1	0.0144928
13/42992285..42992286	116	0	0	107	0	0
13/42992312..42992313	102	0	0	375	5	0.0133333
13/42992316..42992317	102	0	0	393	1	0.00254453
13/42992336..42992337	100	1	0.01	519	5	0.00963391
13/42992356..42992357	131	0	0	723	0	0
13/42992360..42992361	133	0	0	740	11	0.0148649
13/42992369..42992370	135	3	0.0222222	767	9	0.011734
13/42992371..42992372	135	1	0.00740741	770	3	0.0038961
13/42992411..42992412	115	1	0.00869565	83	3	0.0361446
13/42992426..42992427	108	3	0.0277778	46	0	0
13/45851373..45851374	84	24	0.285714	328	108	0.329268
13/45851385..45851386	99	28	0.282828	372	129	0.346774
13/45851392..45851393	111	3	0.027027	389	11	0.0282776
13/45851414..45851415	151	10	0.0662252	475	40	0.0842105
13/45851418..45851419	157	73	0.464968	490	188	0.383673
13/45851421..45851422	158	85	0.537975	517	207	0.400387
13/45851429..45851430	165	19	0.115152	532	32	0.0601504
13/45851435..45851436	169	40	0.236686	598	119	0.198997
13/45851441..45851442	171	55	0.321637	639	199	0.311424
13/45851465..45851466	174	15	0.0862069	732	35	0.0478142
13/57632864..57632865	267	136	0.509363	645	329	0.510078
13/57632873..57632874	286	146	0.51049	584	325	0.556507
13/57632879..57632880	303	143	0.471947	557	322	0.578097
13/57632924..57632925	285	122	0.42807	285	157	0.550877
13/57632930..57632931	283	78	0.275618	266	127	0.477444
13/57632932..57632933	279	59	0.21147	259	113	0.436293
13/57632947..57632948	248	27	0.108871	220	23	0.104545
13/57632957..57632958	243	90	0.37037	179	89	0.497207
13/57632971..57632972	212	91	0.429245	140	73	0.521429
13/57632978..57632979	197	78	0.395939	103	46	0.446602
13/57632986..57632987	176	70	0.397727	76	41	0.539474
13/57632994..57632995	166	29	0.174699	31	2	0.0645161
13/57633011..57633012	130	26	0.2	15	6	0.4
13/57634708..57634709	339	199	0.587021	1293	731	0.565352
13/57634724..57634725	388	220	0.56701	1456	827	0.567995
13/57634727..57634728	405	229	0.565432	1472	858	0.58288
13/57634740..57634741	475	251	0.528421	1505	848	0.563455
13/57634742..57634743	495	249	0.50303	1560	863	0.553205
13/57634758..57634759	611	337	0.551555	1708	1059	0.620023
13/57634773..57634774	649	316	0.486903	1752	969	0.553082
13/57634778..57634779	667	267	0.4003	1779	718	0.403598
13/57634781..57634782	670	322	0.480597	1789	934	0.522079
13/57634795..57634796	683	33	0.0483163	1819	87	0.0478285
13/94702836..94702837	310	25	0.0806452	670	54	0.080597
13/94702840..94702841	309	6	0.0194175	648	9	0.0138889
13/94702863..94702864	335	69	0.20597	590	155	0.262712
13/94702882..94702883	296	9	0.0304054	511	14	0.0273973
13/94702903..94702904	281	21	0.0747331	538	20	0.0371747
13/94702918..94702919	266	11	0.0413534	520	10	0.0192308
13/94702929..94702930	230	17	0.073913	606	16	0.0264026
13/94702972..94702973	129	8	0.0620155	866	65	0.0750577
13/99991149..99991150	405	180	0.444444	64	38	0.59375
13/99991156..99991157	362	186	0.513812	65	46	0.707692
13/99991158..99991159	348	176	0.505747	70	44	0.628571
13/99991167..99991168	277	163	0.588448	80	40	0.5
14/36522960..36522961	431	68	0.157773	1201	185	0.154038
14/36522994..36522995	443	225	0.507901	991	517	0.521695
14/36523004..36523005	453	173	0.381898	872	395	0.452982
14/36523017..36523018	433	217	0.501155	748	437	0.584225
14/36523026..36523027	427	237	0.555035	645	409	0.634109
14/36523028..36523029	422	219	0.518957	637	389	0.610675
14/36523043..36523044	413	108	0.261501	527	114	0.216319
14/36523060..36523061	323	51	0.157895	400	57	0.1425
14/36523085..36523086	211	97	0.459716	83	29	0.349398
14/36584504..36584505	768	328	0.427083	92	35	0.380435
14/36584524..36584525	664	240	0.361446	133	49	0.368421
14/36584549..36584550	562	197	0.350534	165	67	0.406061
14/36666309..36666310	529	48	0.0907372	294	40	0.136054
14/36666311..36666312	534	186	0.348315	286	120	0.41958
14/36666324..36666325	596	78	0.130872	276	56	0.202899
14/36666330..36666331	621	51	0.0821256	267	36	0.134831
14/36666352..36666353	749	246	0.328438	176	49	0.278409
14/36666381..36666382	1002	403	0.402196	159	60	0.377358
14/36666384..36666385	1016	345	0.339567	152	57	0.375
14/36666386..36666387	1012	321	0.317194	148	49	0.331081
14/36666399..36666400	985	210	0.213198	138	37	0.268116
14/36666415..36666416	964	96	0.0995851	96	14	0.145833
14/36666417..36666418	947	97	0.102429	94	25	0.265957
14/36666419..36666420	944	199	0.210805	104	27	0.259615
14/36666432..36666433	889	189	0.212598	117	34	0.290598
14/36666466..36666467	782	280	0.358056	172	79	0.459302
14/37602004..37602005	173	14	0.0809249	118	13	0.110169
14/37602012..37602013	204	9	0.0441176	104	11	0.105769
14/37602056..37602057	280	19	0.0678571	44	8	0.181818
14/37602064..37602065	291	56	0.19244	40	22	0.55
14/52069304..52069305	654	9	0.0137615	173	0	0
14/52069321..52069322	691	3	0.00434153	159	0	0
14/52069338..52069339	721	6	0.00832178	133	1	0.0075188
14/52069348..52069349	721	8	0.0110957	93	1	0.0107527
14/52069350..52069351	721	9	0.0124827	93	0	0
14/52069373..52069374	686	7	0.0102041	80	0	0
14/52069388..52069389	704	16	0.0227273	70	2	0.0285714
14/52069405..52069406	621	10	0.0161031	44	0	0
14/52069408..52069409	586	5	0.00853242	36	0	0
14/53956132..53956133	263	111	0.422053	905	474	0.523757
14/53956135..53956136	270	119	0.440741	888	477	0.537162
14/53956138..53956139	278	131	0.471223	852	479	0.562207
14/53956173..53956174	346	163	0.471098	672	325	0.483631
14/53956194..53956195	389	198	0.508997	531	297	0.559322
14/53956196..53956197	385	212	0.550649	506	278	0.549407
14/53956203..53956204	376	200	0.531915	477	260	0.545073
14/53956207..53956208	364	183	0.502747	450	231	0.513333
14/53956214..53956215	357	191	0.535014	257	134	0.521401
14/53956228..53956229	335	161	0.480597	185	108	0.583784
14/53956237..53956238	325	166	0.510769	128	81	0.632812
14/53956239..53956240	324	87	0.268519	125	40	0.32
14/53956271..53956272	251	114	0.454183	49	21	0.428571
14/53956630..53956631	493	216	0.438134	406	234	0.576355
14/53956642..53956643	533	245	0.459662	340	193	0.567647
14/53956653..53956654	557	237	0.425494	261	132	0.505747
14/53956667..53956668	595	276	0.463866	180	80	0.444444
14/53956679..53956680	603	275	0.456053	144	60	0.416667
14/53956704..53956705	598	290	0.48495	60	6	0.1
14/53956715..53956716	580	282	0.486207	44	9	0.204545
14/53956718..53956719	564	273	0.484043	41	2	0.0487805
14/55241030..55241031	158	96	0.607595	484	363	0.75
14/55241043..55241044	196	124	0.632653	553	419	0.757685
14/55241045..55241046	210	110	0.52381	567	423	0.746032
14/55241050..55241051	233	160	0.686695	568	437	0.769366
14/55241060..55241061	262	202	0.770992	573	521	0.90925
14/55241071..55241072	303	179	0.590759	621	383	0.616747
14/55241074..55241075	317	199	0.62776	639	480	0.751174
14/55241077..55241078	332	203	0.611446	649	475	0.731895
14/55241086..55241087	361	292	0.808864	670	628	0.937313
14/55241088..55241089	368	317	0.861413	674	653	0.968843
14/56795130..56795131	349	36	0.103152	372	46	0.123656
14/56795147..56795148	435	72	0.165517	391	61	0.15601
14/56795149..56795150	456	81	0.177632	391	61	0.15601
14/56795159..56795160	513	41	0.079922	395	24	0.0607595
14/56795163..56795164	537	14	0.0260708	379	11	0.0290237
14/56795168..56795169	555	40	0.0720721	387	9	0.0232558
14/56809238..56809239	496	203	0.409274	703	345	0.490754
14/56809249..56809250	527	126	0.239089	707	151	0.213579
14/56809251..56809252	531	226	0.425612	707	312	0.441301
14/56809253..56809254	530	236	0.445283	704	356	0.505682
14/56809263..56809264	526	213	0.404943	669	329	0.491779
14/56809270..56809271	527	72	0.136622	639	77	0.120501
14/56809275..56809276	533	52	0.097561	655	125	0.19084
14/56809277..56809278	534	158	0.29588	648	225	0.347222
14/56809282..56809283	531	159	0.299435	647	210	0.324575
14/56809313..56809314	542	262	0.483395	820	433	0.528049
14/56809317..56809318	547	239	0.436929	821	417	0.507917
14/56809321..56809322	538	215	0.399628	820	350	0.426829
14/56809339..56809340	471	51	0.10828	739	103	0.139378
14/56809348..56809349	483	174	0.360248	753	267	0.354582
14/56809355..56809356	494	92	0.186235	759	183	0.241107
14/56809372..56809373	495	178	0.359596	794	326	0.410579
14/56809958..56809959	129	53	0.410853	318	96	0.301887
14/56809994..56809995	182	58	0.318681	2177	823	0.378043
14/56809998..56809999	183	59	0.322404	2175	786	0.361379
14/56810038..56810039	270	86	0.318519	2373	683	0.287821
14/56810054..56810055	309	63	0.203883	2279	470	0.206231
14/56810058..56810059	304	180	0.592105	2271	1239	0.545575
14/56810071..56810072	301	179	0.594684	2126	1167	0.548918
14/56810075..56810076	298	149	0.5	2070	1002	0.484058
14/56810104..56810105	248	124	0.5	134	60	0.447761
14/56810113..56810114	217	81	0.373272	122	34	0.278689
14/56810121..56810122	202	103	0.509901	62	35	0.564516
14/56810148..56810149	174	81	0.465517	45	19	0.422222
14/60507006..60507007	357	159	0.445378	263	128	0.486692
14/60507055..60507056	706	77	0.109065	128	19	0.148438
14/60507064..60507065	771	139	0.180285	134	27	0.201493
14/60507070..60507071	794	39	0.0491184	129	4	0.0310078
14/60507077..60507078	814	45	0.0552826	157	4	0.0254777
14/60507082..60507083	818	55	0.0672372	164	4	0.0243902
14/60507087..60507088	825	298	0.361212	174	66	0.37931
14/60507089..60507090	825	271	0.328485	175	60	0.342857
14/60507105..60507106	799	465	0.581977	166	114	0.686747
14/60507107..60507108	795	347	0.436478	170	63	0.370588
14/60507117..60507118	727	441	0.606602	226	134	0.59292
14/60507128..60507129	705	416	0.590071	257	130	0.505837
14/60507130..60507131	704	399	0.566761	258	138	0.534884
14/60507143..60507144	684	270	0.394737	291	105	0.360825
14/60507156..60507157	633	238	0.375987	402	158	0.393035
14/60507158..60507159	627	220	0.350877	407	161	0.395577
14/60507169..60507170	607	211	0.347611	446	165	0.369955
14/60507186..60507187	534	170	0.318352	510	190	0.372549
14/60507252..60507253	500	10	0.02	347	0	0
14/60507258..60507259	533	13	0.0243902	342	20	0.0584795
14/60507269..60507270	529	23	0.0434783	329	10	0.0303951
14/60507275..60507276	539	100	0.185529	305	46	0.15082
14/60507291..60507292	529	54	0.102079	256	19	0.0742188
14/60507298..60507299	517	285	0.551257	236	86	0.364407
14/60507319..60507320	457	194	0.424508	177	52	0.293785
14/60507321..60507322	449	212	0.47216	168	76	0.452381
14/60507333..60507334	426	273	0.640845	117	56	0.478632
14/60507339..60507340	420	239	0.569048	103	37	0.359223
14/60507345..60507346	384	117	0.304688	70	26	0.371429
14/60509443..60509444	484	26	0.053719	559	30	0.0536673
14/60509470..60509471	371	81	0.218329	495	98	0.19798
14/60509473..60509474	354	24	0.0677966	488	32	0.0655738
14/60509483..60509484	318	30	0.0943396	479	38	0.0793319
15/52794871..52794872	836	80	0.0956938	61	14	0.229508
15/52794873..52794874	843	67	0.0794781	61	0	0
15/52794879..52794880	853	116	0.135991	61	21	0.344262
15/52794891..52794892	892	133	0.149103	87	11	0.126437
15/52794905..52794906	957	711	0.742947	96	52	0.541667
15/52794935..52794936	990	345	0.348485	255	72	0.282353
15/52794962..52794963	963	340	0.353063	1593	599	0.37602
15/52794964..52794965	930	319	0.343011	1601	627	0.39163
15/52795015..52795016	516	159	0.30814	1690	697	0.412426
15/52795032..52795033	628	239	0.380573	1978	887	0.448433
15/52795035..52795036	620	222	0.358065	1996	884	0.442886
15/52795081..52795082	827	433	0.523579	118	53	0.449153
15/52795085..52795086	831	247	0.297232	106	19	0.179245
15/52795098..52795099	862	253	0.293503	86	20	0.232558
15/89409965..89409966	157	60	0.382166	1177	316	0.268479
15/89409971..89409972	158	60	0.379747	1189	336	0.28259
15/89410008..89410009	249	195	0.783133	1358	1107	0.815169
15/89410020..89410021	308	222	0.720779	1485	1113	0.749495
15/89410022..89410023	322	223	0.692547	1492	1090	0.730563
15/89410051..89410052	403	242	0.600496	1867	1177	0.630423
15/89410058..89410059	404	239	0.591584	1919	1171	0.610214
15/89410060..89410061	401	239	0.59601	1941	1216	0.626481
15/89410064..89410065	397	224	0.564232	1960	1215	0.619898
15/89410096..89410097	374	146	0.390374	21	4	0.190476
15/89410104..89410105	370	181	0.489189	30	13	0.433333
15/89410119..89410120	368	27	0.0733696	37	0	0
15/89410139..89410140	347	133	0.383285	64	13	0.203125
15/89410153..89410154	294	111	0.377551	73	18	0.246575
15/89410181..89410182	203	95	0.46798	207	83	0.400966
16/51154818..51154819	405	237	0.585185	72	56	0.777778
16/51154829..51154830	399	219	0.548872	81	54	0.666667
16/51154835..51154836	357	188	0.526611	89	52	0.58427
16/51154844..51154845	343	188	0.548105	100	63	0.63
16/51154851..51154852	316	130	0.411392	131	56	0.427481
16/51154888..51154889	155	63	0.406452	169	72	0.426036
16/51154902..51154903	119	73	0.613445	198	131	0.661616
16/68642741..68642742	210	77	0.366667	563	242	0.42984
16/68642751..68642752	246	93	0.378049	500	219	0.438
16/68642755..68642756	261	114	0.436782	462	206	0.445887
16/68642759..68642760	274	117	0.427007	423	206	0.486998
16/68642761..68642762	275	116	0.421818	415	187	0.450602
16/68642773..68642774	331	142	0.429003	341	170	0.498534
16/68642778..68642779	360	156	0.433333	301	153	0.508306
16/68642782..68642783	369	166	0.449864	284	143	0.503521
16/68642804..68642805	435	173	0.397701	207	111	0.536232
16/68642807..68642808	442	183	0.414027	206	93	0.451456
16/68642825..68642826	471	199	0.422505	719	435	0.605007
16/68642828..68642829	478	201	0.420502	706	403	0.570822
16/68642830..68642831	482	203	0.421162	704	413	0.586648
16/68642832..68642833	475	201	0.423158	694	417	0.600865
16/68642838..68642839	471	205	0.435244	625	391	0.6256
16/68642840..68642841	471	203	0.430998	628	404	0.643312
16/68642859..68642860	529	211	0.398866	554	331	0.597473
16/68642872..68642873	574	243	0.423345	490	284	0.579592
16/68642879..68642880	580	240	0.413793	471	277	0.58811
16/68642893..68642894	616	259	0.420455	397	211	0.531486
16/68642901..68642902	629	266	0.422893	374	222	0.593583
16/68642903..68642904	628	281	0.447452	362	218	0.60221
16/68642913..68642914	602	263	0.436877	346	234	0.676301
16/68642937..68642938	522	223	0.427203	259	147	0.567568
16/68642939..68642940	517	156	0.301741	253	139	0.549407
17/34156863..34156864	552	20	0.0362319	720	12	0.0166667
17/34156887..34156888	592	21	0.035473	659	11	0.016692
17/34156893..34156894	566	27	0.0477032	466	17	0.0364807
17/34156919..34156920	589	40	0.0679117	501	23	0.0459082
17/34156931..34156932	580	36	0.062069	475	18	0.0378947
17/34156948..34156949	566	5	0.00883392	407	16	0.039312
17/36464334..36464335	699	119	0.170243	114	49	0.429825
17/36464348..36464349	778	251	0.322622	158	52	0.329114
17/36464357..36464358	879	274	0.311718	194	75	0.386598
17/36464365..36464366	896	498	0.555804	221	138	0.624434
17/36464369..36464370	902	86	0.0953437	243	10	0.0411523
17/36464376..36464377	826	90	0.108959	280	33	0.117857
17/36942215..36942216	500	31	0.062	1030	52	0.0504854
17/36942218..36942219	505	86	0.170297	994	211	0.212274
17/36942230..36942231	522	215	0.411877	816	331	0.405637
17/36942250..36942251	562	197	0.350534	549	234	0.42623
17/36942259..36942260	604	244	0.403974	477	227	0.475891
17/36942263..36942264	626	115	0.183706	480	119	0.247917
17/36942266..36942267	639	48	0.0751174	474	49	0.103376
17/36942271..36942272	672	106	0.157738	470	85	0.180851
17/36942281..36942282	679	335	0.493373	452	256	0.566372
17/36942288..36942289	736	82	0.111413	439	89	0.202733
17/36942290..36942291	731	29	0.0396717	423	25	0.0591017
17/36942293..36942294	726	216	0.297521	422	146	0.345972
17/36942299..36942300	707	47	0.0664781	400	34	0.085
17/36942303..36942304	660	39	0.0590909	385	21	0.0545455
17/36942314..36942315	616	64	0.103896	298	38	0.127517
17/36942324..36942325	624	16	0.025641	311	11	0.0353698
17/36942328..36942329	627	19	0.030303	280	6	0.0214286
17/36942361..36942362	534	110	0.205993	539	112	0.207792
17/36942373..36942374	542	14	0.0258303	583	8	0.0137221
17/36942375..36942376	537	57	0.106145	599	85	0.141903
17/36942378..36942379	531	42	0.079096	614	69	0.112378
17/36942385..36942386	513	22	0.042885	613	24	0.0391517
17/36942390..36942391	497	10	0.0201207	330	21	0.0636364
17/36942392..36942393	494	32	0.0647773	631	27	0.0427892
17/36942401..36942402	446	19	0.0426009	649	30	0.046225
17/36942406..36942407	420	14	0.0333333	664	12	0.0180723
17/36942413..36942414	389	19	0.0488432	689	9	0.0130624
17/36942422..36942423	328	6	0.0182927	713	25	0.0350631
17/43211866..43211867	132	8	0.0606061	348	35	0.100575
17/43211872..43211873	133	7	0.0526316	344	32	0.0930233
17/43211880..43211881	134	7	0.0522388	336	27	0.0803571
17/43211896..43211897	131	6	0.0458015	331	29	0.0876133
17/43211905..43211906	129	10	0.0775194	335	25	0.0746269
17/43211914..43211915	125	7	0.056	351	6	0.017094
17/46819990..46819991	378	240	0.634921	159	111	0.698113
17/46820031..46820032	716	434	0.606145	485	288	0.593814
17/46820036..46820037	749	388	0.518024	518	282	0.544402
17/46820058..46820059	813	490	0.602706	712	430	0.603933
17/46820061..46820062	832	489	0.58774	726	445	0.612948
17/46820065..46820066	850	513	0.603529	741	462	0.623482
17/46820072..46820073	878	489	0.556948	843	485	0.575326
17/46820104..46820105	1147	721	0.628596	1125	773	0.687111
17/48578124..48578125	166	2	0.0120482	54	0	0
17/48578129..48578130	160	5	0.03125	59	2	0.0338983
17/48578136..48578137	167	6	0.0359281	79	2	0.0253165
17/48578143..48578144	167	4	0.0239521	92	5	0.0543478
17/48578146..48578147	173	6	0.0346821	101	2	0.019802
17/48578148..48578149	173	3	0.017341	109	0	0
17/48578150..48578151	172	4	0.0232558	112	1	0.00892857
17/48578153..48578154	173	4	0.0231214	116	8	0.0689655
17/48578157..48578158	172	4	0.0232558	182	4	0.021978
17/48578164..48578165	172	2	0.0116279	224	0	0
17/48578170..48578171	173	2	0.0115607	254	10	0.0393701
17/48578189..48578190	162	0	0	388	4	0.0103093
17/48578199..48578200	157	0	0	479	0	0
17/48578202..48578203	157	2	0.0127389	504	3	0.00595238
17/48578205..48578206	163	1	0.00613497	523	6	0.0114723
17/48578214..48578215	148	0	0	616	3	0.00487013
17/48578218..48578219	150	2	0.0133333	641	8	0.0124805
17/48578226..48578227	146	1	0.00684932	670	0	0
17/48578241..48578242	137	1	0.00729927	771	7	0.00907912
17/48578259..48578260	129	0	0	826	19	0.0230024
17/48722306..48722307	281	166	0.590747	1658	999	0.602533
17/48722360..48722361	570	338	0.592982	1035	583	0.563285
17/48722383..48722384	905	565	0.624309	1193	753	0.631182
17/48722393..48722394	942	572	0.607219	1217	744	0.611339
17/60139029..60139030	961	621	0.646202	147	118	0.802721
17/60139038..60139039	975	629	0.645128	184	138	0.75
17/60139052..60139053	1018	681	0.668959	249	168	0.674699
17/60139054..60139055	1017	666	0.654867	258	165	0.639535
17/60139067..60139068	1034	452	0.437137	390	179	0.458974
17/60139070..60139071	1052	433	0.411597	403	204	0.506203
17/60139084..60139085	1062	515	0.484934	527	306	0.580645
17/60139090..60139091	1031	554	0.537342	574	320	0.557491
17/60139096..60139097	990	609	0.615152	618	451	0.729773
17/60139098..60139099	981	606	0.617737	637	452	0.709576
17/60139112..60139113	901	591	0.655938	780	586	0.751282
17/60139118..60139119	866	368	0.424942	884	436	0.493213
17/60139128..60139129	815	550	0.674847	995	744	0.747739
17/60139139..60139140	798	470	0.588972	1065	717	0.673239
17/60139143..60139144	779	406	0.521181	1091	592	0.542621
17/6995888..6995889	580	343	0.591379	1311	963	0.734554
17/6995893..6995894	584	346	0.592466	1286	918	0.713841
17/6995923..6995924	628	376	0.598726	1100	791	0.719091
17/6995932..6995933	606	378	0.623762	1043	783	0.750719
17/6995941..6995942	564	331	0.586879	980	738	0.753061
17/6995964..6995965	513	326	0.635478	715	546	0.763636
17/6995978..6995979	417	249	0.597122	462	322	0.69697
17/6995991..6995992	321	183	0.570093	355	252	0.709859
17/6996000..6996001	300	187	0.623333	184	129	0.701087
17/6996006..6996007	294	177	0.602041	148	105	0.709459
17/6996013..6996014	276	162	0.586957	133	97	0.729323
18/47248457..47248458	518	241	0.465251	41	22	0.536585
18/47248459..47248460	527	217	0.411765	47	27	0.574468
18/47248465..47248466	548	304	0.554745	53	33	0.622642
18/47248472..47248473	558	174	0.311828	90	24	0.266667
18/47248475..47248476	573	217	0.378709	99	33	0.333333
18/47248493..47248494	652	180	0.276074	208	72	0.346154
18/47248505..47248506	678	303	0.446903	313	175	0.559105
18/47248517..47248518	674	141	0.209199	352	85	0.241477
18/47248535..47248536	632	326	0.515823	596	384	0.644295
18/47248552..47248553	584	296	0.506849	793	499	0.629256
18/47248555..47248556	577	219	0.379549	816	332	0.406863
18/47248560..47248561	564	100	0.177305	976	222	0.227459
18/47248577..47248578	483	235	0.486542	1081	703	0.650324
18/47248598..47248599	367	131	0.356948	1264	594	0.469937
18/47248601..47248602	358	131	0.365922	1273	578	0.454046
18/47248605..47248606	344	187	0.543605	1290	812	0.629457
18/47248609..47248610	325	160	0.492308	1332	766	0.575075
19/1467977..1467978	758	369	0.486807	497	333	0.67002
19/1467980..1467981	769	376	0.488947	492	319	0.648374
19/1467984..1467985	757	363	0.479524	488	313	0.641393
19/1467988..1467989	745	363	0.487248	481	303	0.629938
19/1468014..1468015	733	346	0.472033	415	262	0.631325
19/1468022..1468023	728	348	0.478022	392	253	0.645408
19/1468047..1468048	645	350	0.542636	299	195	0.652174
19/1468062..1468063	600	270	0.45	241	156	0.647303
19/1468068..1468069	584	267	0.457192	231	153	0.662338
19/1468076..1468077	562	263	0.467972	200	127	0.635
19/1468082..1468083	540	267	0.494444	181	123	0.679558
19/1468085..1468086	530	222	0.418868	175	74	0.422857
19/1468089..1468090	496	250	0.504032	161	99	0.614907
19/15232094..15232095	391	168	0.429668	88	56	0.636364
19/15232101..15232102	430	190	0.44186	86	56	0.651163
19/15232104..15232105	441	190	0.430839	87	55	0.632184
19/15232106..15232107	447	193	0.431767	87	56	0.643678
19/15232116..15232117	464	196	0.422414	105	59	0.561905
19/15232122..15232123	469	198	0.422175	120	74	0.616667
19/15232148..15232149	475	234	0.492632	213	117	0.549296
19/15232150..15232151	461	235	0.509761	219	126	0.575342
19/15232164..15232165	450	243	0.54	297	183	0.616162
19/15232171..15232172	474	233	0.491561	330	198	0.6
19/15232173..15232174	472	230	0.487288	372	238	0.639785
19/15232176..15232177	482	238	0.493776	383	234	0.610966
19/15232179..15232180	480	248	0.516667	387	226	0.583979
19/15232188..15232189	461	236	0.511931	458	277	0.604803
19/15232190..15232191	460	252	0.547826	474	296	0.624473
19/15232206..15232207	453	237	0.523179	656	370	0.564024
19/15232214..15232215	488	258	0.528689	780	471	0.603846
19/15232217..15232218	494	259	0.524291	838	500	0.596659
19/15232219..15232220	497	254	0.511066	847	503	0.593861
19/15232224..15232225	510	263	0.515686	894	547	0.611857
19/15232232..15232233	510	262	0.513725	961	583	0.60666
19/15232235..15232236	512	260	0.507812	983	587	0.597152
19/15232238..15232239	508	268	0.527559	990	591	0.59697
19/15232244..15232245	485	244	0.503093	1024	597	0.583008
19/15233185..15233186	413	201	0.486683	252	189	0.75
19/15233192..15233193	448	233	0.520089	274	194	0.708029
19/15233198..15233199	453	234	0.516556	313	235	0.750799
19/15233213..15233214	485	268	0.552577	427	328	0.76815
19/15233235..15233236	456	251	0.550439	523	407	0.778203
19/15233482..15233483	380	202	0.531579	832	599	0.719952
19/15233490..15233491	393	214	0.544529	837	576	0.688172
19/15233500..15233501	422	223	0.528436	876	610	0.696347
19/15233514..15233515	535	267	0.499065	917	579	0.631407
19/15233517..15233518	555	280	0.504505	935	618	0.660963
19/15233520..15233521	577	283	0.490468	941	613	0.651435
19/15233538..15233539	633	315	0.49763	965	627	0.649741
19/15233553..15233554	677	332	0.490399	1039	627	0.603465
19/37692152..37692153	413	9	0.0217918	565	6	0.0106195
19/37692154..37692155	409	10	0.0244499	558	1	0.00179211
19/37692179..37692180	403	6	0.0148883	429	17	0.039627
19/37692188..37692189	408	13	0.0318627	355	22	0.0619718
19/37692190..37692191	412	7	0.0169903	344	18	0.0523256
19/37692196..37692197	409	4	0.00977995	306	0	0
19/37692211..37692212	421	5	0.0118765	208	13	0.0625
19/37692219..37692220	434	5	0.0115207	197	0	0
19/37692225..37692226	446	8	0.0179372	187	6	0.0320856
19/37692229..37692230	440	4	0.00909091	135	1	0.00740741
19/37692244..37692245	436	8	0.0183486	89	1	0.011236
19/37692263..37692264	416	2	0.00480769	33	3	0.0909091
19/53058109..53058110	603	71	0.117745	59	20	0.338983
19/53058116..53058117	637	35	0.0549451	68	1	0.0147059
19/53058118..53058119	644	62	0.0962733	70	18	0.257143
19/53058125..53058126	651	172	0.264209	94	45	0.478723
19/53058128..53058129	668	75	0.112275	105	14	0.133333
19/53058133..53058134	671	75	0.111773	123	9	0.0731707
19/53058144..53058145	707	82	0.115983	250	32	0.128
19/53058147..53058148	713	84	0.117812	267	44	0.164794
19/53058150..53058151	716	72	0.100559	268	67	0.25
19/53058166..53058167	715	41	0.0573427	334	23	0.0688623
19/53058175..53058176	700	34	0.0485714	421	25	0.0593824
19/53058188..53058189	662	20	0.0302115	511	10	0.0195695
19/53058210..53058211	586	13	0.0221843	717	5	0.0069735
19/53058212..53058213	569	11	0.0193322	716	21	0.0293296
19/53058217..53058218	522	61	0.116858	724	95	0.131215
19/53058247..53058248	413	11	0.0266344	900	15	0.0166667
19/53058258..53058259	396	3	0.00757576	937	35	0.0373533
19/53058260..53058261	386	17	0.0440415	926	56	0.0604752
19/55118854..55118855	317	231	0.728707	564	492	0.87234
19/55118862..55118863	345	196	0.568116	556	388	0.697842
19/55118878..55118879	395	233	0.589873	513	323	0.62963
19/55118890..55118891	436	238	0.545872	505	353	0.69901
19/55118892..55118893	444	254	0.572072	496	336	0.677419
19/55118894..55118895	451	281	0.62306	478	345	0.721757
19/55118925..55118926	542	309	0.570111	401	220	0.548628
19/55118953..55118954	617	456	0.73906	378	332	0.878307
19/55118968..55118969	603	409	0.678275	447	299	0.668904
19/55118978..55118979	611	492	0.805237	503	452	0.898608
19/55119006..55119007	542	460	0.848708	738	698	0.945799
19/55119013..55119014	521	407	0.78119	778	579	0.744216
19/55119015..55119016	516	441	0.854651	786	747	0.950382
19/57099408..57099409	194	5	0.0257732	33	7	0.212121
19/57099420..57099421	234	13	0.0555556	57	0	0
19/57099455..57099456	409	26	0.0635697	243	35	0.144033
19/57099461..57099462	440	12	0.0272727	269	14	0.0520446
19/57099466..57099467	459	14	0.0305011	290	20	0.0689655
19/57099468..57099469	464	16	0.0344828	297	17	0.0572391
19/57099475..57099476	478	16	0.0334728	381	6	0.015748
19/57099480..57099481	485	36	0.0742268	402	36	0.0895522
19/57099494..57099495	441	156	0.353741	504	181	0.359127
19/57099502..57099503	435	73	0.167816	555	96	0.172973
19/57099524..57099525	440	22	0.05	676	48	0.0710059
19/57099528..57099529	431	20	0.0464037	702	32	0.045584
19/57099543..57099544	416	32	0.0769231	826	103	0.124697
19/57099548..57099549	414	14	0.0338164	861	40	0.0464576
19/57099554..57099555	399	14	0.0350877	906	58	0.0640177
19/57099564..57099565	376	47	0.125	939	109	0.116081
19/57099568..57099569	361	20	0.0554017	958	55	0.0574113
19/58204269..58204270	807	545	0.675341	88	55	0.625
19/58204277..58204278	822	483	0.587591	87	40	0.45977
19/58204284..58204285	806	648	0.80397	92	68	0.73913
19/58204310..58204311	844	513	0.60782	160	74	0.4625
19/58204312..58204313	861	533	0.619048	151	66	0.437086
19/58204319..58204320	885	607	0.685876	170	118	0.694118
19/58204331..58204332	850	641	0.754118	224	166	0.741071
19/58204339..58204340	794	499	0.628463	255	123	0.482353
19/58204361..58204362	693	434	0.626263	391	206	0.526854
19/58204366..58204367	647	445	0.68779	423	280	0.661939
19/58204379..58204380	582	405	0.695876	530	341	0.643396
19/58204388..58204389	524	438	0.835878	621	575	0.925926
19/58204391..58204392	511	336	0.657534	650	391	0.601538
19/58204401..58204402	473	369	0.780127	791	617	0.780025
19/58204404..58204405	438	363	0.828767	822	701	0.852798
2/104842639..104842640	408	14	0.0343137	333	1	0.003003
2/104842668..104842669	507	19	0.0374753	284	22	0.0774648
2/104842670..104842671	505	13	0.0257426	287	15	0.0522648
2/104842672..104842673	509	12	0.0235756	286	8	0.027972
2/104842677..104842678	506	19	0.0375494	278	20	0.0719424
2/104842687..104842688	496	10	0.0201613	272	6	0.0220588
2/104842695..104842696	507	5	0.00986193	248	6	0.0241935
2/104842702..104842703	531	14	0.0263653	201	0	0
2/104842706..104842707	550	8	0.0145455	202	3	0.0148515
2/104842708..104842709	555	12	0.0216216	196	0	0
2/104842716..104842717	553	9	0.0162749	177	1	0.00564972
2/104842730..104842731	582	8	0.0137457	144	0	0
2/104842733..104842734	589	15	0.0254669	143	0	0
2/104842761..104842762	604	9	0.0149007	76	0	0
2/104842775..104842776	568	4	0.00704225	66	0	0
2/104842777..104842778	568	6	0.0105634	65	2	0.0307692
2/104842784..104842785	504	17	0.0337302	65	0	0
2/118859110..118859111	433	4	0.00923788	1063	15	0.014111
2/118859116..118859117	457	11	0.02407	1091	24	0.0219982
2/172080499..172080500	215	127	0.590698	194	101	0.520619
2/172080507..172080508	253	140	0.55336	163	89	0.546012
2/172080517..172080518	298	133	0.446309	161	64	0.397516
2/172080532..172080533	351	162	0.461538	157	55	0.350318
2/172080544..172080545	384	173	0.450521	168	53	0.315476
2/172080546..172080547	387	177	0.457364	168	53	0.315476
2/172080575..172080576	414	170	0.410628	259	122	0.471042
2/172080598..172080599	398	171	0.429648	358	184	0.513966
2/172080600..172080601	396	174	0.439394	374	182	0.486631
2/172080602..172080603	397	180	0.453401	383	218	0.569191
2/172080635..172080636	326	146	0.447853	582	320	0.549828
2/172080646..172080647	288	125	0.434028	662	374	0.564955
2/172080648..172080649	280	123	0.439286	660	385	0.583333
2/172080655..172080656	258	105	0.406977	674	394	0.58457
2/172108467..172108468	302	157	0.519868	1159	600	0.517688
2/172108476..172108477	276	151	0.547101	1114	560	0.502693
2/172108484..172108485	262	144	0.549618	1055	485	0.459716
2/172108487..172108488	259	149	0.57529	1038	563	0.542389
2/172108497..172108498	255	136	0.533333	1039	489	0.470645
2/172108508..172108509	258	143	0.554264	1041	498	0.478386
2/172108510..172108511	258	132	0.511628	1040	500	0.480769
2/172108513..172108514	251	134	0.533865	1028	552	0.536965
2/172108545..172108546	160	85	0.53125	817	507	0.620563
2/176099440..176099441	326	137	0.420245	819	314	0.383394
2/176099447..176099448	384	141	0.367188	837	347	0.414576
2/176099452..176099453	393	159	0.40458	847	352	0.415584
2/176099466..176099467	442	170	0.384615	840	331	0.394048
2/176099613..176099614	484	272	0.561983	43	33	0.767442
2/176099622..176099623	453	260	0.573951	45	33	0.733333
2/176099657..176099658	494	196	0.396761	70	29	0.414286
2/176099662..176099663	492	227	0.461382	80	36	0.45
2/176099676..176099677	518	250	0.482625	87	46	0.528736
2/176099691..176099692	525	256	0.487619	161	93	0.57764
2/176099720..176099721	496	261	0.52621	283	139	0.491166
2/176099728..176099729	476	265	0.556723	320	183	0.571875
2/176099752..176099753	406	233	0.573892	507	253	0.499014
2/176099774..176099775	357	220	0.616246	574	312	0.543554
2/176109237..176109238	299	147	0.491639	1492	848	0.568365
2/176109260..176109261	325	145	0.446154	1331	727	0.546206
2/176109273..176109274	365	170	0.465753	1178	638	0.541596
2/176109282..176109283	374	175	0.467914	998	502	0.503006
2/176109295..176109296	392	189	0.482143	749	449	0.599466
2/176109311..176109312	416	243	0.584135	578	365	0.631488
2/176109315..176109316	410	212	0.517073	540	352	0.651852
2/176109321..176109322	394	185	0.469543	480	278	0.579167
2/176109332..176109333	381	183	0.480315	381	240	0.629921
2/176109336..176109337	365	232	0.635616	351	261	0.74359
2/176109370..176109371	268	122	0.455224	107	40	0.373832
2/176109389..176109390	218	100	0.458716	91	35	0.384615
2/176109403..176109404	191	74	0.387435	81	12	0.148148
2/176109422..176109423	146	72	0.493151	69	25	0.362319
2/176112621..176112622	682	409	0.599707	1122	837	0.745989
2/176112624..176112625	701	376	0.536377	1111	787	0.708371
2/176112646..176112647	796	377	0.473618	991	711	0.717457
2/176112658..176112659	817	358	0.438188	917	589	0.642312
2/176112668..176112669	782	352	0.450128	804	516	0.641791
2/176112677..176112678	754	323	0.428382	639	381	0.596244
2/176112714..176112715	655	227	0.346565	270	134	0.496296
2/176112730..176112731	629	256	0.406995	99	55	0.555556
2/176112739..176112740	623	245	0.393258	102	53	0.519608
2/176112759..176112760	562	246	0.437722	126	57	0.452381
2/176112787..176112788	296	209	0.706081	181	147	0.812155
2/176112793..176112794	266	182	0.684211	226	169	0.747788
2/176112801..176112802	225	138	0.613333	328	166	0.506098
2/176122639..176122640	92	23	0.25	133	4	0.0300752
2/176122655..176122656	96	25	0.260417	154	13	0.0844156
2/176122676..176122677	106	29	0.273585	209	39	0.186603
2/176122683..176122684	104	34	0.326923	218	52	0.238532
2/176122685..176122686	106	33	0.311321	226	58	0.256637
2/176122687..176122688	105	34	0.32381	234	59	0.252137
2/176122713..176122714	90	37	0.411111	347	81	0.233429
2/176122722..176122723	91	33	0.362637	381	96	0.251969
2/176122730..176122731	88	31	0.352273	393	70	0.178117
2/176122734..176122735	88	30	0.340909	400	106	0.265
2/176122737..176122738	83	29	0.349398	405	96	0.237037
2/176122740..176122741	83	32	0.385542	408	92	0.22549
2/176122752..176122753	77	27	0.350649	451	104	0.230599
2/176122755..176122756	75	26	0.346667	453	126	0.278146
2/176122758..176122759	72	23	0.319444	454	117	0.257709
2/176147343..176147344	216	90	0.416667	629	250	0.397456
2/176147353..176147354	259	118	0.455598	598	247	0.413043
2/176147389..176147390	376	188	0.5	536	268	0.5
2/176147405..176147406	397	185	0.465995	450	192	0.426667
2/176147415..176147416	395	202	0.511392	449	226	0.503341
2/176147432..176147433	383	168	0.438642	443	188	0.424379
2/176147456..176147457	353	205	0.580737	402	277	0.689055
2/176147463..176147464	335	172	0.513433	418	253	0.605263
2/176147471..176147472	318	166	0.522013	431	266	0.617169
2/176147483..176147484	272	137	0.503676	438	271	0.618721
2/176147492..176147493	249	117	0.46988	446	213	0.477578
2/176147498..176147499	241	136	0.564315	444	276	0.621622
2/176150181..176150182	45	34	0.755556	578	324	0.560554
2/176164970..176164971	46	12	0.26087	348	190	0.545977
2/176164978..176164979	49	16	0.326531	317	214	0.675079
2/176164980..176164981	52	15	0.288462	302	189	0.625828
2/176164982..176164983	53	18	0.339623	277	188	0.6787
2/176164986..176164987	53	17	0.320755	276	189	0.684783
2/176164991..176164992	54	19	0.351852	262	166	0.633588
2/176164997..176164998	63	27	0.428571	255	170	0.666667
2/176165001..176165002	66	27	0.409091	240	174	0.725
2/176165004..176165005	68	26	0.382353	236	152	0.644068
2/176165030..176165031	118	52	0.440678	61	31	0.508197
2/176165033..176165034	123	53	0.430894	48	27	0.5625
2/176165059..176165060	173	79	0.456647	24	15	0.625
2/199461889..199461890	194	104	0.536082	872	475	0.544725
2/199461910..199461911	256	153	0.597656	719	419	0.582754
2/199461918..199461919	286	147	0.513986	658	312	0.474164
2/199461949..199461950	427	254	0.594848	503	277	0.550696
2/199461954..199461955	438	268	0.611872	450	235	0.522222
2/199461961..199461962	439	243	0.553531	383	200	0.522193
2/199461973..199461974	474	257	0.542194	260	126	0.484615
2/199461998..199461999	523	268	0.512428	199	103	0.517588
2/199462002..199462003	523	306	0.585086	196	119	0.607143
2/199462004..199462005	514	248	0.48249	196	101	0.515306
2/199462012..199462013	508	269	0.529528	179	106	0.592179
2/199462019..199462020	496	324	0.653226	178	134	0.752809
2/199462033..199462034	492	233	0.473577	215	121	0.562791
2/199462048..199462049	462	214	0.463203	227	102	0.449339
2/199462083..199462084	348	162	0.465517	272	151	0.555147
2/199462513..199462514	187	90	0.481283	464	269	0.579741
2/199462517..199462518	201	101	0.502488	465	279	0.6
2/199462532..199462533	273	147	0.538462	481	277	0.575884
2/199462537..199462538	294	149	0.506803	487	265	0.544148
2/199462544..199462545	313	165	0.527157	471	277	0.58811
2/199462560..199462561	366	172	0.469945	492	281	0.571138
2/199462567..199462568	395	198	0.501266	489	290	0.593047
2/199462571..199462572	409	195	0.476773	499	305	0.611222
2/199462580..199462581	417	153	0.366906	517	246	0.475822
2/199462595..199462596	429	190	0.44289	523	313	0.59847
2/199462611..199462612	425	179	0.421176	517	304	0.588008
2/199462613..199462614	422	178	0.421801	504	295	0.585317
2/199470775..199470776	262	147	0.561069	761	463	0.60841
2/199470782..199470783	265	136	0.513208	734	437	0.595368
2/199470789..199470790	271	126	0.464945	692	411	0.593931
2/199470797..199470798	274	124	0.452555	649	346	0.533128
2/199470799..199470800	275	122	0.443636	621	351	0.565217
2/199470803..199470804	275	121	0.44	601	327	0.544093
2/199470821..199470822	280	133	0.475	504	275	0.545635
2/199470830..199470831	272	141	0.518382	461	269	0.583514
2/199470835..199470836	258	115	0.445736	448	228	0.508929
2/199470839..199470840	256	123	0.480469	426	219	0.514085
2/199470857..199470858	229	94	0.41048	368	156	0.423913
2/199470863..199470864	225	95	0.422222	377	163	0.432361
2/199470869..199470870	211	79	0.374408	400	165	0.4125
2/199470901..199470902	119	44	0.369748	450	205	0.455556
2/199470907..199470908	102	29	0.284314	464	132	0.284483
2/199470936..199470937	99	42	0.424242	622	258	0.414791
2/199470940..199470941	99	37	0.373737	641	275	0.429017
2/208124485..208124486	694	372	0.536023	559	367	0.65653
2/208124489..208124490	707	287	0.405941	559	279	0.499106
2/208124492..208124493	713	377	0.528752	556	366	0.658273
2/208124511..208124512	809	416	0.514215	511	329	0.643836
2/208124514..208124515	835	411	0.492216	504	321	0.636905
2/208124517..208124518	851	414	0.486486	498	299	0.600402
2/208124524..208124525	859	419	0.487776	480	332	0.691667
2/208124536..208124537	887	439	0.494927	428	248	0.579439
2/208124539..208124540	885	432	0.488136	425	268	0.630588
2/208124541..208124542	878	436	0.496583	421	241	0.572447
2/208124544..208124545	864	422	0.488426	423	244	0.576832
2/208124570..208124571	832	381	0.457933	397	253	0.63728
2/208124583..208124584	793	343	0.432535	422	265	0.627962
2/208124600..208124601	646	261	0.404025	362	225	0.621547
2/208124622..208124623	432	110	0.25463	336	127	0.377976
2/219331939..219331940	106	29	0.273585	509	202	0.396857
2/219331957..219331958	131	90	0.687023	330	280	0.848485
2/219331973..219331974	223	135	0.605381	174	119	0.683908
2/219331980..219331981	276	172	0.623188	165	129	0.781818
2/219331992..219331993	366	41	0.112022	118	19	0.161017
2/219332000..219332001	400	275	0.6875	88	64	0.727273
2/219332012..219332013	445	30	0.0674157	79	14	0.177215
2/219332022..219332023	469	51	0.108742	75	4	0.0533333
2/222299916..222299917	300	111	0.37	114	33	0.289474
2/222299925..222299926	305	116	0.380328	105	35	0.333333
2/222299985..222299986	322	133	0.413043	328	120	0.365854
2/222300028..222300029	237	97	0.409283	418	133	0.318182
2/240520466..240520467	733	372	0.507503	674	483	0.716617
2/240520485..240520486	669	384	0.573991	545	401	0.73578
2/240520487..240520488	666	369	0.554054	535	399	0.745794
2/240520492..240520493	662	373	0.563444	520	387	0.744231
2/240520495..240520496	659	377	0.572079	494	367	0.742915
2/240520516..240520517	577	362	0.627383	419	343	0.818616
2/240520522..240520523	558	339	0.607527	381	322	0.845144
2/240520531..240520532	507	320	0.631164	339	289	0.852507
2/240520544..240520545	446	239	0.535874	250	187	0.748
2/240520549..240520550	423	251	0.593381	194	164	0.845361
2/42792762..42792763	52	6	0.115385	257	46	0.178988
2/42792772..42792773	52	16	0.307692	221	115	0.520362
2/42792775..42792776	52	24	0.461538	216	157	0.726852
2/42792780..42792781	53	23	0.433962	188	126	0.670213
2/42792782..42792783	55	24	0.436364	181	127	0.701657
2/42792797..42792798	69	34	0.492754	154	99	0.642857
2/42792799..42792800	76	13	0.171053	159	24	0.150943
2/42792812..42792813	82	46	0.560976	121	74	0.61157
2/42792819..42792820	87	43	0.494253	125	81	0.648
2/42792825..42792826	88	38	0.431818	114	67	0.587719
2/42792831..42792832	82	29	0.353659	114	46	0.403509
2/42792836..42792837	83	41	0.493976	132	89	0.674242
2/42792851..42792852	98	47	0.479592	169	117	0.692308
2/42792857..42792858	104	52	0.5	171	118	0.690058
2/42792873..42792874	114	39	0.342105	212	104	0.490566
2/42792876..42792877	113	59	0.522124	225	145	0.644444
2/42792907..42792908	148	74	0.5	450	298	0.662222
2/42792921..42792922	174	67	0.385057	543	302	0.556169
2/42792936..42792937	181	96	0.530387	658	415	0.630699
2/42792941..42792942	175	95	0.542857	716	451	0.629888
2/44802218..44802219	66	23	0.348485	385	151	0.392208
2/44929798..44929799	902	387	0.429047	72	50	0.694444
2/44929801..44929802	889	378	0.425197	84	55	0.654762
2/44929809..44929810	879	396	0.450512	105	62	0.590476
2/44929824..44929825	932	424	0.454936	151	102	0.675497
2/44929826..44929827	949	408	0.429926	157	88	0.56051
2/44929853..44929854	963	441	0.457944	210	134	0.638095
2/44929864..44929865	941	433	0.460149	222	151	0.68018
2/44929866..44929867	926	423	0.456803	229	150	0.655022
2/44929884..44929885	807	402	0.498141	277	185	0.66787
2/44929894..44929895	694	351	0.505764	296	192	0.648649
2/44929904..44929905	619	323	0.521809	308	194	0.62987
2/44929907..44929908	588	293	0.498299	330	204	0.618182
2/44929909..44929910	569	291	0.511424	336	206	0.613095
2/44944591..44944592	551	245	0.444646	668	386	0.577844
2/44944595..44944596	552	257	0.46558	647	364	0.562597
2/44944602..44944603	558	262	0.469534	599	378	0.631052
2/44944606..44944607	568	250	0.440141	577	338	0.585789
2/44944613..44944614	564	227	0.402482	550	259	0.470909
2/44944619..44944620	536	235	0.438433	526	280	0.532319
2/44944630..44944631	525	225	0.428571	480	242	0.504167
2/44944634..44944635	534	64	0.11985	462	86	0.186147
2/44944639..44944640	515	221	0.429126	422	201	0.476303
2/44944648..44944649	543	234	0.430939	360	205	0.569444
2/44944651..44944652	542	258	0.476015	355	187	0.526761
2/44944657..44944658	524	238	0.454198	332	176	0.53012
2/44944660..44944661	519	244	0.470135	302	156	0.516556
2/44944669..44944670	498	215	0.431727	229	106	0.462882
2/44944679..44944680	478	211	0.441423	188	87	0.462766
2/44944693..44944694	460	219	0.476087	140	78	0.557143
2/44944698..44944699	445	234	0.525843	122	55	0.45082
2/44944700..44944701	445	202	0.453933	121	58	0.479339
2/44944709..44944710	434	251	0.578341	64	32	0.5
2/44944726..44944727	409	199	0.486553	36	20	0.555556
2/468303..468304	896	193	0.215402	426	86	0.201878
2/468313..468314	912	32	0.0350877	402	8	0.0199005
2/468315..468316	916	42	0.0458515	403	15	0.0372208
2/468319..468320	904	167	0.184735	387	58	0.149871
2/468328..468329	877	152	0.173318	367	54	0.147139
2/468330..468331	863	144	0.16686	366	50	0.136612
2/468352..468353	866	36	0.0415704	326	13	0.0398773
2/468366..468367	832	19	0.0228365	365	16	0.0438356
2/468382..468383	834	35	0.0419664	344	24	0.0697674
2/468385..468386	605	19	0.031405	125	0	0
2/468413..468414	714	129	0.180672	339	55	0.162242
2/468415..468416	710	57	0.0802817	336	21	0.0625
2/468417..468418	697	61	0.0875179	341	34	0.0997067
2/468423..468424	597	315	0.527638	344	150	0.436047
2/468434..468435	504	153	0.303571	291	74	0.254296
2/468436..468437	487	115	0.23614	295	48	0.162712
2/468450..468451	370	57	0.154054	344	30	0.0872093
2/468457..468458	347	17	0.0489914	394	24	0.0609137
2/63053900..63053901	303	152	0.50165	1178	574	0.487267
2/63053904..63053905	324	166	0.512346	1150	567	0.493043
2/63053908..63053909	357	163	0.456583	1123	521	0.463936
2/63053934..63053935	417	176	0.422062	940	431	0.458511
2/63053947..63053948	450	202	0.448889	818	356	0.435208
2/63053954..63053955	452	205	0.45354	727	285	0.392022
2/63053982..63053983	402	177	0.440299	379	122	0.3219
2/63053994..63053995	392	169	0.431122	209	54	0.258373
2/63053996..63053997	391	166	0.424552	190	62	0.326316
2/63054004..63054005	376	152	0.404255	141	55	0.390071
2/63054021..63054022	346	155	0.447977	76	28	0.368421
2/63054023..63054024	341	154	0.451613	74	27	0.364865
2/63054026..63054027	338	156	0.461538	56	28	0.5
2/63054032..63054033	326	147	0.45092	56	23	0.410714
2/63054034..63054035	320	143	0.446875	52	21	0.403846
2/63054042..63054043	286	142	0.496503	48	15	0.3125
2/63054053..63054054	255	123	0.482353	34	7	0.205882
2/63054055..63054056	249	124	0.497992	32	7	0.21875
2/63055548..63055549	231	120	0.519481	255	128	0.501961
2/63055554..63055555	241	131	0.543568	223	112	0.502242
2/63055567..63055568	276	133	0.481884	155	81	0.522581
2/63055597..63055598	502	231	0.460159	55	21	0.381818
2/63055607..63055608	565	274	0.484956	37	21	0.567568
2/63055614..63055615	594	304	0.511785	27	18	0.666667
2/63055787..63055788	409	180	0.440098	517	292	0.564797
2/63055799..63055800	448	190	0.424107	490	268	0.546939
2/63055811..63055812	490	212	0.432653	456	255	0.559211
2/63055815..63055816	494	209	0.423077	442	222	0.502262
2/63055817..63055818	498	218	0.437751	440	247	0.561364
2/63055821..63055822	486	212	0.436214	416	243	0.584135
2/63055826..63055827	473	199	0.420719	369	201	0.544715
2/63055832..63055833	463	189	0.408207	335	182	0.543284
2/63055845..63055846	488	191	0.391393	274	126	0.459854
2/63055847..63055848	493	188	0.381339	275	139	0.505455
2/63055862..63055863	539	200	0.371058	217	92	0.423963
2/63055873..63055874	564	237	0.420213	195	87	0.446154
2/63055878..63055879	570	247	0.433333	177	81	0.457627
2/63055890..63055891	551	235	0.426497	141	68	0.48227
2/63055893..63055894	551	230	0.417423	137	61	0.445255
2/63055899..63055900	529	226	0.427221	121	58	0.479339
2/63055926..63055927	458	202	0.441048	57	33	0.578947
2/63055935..63055936	418	185	0.442584	35	24	0.685714
2/63056802..63056803	265	141	0.532075	986	611	0.619675
2/63056804..63056805	270	137	0.507407	977	584	0.597748
2/63056832..63056833	309	132	0.427184	741	358	0.483131
2/63056845..63056846	311	136	0.437299	656	317	0.483232
2/63056852..63056853	300	133	0.443333	582	286	0.491409
2/63056866..63056867	296	131	0.442568	459	229	0.498911
2/63056869..63056870	302	137	0.453642	421	224	0.532067
2/63056878..63056879	315	144	0.457143	391	204	0.521739
2/63056886..63056887	309	147	0.475728	331	162	0.489426
2/63056893..63056894	293	143	0.488055	274	142	0.518248
2/63056901..63056902	296	142	0.47973	210	105	0.5
2/63056903..63056904	298	141	0.473154	215	124	0.576744
2/63056918..63056919	309	152	0.491909	141	59	0.41844
2/63056921..63056922	313	156	0.498403	153	66	0.431373
2/63056929..63056930	305	158	0.518033	135	69	0.511111
2/63056931..63056932	303	157	0.518152	132	67	0.507576
2/63056945..63056946	354	189	0.533898	167	85	0.508982
2/63056947..63056948	360	179	0.497222	164	69	0.420732
2/63056957..63056958	347	181	0.521614	166	81	0.487952
2/63056964..63056965	342	192	0.561404	190	103	0.542105
2/63056969..63056970	343	202	0.588921	208	118	0.567308
2/63056976..63056977	340	185	0.544118	257	118	0.459144
2/63056997..63056998	324	175	0.540123	306	145	0.473856
2/63057002..63057003	319	160	0.501567	348	172	0.494253
2/63057005..63057006	321	167	0.520249	359	185	0.51532
2/63057011..63057012	311	153	0.491961	363	173	0.476584
2/63057030..63057031	276	133	0.481884	402	184	0.457711
2/63058604..63058605	307	167	0.543974	42	1	0.0238095
20/21101175..21101176	381	10	0.0262467	271	17	0.0627306
20/21101187..21101188	390	9	0.0230769	298	16	0.0536913
20/21101201..21101202	420	6	0.0142857	352	0	0
20/21101205..21101206	433	6	0.0138568	371	0	0
20/21101213..21101214	465	22	0.0473118	489	10	0.0204499
20/21101229..21101230	585	17	0.0290598	660	31	0.0469697
20/21101231..21101232	588	9	0.0153061	685	20	0.0291971
20/21101241..21101242	629	14	0.0222576	754	16	0.0212202
20/21101243..21101244	631	19	0.0301109	769	24	0.0312094
20/21101246..21101247	635	14	0.0220472	790	15	0.0189873
20/21101249..21101250	631	20	0.0316957	800	15	0.01875
20/21101260..21101261	609	23	0.0377668	856	64	0.0747664
20/21101262..21101263	608	19	0.03125	847	68	0.0802834
20/21101266..21101267	574	18	0.0313589	864	35	0.0405093
20/21101278..21101279	599	23	0.0383973	921	33	0.0358306
20/21101281..21101282	594	30	0.0505051	935	70	0.0748663
20/21101284..21101285	568	14	0.0246479	963	22	0.0228453
20/21101296..21101297	606	22	0.0363036	920	11	0.0119565
20/21101298..21101299	597	25	0.041876	963	42	0.0436137
20/21101305..21101306	579	17	0.029361	1003	34	0.0338983
20/21101311..21101312	567	20	0.0352734	1015	28	0.0275862
20/21101322..21101323	550	9	0.0163636	1019	13	0.0127576
20/38727777..38727778	395	38	0.0962025	46	12	0.26087
20/38727799..38727800	456	36	0.0789474	100	7	0.07
20/38727804..38727805	520	151	0.290385	147	39	0.265306
20/38727808..38727809	545	90	0.165138	176	38	0.215909
20/38727823..38727824	561	206	0.367201	248	89	0.358871
20/38727847..38727848	567	21	0.037037	341	12	0.0351906
20/38727886..38727887	427	31	0.0725995	509	41	0.0805501
20/38727921..38727922	334	209	0.625749	627	409	0.652313
20/38727923..38727924	329	213	0.647416	628	380	0.605096
20/38727927..38727928	327	161	0.492355	613	287	0.468189
20/38727929..38727930	323	210	0.650155	616	355	0.576299
20/38727931..38727932	319	229	0.717868	619	441	0.712439
20/56004929..56004930	171	9	0.0526316	87	0	0
20/56004944..56004945	288	43	0.149306	229	53	0.231441
20/56004957..56004958	344	44	0.127907	299	26	0.0869565
20/56004964..56004965	358	21	0.0586592	385	31	0.0805195
20/56004973..56004974	376	67	0.178191	452	64	0.141593
20/56004980..56004981	403	25	0.0620347	471	17	0.0360934
20/56004982..56004983	405	81	0.2	497	81	0.162978
20/56004987..56004988	410	36	0.0878049	514	40	0.077821
20/56004995..56004996	418	29	0.069378	547	29	0.0530165
20/56004997..56004998	420	33	0.0785714	550	37	0.0672727
20/56005014..56005015	427	88	0.206089	592	86	0.14527
20/56005019..56005020	433	192	0.443418	607	232	0.382208
20/56005023..56005024	448	142	0.316964	478	181	0.378661
20/56005040..56005041	477	180	0.377358	527	198	0.375712
20/56005042..56005043	476	163	0.342437	581	218	0.375215
20/56005049..56005050	474	64	0.135021	548	116	0.211679
20/56005051..56005052	473	169	0.357294	610	292	0.478689
20/56005058..56005059	416	142	0.341346	621	229	0.36876
21/26573118..26573119	432	272	0.62963	209	99	0.473684
21/26573124..26573125	484	234	0.483471	202	75	0.371287
21/26573132..26573133	557	293	0.526032	160	66	0.4125
21/26573134..26573135	590	273	0.462712	161	67	0.416149
21/26573145..26573146	690	100	0.144928	147	23	0.156463
21/26573149..26573150	720	197	0.273611	148	43	0.290541
21/26573156..26573157	769	67	0.0871261	130	6	0.0461538
21/26573161..26573162	807	290	0.359356	114	34	0.298246
21/26573168..26573169	846	347	0.410165	108	58	0.537037
21/26573194..26573195	981	138	0.140673	77	11	0.142857
21/26573204..26573205	1070	251	0.234579	74	13	0.175676
21/26573212..26573213	1066	111	0.104128	75	17	0.226667
21/26573214..26573215	1055	198	0.187678	72	27	0.375
21/26573223..26573224	1050	491	0.467619	40	26	0.65
21/26573232..26573233	1044	534	0.511494	24	15	0.625
21/26573235..26573236	1031	277	0.268671	24	10	0.416667
3/129974460..129974461	531	234	0.440678	1266	765	0.604265
3/129974462..129974463	536	230	0.429104	1252	759	0.60623
3/129974470..129974471	554	245	0.442238	1155	682	0.590476
3/129974501..129974502	643	296	0.460342	716	369	0.515363
3/129974507..129974508	677	330	0.487445	618	321	0.519417
3/129974509..129974510	685	333	0.486131	587	308	0.524702
3/129974512..129974513	689	344	0.499274	554	295	0.532491
3/129974515..129974516	675	338	0.500741	518	261	0.503861
3/129974527..129974528	591	314	0.531303	373	184	0.493298
3/129974540..129974541	587	319	0.543441	218	116	0.53211
3/129974542..129974543	608	327	0.537829	211	108	0.511848
3/129974547..129974548	629	263	0.418124	195	76	0.389744
3/129974553..129974554	636	344	0.540881	165	76	0.460606
3/129974563..129974564	656	337	0.51372	108	44	0.407407
3/129974569..129974570	675	322	0.477037	98	46	0.469388
3/129974582..129974583	655	254	0.387786	73	23	0.315068
3/129974594..129974595	636	306	0.481132	32	17	0.53125
3/129974598..129974599	638	132	0.206897	27	1	0.037037
3/129974606..129974607	636	298	0.468553	24	14	0.583333
3/129974608..129974609	634	297	0.468454	26	13	0.5
3/134651248..134651249	585	16	0.0273504	342	4	0.0116959
3/134651252..134651253	563	13	0.0230906	344	0	0
3/134651274..134651275	442	17	0.0384615	310	11	0.0354839
3/134651287..134651288	375	15	0.04	299	12	0.0401338
3/134651291..134651292	346	2	0.00578035	300	3	0.01
3/134651305..134651306	305	7	0.0229508	295	5	0.0169492
3/134651340..134651341	147	7	0.047619	469	15	0.0319829
3/139540025..139540026	264	103	0.390152	1022	354	0.34638
3/139540027..139540028	266	132	0.496241	999	483	0.483483
3/139540030..139540031	268	146	0.544776	961	541	0.562955
3/139540070..139540071	248	101	0.407258	152	48	0.315789
3/139540074..139540075	249	150	0.60241	144	64	0.444444
3/147395822..147395823	235	129	0.548936	94	72	0.765957
3/147395826..147395827	235	112	0.476596	104	75	0.721154
3/147395828..147395829	235	117	0.497872	109	79	0.724771
3/147395838..147395839	238	109	0.457983	146	108	0.739726
3/147395841..147395842	238	108	0.453782	156	112	0.717949
3/147395863..147395864	281	137	0.487544	274	198	0.722628
3/147395913..147395914	301	164	0.54485	2278	1595	0.700176
3/147395939..147395940	304	158	0.519737	2279	1617	0.709522
3/147395943..147395944	305	150	0.491803	2273	1583	0.696436
3/147395951..147395952	285	146	0.512281	2216	1566	0.706679
3/147395953..147395954	272	144	0.529412	2188	1601	0.731718
3/147396001..147396002	370	175	0.472973	735	501	0.681633
3/147396003..147396004	370	173	0.467568	722	496	0.686981
3/147396042..147396043	527	297	0.563567	1072	650	0.606343
3/147396047..147396048	539	303	0.562152	1035	631	0.609662
3/147396050..147396051	548	303	0.55292	1033	628	0.607938
3/147396053..147396054	556	307	0.552158	1013	623	0.615005
3/147396062..147396063	578	316	0.546713	1047	693	0.661891
3/147396068..147396069	592	326	0.550676	1026	652	0.635478
3/147396072..147396073	595	336	0.564706	1035	692	0.668599
3/147396083..147396084	640	346	0.540625	1072	739	0.689366
3/147396117..147396118	764	421	0.551047	1007	730	0.724926
3/147396123..147396124	765	417	0.545098	1037	736	0.70974
3/147396125..147396126	762	428	0.56168	1038	749	0.72158
3/147396131..147396132	748	420	0.561497	1024	773	0.754883
3/147396134..147396135	751	415	0.552597	1023	766	0.748778
3/147396138..147396139	762	437	0.573491	1013	773	0.76308
3/147396582..147396583	658	332	0.504559	245	185	0.755102
3/147396604..147396605	656	351	0.535061	1129	818	0.724535
3/147396619..147396620	624	330	0.528846	1161	857	0.738157
3/147396647..147396648	496	339	0.683468	1222	1010	0.826514
3/147396650..147396651	480	287	0.597917	1237	947	0.765562
3/147396661..147396662	364	222	0.60989	1394	1058	0.758967
3/147396686..147396687	288	184	0.638889	1727	1357	0.785756
3/147396689..147396690	267	173	0.64794	1746	1281	0.733677
3/147396691..147396692	243	160	0.658436	1750	1272	0.726857
3/147409779..147409780	399	83	0.20802	307	79	0.257329
3/147409792..147409793	492	100	0.203252	241	69	0.286307
3/147409794..147409795	500	89	0.178	239	71	0.297071
3/147409796..147409797	507	96	0.189349	239	71	0.297071
3/147409805..147409806	517	105	0.203095	228	72	0.315789
3/147409819..147409820	538	107	0.198885	186	60	0.322581
3/147409822..147409823	544	97	0.178309	177	51	0.288136
3/147409832..147409833	541	90	0.166359	172	51	0.296512
3/147409837..147409838	528	86	0.162879	148	53	0.358108
3/147409842..147409843	515	90	0.174757	131	46	0.351145
3/147409859..147409860	504	108	0.214286	79	32	0.405063
3/147409863..147409864	495	80	0.161616	78	23	0.294872
3/147412605..147412606	196	102	0.520408	55	39	0.709091
3/147412609..147412610	217	118	0.543779	59	42	0.711864
3/147412636..147412637	302	155	0.513245	94	69	0.734043
3/147412650..147412651	333	173	0.51952	123	88	0.715447
3/147412662..147412663	373	200	0.536193	140	97	0.692857
3/147412667..147412668	389	212	0.544987	171	117	0.684211
3/147412687..147412688	435	239	0.549425	255	188	0.737255
3/147412690..147412691	445	246	0.552809	332	247	0.743976
3/147412698..147412699	479	268	0.559499	391	297	0.759591
3/147412701..147412702	479	276	0.5762	437	337	0.771167
3/147412734..147412735	503	298	0.592445	1691	1348	0.797161
3/147412745..147412746	460	286	0.621739	1627	1314	0.807621
3/147412749..147412750	443	292	0.659142	1637	1344	0.821014
3/147412752..147412753	426	274	0.643192	1670	1352	0.809581
3/147412767..147412768	353	230	0.651558	1681	1348	0.801904
3/147412773..147412774	319	214	0.670846	1695	1358	0.80118
3/147412789..147412790	245	177	0.722449	1757	1416	0.805919
3/158103444..158103445	291	174	0.597938	1296	803	0.619599
3/158103457..158103458	352	211	0.599432	1209	754	0.623656
3/158103473..158103474	400	239	0.5975	953	605	0.634837
3/158103484..158103485	470	269	0.57234	738	522	0.707317
3/158103496..158103497	589	333	0.565365	656	451	0.6875
3/158103502..158103503	629	354	0.562798	606	396	0.653465
3/158103508..158103509	669	361	0.539611	531	353	0.664783
3/158103515..158103516	702	378	0.538462	560	371	0.6625
3/158103530..158103531	736	389	0.528533	576	373	0.647569
3/158103575..158103576	795	395	0.496855	440	295	0.670455
3/158103580..158103581	786	401	0.510178	436	284	0.651376
3/158103588..158103589	803	406	0.505604	419	282	0.673031
3/158103592..158103593	813	414	0.509225	410	270	0.658537
3/158103598..158103599	805	408	0.506832	382	246	0.643979
3/158103602..158103603	788	397	0.503807	374	236	0.631016
3/158103612..158103613	766	390	0.509138	337	224	0.664688
3/158103618..158103619	748	375	0.501337	314	213	0.678344
3/158103643..158103644	686	366	0.533528	205	144	0.702439
3/158103646..158103647	682	379	0.555718	194	144	0.742268
3/158103655..158103656	693	372	0.536797	161	122	0.757764
3/158103674..158103675	676	420	0.621302	103	68	0.660194
3/158103689..158103690	683	409	0.598829	70	62	0.885714
3/170585744..170585745	1033	203	0.196515	1313	302	0.230008
3/170585751..170585752	1037	203	0.195757	1254	254	0.202552
3/170585764..170585765	1000	278	0.278	1123	403	0.35886
3/170585766..170585767	987	260	0.263425	1114	407	0.36535
3/170585785..170585786	852	461	0.54108	855	482	0.563743
3/170585791..170585792	807	438	0.542751	829	507	0.61158
3/170585800..170585801	758	532	0.701847	732	559	0.763661
3/170585818..170585819	584	255	0.436644	508	280	0.551181
3/170585827..170585828	547	223	0.407678	356	160	0.449438
3/181710447..181710448	192	117	0.609375	480	298	0.620833
3/181710454..181710455	214	141	0.658879	476	311	0.653361
3/181710488..181710489	443	173	0.390519	659	303	0.459788
3/181710492..181710493	451	276	0.611973	654	414	0.633028
3/181710510..181710511	540	317	0.587037	652	364	0.558282
3/181710519..181710520	598	379	0.633779	650	406	0.624615
3/181710541..181710542	688	410	0.59593	740	484	0.654054
3/181710544..181710545	702	410	0.584046	740	462	0.624324
3/181710560..181710561	752	468	0.62234	762	508	0.666667
3/181710616..181710617	672	396	0.589286	799	487	0.609512
3/181710642..181710643	577	326	0.564991	672	415	0.61756
3/181710674..181710675	439	282	0.642369	499	302	0.60521
3/181710678..181710679	432	282	0.652778	477	303	0.63522
3/181710695..181710696	325	201	0.618462	407	237	0.58231
3/187737510..187737511	732	16	0.0218579	542	13	0.0239852
3/187737543..187737544	926	14	0.0151188	302	11	0.0364238
3/187737545..187737546	935	22	0.0235294	304	24	0.0789474
3/187737548..187737549	923	16	0.0173348	291	8	0.0274914
3/187737570..187737571	916	28	0.0305677	186	13	0.0698925
3/187737583..187737584	933	15	0.0160772	157	2	0.0127389
3/187737592..187737593	932	13	0.0139485	139	9	0.0647482
3/187737616..187737617	929	20	0.0215285	1062	32	0.0301318
3/187737626..187737627	903	17	0.0188261	1035	30	0.0289855
3/187737636..187737637	870	7	0.00804598	1008	4	0.00396825
3/187737646..187737647	852	8	0.00938967	966	11	0.0113872
3/187737653..187737654	828	4	0.00483092	962	0	0
3/187737655..187737656	818	11	0.0134474	958	13	0.0135699
3/187737658..187737659	797	11	0.0138018	941	17	0.0180659
3/187737678..187737679	627	7	0.0111643	852	5	0.00586854
3/187737683..187737684	584	7	0.0119863	765	9	0.0117647
3/25427845..25427846	168	107	0.636905	333	178	0.534535
3/25427878..25427879	217	158	0.728111	240	124	0.516667
3/25427883..25427884	218	161	0.738532	226	137	0.606195
3/25427890..25427891	221	166	0.751131	206	133	0.645631
3/25427897..25427898	238	174	0.731092	208	138	0.663462
3/25427901..25427902	237	171	0.721519	199	137	0.688442
3/25427905..25427906	236	169	0.716102	194	136	0.701031
3/25427911..25427912	234	169	0.722222	198	128	0.646465
3/25427919..25427920	226	168	0.743363	291	159	0.546392
3/25427936..25427937	239	164	0.686192	368	184	0.5
3/25427939..25427940	239	164	0.686192	393	197	0.501272
3/25427953..25427954	227	156	0.687225	422	199	0.471564
3/25427980..25427981	208	126	0.605769	584	260	0.445205
3/25427996..25427997	194	120	0.618557	660	292	0.442424
3/25428001..25428002	189	113	0.597884	707	341	0.48232
3/25428070..25428071	141	73	0.51773	2226	1494	0.671159
3/25428073..25428074	136	70	0.514706	2300	1518	0.66
3/25428082..25428083	130	67	0.515385	2327	1570	0.674688
3/25428086..25428087	125	59	0.472	2348	1572	0.669506
3/27723816..27723817	781	451	0.577465	115	30	0.26087
3/27723839..27723840	767	448	0.584094	180	81	0.45
3/27723842..27723843	762	450	0.590551	195	85	0.435897
3/27723852..27723853	731	429	0.586867	232	115	0.49569
3/27723857..27723858	716	415	0.579609	268	134	0.5
3/27723863..27723864	703	412	0.58606	306	162	0.529412
3/27723872..27723873	659	393	0.596358	339	171	0.504425
3/27723884..27723885	600	346	0.576667	412	231	0.56068
3/27723904..27723905	499	284	0.569138	528	337	0.638258
3/27723908..27723909	486	281	0.578189	557	346	0.621185
3/27723910..27723911	478	281	0.587866	586	380	0.648464
3/27723918..27723919	415	248	0.59759	639	409	0.640063
3/27723930..27723931	375	237	0.632	666	451	0.677177
3/50340774..50340775	706	19	0.0269122	58	4	0.0689655
3/50340800..50340801	608	29	0.0476974	713	50	0.0701262
3/50340810..50340811	630	17	0.0269841	734	17	0.0231608
3/50340820..50340821	626	22	0.0351438	756	44	0.0582011
3/50340827..50340828	598	28	0.0468227	779	70	0.0898588
3/50340840..50340841	541	28	0.051756	748	78	0.104278
3/50340850..50340851	533	31	0.0581614	695	67	0.0964029
3/50340852..50340853	529	17	0.0321361	692	15	0.0216763
3/50340857..50340858	528	24	0.0454545	655	28	0.0427481
3/50340861..50340862	514	31	0.0603113	585	71	0.121368
3/50340874..50340875	462	30	0.0649351	513	53	0.103314
3/50340881..50340882	462	14	0.030303	525	35	0.0666667
3/50340890..50340891	445	30	0.0674157	526	70	0.13308
3/50340915..50340916	393	21	0.0534351	840	101	0.120238
3/50340918..50340919	390	27	0.0692308	812	111	0.1367
3/50340939..50340940	391	19	0.0485934	749	71	0.0947931
3/50340941..50340942	402	18	0.0447761	747	89	0.119143
3/50340976..50340977	413	20	0.0484262	176	19	0.107955
3/50340982..50340983	428	24	0.0560748	161	30	0.186335
3/50340992..50340993	431	27	0.062645	120	22	0.183333
3/50340994..50340995	432	14	0.0324074	117	20	0.17094
3/50341000..50341001	421	17	0.04038	120	15	0.125
3/50341014..50341015	387	14	0.0361757	110	14	0.127273
3/50341038..50341039	330	12	0.0363636	161	21	0.130435
3/5096073..5096074	1347	21	0.0155902	310	4	0.0129032
3/5096078..5096079	1437	34	0.0236604	311	7	0.022508
3/5096080..5096081	1450	21	0.0144828	305	1	0.00327869
3/5096088..5096089	1489	43	0.0288784	274	11	0.040146
3/5096097..5096098	1495	24	0.0160535	253	1	0.00395257
3/5096099..5096100	1500	34	0.0226667	255	15	0.0588235
3/5096110..5096111	1517	30	0.0197759	221	10	0.0452489
3/5096130..5096131	1557	38	0.0244059	185	8	0.0432432
3/5096135..5096136	1511	39	0.0258107	190	11	0.0578947
3/5096137..5096138	1487	23	0.0154674	186	8	0.0430108
3/5096161..5096162	1181	131	0.110923	136	22	0.161765
3/5096164..5096165	1161	49	0.042205	134	9	0.0671642
3/5096166..5096167	1138	53	0.0465729	131	11	0.0839695
3/5096172..5096173	1038	33	0.0317919	133	8	0.0601504
3/5096174..5096175	933	46	0.0493033	131	2	0.0152672
3/5096183..5096184	785	10	0.0127389	103	0	0
3/5096291..5096292	445	18	0.0404494	123	12	0.097561
3/62369713..62369714	246	116	0.471545	1474	771	0.523066
3/62369719..62369720	290	148	0.510345	1538	820	0.53316
3/62371169..62371170	195	88	0.451282	1756	887	0.505125
3/62371202..62371203	262	158	0.603053	1327	975	0.73474
3/62371211..62371212	281	166	0.590747	1332	938	0.704204
3/62371238..62371239	402	231	0.574627	1565	1046	0.668371
3/62371247..62371248	446	255	0.571749	1607	1075	0.668948
3/62371253..62371254	448	259	0.578125	1528	1005	0.657723
3/62371269..62371270	478	291	0.608787	1531	1005	0.656434
3/62371271..62371272	470	247	0.525532	1536	846	0.550781
3/62371279..62371280	466	302	0.648069	1438	1008	0.700974
3/62371287..62371288	488	292	0.598361	1436	912	0.635097
3/62371296..62371297	525	323	0.615238	1470	1009	0.686395
3/62371306..62371307	585	368	0.62906	1595	1069	0.670219
3/62371314..62371315	629	399	0.63434	1706	1157	0.678195
3/62371322..62371323	630	404	0.64127	1758	1195	0.67975
4/1002313..1002314	470	228	0.485106	789	575	0.728771
4/1002325..1002326	498	242	0.485944	757	549	0.725231
4/1002327..1002328	504	245	0.486111	753	546	0.7251
4/1002340..1002341	497	235	0.472837	701	501	0.714693
4/1002366..1002367	481	221	0.459459	586	438	0.74744
4/1002376..1002377	501	130	0.259481	541	188	0.347505
4/1002378..1002379	505	226	0.447525	523	390	0.745698
4/1002383..1002384	505	230	0.455446	484	351	0.725207
4/1002387..1002388	490	223	0.455102	464	331	0.713362
4/1002394..1002395	483	202	0.418219	436	312	0.715596
4/1002396..1002397	477	203	0.425577	429	295	0.687646
4/1002398..1002399	476	206	0.432773	389	263	0.676093
4/1002419..1002420	378	158	0.417989	169	100	0.591716
4/1002423..1002424	375	162	0.432	158	94	0.594937
4/1002426..1002427	366	154	0.420765	159	93	0.584906
4/1002430..1002431	347	146	0.420749	126	70	0.555556
4/1002443..1002444	295	127	0.430508	110	62	0.563636
4/1002450..1002451	278	116	0.417266	85	39	0.458824
4/1002459..1002460	188	50	0.265957	49	18	0.367347
4/1002477..1002478	216	80	0.37037	45	12	0.266667
4/110629426..110629427	497	226	0.454728	67	48	0.716418
4/110629430..110629431	505	220	0.435644	67	49	0.731343
4/110629439..110629440	516	226	0.437984	72	54	0.75
4/110629462..110629463	542	269	0.49631	147	110	0.748299
4/110629478..110629479	593	297	0.500843	202	152	0.752475
4/110629489..110629490	640	266	0.415625	238	133	0.558824
4/110629491..110629492	640	222	0.346875	244	123	0.504098
4/110629508..110629509	619	265	0.42811	301	203	0.674419
4/110629510..110629511	624	281	0.450321	311	214	0.688103
4/110629528..110629529	627	144	0.229665	357	139	0.389356
4/110629635..110629636	291	146	0.501718	747	480	0.64257
4/110629651..110629652	307	165	0.537459	699	432	0.618026
4/110629664..110629665	291	178	0.611684	662	403	0.608761
4/110629674..110629675	295	108	0.366102	717	293	0.408647
4/110629679..110629680	302	158	0.523179	718	387	0.538997
4/110629691..110629692	307	174	0.566775	723	415	0.573997
4/110629721..110629722	319	190	0.595611	859	483	0.562282
4/110629732..110629733	304	182	0.598684	886	516	0.582393
4/110629745..110629746	295	209	0.708475	804	587	0.7301
4/110629748..110629749	286	163	0.56993	807	484	0.599752
4/110634221..110634222	248	146	0.58871	53	39	0.735849
4/110634244..110634245	383	212	0.553525	794	539	0.678841
4/110634247..110634248	405	220	0.54321	793	539	0.679697
4/110634255..110634256	423	231	0.546099	796	550	0.690955
4/110634276..110634277	537	275	0.512104	772	518	0.670984
4/110634284..110634285	575	290	0.504348	795	541	0.680503
4/110634297..110634298	616	308	0.5	803	548	0.682441
4/110634303..110634304	628	311	0.495223	797	571	0.716437
4/110634309..110634310	626	303	0.484026	768	532	0.692708
4/110634311..110634312	622	303	0.487138	751	523	0.696405
4/110634315..110634316	617	304	0.492707	701	475	0.677603
4/110634327..110634328	601	290	0.482529	629	414	0.658188
4/110634332..110634333	617	302	0.489465	632	417	0.65981
4/110634347..110634348	583	282	0.483705	676	432	0.639053
4/110634372..110634373	460	221	0.480435	103	74	0.718447
4/146640024..146640025	477	121	0.253669	699	251	0.359084
4/146640030..146640031	481	128	0.266112	673	249	0.369985
4/146640033..146640034	498	245	0.491968	659	394	0.597876
4/146640037..146640038	502	278	0.553785	637	436	0.684458
4/146640051..146640052	478	257	0.537657	607	442	0.728171
4/146640063..146640064	501	128	0.255489	540	263	0.487037
4/146640073..146640074	495	263	0.531313	458	368	0.803493
4/146640075..146640076	489	236	0.482618	445	333	0.748315
4/146640081..146640082	472	183	0.387712	417	245	0.58753
[truncated: 1,220 more rows]

## Sheet: 2a
Site	Avida coverage	Avida methylated coverage	Avida methylation level	Qiaseq coverage	Qiaseq methylated coverage	Qiaseq methylation level
1/110068809..110068810	464	13	0.0280172	1753	55	0.0313748
1/110068813..110068814	510	20	0.0392157	1722	111	0.0644599
1/110068835..110068836	603	10	0.0165837	1577	12	0.00760938
1/110068843..110068844	656	8	0.0121951	1518	29	0.0191041
1/110068864..110068865	670	21	0.0313433	1244	63	0.0506431
1/110068867..110068868	670	31	0.0462687	1204	65	0.0539867
1/110068874..110068875	664	20	0.0301205	1067	49	0.0459231
1/110068893..110068894	625	28	0.0448	750	19	0.0253333
1/110068897..110068898	626	60	0.0958466	699	63	0.0901288
1/110068901..110068902	625	25	0.04	687	18	0.0262009
1/110068906..110068907	612	36	0.0588235	658	48	0.0729483
1/110068914..110068915	601	34	0.0565724	580	26	0.0448276
1/110068928..110068929	558	24	0.0430108	516	22	0.0426357
1/110068930..110068931	544	13	0.0238971	500	18	0.036
1/110068932..110068933	536	18	0.0335821	477	18	0.0377358
1/110068938..110068939	495	55	0.111111	400	49	0.1225
1/110068948..110068949	429	17	0.039627	155	11	0.0709677
1/110068956..110068957	395	10	0.0253165	72	0	0
1/118979925..118979926	895	26	0.0290503	154	8	0.0519481
1/118979927..118979928	947	40	0.0422386	185	9	0.0486486
1/118979936..118979937	1309	30	0.0229183	326	15	0.0460123
1/118979940..118979941	1416	69	0.0487288	363	29	0.0798898
1/118979943..118979944	1461	38	0.0260096	406	23	0.0566502
1/118979948..118979949	1529	81	0.0529758	460	24	0.0521739
1/118979954..118979955	1612	47	0.0291563	582	12	0.0206186
1/118979956..118979957	1650	41	0.0248485	590	19	0.0322034
1/118979959..118979960	1679	41	0.0244193	600	30	0.05
1/118979971..118979972	1783	42	0.0235558	738	24	0.0325203
1/118979976..118979977	1856	29	0.015625	737	24	0.0325645
1/118979984..118979985	1922	49	0.0254943	818	14	0.0171149
1/118979992..118979993	1998	68	0.034034	970	38	0.0391753
1/118979998..118979999	2059	104	0.05051	999	40	0.04004
1/118980006..118980007	2173	47	0.0216291	1125	108	0.096
1/118980008..118980009	2195	74	0.033713	1249	31	0.0248199
1/118980014..118980015	2234	58	0.0259624	1329	26	0.0195636
1/118980042..118980043	2237	200	0.0894055	1651	87	0.0526953
1/118980050..118980051	2208	89	0.040308	1688	71	0.0420616
1/118983368..118983369	718	111	0.154596	1015	119	0.117241
1/118983370..118983371	744	73	0.0981183	998	84	0.0841683
1/118983373..118983374	758	95	0.12533	890	69	0.0775281
1/118983379..118983380	785	69	0.0878981	718	47	0.0654596
1/118983414..118983415	1147	160	0.139494	113	23	0.20354
1/118983421..118983422	1233	87	0.0705596	96	8	0.0833333
1/118983435..118983436	1283	86	0.0670304	82	4	0.0487805
1/118983437..118983438	1281	102	0.0796253	83	12	0.144578
1/118983450..118983451	1263	103	0.0815519	72	12	0.166667
1/118983469..118983470	1217	88	0.072309	47	1	0.0212766
1/118983478..118983479	1192	212	0.177852	46	12	0.26087
1/118983497..118983498	1057	188	0.177862	46	3	0.0652174
1/118983512..118983513	915	125	0.136612	58	6	0.103448
1/118983545..118983546	650	22	0.0338462	78	0	0
1/118984363..118984364	586	34	0.0580205	1743	87	0.0499139
1/118984368..118984369	638	36	0.0564263	1873	168	0.0896957
1/118984370..118984371	670	23	0.0343284	1922	66	0.0343392
1/118984379..118984380	792	34	0.0429293	2078	87	0.0418672
1/118984385..118984386	866	31	0.0357968	2164	117	0.0540665
1/118984411..118984412	1180	21	0.0177966	2367	47	0.0198564
1/118984511..118984512	1543	34	0.022035	70	9	0.128571
1/118984533..118984534	1322	28	0.02118	198	8	0.040404
1/118984539..118984540	1278	39	0.0305164	251	10	0.0398406
1/118984557..118984558	1102	21	0.0190563	425	3	0.00705882
1/118984568..118984569	1004	14	0.0139442	557	8	0.0143627
1/118984598..118984599	746	25	0.0335121	722	44	0.0609418
1/118984614..118984615	576	5	0.00868056	813	5	0.00615006
1/118984631..118984632	283	7	0.024735	987	11	0.0111449
1/118989549..118989550	343	23	0.0670554	2572	145	0.0563764
1/118989566..118989567	402	12	0.0298507	2369	68	0.0287041
1/118989572..118989573	431	12	0.0278422	2192	89	0.0406022
1/118989605..118989606	570	26	0.045614	1647	85	0.051609
1/118989610..118989611	584	33	0.0565068	1663	97	0.0583283
1/118989695..118989696	465	215	0.462366	42	21	0.5
1/118989697..118989698	458	45	0.0982533	38	12	0.315789
1/118990212..118990213	814	19	0.0233415	1961	63	0.0321265
1/118990225..118990226	918	33	0.0359477	2046	75	0.0366569
1/118990227..118990228	939	34	0.0362087	2070	69	0.0333333
1/118990242..118990243	1048	40	0.0381679	2120	53	0.025
1/118993093..118993094	460	12	0.026087	92	14	0.152174
1/118993099..118993100	474	15	0.0316456	105	6	0.0571429
1/118993102..118993103	490	39	0.0795918	107	17	0.158879
1/118993107..118993108	505	20	0.039604	159	9	0.0566038
1/118993117..118993118	601	28	0.046589	283	10	0.0353357
1/118993119..118993120	638	25	0.039185	323	9	0.0278638
1/118993127..118993128	733	40	0.0545703	418	51	0.12201
1/118993136..118993137	881	55	0.0624291	512	23	0.0449219
1/118993143..118993144	928	44	0.0474138	573	45	0.078534
1/118993189..118993190	1170	41	0.0350427	1383	37	0.0267534
1/118993194..118993195	1196	33	0.027592	1380	39	0.0282609
1/118993198..118993199	1189	31	0.0260723	1358	26	0.0191458
1/118993200..118993201	1183	50	0.0422654	1339	64	0.0477969
1/118993253..118993254	1948	43	0.0220739	1043	41	0.0393097
1/118993256..118993257	2057	51	0.0247934	996	34	0.0341365
1/118993261..118993262	2078	77	0.0370549	973	41	0.0421377
1/118993268..118993269	2082	77	0.0369837	914	51	0.0557987
1/118993271..118993272	2078	154	0.0741097	897	117	0.130435
1/118993278..118993279	2138	76	0.0355472	817	56	0.0685435
1/118993285..118993286	2134	126	0.059044	768	88	0.114583
1/118993298..118993299	2170	235	0.108295	529	86	0.162571
1/118993302..118993303	2194	163	0.0742935	519	56	0.1079
1/118993305..118993306	2203	132	0.0599183	504	47	0.093254
1/118993314..118993315	2188	143	0.0653565	484	25	0.0516529
1/118993323..118993324	2172	111	0.051105	506	15	0.0296443
1/118993339..118993340	2154	166	0.0770659	613	74	0.120718
1/118993355..118993356	2102	430	0.204567	674	153	0.227003
1/118993363..118993364	2059	59	0.0286547	678	22	0.0324484
1/16226892..16226893	968	680	0.702479	1648	1202	0.729369
1/16226899..16226900	1071	767	0.716153	1421	1163	0.818438
1/16226903..16226904	1153	515	0.446661	1281	563	0.4395
1/16226912..16226913	1272	690	0.542453	1018	569	0.558939
1/16226916..16226917	1332	502	0.376877	834	292	0.35012
1/16226946..16226947	1740	1240	0.712644	236	203	0.860169
1/16226952..16226953	1833	899	0.490453	185	105	0.567568
1/16226958..16226959	1864	326	0.174893	124	16	0.129032
1/16226961..16226962	1871	255	0.136291	112	29	0.258929
1/16226964..16226965	1866	210	0.11254	104	18	0.173077
1/16226972..16226973	1867	568	0.304231	86	17	0.197674
1/16226975..16226976	1878	171	0.0910543	77	0	0
1/16226989..16226990	1871	67	0.0358097	50	4	0.08
1/16227000..16227001	1795	44	0.0245125	33	0	0
1/169427397..169427398	454	6	0.0132159	611	18	0.0294599
1/169427399..169427400	475	9	0.0189474	582	7	0.0120275
1/169427431..169427432	917	25	0.0272628	459	12	0.0261438
1/169427441..169427442	1139	17	0.0149254	857	24	0.0280047
1/169427452..169427453	1407	25	0.0177683	1284	12	0.00934579
1/169427468..169427469	1664	16	0.00961538	1664	23	0.0138221
1/169427474..169427475	1719	28	0.0162885	1255	22	0.0175299
1/169427487..169427488	1951	33	0.0169144	2257	37	0.0163934
1/169427493..169427494	1934	35	0.0180972	2304	65	0.0282118
1/169427516..169427517	2103	32	0.0152164	2704	14	0.00517751
1/169427526..169427527	2153	29	0.0134696	2752	35	0.012718
1/169427538..169427539	2074	25	0.012054	2796	44	0.0157368
1/169427547..169427548	2069	31	0.0149831	2898	51	0.0175983
1/170660302..170660303	1944	117	0.0601852	1089	69	0.0633609
1/170660331..170660332	2399	141	0.0587745	909	79	0.0869087
1/170660361..170660362	2536	221	0.0871451	677	80	0.118168
1/170660376..170660377	2520	112	0.0444444	588	39	0.0663265
1/170660378..170660379	2523	55	0.0217994	518	12	0.023166
1/170660400..170660401	2466	248	0.100568	320	26	0.08125
1/170660405..170660406	2406	156	0.0648379	245	14	0.0571429
1/170660408..170660409	2376	218	0.0917508	188	18	0.0957447
1/170660414..170660415	2298	188	0.0818103	89	9	0.101124
1/170660433..170660434	2033	187	0.0919823	42	3	0.0714286
1/170660435..170660436	1977	147	0.0743551	41	7	0.170732
1/203075497..203075498	1795	47	0.0261838	224	4	0.0178571
1/203075520..203075521	2203	95	0.043123	215	6	0.027907
1/203075549..203075550	2531	52	0.0205452	177	3	0.0169492
1/203075595..203075596	2443	58	0.0237413	92	6	0.0652174
1/203075598..203075599	2434	55	0.0225965	84	1	0.0119048
1/203075600..203075601	2422	53	0.0218827	85	3	0.0352941
1/203075602..203075603	2401	60	0.0249896	79	3	0.0379747
1/203075619..203075620	2100	51	0.0242857	95	1	0.0105263
1/203075625..203075626	2059	52	0.025255	122	3	0.0245902
1/203075629..203075630	1972	35	0.0177485	132	7	0.0530303
1/203075631..203075632	1917	23	0.0119979	142	0	0
1/203075642..203075643	1662	27	0.0162455	252	5	0.0198413
1/203075646..203075647	1578	33	0.0209125	260	4	0.0153846
1/203075648..203075649	1505	14	0.00930233	151	4	0.0264901
1/203075651..203075652	1456	26	0.0178571	297	6	0.020202
1/203075663..203075664	1290	28	0.0217054	464	21	0.0452586
1/203075669..203075670	1134	19	0.0167549	560	7	0.0125
1/203075671..203075672	1064	22	0.0206767	566	5	0.00883392
1/203075683..203075684	930	14	0.0150538	832	12	0.0144231
1/203075686..203075687	888	21	0.0236486	856	13	0.0151869
1/203075694..203075695	740	21	0.0283784	966	20	0.0207039
1/227560967..227560968	2584	404	0.156347	1217	211	0.173377
1/227560988..227560989	2764	1240	0.448625	1020	497	0.487255
1/227560995..227560996	2913	811	0.278407	956	264	0.276151
1/227561000..227561001	2990	663	0.221739	931	224	0.240602
1/227561002..227561003	2969	470	0.158302	901	191	0.211987
1/227561004..227561005	2946	843	0.286151	858	301	0.350816
1/227561011..227561012	2908	281	0.09663	699	87	0.124464
1/227561018..227561019	2831	273	0.0964324	596	69	0.115772
1/227561022..227561023	2799	789	0.281886	527	201	0.381404
1/227561037..227561038	2528	512	0.202532	322	96	0.298137
1/227561041..227561042	2514	251	0.0998409	309	34	0.110032
1/227561067..227561068	2303	227	0.0985671	138	16	0.115942
1/227561071..227561072	2299	312	0.135711	120	28	0.233333
1/227561074..227561075	2274	313	0.137643	116	22	0.189655
1/227561077..227561078	2240	320	0.142857	104	25	0.240385
1/227561101..227561102	2039	174	0.0853359	45	2	0.0444444
1/227561108..227561109	1827	76	0.0415982	39	5	0.128205
1/247348155..247348156	2536	259	0.102129	37	3	0.0810811
1/247348160..247348161	2669	293	0.109779	41	5	0.121951
1/247348164..247348165	2668	226	0.0847076	41	2	0.0487805
1/247348167..247348168	2655	200	0.0753296	43	0	0
1/247348175..247348176	2624	219	0.0834604	51	9	0.176471
1/247348183..247348184	2608	259	0.0993098	55	10	0.181818
1/247857378..247857379	3119	54	0.0173132	1316	17	0.0129179
1/247857386..247857387	3203	61	0.0190446	1232	30	0.0243506
1/247857390..247857391	3211	50	0.0155715	1212	18	0.0148515
1/247857393..247857394	3200	49	0.0153125	1187	21	0.0176917
1/247857395..247857396	3142	40	0.0127307	1182	15	0.0126904
1/247857402..247857403	3014	49	0.0162575	1108	16	0.0144404
1/247857405..247857406	2981	37	0.0124119	1095	16	0.0146119
1/247857411..247857412	2914	51	0.0175017	1051	6	0.00570885
1/247857419..247857420	2924	54	0.0184679	974	19	0.0195072
1/247857427..247857428	2789	40	0.0143421	904	20	0.0221239
1/247857446..247857447	2712	37	0.0136431	670	21	0.0313433
1/247857454..247857455	2697	36	0.0133482	588	15	0.0255102
1/247857463..247857464	2656	48	0.0180723	532	4	0.0075188
1/247857473..247857474	2484	42	0.0169082	384	12	0.03125
1/247857489..247857490	2201	33	0.0149932	212	5	0.0235849
1/247857493..247857494	2134	43	0.02015	176	8	0.0454545
1/247857496..247857497	2063	33	0.0159961	135	6	0.0444444
1/247857510..247857511	1917	23	0.0119979	58	1	0.0172414
1/247857512..247857513	1911	26	0.0136054	55	0	0
1/247857519..247857520	1891	25	0.0132205	50	0	0
1/247857524..247857525	1977	41	0.0207385	34	3	0.0882353
1/247857526..247857527	1979	43	0.0217281	33	3	0.0909091
1/247857529..247857530	1990	41	0.020603	33	2	0.0606061
1/39683962..39683963	816	172	0.210784	1853	372	0.200756
1/39683964..39683965	852	64	0.0751174	1854	132	0.0711974
1/39683971..39683972	900	192	0.213333	1817	481	0.264722
1/39683975..39683976	938	65	0.0692964	1799	113	0.0628127
1/39683978..39683979	981	121	0.123344	1794	223	0.124303
1/39683981..39683982	1017	84	0.0825959	1762	176	0.0998865
1/39683990..39683991	1055	59	0.0559242	1686	126	0.0747331
1/39684023..39684024	1328	32	0.0240964	1417	48	0.0338744
1/39684032..39684033	1359	47	0.0345843	1294	23	0.0177743
1/39684034..39684035	1369	33	0.0241052	1220	27	0.0221311
1/39684045..39684046	1420	129	0.0908451	827	79	0.095526
1/39684053..39684054	1474	142	0.0963365	632	62	0.0981013
1/39684067..39684068	1451	97	0.0668504	406	14	0.0344828
1/39684074..39684075	1468	97	0.0660763	268	19	0.0708955
1/39684083..39684084	1432	113	0.0789106	236	14	0.059322
1/39684086..39684087	1406	133	0.0945946	226	15	0.0663717
1/39684089..39684090	1356	144	0.106195	199	24	0.120603
1/39684098..39684099	1131	185	0.163572	114	21	0.184211
1/39684106..39684107	1019	354	0.347399	65	26	0.4
1/39684113..39684114	955	265	0.277487	36	11	0.305556
1/4653845..4653846	885	26	0.0293785	334	4	0.011976
1/4653848..4653849	902	55	0.0609756	417	14	0.0335731
1/4653860..4653861	1037	70	0.0675024	571	29	0.0507881
1/4653900..4653901	1826	200	0.109529	2958	281	0.0949966
1/4653930..4653931	3117	205	0.0657684	3370	230	0.0682493
1/4653937..4653938	3322	306	0.0921132	3412	348	0.101993
1/4653948..4653949	3340	240	0.0718563	3408	264	0.0774648
1/4653973..4653974	3174	156	0.0491493	582	20	0.0343643
1/4653980..4653981	3089	243	0.0786662	477	40	0.0838574
1/4653989..4653990	2963	90	0.0303746	373	21	0.0563003
1/4654000..4654001	2874	99	0.0344468	215	8	0.0372093
1/4654003..4654004	2867	95	0.0331357	192	9	0.046875
1/4654011..4654012	2796	74	0.0264664	170	12	0.0705882
1/4654016..4654017	2717	62	0.0228193	146	4	0.0273973
1/4654021..4654022	2537	51	0.0201025	121	1	0.00826446
1/4654023..4654024	2468	90	0.0364668	115	2	0.0173913
1/4654038..4654039	2321	64	0.0275743	31	1	0.0322581
1/47229162..47229163	977	38	0.0388946	31	5	0.16129
1/47229217..47229218	1674	216	0.129032	1383	217	0.156905
1/47229244..47229245	1908	69	0.0361635	1378	76	0.0551524
1/47229247..47229248	1867	64	0.0342796	1241	34	0.0273973
1/47229257..47229258	1870	97	0.0518717	1235	83	0.0672065
1/47229264..47229265	1754	32	0.018244	1005	19	0.0189055
1/47229284..47229285	1644	24	0.0145985	1254	5	0.00398724
1/47229308..47229309	1276	52	0.0407524	1550	49	0.0316129
1/47229328..47229329	1088	46	0.0422794	1893	71	0.0375066
1/47229333..47229334	987	38	0.0385005	1972	43	0.0218053
1/47229348..47229349	707	20	0.0282885	1944	59	0.0303498
1/47229356..47229357	667	33	0.0494753	1870	71	0.0379679
1/47229358..47229359	660	42	0.0636364	1926	92	0.0477674
1/47229367..47229368	610	43	0.0704918	1980	120	0.0606061
1/47434440..47434441	361	17	0.0470914	1153	55	0.0477016
1/47434465..47434466	539	22	0.0408163	1323	74	0.0559335
1/47434470..47434471	593	28	0.0472175	1386	74	0.0533911
1/47434480..47434481	697	30	0.0430416	1529	121	0.0791367
1/47434496..47434497	874	40	0.0457666	1726	100	0.0579374
1/47434515..47434516	1140	191	0.167544	2283	478	0.209374
1/47434525..47434526	1259	91	0.0722796	2357	217	0.0920662
1/47434582..47434583	1579	139	0.0880304	293	51	0.174061
1/47434584..47434585	1549	120	0.0774693	264	38	0.143939
1/47434593..47434594	1509	276	0.182903	266	83	0.31203
1/47434596..47434597	1480	280	0.189189	266	74	0.278195
1/47434604..47434605	1426	102	0.0715288	251	44	0.175299
1/47434606..47434607	1420	120	0.084507	236	45	0.190678
1/47434612..47434613	1366	161	0.117862	245	37	0.15102
1/47434631..47434632	1261	253	0.200634	263	71	0.269962
1/47434634..47434635	1245	320	0.257028	289	86	0.297578
1/47434648..47434649	1039	198	0.190568	315	54	0.171429
1/47434655..47434656	940	501	0.532979	297	191	0.643098
1/50415438..50415439	1987	331	0.166583	31	14	0.451613
1/50415442..50415443	2030	168	0.0827586	40	9	0.225
1/50415448..50415449	2159	146	0.0676239	43	5	0.116279
1/50415473..50415474	2513	321	0.127736	177	23	0.129944
1/50415485..50415486	2687	190	0.0707108	281	20	0.0711744
1/50415497..50415498	2835	215	0.0758377	321	38	0.11838
1/50415513..50415514	2617	134	0.0512037	471	26	0.0552017
1/50415519..50415520	2329	268	0.115071	485	73	0.150515
1/50415535..50415536	2727	617	0.226256	958	289	0.30167
1/50415547..50415548	2813	181	0.0643441	1020	91	0.0892157
1/63318718..63318719	411	30	0.0729927	1559	108	0.0692752
1/63318720..63318721	414	35	0.0845411	1498	176	0.11749
1/63318732..63318733	449	57	0.126949	1763	247	0.140102
1/63318734..63318735	462	62	0.134199	1763	256	0.145207
1/63318755..63318756	483	137	0.283644	1881	513	0.272727
1/63318777..63318778	564	241	0.427305	1697	795	0.468474
1/63318779..63318780	573	119	0.207679	1772	376	0.21219
1/63318781..63318782	578	171	0.295848	1797	615	0.342237
1/63318783..63318784	582	123	0.21134	1761	421	0.239069
1/63318808..63318809	621	94	0.151369	2115	334	0.15792
1/63318810..63318811	617	115	0.186386	2159	424	0.196387
1/63318816..63318817	598	68	0.113712	2168	210	0.0968635
1/63319538..63319539	758	84	0.110818	1445	217	0.150173
1/63319548..63319549	884	55	0.0622172	1335	115	0.0861423
1/63319582..63319583	1264	120	0.0949367	856	140	0.163551
1/63319584..63319585	1273	156	0.122545	832	143	0.171875
1/63319605..63319606	1369	99	0.0723156	448	19	0.0424107
1/63319616..63319617	1409	92	0.0652945	300	19	0.0633333
1/63319623..63319624	1423	91	0.0639494	278	11	0.0395683
1/63319639..63319640	1467	46	0.0313565	136	6	0.0441176
1/63319641..63319642	1461	27	0.0184805	125	7	0.056
1/63319644..63319645	1447	38	0.0262612	119	1	0.00840336
1/63319650..63319651	1421	59	0.0415201	104	8	0.0769231
1/63319660..63319661	1372	133	0.0969388	87	9	0.103448
1/63319668..63319669	1320	51	0.0386364	65	3	0.0461538
1/63319678..63319679	1262	31	0.0245642	63	1	0.015873
1/63320129..63320130	405	46	0.11358	447	39	0.0872483
1/63320170..63320171	824	37	0.0449029	1489	69	0.0463398
1/63320181..63320182	893	113	0.12654	1542	199	0.129053
1/63320196..63320197	941	34	0.0361318	1577	68	0.0431198
1/63320222..63320223	995	84	0.0844221	1737	224	0.128958
1/63320232..63320233	920	53	0.0576087	1802	108	0.0599334
1/63320262..63320263	1064	108	0.101504	32	3	0.09375
1/63320266..63320267	1065	51	0.0478873	32	1	0.03125
1/63320269..63320270	1052	144	0.136882	32	4	0.125
1/63320275..63320276	1039	34	0.0327238	36	0	0
1/63320303..63320304	857	17	0.0198366	72	3	0.0416667
1/63320309..63320310	812	76	0.0935961	85	4	0.0470588
1/63320340..63320341	533	78	0.146341	189	29	0.153439
1/63320343..63320344	521	52	0.0998081	196	18	0.0918367
1/63320345..63320346	512	36	0.0703125	201	13	0.0646766
1/79006597..79006598	1793	217	0.121026	1350	147	0.108889
1/79006600..79006601	1887	105	0.0556439	1317	69	0.0523918
1/79006606..79006607	1997	118	0.0590886	1274	75	0.0588697
1/79006609..79006610	2105	168	0.07981	1204	112	0.0930233
1/79006619..79006620	2422	223	0.0920727	1124	101	0.0898577
1/79006640..79006641	2610	295	0.113027	960	129	0.134375
1/79006647..79006648	2785	238	0.0854578	920	96	0.104348
1/79006658..79006659	2882	372	0.129077	761	123	0.161629
1/79006665..79006666	2926	537	0.183527	714	130	0.182073
1/79006676..79006677	2891	728	0.251816	523	173	0.330784
1/79006682..79006683	2877	1222	0.424748	480	211	0.439583
1/79006689..79006690	2865	976	0.340663	423	143	0.338061
1/79006691..79006692	2828	1186	0.419378	395	183	0.463291
1/79006694..79006695	2769	956	0.345251	341	126	0.369501
1/79006705..79006706	2622	478	0.182304	212	35	0.165094
1/79006717..79006718	2605	125	0.0479846	97	3	0.0309278
1/79006723..79006724	2710	491	0.181181	63	18	0.285714
1/79006727..79006728	2718	260	0.0956586	50	3	0.06
1/79006730..79006731	2683	503	0.187477	50	9	0.18
1/79006737..79006738	2660	428	0.160902	35	8	0.228571
1/79006787..79006788	2375	519	0.218526	43	11	0.255814
1/79006798..79006799	2453	395	0.161027	61	16	0.262295
1/79006838..79006839	2493	546	0.219013	103	33	0.320388
1/79006847..79006848	2549	486	0.190663	129	31	0.24031
1/79006851..79006852	2574	546	0.212121	131	46	0.351145
1/79006873..79006874	2608	704	0.269939	136	65	0.477941
1/90719839..90719840	2885	201	0.0696707	121	6	0.0495868
1/90719863..90719864	2981	144	0.0483059	259	12	0.046332
1/90719865..90719866	2988	201	0.0672691	268	21	0.0783582
1/90719884..90719885	2906	55	0.0189264	419	13	0.0310263
1/90719896..90719897	2786	343	0.123116	586	73	0.124573
1/90719905..90719906	2777	121	0.0435722	853	32	0.0375147
1/90719907..90719908	2771	149	0.0537712	883	67	0.0758777
1/90719913..90719914	2753	119	0.0432256	995	37	0.0371859
1/90719919..90719920	2778	104	0.037437	1192	48	0.0402685
1/90719925..90719926	2809	100	0.0355999	1358	54	0.0397644
1/90719931..90719932	2801	72	0.0257051	1444	88	0.0609418
1/90719938..90719939	2768	253	0.0914017	1449	159	0.109731
1/90719942..90719943	2733	153	0.0559824	1504	106	0.0704787
1/90719944..90719945	2704	139	0.0514053	1518	97	0.0638999
1/90719951..90719952	2544	208	0.081761	1567	181	0.115507
1/90719962..90719963	2212	150	0.0678119	1606	131	0.0815691
1/90725003..90725004	1115	38	0.0340807	1337	46	0.0344054
1/90725014..90725015	1043	184	0.176414	1148	226	0.196864
1/90725023..90725024	982	210	0.213849	1138	211	0.185413
1/90725025..90725026	973	36	0.036999	1123	74	0.0658949
1/90725027..90725028	961	141	0.146722	1104	210	0.190217
1/90725031..90725032	855	78	0.0912281	1034	112	0.108317
1/90725044..90725045	735	150	0.204082	860	207	0.240698
1/90725049..90725050	717	98	0.136681	897	146	0.162765
1/90725055..90725056	684	38	0.0555556	923	56	0.0606717
1/90725063..90725064	693	110	0.15873	1026	189	0.184211
1/90725066..90725067	701	47	0.0670471	1083	104	0.0960295
1/90725088..90725089	681	45	0.0660793	1312	124	0.0945122
1/90725090..90725091	662	65	0.0981873	1257	146	0.11615
1/90725095..90725096	618	29	0.0469256	1340	129	0.0962687
1/90725098..90725099	601	59	0.0981697	1052	166	0.157795
1/90725109..90725110	559	26	0.0465116	1501	74	0.0493005
1/90725112..90725113	552	50	0.0905797	1501	216	0.143904
1/90725153..90725154	351	23	0.0655271	1355	106	0.0782288
1/90725229..90725230	186	13	0.0698925	33	9	0.272727
1/90725232..90725233	180	10	0.0555556	33	3	0.0909091
1/90726827..90726828	2444	192	0.0785597	1300	85	0.0653846
1/90726843..90726844	2603	65	0.0249712	1175	24	0.0204255
1/90726855..90726856	2742	52	0.0189643	1085	21	0.0193548
1/90726878..90726879	2754	71	0.0257807	744	22	0.0295699
1/90726894..90726895	2682	109	0.0406413	499	17	0.0340681
1/90726896..90726897	2672	148	0.0553892	484	30	0.0619835
1/90726902..90726903	2661	56	0.0210447	461	16	0.0347072
1/90726904..90726905	2629	188	0.0715101	441	22	0.0498866
1/90726909..90726910	2580	61	0.0236434	351	21	0.0598291
1/90726915..90726916	2278	117	0.0513608	302	21	0.0695364
1/90726923..90726924	2160	214	0.0990741	144	16	0.111111
1/90726929..90726930	2058	223	0.108358	135	17	0.125926
1/90726955..90726956	1635	35	0.0214067	305	8	0.0262295
1/90726975..90726976	1252	26	0.0207668	464	6	0.012931
1/90726985..90726986	1160	26	0.0224138	515	4	0.00776699
1/90726987..90726988	1129	21	0.0186005	526	8	0.0152091
1/90834633..90834634	1220	67	0.054918	1023	82	0.0801564
1/90834641..90834642	1230	87	0.0707317	997	108	0.108325
1/90834656..90834657	1239	56	0.0451977	784	40	0.0510204
1/90834658..90834659	1243	93	0.074819	723	62	0.0857538
1/90834674..90834675	1249	149	0.119295	548	82	0.149635
1/90834681..90834682	1256	249	0.198248	442	73	0.165158
1/90834684..90834685	1237	154	0.124495	407	34	0.0835381
1/90834695..90834696	1160	212	0.182759	215	41	0.190698
1/90834718..90834719	1105	135	0.122172	108	4	0.037037
1/90834729..90834730	980	219	0.223469	81	30	0.37037
1/90834731..90834732	951	95	0.0998948	81	15	0.185185
1/90834735..90834736	875	252	0.288	77	20	0.25974
1/90836017..90836018	2211	217	0.0981456	1202	119	0.0990017
1/90836028..90836029	2521	123	0.0487902	1206	81	0.0671642
1/90836043..90836044	2749	62	0.0225537	1087	46	0.0423183
1/90836071..90836072	2808	248	0.0883191	832	68	0.0817308
1/90836079..90836080	2766	193	0.0697758	724	72	0.0994475
1/90836081..90836082	2785	115	0.0412926	707	42	0.0594059
1/90836087..90836088	2768	224	0.0809249	680	56	0.0823529
1/90836091..90836092	2766	177	0.0639913	484	43	0.088843
1/90836094..90836095	2773	99	0.0357014	489	43	0.0879346
1/90836111..90836112	2729	151	0.0553316	307	10	0.0325733
1/90836113..90836114	2750	147	0.0534545	280	21	0.075
1/90836117..90836118	2684	132	0.0491803	243	26	0.106996
1/90836130..90836131	2535	80	0.0315582	65	9	0.138462
1/90836138..90836139	2518	62	0.0246227	47	8	0.170213
1/90836143..90836144	2566	81	0.0315666	42	8	0.190476
1/90836148..90836149	2510	71	0.0282869	37	1	0.027027
10/100115252..100115253	1620	244	0.150617	50	10	0.2
10/100115256..100115257	1597	202	0.126487	76	13	0.171053
10/100115267..100115268	1546	168	0.108668	122	8	0.0655738
10/100115271..100115272	1558	166	0.106547	133	10	0.075188
10/100115273..100115274	1565	256	0.163578	148	30	0.202703
10/100115278..100115279	1522	159	0.104468	180	34	0.188889
10/100115302..100115303	1531	102	0.0666231	426	30	0.0704225
10/100115308..100115309	1557	82	0.0526654	440	21	0.0477273
10/100115313..100115314	1567	75	0.0478622	517	26	0.0502901
10/100115322..100115323	1498	84	0.0560748	589	41	0.0696095
10/100115338..100115339	1337	69	0.0516081	666	44	0.0660661
10/100115343..100115344	1311	82	0.0625477	690	41	0.0594203
10/100115350..100115351	1270	113	0.0889764	744	56	0.0752688
10/100115353..100115354	1233	123	0.0997567	763	61	0.0799476
10/100115358..100115359	1181	272	0.230313	768	144	0.1875
10/100115371..100115372	1117	628	0.56222	802	445	0.554863
10/100115381..100115382	1049	359	0.342231	839	274	0.326579
10/100830322..100830323	435	11	0.0252874	2165	15	0.00692841
10/100830344..100830345	497	25	0.0503018	2039	131	0.0642472
10/100830366..100830367	616	48	0.0779221	1730	207	0.119653
10/100830368..100830369	627	52	0.0829346	1693	155	0.0915535
10/100830374..100830375	652	133	0.203988	1456	302	0.207418
10/100830394..100830395	874	86	0.0983982	1141	97	0.0850131
10/100830411..100830412	1232	28	0.0227273	1173	71	0.0605286
10/100830413..100830414	1297	290	0.223593	1222	343	0.280687
10/100830420..100830421	1446	193	0.133472	1490	241	0.161745
10/100830426..100830427	1659	215	0.129596	1572	182	0.115776
10/100830433..100830434	1693	96	0.0567041	1839	93	0.050571
10/100830445..100830446	2015	155	0.0769231	2183	171	0.0783326
10/100830452..100830453	2168	50	0.0230627	2434	48	0.0197206
10/100830468..100830469	2272	59	0.0259683	2491	87	0.0349257
10/100830480..100830481	2266	61	0.0269197	2599	99	0.0380916
10/101131437..101131438	1217	45	0.0369762	1099	50	0.0454959
10/101131439..101131440	1260	28	0.0222222	1103	35	0.0317316
10/101131452..101131453	1532	45	0.0293734	1010	36	0.0356436
10/101131486..101131487	2180	38	0.0174312	1218	23	0.0188834
10/101131491..101131492	2499	56	0.022409	1238	38	0.0306947
10/101131495..101131496	2573	63	0.024485	1251	17	0.0135891
10/101131500..101131501	2618	56	0.0213904	1229	40	0.0325468
10/101131504..101131505	2639	56	0.0212202	1187	10	0.0084246
10/101131507..101131508	2644	58	0.0219365	1192	30	0.0251678
10/101131510..101131511	2627	62	0.0236011	1179	12	0.0101781
10/101131514..101131515	2550	54	0.0211765	1156	15	0.0129758
10/101131523..101131524	2516	55	0.0218601	1083	11	0.010157
10/101140323..101140324	3056	61	0.0199607	1387	25	0.0180245
10/101140346..101140347	3442	69	0.0200465	1078	32	0.0296846
10/101140356..101140357	3519	51	0.0144928	1000	21	0.021
10/101140358..101140359	3544	63	0.0177765	988	16	0.0161943
10/101140361..101140362	3577	87	0.0243221	979	25	0.0255363
10/101140363..101140364	3539	57	0.0161062	974	28	0.0287474
10/101140366..101140367	3512	98	0.0279043	917	26	0.0283533
10/101140373..101140374	3494	85	0.0243274	867	20	0.0230681
10/101140384..101140385	3479	91	0.0261569	722	6	0.00831025
10/101140392..101140393	3469	214	0.0616892	666	29	0.0435435
10/101140396..101140397	3485	111	0.0318508	643	17	0.0264386
10/101140403..101140404	3448	67	0.0194316	591	8	0.0135364
10/101140411..101140412	3371	144	0.0427173	522	21	0.0402299
10/101140422..101140423	3099	99	0.0319458	403	15	0.0372208
10/101140429..101140430	3051	79	0.0258931	349	12	0.034384
10/101140431..101140432	3004	68	0.0226365	331	8	0.0241692
10/101140435..101140436	2950	291	0.0986441	311	39	0.125402
10/101140438..101140439	2909	90	0.0309385	295	15	0.0508475
10/101140442..101140443	2851	193	0.0676955	221	27	0.122172
10/101140445..101140446	2758	125	0.0453227	218	14	0.0642202
10/101140447..101140448	2665	119	0.0446529	199	17	0.0854271
10/101140464..101140465	1994	238	0.119358	50	7	0.14
10/103276801..103276802	339	5	0.0147493	104	1	0.00961538
10/103276834..103276835	438	4	0.00913242	82	0	0
10/103276854..103276855	476	15	0.0315126	54	0	0
10/103276872..103276873	553	2	0.00361664	40	0	0
10/117133536..117133537	528	30	0.0568182	1778	60	0.0337458
10/123143257..123143258	803	93	0.115816	36	4	0.111111
10/123143277..123143278	1040	24	0.0230769	77	2	0.025974
10/123143291..123143292	1250	63	0.0504	115	5	0.0434783
10/123143314..123143315	1453	47	0.0323469	331	4	0.0120846
10/123143324..123143325	1455	120	0.0824742	463	25	0.0539957
10/123143328..123143329	1473	155	0.105227	497	43	0.0865191
10/123143365..123143366	1151	94	0.0816681	992	79	0.0796371
10/123143378..123143379	1044	231	0.221264	1211	317	0.261767
10/123143381..123143382	1028	225	0.218872	1238	308	0.248788
10/123143401..123143402	874	28	0.0320366	1396	40	0.0286533
10/16519998..16519999	964	82	0.0850622	1596	158	0.0989975
10/16520019..16520020	1095	118	0.107763	1442	206	0.142857
10/16520039..16520040	1193	30	0.0251467	1161	53	0.0456503
10/16520044..16520045	1249	62	0.0496397	960	83	0.0864583
10/16520058..16520059	1396	55	0.0393983	864	27	0.03125
10/16520067..16520068	1421	43	0.0302604	762	20	0.0262467
10/16520103..16520104	1354	127	0.0937962	508	45	0.0885827
10/16520122..16520123	1178	359	0.304754	291	99	0.340206
10/16520134..16520135	1038	58	0.0558767	90	6	0.0666667
10/16520145..16520146	882	41	0.0464853	32	2	0.0625
10/16520152..16520153	857	41	0.0478413	31	0	0
10/22334488..22334489	1173	326	0.27792	1328	479	0.360693
10/22334490..22334491	1205	250	0.207469	1323	304	0.229781
10/22334494..22334495	1266	421	0.332543	1364	554	0.406158
10/22334501..22334502	1351	365	0.27017	1420	533	0.375352
10/22334506..22334507	1396	300	0.2149	1525	413	0.27082
10/22334508..22334509	1410	315	0.223404	1544	438	0.283679
10/22334511..22334512	1432	516	0.360335	1533	663	0.432485
10/22334517..22334518	1467	286	0.194956	1556	286	0.183805
10/22334525..22334526	1494	645	0.431727	1634	785	0.480416
10/22334531..22334532	1520	308	0.202632	1652	372	0.225182
10/22334538..22334539	1543	439	0.284511	1720	564	0.327907
10/22334551..22334552	1826	550	0.301205	1821	649	0.356398
10/22334553..22334554	1838	411	0.223613	1842	516	0.28013
10/22334585..22334586	1784	549	0.307735	44	14	0.318182
10/22476697..22476698	1620	29	0.0179012	988	17	0.0172065
10/22476716..22476717	2183	41	0.0187815	567	20	0.0352734
10/22476747..22476748	2592	45	0.0173611	249	3	0.0120482
10/22476766..22476767	2711	266	0.0981188	162	16	0.0987654
10/22476783..22476784	2768	282	0.101879	92	6	0.0652174
10/22476787..22476788	2769	119	0.0429758	88	4	0.0454545
10/22476792..22476793	2748	259	0.0942504	75	4	0.0533333
10/22476797..22476798	2742	218	0.079504	73	5	0.0684932
10/22476803..22476804	2664	202	0.0758258	70	2	0.0285714
10/22476810..22476811	2605	154	0.0591171	58	4	0.0689655
10/22476812..22476813	2619	131	0.0500191	48	3	0.0625
10/22476814..22476815	2544	124	0.0487421	46	1	0.0217391
10/22476821..22476822	2385	70	0.0293501	37	1	0.027027
10/49768505..49768506	2465	322	0.130629	1623	288	0.177449
10/49768514..49768515	2751	357	0.129771	1571	247	0.157225
10/49768517..49768518	2822	345	0.122254	1526	201	0.131717
10/49768525..49768526	2909	194	0.0666896	1462	110	0.0752394
10/49768532..49768533	2974	411	0.138198	1340	196	0.146269
10/49768538..49768539	2973	599	0.20148	1289	315	0.244375
10/49768540..49768541	2955	239	0.0808799	1238	96	0.0775444
10/49768555..49768556	2995	148	0.0494157	762	41	0.0538058
10/49768570..49768571	3141	122	0.0388411	516	29	0.0562016
10/49768580..49768581	3216	156	0.0485075	335	12	0.0358209
10/49768588..49768589	3302	291	0.0881284	290	15	0.0517241
10/49768591..49768592	3307	254	0.0768068	281	35	0.124555
10/49768594..49768595	3340	292	0.0874251	267	11	0.0411985
10/49768600..49768601	3303	165	0.0499546	260	5	0.0192308
10/49768602..49768603	3277	163	0.0497406	251	26	0.103586
10/49768627..49768628	2769	234	0.084507	101	16	0.158416
10/49768633..49768634	2696	277	0.102745	94	21	0.223404
10/49768650..49768651	2272	152	0.0669014	47	7	0.148936
10/49768664..49768665	1570	72	0.0458599	42	2	0.047619
10/49768672..49768673	1392	133	0.095546	33	1	0.030303
10/8055589..8055590	945	21	0.0222222	149	5	0.033557
10/8055594..8055595	1005	20	0.0199005	144	4	0.0277778
10/8055607..8055608	1140	29	0.0254386	132	4	0.030303
10/8055609..8055610	1151	18	0.0156386	135	1	0.00740741
10/8055611..8055612	1182	12	0.0101523	137	2	0.0145985
10/8055613..8055614	1181	15	0.0127011	128	3	0.0234375
10/8055620..8055621	1193	25	0.0209556	128	6	0.046875
10/8055626..8055627	1259	27	0.0214456	110	8	0.0727273
10/8055629..8055630	1337	26	0.0194465	89	3	0.0337079
10/8055637..8055638	1467	36	0.0245399	75	9	0.12
10/8055639..8055640	1481	22	0.0148548	69	3	0.0434783
10/8055649..8055650	1569	20	0.012747	54	0	0
11/13008965..13008966	804	8	0.00995025	2908	71	0.0244154
11/13008970..13008971	847	17	0.0200708	2896	44	0.0151934
11/13009020..13009021	1354	101	0.0745938	1542	139	0.0901427
11/13009033..13009034	1511	45	0.0297816	1618	45	0.0278121
11/13009038..13009039	1504	46	0.0305851	1618	82	0.0506799
11/13009043..13009044	1491	36	0.0241449	1625	40	0.0246154
11/13009045..13009046	1480	29	0.0195946	1635	83	0.0507645
11/13009090..13009091	1512	29	0.0191799	780	19	0.024359
11/13009096..13009097	1496	18	0.0120321	771	5	0.00648508
11/13009098..13009099	1479	12	0.00811359	755	4	0.00529801
11/13009100..13009101	1473	26	0.0176511	750	6	0.008
11/13009111..13009112	1384	20	0.0144509	735	14	0.0190476
11/13009119..13009120	1209	23	0.019024	636	11	0.0172956
11/13009129..13009130	1101	15	0.013624	641	4	0.00624025
11/16611018..16611019	1141	191	0.167397	152	27	0.177632
11/16611022..16611023	1258	183	0.145469	184	35	0.190217
11/16611045..16611046	1520	92	0.0605263	175	8	0.0457143
11/16611054..16611055	1622	81	0.0499383	165	9	0.0545455
11/16611072..16611073	1777	166	0.0934159	175	17	0.0971429
11/16611084..16611085	1874	200	0.106724	205	30	0.146341
11/16611089..16611090	1897	226	0.119135	201	27	0.134328
11/16611109..16611110	1931	183	0.0947695	280	21	0.075
11/16611130..16611131	1931	513	0.265665	562	138	0.245552
11/16611149..16611150	1878	488	0.259851	784	209	0.266582
11/16611151..16611152	1866	546	0.292605	797	219	0.27478
11/16611157..16611158	1807	275	0.152186	837	107	0.127838
11/16611171..16611172	1551	509	0.328175	917	280	0.305344
11/16611173..16611174	1506	646	0.428951	924	365	0.395022
11/16611177..16611178	1428	213	0.14916	930	91	0.0978495
11/64971940..64971941	1140	303	0.265789	1584	397	0.250631
11/89491460..89491461	992	22	0.0221774	42	0	0
11/89491465..89491466	916	29	0.0316594	97	6	0.0618557
12/103302459..103302460	2449	213	0.0869743	1890	152	0.0804233
12/103302464..103302465	2616	50	0.0191131	1877	52	0.0277038
12/103302480..103302481	2742	82	0.0299052	1770	53	0.0299435
12/103302485..103302486	2751	101	0.0367139	1716	55	0.0320513
12/103302500..103302501	2740	126	0.0459854	1490	67	0.0449664
12/103302503..103302504	2675	171	0.0639252	1456	70	0.0480769
12/103302507..103302508	2691	109	0.0405054	1202	58	0.0482529
12/103302530..103302531	2724	156	0.0572687	974	48	0.0492813
12/103302551..103302552	2542	140	0.0550747	1036	51	0.0492278
12/103302603..103302604	1400	146	0.104286	1080	131	0.121296
12/103302607..103302608	1245	69	0.0554217	1076	78	0.0724907
12/103302618..103302619	1055	232	0.219905	1097	208	0.189608
12/103302626..103302627	963	59	0.0612669	1120	77	0.06875
12/103302628..103302629	951	160	0.168244	1115	193	0.173094
12/107775746..107775747	1551	56	0.0361057	33	3	0.0909091
12/107775764..107775765	1169	68	0.0581694	208	20	0.0961538
12/107775766..107775767	1168	147	0.125856	225	46	0.204444
12/107775770..107775771	1144	177	0.15472	271	41	0.151292
12/107775773..107775774	1111	230	0.207021	322	77	0.23913
12/107775780..107775781	1047	102	0.0974212	390	31	0.0794872
12/107775782..107775783	1024	209	0.204102	441	103	0.23356
12/107775788..107775789	908	125	0.137665	498	90	0.180723
12/107775792..107775793	860	136	0.15814	544	91	0.167279
12/107775813..107775814	650	95	0.146154	1063	161	0.151458
12/113478804..113478805	973	76	0.0781089	42	5	0.119048
12/113478834..113478835	1076	540	0.501859	2466	1253	0.50811
12/113478839..113478840	1029	205	0.199223	2503	376	0.15022
12/113478841..113478842	1021	280	0.274241	2476	619	0.25
12/113478853..113478854	1040	170	0.163462	2425	484	0.199588
12/113478859..113478860	1071	117	0.109244	2341	285	0.121743
12/113478861..113478862	1065	122	0.114554	2096	240	0.114504
12/113478889..113478890	992	75	0.0756048	2507	203	0.0809733
12/113478896..113478897	1017	43	0.0422812	2410	148	0.0614108
12/113478898..113478899	1015	51	0.0502463	2491	133	0.0533922
12/113478901..113478902	1023	79	0.0772239	2488	167	0.0671222
12/113478911..113478912	939	124	0.132055	2378	279	0.117325
12/113478960..113478961	784	22	0.0280612	1279	30	0.0234558
12/113479028..113479029	951	86	0.0904311	52	1	0.0192308
12/113479033..113479034	959	109	0.11366	47	6	0.12766
12/113479042..113479043	939	69	0.0734824	35	6	0.171429
12/128267934..128267935	905	15	0.0165746	2577	47	0.0182383
12/128267970..128267971	1246	28	0.0224719	1905	33	0.0173228
12/128267991..128267992	1513	86	0.0568407	1928	131	0.0679461
12/128267997..128267998	1534	50	0.0325945	1894	61	0.032207
12/128268013..128268014	1622	55	0.0339088	1685	64	0.0379822
12/128268028..128268029	1647	109	0.0661809	1323	125	0.0944822
12/128268039..128268040	1588	128	0.0806045	1082	80	0.0739372
12/128268041..128268042	1553	83	0.0534449	1062	58	0.0546139
12/128268088..128268089	884	18	0.020362	43	0	0
12/128268113..128268114	615	19	0.0308943	35	11	0.314286
12/128268124..128268125	560	6	0.0107143	34	0	0
12/128268126..128268127	543	21	0.038674	32	0	0
12/52601445..52601446	707	195	0.275813	312	137	0.439103
12/52601457..52601458	843	171	0.202847	424	116	0.273585
12/52601466..52601467	907	119	0.131202	515	87	0.168932
12/52601476..52601477	1003	239	0.238285	644	170	0.263975
12/52601478..52601479	1022	105	0.10274	658	48	0.0729483
12/52601480..52601481	1061	213	0.200754	671	157	0.233979
12/52601496..52601497	1155	592	0.512554	752	379	0.503989
12/52601506..52601507	1242	178	0.143317	878	111	0.126424
12/52601511..52601512	1286	273	0.212286	922	231	0.250542
12/52601517..52601518	1328	188	0.141566	935	154	0.164706
12/52601527..52601528	1367	408	0.298464	982	330	0.336049
12/53927482..53927483	998	38	0.0380762	419	13	0.0310263
12/53927518..53927519	1237	51	0.0412288	254	12	0.0472441
12/53927527..53927528	1243	62	0.0498793	190	17	0.0894737
12/53927538..53927539	1269	65	0.0512214	137	3	0.0218978
12/53927542..53927543	1305	143	0.109579	129	17	0.131783
12/53927550..53927551	1360	132	0.0970588	81	9	0.111111
12/53927562..53927563	1476	157	0.106369	33	7	0.212121
12/53927607..53927608	1695	127	0.0749263	41	3	0.0731707
12/53927610..53927611	1713	97	0.0566258	44	4	0.0909091
12/53927630..53927631	1794	68	0.0379041	56	8	0.142857
12/53927632..53927633	1866	148	0.079314	59	9	0.152542
12/53927645..53927646	1941	50	0.0257599	62	0	0
12/53927654..53927655	1973	126	0.0638621	79	10	0.126582
12/53927671..53927672	2020	32	0.0158416	156	3	0.0192308
12/53927678..53927679	2063	99	0.0479884	181	6	0.0331492
12/53927688..53927689	2026	73	0.0360316	209	6	0.0287081
12/53927695..53927696	2030	50	0.0246305	303	11	0.0363036
12/53927699..53927700	2019	72	0.0356612	312	14	0.0448718
12/53927713..53927714	1963	72	0.0366786	422	37	0.0876777
12/53927718..53927719	1917	153	0.0798122	437	19	0.0434783
12/53927720..53927721	1880	172	0.0914894	468	31	0.0662393
12/53927734..53927735	1836	309	0.168301	858	150	0.174825
12/53927738..53927739	1863	259	0.139023	936	119	0.127137
12/53927742..53927743	1858	296	0.159311	1002	141	0.140719
12/53927746..53927747	1818	266	0.146315	1158	168	0.145078
12/53927761..53927762	1414	257	0.181754	1453	248	0.170681
12/53927785..53927786	1166	71	0.0608919	1602	91	0.056804
12/53973191..53973192	343	47	0.137026	2601	440	0.169166
12/53973199..53973200	374	18	0.0481283	2568	125	0.048676
12/53973218..53973219	401	36	0.0897756	2277	142	0.0623628
12/53973224..53973225	420	9	0.0214286	2168	64	0.0295203
12/53973240..53973241	458	11	0.0240175	1685	42	0.0249258
12/53973252..53973253	435	31	0.0712644	1589	95	0.059786
12/53973279..53973280	558	80	0.143369	982	169	0.172098
12/53973282..53973283	574	48	0.0836237	969	147	0.151703
12/53973284..53973285	562	88	0.156584	916	202	0.220524
12/53973298..53973299	628	145	0.230892	585	151	0.25812
12/53973307..53973308	689	189	0.274311	536	217	0.404851
12/53973310..53973311	690	67	0.0971014	441	53	0.120181
12/53973314..53973315	681	160	0.234949	377	110	0.291777
12/53973325..53973326	689	102	0.148041	164	29	0.176829
12/53973367..53973368	822	15	0.0182482	51	0	0
12/53973378..53973379	907	30	0.0330761	42	0	0
12/54029744..54029745	771	49	0.0635538	40	1	0.025
12/54029754..54029755	672	23	0.0342262	51	0	0
12/54029756..54029757	657	25	0.0380518	52	1	0.0192308
12/54029759..54029760	613	23	0.0375204	51	1	0.0196078
12/54029762..54029763	580	24	0.0413793	51	0	0
12/65121176..65121177	2900	74	0.0255172	35	5	0.142857
12/65121184..65121185	2835	41	0.0144621	62	0	0
12/65121209..65121210	2836	46	0.01622	1995	26	0.0130326
12/65121215..65121216	2909	33	0.0113441	2019	30	0.0148588
12/65121228..65121229	2902	27	0.00930393	1978	21	0.0106168
12/65121233..65121234	2868	55	0.0191771	1822	46	0.025247
12/65121241..65121242	2690	74	0.0275093	1851	90	0.0486224
12/65121251..65121252	2631	47	0.0178639	1702	36	0.0211516
12/65121254..65121255	2517	38	0.0150973	1708	28	0.0163934
12/65121271..65121272	2242	47	0.0209634	1470	45	0.0306122
12/65121301..65121302	1794	34	0.0189521	1340	20	0.0149254
12/65121309..65121310	1699	30	0.0176574	1386	13	0.00937951
12/65121317..65121318	1619	26	0.0160593	1391	18	0.0129403
12/65121319..65121320	1602	18	0.011236	1368	11	0.00804094
12/65121322..65121323	1577	26	0.016487	1386	19	0.0137085
12/65121329..65121330	1497	16	0.010688	1426	16	0.0112202
12/65121352..65121353	1032	18	0.0174419	56	1	0.0178571
12/6556059..6556060	693	15	0.021645	72	4	0.0555556
12/6556083..6556084	615	16	0.0260163	112	4	0.0357143
12/6556102..6556103	614	15	0.02443	148	5	0.0337838
12/6556105..6556106	623	18	0.0288925	155	8	0.0516129
12/6556108..6556109	599	14	0.0233723	158	6	0.0379747
12/6556111..6556112	579	14	0.0241796	153	6	0.0392157
12/6556122..6556123	520	20	0.0384615	190	26	0.136842
12/6556134..6556135	515	14	0.0271845	209	10	0.0478469
12/6556139..6556140	522	14	0.0268199	209	7	0.0334928
12/6556145..6556146	524	12	0.0229008	211	8	0.0379147
12/6556164..6556165	533	14	0.0262664	215	8	0.0372093
12/6556169..6556170	524	10	0.019084	225	8	0.0355556
12/80708637..80708638	250	11	0.044	986	26	0.0263692
12/80708653..80708654	322	6	0.0186335	787	4	0.00508259
12/80708678..80708679	367	5	0.013624	381	5	0.0131234
12/80708688..80708689	380	10	0.0263158	305	7	0.0229508
12/80708693..80708694	390	17	0.0435897	245	8	0.0326531
12/80708705..80708706	399	16	0.0401003	108	6	0.0555556
12/80708707..80708708	405	20	0.0493827	104	8	0.0769231
12/80708714..80708715	449	33	0.0734967	65	6	0.0923077
12/85273510..85273511	344	11	0.0319767	2297	98	0.0426643
12/85273512..85273513	352	10	0.0284091	2294	64	0.0278989
12/85273550..85273551	533	79	0.148218	1915	309	0.161358
12/85273575..85273576	683	33	0.0483163	1285	82	0.0638132
12/85273591..85273592	780	41	0.0525641	774	73	0.0943152
12/85273596..85273597	848	92	0.108491	821	105	0.127893
12/85273600..85273601	899	90	0.100111	805	87	0.108075
12/85273607..85273608	926	118	0.12743	670	108	0.161194
12/85273628..85273629	970	116	0.119588	690	77	0.111594
12/85273654..85273655	869	49	0.0563867	771	52	0.0674449
12/85273661..85273662	800	47	0.05875	766	53	0.0691906
12/85273670..85273671	744	76	0.102151	791	83	0.10493
12/85273673..85273674	738	70	0.0948509	784	118	0.15051
13/112055166..112055167	792	51	0.0643939	1555	91	0.0585209
13/112055191..112055192	842	41	0.0486936	1455	84	0.057732
13/112055199..112055200	787	105	0.133418	1379	150	0.108774
13/112055214..112055215	784	92	0.117347	1250	204	0.1632
13/112055222..112055223	763	158	0.207077	1246	303	0.243178
13/112055224..112055225	751	67	0.0892144	1259	125	0.0992851
13/112055226..112055227	736	93	0.126359	1248	177	0.141827
13/112055231..112055232	714	93	0.130252	1275	126	0.0988235
13/112055236..112055237	683	120	0.175695	1223	181	0.147997
13/112055254..112055255	458	65	0.141921	901	154	0.170921
13/112055270..112055271	410	34	0.0829268	1158	120	0.103627
13/112055289..112055290	229	10	0.0436681	953	52	0.0545645
13/27924741..27924742	2214	90	0.0406504	458	32	0.069869
13/27924744..27924745	2237	110	0.049173	406	28	0.0689655
13/27924774..27924775	2539	56	0.0220559	345	11	0.0318841
13/27924778..27924779	2548	107	0.0419937	326	24	0.0736196
13/27924789..27924790	2533	114	0.0450059	290	27	0.0931034
13/27924810..27924811	2900	237	0.0817241	444	73	0.164414
13/27924819..27924820	2862	173	0.0604472	478	53	0.110879
13/27924836..27924837	2620	197	0.0751908	543	60	0.110497
13/27924850..27924851	2616	202	0.0772171	619	59	0.095315
13/27924862..27924863	2384	128	0.0536913	781	44	0.056338
13/27924883..27924884	1621	114	0.070327	1013	61	0.0602172
13/27924885..27924886	1565	96	0.0613419	1029	53	0.0515063
13/27924896..27924897	1333	82	0.0615154	1049	62	0.0591039
13/27924908..27924909	1157	152	0.131374	1201	145	0.120733
13/27928257..27928258	1081	85	0.0786309	758	75	0.0989446
13/27928276..27928277	1351	72	0.0532939	1023	53	0.0518084
13/27928305..27928306	1961	238	0.121367	1532	158	0.103133
13/27928312..27928313	2120	269	0.126887	1584	241	0.152146
13/27928324..27928325	2256	145	0.064273	1652	107	0.06477
13/27928327..27928328	2283	294	0.128778	1701	230	0.135215
13/27928338..27928339	2169	99	0.0456432	1683	89	0.0528818
13/27970422..27970423	1870	110	0.0588235	272	17	0.0625
13/27970434..27970435	1997	165	0.0826239	181	7	0.038674
13/27970440..27970441	2082	114	0.054755	166	8	0.0481928
13/27970442..27970443	2094	167	0.0797517	155	10	0.0645161
13/27970449..27970450	2194	53	0.0241568	74	1	0.0135135
13/27970455..27970456	2272	65	0.0286092	55	1	0.0181818
13/42992229..42992230	708	17	0.0240113	31	2	0.0645161
13/42992265..42992266	505	6	0.0118812	125	0	0
13/42992285..42992286	441	3	0.00680272	303	14	0.0462046
13/42992312..42992313	342	7	0.0204678	904	46	0.050885
13/42992316..42992317	338	6	0.0177515	948	11	0.0116034
13/42992336..42992337	389	4	0.0102828	1426	16	0.0112202
13/42992356..42992357	473	4	0.00845666	1920	7	0.00364583
13/42992360..42992361	479	11	0.0229645	1982	12	0.00605449
13/42992369..42992370	500	5	0.01	2082	20	0.00960615
13/42992371..42992372	500	5	0.01	2105	25	0.0118765
13/42992411..42992412	463	6	0.012959	150	2	0.0133333
13/42992426..42992427	433	3	0.00692841	94	1	0.0106383
13/45851373..45851374	319	8	0.0250784	482	10	0.0207469
13/45851385..45851386	412	3	0.00728155	586	12	0.0204778
13/45851392..45851393	455	8	0.0175824	649	5	0.00770416
13/45851414..45851415	576	6	0.0104167	882	7	0.00793651
13/45851418..45851419	601	7	0.0116473	909	17	0.0187019
13/45851421..45851422	600	26	0.0433333	999	10	0.01001
13/45851429..45851430	617	5	0.00810373	979	26	0.0265577
13/45851435..45851436	625	8	0.0128	1128	27	0.0239362
13/45851441..45851442	642	16	0.0249221	1200	21	0.0175
13/45851465..45851466	661	8	0.0121029	1313	9	0.00685453
13/57632864..57632865	1286	47	0.0365474	1665	51	0.0306306
13/57632873..57632874	1412	121	0.0856941	1561	146	0.0935298
13/57632879..57632880	1472	147	0.0998641	1506	172	0.11421
13/57632924..57632925	1384	85	0.0614162	881	45	0.0510783
13/57632930..57632931	1357	93	0.0685335	792	41	0.0517677
13/57632932..57632933	1339	147	0.109783	771	100	0.129702
13/57632947..57632948	1220	50	0.0409836	676	25	0.0369822
13/57632957..57632958	1187	49	0.0412805	624	55	0.088141
13/57632971..57632972	985	99	0.100508	396	49	0.123737
13/57632978..57632979	919	41	0.0446137	230	28	0.121739
13/57632986..57632987	805	56	0.0695652	161	24	0.149068
13/57632994..57632995	748	77	0.102941	33	1	0.030303
13/57634708..57634709	1264	69	0.0545886	2062	108	0.0523763
13/57634724..57634725	1501	63	0.041972	2401	99	0.0412328
13/57634727..57634728	1584	108	0.0681818	2460	179	0.0727642
13/57634740..57634741	2051	131	0.0638713	2384	138	0.0578859
13/57634742..57634743	2136	97	0.045412	2466	151	0.0612328
13/57634758..57634759	2502	211	0.0843325	2595	185	0.0712909
13/57634773..57634774	2656	128	0.0481928	2857	163	0.0570529
13/57634778..57634779	2735	177	0.0647166	2904	177	0.0609504
13/57634781..57634782	2708	109	0.0402511	2993	133	0.044437
13/57634795..57634796	2799	73	0.0260807	3033	67	0.0220903
13/94702811..94702812	1173	51	0.0434783	40	4	0.1
13/94702836..94702837	1291	112	0.0867545	1943	198	0.101904
13/94702840..94702841	1299	28	0.021555	1934	45	0.0232678
13/94702863..94702864	1251	60	0.0479616	1638	97	0.0592186
13/94702882..94702883	1113	161	0.144654	1212	229	0.188944
13/94702903..94702904	942	69	0.0732484	1377	108	0.0784314
13/94702918..94702919	855	67	0.0783626	1254	133	0.106061
13/94702929..94702930	706	51	0.072238	1534	108	0.0704042
13/94702972..94702973	341	36	0.105572	2292	214	0.0933682
13/99991104..99991105	1431	49	0.0342418	34	2	0.0588235
13/99991110..99991111	1394	51	0.0365854	40	0	0
13/99991134..99991135	1363	105	0.077036	60	3	0.05
13/99991149..99991150	1308	114	0.087156	70	8	0.114286
13/99991156..99991157	1180	167	0.141525	77	15	0.194805
13/99991158..99991159	1129	121	0.107174	78	8	0.102564
13/99991167..99991168	906	195	0.215232	97	31	0.319588
14/36522960..36522961	798	18	0.0225564	2609	46	0.0176313
14/36522994..36522995	872	122	0.139908	2067	250	0.120948
14/36523004..36523005	911	64	0.0702525	1817	146	0.0803522
14/36523017..36523018	887	244	0.275085	1625	511	0.314462
14/36523026..36523027	844	142	0.168246	1367	216	0.15801
14/36523028..36523029	843	139	0.164887	1334	195	0.146177
14/36523043..36523044	844	124	0.146919	1156	139	0.120242
14/36523060..36523061	755	35	0.0463576	845	70	0.0828402
14/36523085..36523086	589	61	0.103565	217	26	0.119816
14/36584473..36584474	2352	223	0.0948129	67	2	0.0298507
14/36584484..36584485	2496	172	0.0689103	108	9	0.0833333
14/36584504..36584505	2387	222	0.0930038	148	6	0.0405405
14/36584524..36584525	2066	178	0.0861568	224	23	0.102679
14/36584549..36584550	1733	309	0.178304	258	27	0.104651
14/36666309..36666310	1185	124	0.104641	564	55	0.0975177
14/36666311..36666312	1204	286	0.237542	550	132	0.24
14/36666324..36666325	1392	113	0.0811782	418	35	0.0837321
14/36666330..36666331	1494	72	0.0481928	475	28	0.0589474
14/36666352..36666353	1825	123	0.0673973	324	25	0.0771605
14/36666381..36666382	2381	264	0.110878	320	37	0.115625
14/36666384..36666385	2407	84	0.0348982	312	6	0.0192308
14/36666386..36666387	2423	131	0.0540652	285	13	0.045614
14/36666399..36666400	2371	121	0.0510333	286	31	0.108392
14/36666415..36666416	2351	173	0.0735857	169	17	0.100592
14/36666417..36666418	2322	125	0.0538329	196	16	0.0816327
14/36666419..36666420	2326	158	0.0679278	198	22	0.111111
14/36666432..36666433	2303	232	0.100738	171	14	0.0818713
14/36666466..36666467	2156	127	0.0589054	204	8	0.0392157
14/37602004..37602005	523	45	0.0860421	440	23	0.0522727
14/37602012..37602013	591	26	0.0439932	409	21	0.0513447
14/37602056..37602057	773	68	0.087969	170	19	0.111765
14/37602064..37602065	822	130	0.158151	122	13	0.106557
14/37602070..37602071	869	98	0.112773	83	19	0.228916
14/37602080..37602081	992	155	0.15625	36	17	0.472222
14/37602082..37602083	1001	187	0.186813	35	21	0.6
14/52069304..52069305	1151	23	0.0199826	390	7	0.0179487
14/52069321..52069322	1258	16	0.0127186	316	0	0
14/52069338..52069339	1280	19	0.0148438	262	1	0.00381679
14/52069348..52069349	1296	19	0.0146605	159	0	0
14/52069350..52069351	1306	18	0.0137825	152	0	0
14/52069373..52069374	1224	15	0.0122549	105	1	0.00952381
14/52069388..52069389	1521	24	0.0157791	94	0	0
14/52069405..52069406	1588	20	0.0125945	57	1	0.0175439
14/52069408..52069409	1584	22	0.0138889	49	1	0.0204082
14/53956132..53956133	1251	29	0.0231815	1651	47	0.0284676
14/53956135..53956136	1263	34	0.02692	1683	53	0.0314914
14/53956138..53956139	1276	47	0.0368339	1620	111	0.0685185
14/53956173..53956174	1468	21	0.0143052	1391	27	0.0194105
14/53956194..53956195	1458	45	0.0308642	1325	43	0.0324528
14/53956196..53956197	1451	65	0.0447967	1257	66	0.052506
14/53956203..53956204	1387	59	0.0425379	1160	45	0.0387931
14/53956207..53956208	1237	27	0.021827	1085	27	0.0248848
14/53956214..53956215	1213	54	0.0445177	533	41	0.0769231
14/53956228..53956229	1104	32	0.0289855	363	14	0.0385675
14/53956237..53956238	979	28	0.0286006	220	7	0.0318182
14/53956239..53956240	961	22	0.0228928	192	5	0.0260417
14/53956271..53956272	696	17	0.0244253	44	0	0
14/53956630..53956631	2175	42	0.0193103	912	29	0.0317982
14/53956642..53956643	2352	43	0.0182823	800	19	0.02375
14/53956653..53956654	2475	37	0.0149495	695	12	0.0172662
14/53956667..53956668	2604	45	0.0172811	573	22	0.0383944
14/53956679..53956680	2648	43	0.0162387	462	4	0.00865801
14/53956704..53956705	2660	57	0.0214286	169	1	0.00591716
14/53956715..53956716	2561	63	0.0245998	147	1	0.00680272
14/53956718..53956719	2508	39	0.0155502	130	1	0.00769231
14/53956729..53956730	2332	39	0.0167238	91	1	0.010989
14/53956731..53956732	2283	41	0.0179588	93	3	0.0322581
14/53956743..53956744	1710	45	0.0263158	46	1	0.0217391
14/55241030..55241031	856	503	0.587617	1269	857	0.675335
14/55241043..55241044	1153	719	0.623591	1478	1039	0.702977
14/55241045..55241046	1237	590	0.47696	1520	835	0.549342
14/55241050..55241051	1344	838	0.623512	1604	1068	0.665835
14/55241060..55241061	1482	1193	0.804993	1623	1418	0.873691
14/55241071..55241072	1711	719	0.420222	1672	776	0.464115
14/55241074..55241075	1772	878	0.495485	1680	939	0.558929
14/55241077..55241078	1827	1017	0.55665	1679	981	0.584276
14/55241086..55241087	1916	1608	0.839248	1701	1539	0.904762
14/55241088..55241089	1941	1709	0.880474	1703	1612	0.946565
14/55241112..55241113	2113	1016	0.480833	31	18	0.580645
14/56795130..56795131	884	46	0.0520362	787	41	0.0520966
14/56795147..56795148	1067	35	0.0328022	805	37	0.0459627
14/56795149..56795150	1145	50	0.0436681	804	52	0.0646766
14/56795159..56795160	1286	44	0.0342146	798	31	0.0388471
14/56795163..56795164	1348	33	0.0244807	752	14	0.018617
14/56795168..56795169	1409	57	0.0404542	758	26	0.0343008
14/56809238..56809239	2007	94	0.0468361	1249	100	0.0800641
14/56809249..56809250	2103	92	0.043747	1237	65	0.0525465
14/56809251..56809252	2109	56	0.0265529	1230	41	0.0333333
14/56809253..56809254	2108	162	0.0768501	1212	94	0.0775578
14/56809263..56809264	2103	110	0.0523062	1185	57	0.0481013
14/56809270..56809271	2125	110	0.0517647	1148	71	0.0618467
14/56809275..56809276	2152	147	0.0683086	1120	135	0.120536
14/56809277..56809278	2167	90	0.0415321	1118	51	0.0456172
14/56809282..56809283	2152	82	0.0381041	1173	63	0.0537084
14/56809313..56809314	1937	110	0.0567888	1541	97	0.0629461
14/56809317..56809318	1894	302	0.159451	1486	217	0.14603
14/56809321..56809322	1799	127	0.0705948	1521	129	0.0848126
14/56809339..56809340	1344	64	0.047619	1343	84	0.0625465
14/56809348..56809349	1330	74	0.0556391	1446	117	0.0809129
14/56809355..56809356	1424	60	0.0421348	1450	58	0.04
14/56809372..56809373	1627	137	0.0842041	1457	154	0.105697
14/56809958..56809959	318	79	0.248428	582	116	0.199313
14/56809994..56809995	449	29	0.064588	4323	242	0.0559796
14/56809998..56809999	459	34	0.0740741	4378	284	0.0648698
14/56810038..56810039	659	195	0.295903	4821	1479	0.306783
14/56810054..56810055	741	51	0.0688259	4699	313	0.0666099
14/56810058..56810059	747	118	0.157965	4620	691	0.149567
14/56810071..56810072	755	192	0.254305	4401	970	0.220404
14/56810075..56810076	763	185	0.242464	4285	903	0.210735
14/56810104..56810105	597	111	0.18593	295	81	0.274576
14/56810113..56810114	540	33	0.0611111	206	6	0.0291262
14/56810121..56810122	506	42	0.083004	70	5	0.0714286
14/60507006..60507007	1224	74	0.0604575	455	36	0.0791209
14/60507055..60507056	2090	53	0.0253589	221	5	0.0226244
14/60507064..60507065	2239	53	0.0236713	247	3	0.0121457
14/60507070..60507071	2282	43	0.0188431	236	6	0.0254237
14/60507077..60507078	2300	61	0.0265217	263	11	0.0418251
14/60507082..60507083	2315	48	0.0207343	265	4	0.0150943
14/60507087..60507088	2315	74	0.0319654	270	15	0.0555556
14/60507089..60507090	2308	76	0.0329289	257	2	0.0077821
14/60507105..60507106	2236	148	0.0661896	383	24	0.0626632
14/60507107..60507108	2196	98	0.0446266	403	9	0.0223325
14/60507117..60507118	1943	306	0.157488	623	97	0.155698
14/60507128..60507129	1785	210	0.117647	944	91	0.0963983
14/60507130..60507131	1779	126	0.0708263	923	73	0.0790899
14/60507143..60507144	1707	228	0.133568	1064	122	0.114662
14/60507156..60507157	1544	170	0.110104	1308	139	0.106269
14/60507158..60507159	1512	104	0.0687831	1421	74	0.052076
14/60507169..60507170	1510	58	0.0384106	1520	55	0.0361842
14/60507186..60507187	1306	34	0.0260337	1597	53	0.0331872
14/60507252..60507253	1050	20	0.0190476	891	10	0.0112233
14/60507258..60507259	1105	13	0.0117647	860	9	0.0104651
14/60507269..60507270	1088	18	0.0165441	827	15	0.0181378
14/60507275..60507276	1092	26	0.0238095	786	29	0.0368957
14/60507291..60507292	1074	35	0.0325885	658	41	0.06231
14/60507298..60507299	1031	35	0.0339476	611	12	0.0196399
14/60507319..60507320	885	19	0.0214689	440	8	0.0181818
14/60507321..60507322	879	51	0.0580205	415	16	0.0385542
14/60507333..60507334	771	121	0.156939	282	51	0.180851
14/60507339..60507340	758	30	0.0395778	229	3	0.0131004
14/60507345..60507346	719	60	0.0834492	187	18	0.0962567
14/60507360..60507361	663	29	0.0437406	79	1	0.0126582
14/60509443..60509444	1780	51	0.0286517	1170	32	0.0273504
14/60509470..60509471	1326	91	0.0686275	842	60	0.0712589
14/60509473..60509474	1285	40	0.0311284	999	32	0.032032
14/60509483..60509484	1147	36	0.0313862	780	25	0.0320513
15/52794891..52794892	1615	193	0.119505	47	1	0.0212766
15/52794905..52794906	1787	904	0.505876	60	25	0.416667
15/52794935..52794936	1932	125	0.0646998	389	33	0.0848329
15/52794962..52794963	1845	166	0.0899729	2754	246	0.0893246
15/52794964..52794965	1822	112	0.0614709	2917	204	0.0699349
15/52795015..52795016	1519	272	0.179065	2699	507	0.187847
15/52795032..52795033	1738	223	0.128308	2940	348	0.118367
15/52795035..52795036	1725	335	0.194203	2991	547	0.182882
15/52795081..52795082	1894	350	0.184794	143	33	0.230769
15/52795085..52795086	1893	271	0.143159	125	26	0.208
15/52795098..52795099	1964	143	0.0728106	57	8	0.140351
15/52795108..52795109	2262	162	0.071618	30	6	0.2
15/89409965..89409966	485	29	0.0597938	2424	115	0.0474422
15/89409971..89409972	493	34	0.0689655	2390	156	0.065272
15/89410008..89410009	851	417	0.490012	2695	1504	0.558071
15/89410020..89410021	1043	292	0.279962	2825	804	0.284602
15/89410022..89410023	1065	248	0.232864	2785	713	0.256014
15/89410051..89410052	1278	136	0.106416	3344	429	0.128289
15/89410058..89410059	1250	86	0.0688	3401	246	0.0723317
15/89410060..89410061	1226	72	0.0587276	3395	233	0.0686303
15/89410064..89410065	1221	163	0.133497	3406	436	0.128009
15/89410096..89410097	1148	73	0.0635889	47	0	0
15/89410104..89410105	1143	143	0.125109	51	3	0.0588235
15/89410119..89410120	1116	24	0.0215054	78	1	0.0128205
15/89410139..89410140	993	30	0.0302115	93	5	0.0537634
15/89410153..89410154	844	76	0.0900474	97	18	0.185567
15/89410181..89410182	491	33	0.0672098	427	46	0.107728
16/51154786..51154787	1456	261	0.179258	39	8	0.205128
16/51154795..51154796	1500	280	0.186667	46	8	0.173913
16/51154804..51154805	1512	193	0.127646	55	7	0.127273
16/51154806..51154807	1513	181	0.11963	62	5	0.0806452
16/51154818..51154819	1467	346	0.235855	94	39	0.414894
16/51154829..51154830	1420	142	0.1	107	13	0.121495
16/51154835..51154836	1297	63	0.0485736	156	5	0.0320513
16/51154844..51154845	1248	98	0.0785256	176	20	0.113636
16/51154851..51154852	1132	44	0.0388693	210	9	0.0428571
16/51154888..51154889	483	22	0.0455487	326	17	0.0521472
16/51154902..51154903	423	39	0.0921986	372	50	0.134409
16/68642741..68642742	805	11	0.0136646	1432	24	0.0167598
16/68642751..68642752	927	22	0.0237325	1186	35	0.029511
16/68642755..68642756	1009	34	0.0336967	935	38	0.0406417
16/68642759..68642760	1081	19	0.0175763	881	13	0.014756
16/68642761..68642762	1098	23	0.0209472	859	26	0.0302678
16/68642773..68642774	1250	17	0.0136	713	14	0.0196353
16/68642778..68642779	1340	36	0.0268657	621	21	0.0338164
16/68642782..68642783	1375	43	0.0312727	607	26	0.0428336
16/68642804..68642805	1642	25	0.0152253	404	5	0.0123762
16/68642807..68642808	1679	40	0.0238237	378	10	0.026455
16/68642825..68642826	1777	57	0.0320765	1370	74	0.0540146
16/68642828..68642829	1777	48	0.0270118	1337	56	0.0418848
16/68642830..68642831	1777	36	0.0202589	1320	11	0.00833333
16/68642832..68642833	1758	34	0.0193402	1302	31	0.0238095
16/68642838..68642839	1745	51	0.0292264	1161	61	0.0525409
16/68642840..68642841	1738	49	0.0281933	1154	78	0.067591
16/68642859..68642860	2052	27	0.0131579	1060	20	0.0188679
16/68642872..68642873	2148	59	0.0274674	928	66	0.0711207
16/68642879..68642880	2155	66	0.0306265	860	25	0.0290698
16/68642893..68642894	2172	47	0.021639	668	23	0.0344311
16/68642901..68642902	2197	126	0.0573509	526	40	0.0760456
16/68642903..68642904	2186	136	0.0622141	497	25	0.0503018
16/68642913..68642914	2104	90	0.0427757	441	12	0.0272109
16/68642937..68642938	1821	119	0.0653487	320	24	0.075
16/68642939..68642940	1791	34	0.0189838	321	9	0.0280374
17/34156863..34156864	1474	98	0.0664858	1079	75	0.0695088
17/34156887..34156888	1554	75	0.0482625	1015	24	0.0236453
17/34156893..34156894	1499	51	0.0340227	638	32	0.0501567
17/34156919..34156920	1545	44	0.028479	935	19	0.0203209
17/34156931..34156932	1512	20	0.0132275	894	4	0.00447427
17/34156948..34156949	1486	23	0.0154778	831	8	0.00962696
17/36464306..36464307	992	80	0.0806452	42	6	0.142857
17/36464310..36464311	1004	51	0.0507968	55	4	0.0727273
17/36464321..36464322	1092	57	0.0521978	68	4	0.0588235
17/36464334..36464335	1250	124	0.0992	223	14	0.0627803
17/36464348..36464349	1335	316	0.236704	270	62	0.22963
17/36464357..36464358	1522	394	0.25887	324	66	0.203704
17/36464365..36464366	1562	798	0.510883	344	181	0.526163
17/36464369..36464370	1569	306	0.195029	356	88	0.247191
17/36464376..36464377	1452	653	0.449725	432	193	0.446759
17/36942215..36942216	964	19	0.0197095	1495	17	0.0113712
17/36942218..36942219	967	31	0.0320579	1468	51	0.0347411
17/36942230..36942231	970	55	0.056701	1046	81	0.0774379
17/36942250..36942251	1083	48	0.0443213	638	29	0.0454545
17/36942259..36942260	1133	46	0.0406002	473	10	0.0211416
17/36942263..36942264	1191	60	0.0503778	462	22	0.047619
17/36942266..36942267	1225	65	0.0530612	451	27	0.059867
17/36942271..36942272	1251	75	0.059952	404	21	0.0519802
17/36942281..36942282	1306	121	0.0926493	342	42	0.122807
17/36942288..36942289	1484	66	0.0444744	309	18	0.0582524
17/36942290..36942291	1476	42	0.0284553	313	12	0.0383387
17/36942293..36942294	1488	53	0.0356183	303	17	0.0561056
17/36942299..36942300	1472	33	0.0224185	281	12	0.0427046
17/36942303..36942304	1434	35	0.0244073	282	13	0.0460993
17/36942314..36942315	1364	32	0.0234604	172	5	0.0290698
17/36942324..36942325	1428	28	0.0196078	218	2	0.00917431
17/36942328..36942329	1450	24	0.0165517	219	7	0.0319635
17/36942361..36942362	1416	28	0.019774	446	11	0.0246637
17/36942373..36942374	1411	13	0.00921332	481	6	0.012474
17/36942375..36942376	1406	31	0.0220484	519	14	0.026975
17/36942378..36942379	1394	42	0.0301291	518	13	0.0250965
17/36942385..36942386	1354	26	0.0192024	527	11	0.0208729
17/36942390..36942391	1315	5	0.00380228	47	0	0
17/36942392..36942393	1311	30	0.0228833	536	16	0.0298507
17/36942401..36942402	1176	84	0.0714286	525	37	0.0704762
17/36942406..36942407	1123	39	0.0347284	540	34	0.062963
17/36942413..36942414	1027	22	0.0214216	602	7	0.0116279
17/36942422..36942423	877	19	0.0216648	623	4	0.00642055
17/43211823..43211824	445	13	0.0292135	42	0	0
17/43211866..43211867	458	14	0.0305677	736	22	0.0298913
17/43211872..43211873	455	12	0.0263736	775	30	0.0387097
17/43211880..43211881	464	18	0.0387931	755	25	0.0331126
17/43211896..43211897	457	18	0.0393873	722	21	0.0290859
17/43211905..43211906	450	15	0.0333333	714	31	0.0434174
17/43211914..43211915	433	13	0.0300231	685	26	0.0379562
17/46819990..46819991	941	103	0.109458	144	28	0.194444
17/46820031..46820032	1591	27	0.0169705	553	5	0.00904159
17/46820036..46820037	1658	24	0.0144753	607	17	0.0280066
17/46820058..46820059	1892	72	0.038055	945	37	0.0391534
17/46820061..46820062	1937	79	0.0407847	989	43	0.0434783
17/46820065..46820066	1990	89	0.0447236	1043	48	0.0460211
17/46820072..46820073	2069	34	0.0164331	1165	27	0.023176
17/46820104..46820105	2405	267	0.111019	1395	157	0.112545
17/48578114..48578115	514	10	0.0194553	61	1	0.0163934
17/48578122..48578123	600	10	0.0166667	105	0	0
17/48578124..48578125	609	8	0.0131363	171	3	0.0175439
17/48578129..48578130	642	12	0.0186916	188	2	0.0106383
17/48578136..48578137	676	11	0.0162722	243	3	0.0123457
17/48578143..48578144	702	13	0.0185185	289	10	0.0346021
17/48578146..48578147	726	22	0.030303	299	9	0.0301003
17/48578148..48578149	729	12	0.0164609	310	5	0.016129
17/48578150..48578151	734	12	0.0163488	319	17	0.0532915
17/48578153..48578154	736	17	0.0230978	333	4	0.012012
17/48578157..48578158	735	11	0.014966	427	11	0.0257611
17/48578164..48578165	747	8	0.0107095	484	2	0.00413223
17/48578170..48578171	756	13	0.0171958	578	5	0.00865052
17/48578189..48578190	739	11	0.014885	754	6	0.00795756
17/48578199..48578200	734	9	0.0122616	829	9	0.0108565
17/48578202..48578203	730	11	0.0150685	873	3	0.00343643
17/48578205..48578206	729	10	0.0137174	889	13	0.0146232
17/48578214..48578215	689	11	0.0159652	1046	4	0.00382409
17/48578218..48578219	666	15	0.0225225	1066	14	0.0131332
17/48578226..48578227	633	11	0.0173776	1111	4	0.00360036
17/48578241..48578242	520	7	0.0134615	1203	22	0.0182876
17/48578259..48578260	418	4	0.00956938	1362	19	0.0139501
17/48722306..48722307	768	155	0.201823	3201	730	0.228054
17/48722360..48722361	1732	84	0.0484988	1328	54	0.0406627
17/48722383..48722384	2608	337	0.129218	1554	226	0.145431
17/48722393..48722394	2682	202	0.0753169	1610	123	0.0763975
17/60139004..60139005	3100	319	0.102903	35	3	0.0857143
17/60139006..60139007	3117	637	0.204363	35	9	0.257143
17/60139011..60139012	3082	508	0.164828	35	6	0.171429
17/60139029..60139030	2903	444	0.152945	81	16	0.197531
17/60139038..60139039	2904	857	0.29511	128	42	0.328125
17/60139052..60139053	2950	748	0.253559	236	48	0.20339
17/60139054..60139055	2967	453	0.152679	229	38	0.165939
17/60139067..60139068	3011	229	0.0760545	462	15	0.0324675
17/60139070..60139071	3054	210	0.0687623	494	44	0.0890688
17/60139084..60139085	3036	197	0.064888	685	35	0.0510949
17/60139090..60139091	2855	208	0.0728546	767	27	0.0352021
17/60139096..60139097	2744	173	0.0630466	812	50	0.0615764
17/60139098..60139099	2697	227	0.0841676	842	88	0.104513
17/60139112..60139113	2472	354	0.143204	1047	132	0.126074
17/60139118..60139119	2358	248	0.105174	1242	109	0.0877617
17/60139128..60139129	2092	252	0.120459	1478	146	0.0987821
17/60139139..60139140	1939	389	0.200619	1556	313	0.201157
17/60139143..60139144	1838	334	0.181719	1593	316	0.198368
17/6995888..6995889	1965	521	0.26514	2375	693	0.291789
17/6995893..6995894	1998	477	0.238739	2331	609	0.261261
17/6995923..6995924	2103	383	0.182121	1956	439	0.224438
17/6995932..6995933	2018	520	0.257681	1755	493	0.280912
17/6995941..6995942	1913	414	0.216414	1630	387	0.237423
17/6995964..6995965	1741	519	0.298105	1093	340	0.31107
17/6995978..6995979	1508	352	0.233422	767	192	0.250326
17/6995991..6995992	1178	255	0.216469	493	99	0.200811
17/6996000..6996001	1052	291	0.276616	236	68	0.288136
17/6996006..6996007	1005	237	0.235821	158	46	0.291139
17/6996013..6996014	947	200	0.211193	128	35	0.273438
17/6996040..6996041	769	115	0.149545	65	16	0.246154
17/6996045..6996046	728	161	0.221154	62	16	0.258065
17/6996048..6996049	698	113	0.161891	61	10	0.163934
18/47248457..47248458	2813	244	0.0867401	30	2	0.0666667
18/47248459..47248460	2852	206	0.07223	34	4	0.117647
18/47248465..47248466	2955	412	0.139425	59	17	0.288136
18/47248472..47248473	3047	229	0.0751559	166	8	0.0481928
18/47248475..47248476	3163	467	0.147645	191	29	0.151832
18/47248493..47248494	3484	158	0.0453502	355	14	0.0394366
18/47248505..47248506	3487	518	0.148552	512	106	0.207031
18/47248517..47248518	3416	288	0.0843091	668	61	0.0913174
18/47248535..47248536	3129	746	0.238415	1035	323	0.312077
18/47248552..47248553	2917	554	0.189921	1522	341	0.224047
18/47248555..47248556	2898	258	0.0890269	1577	156	0.098922
18/47248560..47248561	2786	151	0.0541996	1988	138	0.0694165
18/47248577..47248578	2390	305	0.127615	2174	306	0.140754
18/47248598..47248599	1776	230	0.129505	2509	419	0.166999
18/47248601..47248602	1696	142	0.0837264	2529	264	0.104389
18/47248605..47248606	1593	388	0.243566	2538	655	0.258077
18/47248609..47248610	1449	233	0.160801	2588	408	0.157651
19/1467977..1467978	2556	102	0.0399061	557	23	0.0412926
19/1467980..1467981	2599	76	0.029242	549	9	0.0163934
19/1467984..1467985	2556	76	0.029734	534	20	0.0374532
19/1467988..1467989	2486	41	0.0164924	545	5	0.00917431
19/1468014..1468015	2503	65	0.0259688	489	16	0.0327198
19/1468022..1468023	2510	127	0.0505976	454	48	0.105727
19/1468047..1468048	2246	257	0.114426	394	75	0.190355
19/1468062..1468063	2127	45	0.0211566	331	8	0.0241692
19/1468068..1468069	2077	58	0.0279249	308	1	0.00324675
19/1468076..1468077	1969	48	0.0243779	272	8	0.0294118
19/1468082..1468083	1881	69	0.0366826	209	5	0.0239234
19/1468085..1468086	1823	112	0.0614372	203	8	0.0394089
19/1468089..1468090	1751	52	0.0296973	142	1	0.00704225
19/15232073..15232074	2621	34	0.0129721	32	2	0.0625
19/15232077..15232078	2684	72	0.0268256	32	2	0.0625
19/15232083..15232084	2769	115	0.0415312	40	4	0.1
19/15232094..15232095	2911	91	0.0312607	55	7	0.127273
19/15232101..15232102	3078	132	0.042885	56	9	0.160714
19/15232104..15232105	3116	62	0.0198973	79	7	0.0886076
19/15232106..15232107	3190	66	0.0206897	82	0	0
19/15232116..15232117	3293	76	0.0230793	124	7	0.0564516
19/15232122..15232123	3317	80	0.0241182	165	8	0.0484848
19/15232148..15232149	3214	416	0.129434	367	41	0.111717
19/15232150..15232151	3142	480	0.152769	386	39	0.101036
19/15232164..15232165	2945	317	0.10764	524	32	0.0610687
19/15232171..15232172	3018	204	0.0675944	641	48	0.074883
19/15232173..15232174	3040	151	0.0496711	690	62	0.0898551
19/15232176..15232177	3028	124	0.0409511	731	47	0.0642955
19/15232179..15232180	2970	220	0.0740741	743	68	0.0915209
19/15232188..15232189	2811	128	0.0455354	893	52	0.0582307
19/15232190..15232191	2755	263	0.0954628	904	123	0.136062
19/15232206..15232207	2672	107	0.0400449	1257	21	0.0167064
19/15232214..15232215	2847	114	0.0400421	1410	67	0.0475177
19/15232217..15232218	2861	95	0.0332052	1531	52	0.0339647
19/15232219..15232220	2855	84	0.0294221	1529	60	0.0392413
19/15232224..15232225	2799	105	0.0375134	1624	68	0.0418719
19/15232232..15232233	2715	69	0.0254144	1700	45	0.0264706
19/15232235..15232236	2702	74	0.0273871	1716	78	0.0454545
19/15232238..15232239	2676	88	0.0328849	1738	80	0.0460299
19/15232244..15232245	2606	68	0.0260936	1732	69	0.0398383
19/15233153..15233154	368	8	0.0217391	49	1	0.0204082
19/15233185..15233186	873	26	0.0297824	179	3	0.0167598
19/15233192..15233193	911	31	0.0340285	212	6	0.0283019
19/15233198..15233199	940	25	0.0265957	253	2	0.00790514
19/15233213..15233214	1058	54	0.0510397	383	35	0.0913838
19/15233235..15233236	1132	28	0.024735	482	20	0.0414938
19/15233482..15233483	1060	106	0.1	1066	126	0.118199
19/15233490..15233491	1114	67	0.0601436	1127	123	0.109139
19/15233500..15233501	1284	47	0.0366044	1486	76	0.051144
19/15233514..15233515	1639	62	0.0378279	1831	94	0.0513381
19/15233517..15233518	1739	82	0.0471535	1871	106	0.0566542
19/15233520..15233521	1794	103	0.0574136	1814	168	0.092613
19/15233538..15233539	2112	59	0.0279356	1957	67	0.0342361
19/15233553..15233554	2198	61	0.0277525	2017	26	0.0128904
19/15233588..15233589	2247	73	0.0324878	36	3	0.0833333
19/15233594..15233595	2193	83	0.0378477	34	0	0
19/15233599..15233600	2104	115	0.0546578	32	0	0
19/37692152..37692153	1239	13	0.0104923	889	7	0.00787402
19/37692154..37692155	1241	13	0.0104754	894	10	0.0111857
19/37692179..37692180	1226	18	0.0146819	753	11	0.0146082
19/37692188..37692189	1249	10	0.00800641	672	7	0.0104167
19/37692190..37692191	1255	13	0.0103586	649	4	0.00616333
19/37692196..37692197	1280	10	0.0078125	533	6	0.011257
19/37692211..37692212	1313	17	0.0129474	395	7	0.0177215
19/37692219..37692220	1314	23	0.0175038	361	9	0.0249307
19/37692225..37692226	1311	18	0.01373	340	0	0
19/37692229..37692230	1292	16	0.0123839	308	3	0.00974026
19/37692244..37692245	1269	16	0.0126084	249	3	0.0120482
19/37692263..37692264	1176	14	0.0119048	91	1	0.010989
19/53058109..53058110	2242	357	0.159233	60	16	0.266667
19/53058116..53058117	2430	147	0.0604938	99	2	0.020202
19/53058118..53058119	2466	300	0.121655	104	13	0.125
19/53058125..53058126	2530	674	0.266403	197	62	0.314721
19/53058128..53058129	2615	320	0.122371	214	17	0.0794393
19/53058133..53058134	2700	513	0.19	264	57	0.215909
19/53058144..53058145	2899	428	0.147637	475	80	0.168421
19/53058147..53058148	2919	452	0.154848	499	74	0.148297
19/53058150..53058151	2930	395	0.134812	508	94	0.185039
19/53058166..53058167	2736	250	0.0913743	608	72	0.118421
19/53058175..53058176	2649	111	0.0419026	720	23	0.0319444
19/53058188..53058189	2498	95	0.0380304	885	25	0.0282486
19/53058210..53058211	2117	90	0.042513	1324	55	0.0415408
19/53058212..53058213	2076	74	0.0356455	1323	45	0.0340136
19/53058217..53058218	1862	57	0.0306122	1389	62	0.0446364
19/53058247..53058248	1413	56	0.039632	1612	56	0.0347395
19/53058258..53058259	1347	29	0.0215293	1599	79	0.0494059
19/53058260..53058261	1312	51	0.038872	1657	93	0.0561255
19/55118854..55118855	1057	552	0.522233	688	375	0.545058
19/55118862..55118863	1278	266	0.208138	691	156	0.22576
19/55118878..55118879	1471	395	0.268525	658	193	0.293313
19/55118890..55118891	1634	369	0.225826	665	167	0.251128
19/55118892..55118893	1648	321	0.194782	630	149	0.236508
19/55118894..55118895	1655	474	0.286405	659	192	0.291351
19/55118925..55118926	1828	226	0.123632	645	57	0.0883721
19/55118953..55118954	1912	1231	0.643828	698	474	0.679083
19/55118968..55118969	1796	526	0.292873	835	249	0.298204
19/55118978..55118979	1738	1218	0.700806	983	764	0.777213
19/55119006..55119007	1227	921	0.750611	1544	1263	0.818005
19/55119013..55119014	1105	613	0.554751	1625	1004	0.617846
19/55119015..55119016	1066	913	0.856473	1645	1492	0.906991
19/57099420..57099421	814	37	0.0454545	53	8	0.150943
19/57099455..57099456	1249	88	0.0704564	343	34	0.0991254
19/57099461..57099462	1312	76	0.0579268	401	22	0.0548628
19/57099466..57099467	1348	48	0.0356083	428	28	0.0654206
19/57099468..57099469	1359	230	0.169242	447	89	0.199105
19/57099475..57099476	1381	112	0.0811007	492	38	0.0772358
19/57099480..57099481	1394	74	0.0530846	555	31	0.0558559
19/57099494..57099495	1289	139	0.107836	689	108	0.156749
19/57099502..57099503	1291	38	0.0294345	806	47	0.0583127
19/57099524..57099525	1209	54	0.044665	1064	52	0.0488722
19/57099528..57099529	1197	62	0.0517962	1032	67	0.0649225
19/57099543..57099544	1137	42	0.0369393	1698	103	0.0606596
19/57099548..57099549	1115	46	0.0412556	1733	66	0.0380842
19/57099554..57099555	1070	41	0.0383178	1813	107	0.0590182
19/57099564..57099565	985	102	0.103553	1967	246	0.125064
19/57099568..57099569	934	88	0.0942184	2009	218	0.108512
19/58204233..58204234	3091	2250	0.72792	31	24	0.774194
19/58204247..58204248	3237	1458	0.450417	36	15	0.416667
19/58204263..58204264	3165	1540	0.486572	40	26	0.65
19/58204269..58204270	3059	1283	0.419418	52	31	0.596154
19/58204277..58204278	3060	681	0.222549	64	10	0.15625
19/58204284..58204285	3001	2488	0.829057	66	56	0.848485
19/58204310..58204311	3336	777	0.232914	120	20	0.166667
19/58204312..58204313	3377	659	0.195144	125	28	0.224
19/58204319..58204320	3379	1380	0.408405	151	84	0.556291
19/58204331..58204332	3209	1767	0.550639	237	137	0.578059
19/58204339..58204340	3009	506	0.168162	284	46	0.161972
19/58204361..58204362	2628	415	0.157915	525	105	0.2
19/58204366..58204367	2517	960	0.381406	566	236	0.416961
19/58204379..58204380	2260	934	0.413274	752	344	0.457447
19/58204388..58204389	2077	1675	0.806452	1023	890	0.86999
19/58204391..58204392	2028	661	0.325937	1052	330	0.313688
19/58204401..58204402	1820	975	0.535714	1434	873	0.608787
19/58204404..58204405	1730	1037	0.599422	1600	1085	0.678125
2/104842639..104842640	1840	53	0.0288043	762	50	0.0656168
2/104842668..104842669	2434	67	0.0275267	778	12	0.0154242
2/104842670..104842671	2465	49	0.0198783	800	11	0.01375
2/104842672..104842673	2471	58	0.0234723	776	34	0.0438144
2/104842677..104842678	2456	90	0.036645	774	43	0.0555556
2/104842687..104842688	2391	45	0.0188206	713	44	0.0617111
2/104842695..104842696	2380	26	0.0109244	637	7	0.010989
2/104842702..104842703	2379	54	0.0226986	491	11	0.0224033
2/104842706..104842707	2455	38	0.0154786	459	8	0.0174292
2/104842708..104842709	2475	59	0.0238384	424	7	0.0165094
2/104842716..104842717	2471	41	0.0165925	334	5	0.0149701
2/104842730..104842731	2632	45	0.0170973	249	1	0.00401606
2/104842733..104842734	2642	73	0.0276306	211	9	0.042654
2/104842761..104842762	2692	35	0.0130015	83	0	0
2/104842775..104842776	2618	41	0.0156608	47	1	0.0212766
2/104842777..104842778	2598	43	0.0165512	44	0	0
2/104842784..104842785	2383	56	0.0234998	35	0	0
2/118859110..118859111	1156	27	0.0233564	2267	59	0.0260256
2/118859116..118859117	1265	25	0.0197628	2300	78	0.033913
2/172080499..172080500	768	98	0.127604	386	62	0.160622
2/172080507..172080508	958	122	0.127349	326	52	0.159509
2/172080517..172080518	1133	55	0.0485437	304	22	0.0723684
2/172080532..172080533	1315	34	0.0258555	309	5	0.0161812
2/172080544..172080545	1385	48	0.034657	348	12	0.0344828
2/172080546..172080547	1394	37	0.0265423	358	7	0.0195531
2/172080575..172080576	1445	47	0.032526	446	14	0.0313901
2/172080598..172080599	1381	141	0.1021	648	69	0.106481
2/172080600..172080601	1373	191	0.139111	705	99	0.140426
2/172080602..172080603	1358	187	0.137703	753	100	0.132802
2/172080635..172080636	1021	54	0.0528893	1332	102	0.0765766
2/172080646..172080647	904	49	0.0542035	1477	81	0.0548409
2/172080648..172080649	877	149	0.169897	1480	301	0.203378
2/172080655..172080656	754	51	0.0676393	1502	102	0.0679095
2/172108467..172108468	751	73	0.0972037	2196	182	0.082878
2/172108476..172108477	709	43	0.0606488	2174	120	0.0551978
2/172108484..172108485	669	29	0.0433483	2059	80	0.0388538
2/172108487..172108488	663	77	0.116139	2032	217	0.106791
2/172108497..172108498	654	22	0.0336391	2118	67	0.0316336
2/172108508..172108509	695	72	0.103597	2226	149	0.0669362
2/172108510..172108511	690	38	0.0550725	2214	78	0.0352304
2/172108513..172108514	684	60	0.0877193	2208	134	0.0606884
2/172108545..172108546	426	126	0.295775	2383	747	0.31347
2/176099440..176099441	1246	186	0.149278	2105	339	0.161045
2/176099447..176099448	1414	76	0.0537482	2132	80	0.0375235
2/176099452..176099453	1429	89	0.0622813	2099	188	0.0895665
2/176099466..176099467	1597	34	0.0212899	2132	43	0.0201689
2/176099607..176099608	1669	465	0.27861	30	10	0.333333
2/176099613..176099614	1665	197	0.118318	31	5	0.16129
2/176099622..176099623	1580	323	0.20443	34	6	0.176471
2/176099657..176099658	1595	26	0.0163009	77	1	0.012987
2/176099662..176099663	1545	32	0.020712	107	5	0.046729
2/176099676..176099677	1559	49	0.0314304	153	7	0.0457516
2/176099691..176099692	1563	52	0.0332694	282	3	0.0106383
2/176099720..176099721	1395	89	0.0637993	636	47	0.0738994
2/176099728..176099729	1305	62	0.0475096	858	30	0.034965
2/176099752..176099753	1069	31	0.0289991	1600	32	0.02
2/176099774..176099775	906	145	0.160044	1785	245	0.137255
2/176109237..176109238	842	25	0.0296912	2503	97	0.0387535
2/176109260..176109261	1020	39	0.0382353	2157	122	0.05656
2/176109273..176109274	1137	65	0.057168	1996	95	0.0475952
2/176109282..176109283	1251	78	0.0623501	1711	139	0.081239
2/176109295..176109296	1304	115	0.0881902	1238	113	0.0912763
2/176109311..176109312	1380	456	0.330435	997	391	0.392177
2/176109315..176109316	1385	172	0.124188	923	97	0.105092
2/176109321..176109322	1348	114	0.0845697	838	76	0.0906921
2/176109332..176109333	1282	99	0.0772231	541	42	0.077634
2/176109336..176109337	1260	406	0.322222	500	144	0.288
2/176109370..176109371	930	24	0.0258065	79	1	0.0126582
2/176109375..176109376	857	20	0.0233372	65	1	0.0153846
2/176109389..176109390	751	29	0.0386152	50	2	0.04
2/176109403..176109404	680	22	0.0323529	42	0	0
2/176109422..176109423	536	26	0.0485075	40	2	0.05
2/176112621..176112622	2138	611	0.285781	1716	555	0.323427
2/176112624..176112625	2228	263	0.118043	1703	221	0.129771
2/176112646..176112647	2660	362	0.13609	1536	278	0.18099
2/176112658..176112659	2716	58	0.0213549	1463	22	0.0150376
2/176112668..176112669	2720	103	0.0378676	1261	35	0.0277557
2/176112677..176112678	2698	92	0.0340993	1170	33	0.0282051
2/176112714..176112715	2558	57	0.022283	675	15	0.0222222
2/176112730..176112731	2347	122	0.0519813	296	15	0.0506757
2/176112739..176112740	2300	66	0.0286957	277	17	0.0613718
2/176112759..176112760	2017	125	0.0619732	296	21	0.0709459
2/176112787..176112788	849	208	0.244994	309	90	0.291262
2/176112793..176112794	770	188	0.244156	429	138	0.321678
2/176112801..176112802	675	79	0.117037	510	81	0.158824
2/176122588..176122589	344	14	0.0406977	58	10	0.172414
2/176122591..176122592	347	9	0.0259366	67	9	0.134328
2/176122639..176122640	487	15	0.0308008	243	12	0.0493827
2/176122655..176122656	499	1	0.00200401	332	5	0.0150602
2/176122676..176122677	589	17	0.0288625	550	16	0.0290909
2/176122683..176122684	634	26	0.0410095	613	21	0.0342577
2/176122685..176122686	632	16	0.0253165	638	25	0.039185
2/176122687..176122688	636	27	0.0424528	639	32	0.0500782
2/176122713..176122714	580	38	0.0655172	1026	36	0.0350877
2/176122722..176122723	568	33	0.0580986	1144	30	0.0262238
2/176122730..176122731	536	10	0.0186567	1194	16	0.0134003
2/176122734..176122735	519	22	0.0423892	1194	40	0.0335008
2/176122737..176122738	480	16	0.0333333	1215	20	0.0164609
2/176122740..176122741	457	19	0.0415755	1178	24	0.0203735
2/176122752..176122753	424	13	0.0306604	1259	35	0.0277998
2/176122755..176122756	420	18	0.0428571	1255	57	0.0454183
2/176122758..176122759	410	33	0.0804878	1260	111	0.0880952
2/176147312..176147313	402	60	0.149254	33	2	0.0606061
2/176147343..176147344	768	86	0.111979	2052	151	0.0735867
2/176147353..176147354	889	58	0.0652418	2009	105	0.0522648
2/176147389..176147390	1318	213	0.161608	1710	307	0.179532
2/176147405..176147406	1414	74	0.0523338	1369	80	0.0584368
2/176147415..176147416	1458	102	0.0699588	1257	89	0.0708035
2/176147432..176147433	1433	78	0.0544313	1158	63	0.0544041
2/176147456..176147457	1278	438	0.342723	876	311	0.355023
2/176147463..176147464	1206	357	0.29602	970	313	0.32268
2/176147471..176147472	1115	370	0.331839	1011	368	0.363996
2/176147483..176147484	961	390	0.405827	954	423	0.443396
2/176147492..176147493	869	82	0.0943613	953	99	0.103882
2/176147498..176147499	812	154	0.189655	970	260	0.268041
2/176150181..176150182	118	31	0.262712	1002	349	0.348303
2/176164970..176164971	185	9	0.0486486	616	32	0.0519481
2/176164978..176164979	195	24	0.123077	500	87	0.174
2/176164980..176164981	205	17	0.0829268	457	45	0.0984683
2/176164982..176164983	208	14	0.0673077	413	25	0.0605327
2/176164986..176164987	212	31	0.146226	381	58	0.152231
2/176164991..176164992	230	24	0.104348	357	40	0.112045
2/176164997..176164998	285	46	0.161404	319	54	0.169279
2/176165001..176165002	311	28	0.0900322	284	32	0.112676
2/176165004..176165005	326	12	0.0368098	266	15	0.056391
2/176165030..176165031	462	18	0.038961	75	0	0
2/176165033..176165034	470	28	0.0595745	72	7	0.0972222
2/176165059..176165060	615	21	0.0341463	45	0	0
2/199461889..199461890	812	56	0.0689655	1727	100	0.0579039
2/199461910..199461911	1011	191	0.188922	1440	275	0.190972
2/199461918..199461919	1120	69	0.0616071	1320	139	0.105303
2/199461949..199461950	1425	197	0.138246	1027	171	0.166504
2/199461954..199461955	1442	207	0.143551	982	166	0.169043
2/199461961..199461962	1464	226	0.154372	844	146	0.172986
2/199461973..199461974	1559	163	0.104554	521	42	0.0806142
2/199461998..199461999	1643	204	0.124163	209	16	0.076555
2/199462002..199462003	1596	318	0.199248	201	53	0.263682
2/199462004..199462005	1541	160	0.103829	209	15	0.0717703
2/199462012..199462013	1462	288	0.19699	217	52	0.239631
2/199462019..199462020	1423	577	0.405481	217	85	0.391705
2/199462033..199462034	1369	123	0.0898466	295	22	0.0745763
2/199462048..199462049	1284	74	0.0576324	400	37	0.0925
2/199462083..199462084	911	116	0.127333	505	85	0.168317
2/199462513..199462514	567	40	0.0705467	1348	107	0.0793769
2/199462517..199462518	618	75	0.121359	1307	223	0.17062
2/199462532..199462533	875	123	0.140571	1269	175	0.137904
2/199462537..199462538	1009	88	0.0872151	1260	116	0.0920635
2/199462544..199462545	1067	179	0.16776	1150	234	0.203478
2/199462560..199462561	1319	95	0.0720243	1191	76	0.0638119
2/199462567..199462568	1415	135	0.0954064	1218	137	0.112479
2/199462571..199462572	1436	124	0.086351	1222	148	0.121113
2/199462580..199462581	1500	40	0.0266667	1268	42	0.033123
2/199462595..199462596	1557	116	0.0745022	1135	101	0.0889868
2/199462611..199462612	1554	51	0.0328185	1115	43	0.038565
2/199462613..199462614	1548	64	0.0413437	1096	51	0.0465328
2/199462646..199462647	1369	30	0.0219138	66	0	0
2/199470775..199470776	1094	120	0.109689	1265	110	0.0869565
2/199470782..199470783	1120	96	0.0857143	1231	105	0.0852965
2/199470789..199470790	1143	99	0.0866142	1158	110	0.0949914
2/199470797..199470798	1153	39	0.0338248	1043	34	0.0325983
2/199470799..199470800	1151	82	0.0712424	1008	93	0.0922619
2/199470803..199470804	1152	30	0.0260417	973	30	0.0308325
2/199470821..199470822	1196	61	0.0510033	818	41	0.0501222
2/199470830..199470831	1205	125	0.103734	788	78	0.0989848
2/199470835..199470836	1207	41	0.0339685	785	32	0.0407643
2/199470839..199470840	1221	73	0.0597871	738	49	0.0663957
2/199470857..199470858	1144	58	0.0506993	635	33	0.0519685
2/199470863..199470864	1121	57	0.0508475	656	37	0.0564024
2/199470869..199470870	1079	25	0.0231696	679	20	0.0294551
2/199470901..199470902	547	11	0.0201097	1034	17	0.016441
2/199470907..199470908	415	6	0.0144578	1093	8	0.0073193
2/199470936..199470937	264	13	0.0492424	1476	71	0.048103
2/199470940..199470941	259	11	0.042471	1502	35	0.0233023
2/208124485..208124486	1566	44	0.0280971	422	15	0.035545
2/208124489..208124490	1597	39	0.0244208	424	10	0.0235849
2/208124492..208124493	1599	46	0.028768	423	27	0.0638298
2/208124511..208124512	1864	68	0.0364807	403	25	0.0620347
2/208124514..208124515	1934	36	0.0186143	407	26	0.0638821
2/208124517..208124518	1973	32	0.016219	406	15	0.0369458
2/208124524..208124525	1986	44	0.0221551	407	16	0.039312
2/208124536..208124537	2007	57	0.0284006	394	26	0.0659898
2/208124539..208124540	2004	30	0.0149701	391	23	0.0588235
2/208124541..208124542	1988	41	0.0206237	387	13	0.0335917
2/208124544..208124545	1961	39	0.0198878	383	17	0.0443864
2/208124570..208124571	1857	37	0.0199246	435	14	0.0321839
2/208124583..208124584	1778	25	0.0140607	466	8	0.0171674
2/208124600..208124601	1515	16	0.0105611	489	16	0.0327198
2/208124622..208124623	1078	11	0.0102041	445	12	0.0269663
2/219331939..219331940	371	51	0.137466	1185	135	0.113924
2/219331957..219331958	492	231	0.469512	692	324	0.468208
2/219331973..219331974	822	439	0.534063	325	139	0.427692
2/219331980..219331981	987	566	0.573455	302	168	0.556291
2/219331992..219331993	1136	228	0.200704	188	36	0.191489
2/219332000..219332001	1221	625	0.511876	137	66	0.481752
2/219332012..219332013	1320	104	0.0787879	88	0	0
2/219332022..219332023	1363	145	0.106383	73	6	0.0821918
2/219332024..219332025	1360	108	0.0794118	57	4	0.0701754
2/219332033..219332034	1348	246	0.182493	46	10	0.217391
2/219332035..219332036	1347	117	0.0868597	40	8	0.2
2/222299874..222299875	720	31	0.0430556	81	1	0.0123457
2/222299879..222299880	772	38	0.0492228	89	8	0.0898876
2/222299882..222299883	779	32	0.0410783	85	7	0.0823529
2/222299916..222299917	1024	42	0.0410156	254	28	0.110236
2/222299925..222299926	1064	34	0.0319549	322	4	0.0124224
2/222299985..222299986	1209	16	0.0132341	1111	21	0.0189019
2/222300028..222300029	888	50	0.0563063	1368	89	0.0650585
2/240520466..240520467	3249	281	0.0864882	1388	246	0.177233
2/240520485..240520486	2853	364	0.127585	1196	260	0.217391
2/240520487..240520488	2833	327	0.115425	1173	262	0.223359
2/240520492..240520493	2770	340	0.122744	1157	244	0.21089
2/240520495..240520496	2720	363	0.133456	1101	295	0.267938
2/240520516..240520517	2371	494	0.208351	895	305	0.340782
2/240520522..240520523	2245	393	0.175056	821	233	0.2838
2/240520531..240520532	1938	400	0.206398	719	266	0.369958
2/240520544..240520545	1597	173	0.108328	518	74	0.142857
2/240520549..240520550	1534	277	0.180574	394	101	0.256345
2/42792762..42792763	177	2	0.0112994	279	6	0.0215054
2/42792772..42792773	201	1	0.00497512	184	4	0.0217391
2/42792775..42792776	213	0	0	176	3	0.0170455
2/42792780..42792781	234	1	0.0042735	182	6	0.032967
2/42792782..42792783	257	3	0.0116732	166	2	0.0120482
2/42792797..42792798	356	3	0.00842697	149	5	0.033557
2/42792799..42792800	363	2	0.00550964	156	1	0.00641026
2/42792812..42792813	400	5	0.0125	121	1	0.00826446
2/42792819..42792820	408	6	0.0147059	132	2	0.0151515
2/42792825..42792826	410	8	0.0195122	133	1	0.0075188
2/42792831..42792832	403	3	0.00744417	137	0	0
2/42792836..42792837	402	6	0.0149254	146	0	0
2/42792851..42792852	416	1	0.00240385	165	2	0.0121212
2/42792857..42792858	422	0	0	184	1	0.00543478
2/42792873..42792874	418	3	0.00717703	223	0	0
2/42792876..42792877	415	2	0.00481928	217	3	0.0138249
2/42792907..42792908	388	4	0.0103093	456	2	0.00438596
2/42792921..42792922	455	4	0.00879121	736	5	0.00679348
2/42792936..42792937	458	5	0.010917	805	24	0.0298137
2/42792941..42792942	432	4	0.00925926	900	8	0.00888889
2/44802218..44802219	225	33	0.146667	670	111	0.165672
2/44929798..44929799	3068	200	0.065189	123	13	0.105691
2/44929801..44929802	3060	112	0.0366013	156	6	0.0384615
2/44929809..44929810	3022	379	0.125414	187	26	0.139037
2/44929824..44929825	3180	173	0.0544025	242	26	0.107438
2/44929826..44929827	3199	132	0.0412629	262	22	0.0839695
2/44929853..44929854	3081	79	0.025641	334	7	0.0209581
2/44929864..44929865	2932	62	0.021146	365	4	0.0109589
2/44929866..44929867	2895	37	0.0127807	368	5	0.013587
2/44929884..44929885	2459	115	0.046767	415	32	0.0771084
2/44929894..44929895	2177	90	0.0413413	432	27	0.0625
2/44929904..44929905	1893	105	0.0554675	451	37	0.0820399
2/44929907..44929908	1816	67	0.0368943	481	18	0.037422
2/44929909..44929910	1747	59	0.0337722	487	10	0.0205339
2/44944591..44944592	2438	115	0.0471698	1484	52	0.0350404
2/44944595..44944596	2450	172	0.0702041	1435	92	0.0641115
2/44944602..44944603	2469	267	0.108141	1384	125	0.0903179
2/44944606..44944607	2465	103	0.041785	1370	42	0.0306569
2/44944613..44944614	2479	89	0.0359016	1314	46	0.0350076
2/44944619..44944620	2445	144	0.0588957	1296	106	0.0817901
2/44944630..44944631	2456	125	0.0508958	1156	97	0.08391
2/44944634..44944635	2562	61	0.0238095	1107	26	0.0234869
2/44944639..44944640	2483	119	0.0479259	1066	55	0.0515947
2/44944648..44944649	2526	162	0.064133	865	97	0.112139
2/44944651..44944652	2516	461	0.183227	844	199	0.235782
2/44944657..44944658	2436	244	0.100164	780	98	0.125641
2/44944660..44944661	2421	362	0.149525	668	153	0.229042
2/44944669..44944670	2374	149	0.0627633	544	42	0.0772059
2/44944679..44944680	2278	153	0.0671642	440	66	0.15
2/44944693..44944694	2095	213	0.101671	278	42	0.151079
2/44944698..44944699	2045	260	0.127139	247	24	0.097166
2/44944700..44944701	2029	120	0.0591424	227	24	0.105727
2/44944709..44944710	1833	162	0.0883797	130	7	0.0538462
2/44944726..44944727	1666	72	0.0432173	70	9	0.128571
2/468303..468304	3226	101	0.0313081	980	16	0.0163265
2/468313..468314	3217	49	0.0152316	953	25	0.0262329
2/468315..468316	3215	50	0.0155521	943	19	0.0201485
2/468319..468320	3174	67	0.021109	925	30	0.0324324
2/468328..468329	2969	51	0.0171775	869	11	0.0126582
2/468330..468331	2932	45	0.0153479	856	17	0.0198598
2/468352..468353	2936	45	0.015327	755	23	0.0304636
2/468366..468367	2803	44	0.0156975	727	5	0.00687758
2/468382..468383	2678	29	0.010829	709	22	0.0310296
2/468413..468414	2222	42	0.0189019	640	13	0.0203125
2/468415..468416	2188	40	0.0182815	641	18	0.0280811
2/468417..468418	2124	27	0.0127119	629	12	0.0190779
2/468423..468424	1711	45	0.0263004	609	10	0.0164204
2/468434..468435	1449	47	0.0324362	538	19	0.035316
2/468436..468437	1392	32	0.0229885	554	7	0.0126354
2/468450..468451	1039	29	0.0279115	657	11	0.0167428
2/468457..468458	982	12	0.01222	838	14	0.0167064
2/63053900..63053901	826	34	0.0411622	2286	68	0.0297463
2/63053904..63053905	896	43	0.0479911	2291	90	0.0392842
2/63053908..63053909	989	20	0.0202224	2245	27	0.0120267
2/63053934..63053935	1243	41	0.0329847	1997	60	0.0300451
2/63053947..63053948	1316	62	0.0471125	1736	51	0.0293779
2/63053954..63053955	1341	34	0.0253542	1621	46	0.0283775
2/63053982..63053983	1303	33	0.0253262	999	35	0.035035
2/63053994..63053995	1290	31	0.024031	605	20	0.0330579
2/63053996..63053997	1281	30	0.0234192	530	17	0.0320755
2/63054004..63054005	1257	24	0.0190931	386	11	0.0284974
2/63054021..63054022	1211	22	0.0181668	140	1	0.00714286
2/63054023..63054024	1197	31	0.0258981	133	3	0.0225564
2/63054026..63054027	1194	36	0.0301508	100	4	0.04
2/63054032..63054033	1132	16	0.0141343	88	0	0
2/63054034..63054035	1106	21	0.0189873	76	1	0.0131579
2/63054042..63054043	988	21	0.0212551	57	0	0
2/63054053..63054054	908	30	0.0330396	46	0	0
2/63054055..63054056	885	36	0.040678	37	2	0.0540541
2/63055548..63055549	597	33	0.0552764	550	55	0.1
2/63055554..63055555	650	100	0.153846	500	72	0.144
2/63055567..63055568	837	41	0.0489845	313	28	0.0894569
2/63055597..63055598	1827	58	0.031746	156	9	0.0576923
2/63055607..63055608	2138	57	0.0266604	79	7	0.0886076
2/63055614..63055615	2253	137	0.0608078	58	4	0.0689655
2/63055787..63055788	2184	103	0.0471612	1039	49	0.0471607
2/63055799..63055800	2350	54	0.0229787	987	14	0.0141844
2/63055811..63055812	2557	103	0.0402816	907	34	0.0374862
2/63055815..63055816	2577	78	0.0302678	891	36	0.040404
2/63055817..63055818	2580	76	0.0294574	858	25	0.0291375
2/63055821..63055822	2555	86	0.0336595	863	15	0.0173812
2/63055826..63055827	2524	71	0.02813	808	28	0.0346535
2/63055832..63055833	2460	91	0.0369919	740	25	0.0337838
2/63055845..63055846	2586	71	0.0274555	550	14	0.0254545
2/63055847..63055848	2626	102	0.0388423	548	23	0.0419708
2/63055862..63055863	2831	46	0.0162487	453	9	0.0198675
2/63055873..63055874	2861	113	0.0394967	405	17	0.0419753
2/63055878..63055879	2850	141	0.0494737	378	16	0.042328
2/63055890..63055891	2777	153	0.0550954	249	14	0.0562249
2/63055893..63055894	2780	167	0.0600719	230	10	0.0434783
2/63055899..63055900	2702	109	0.0403405	216	7	0.0324074
2/63055926..63055927	2291	120	0.0523789	80	6	0.075
2/63055935..63055936	2025	212	0.104691	40	6	0.15
2/63056802..63056803	922	95	0.103037	1797	240	0.133556
2/63056804..63056805	957	70	0.0731452	1783	150	0.0841279
2/63056832..63056833	1058	25	0.0236295	1563	27	0.0172745
2/63056845..63056846	1052	27	0.0256654	1380	36	0.026087
2/63056852..63056853	1026	21	0.0204678	1282	32	0.024961
2/63056866..63056867	1022	14	0.0136986	975	7	0.00717949
2/63056869..63056870	1033	18	0.017425	852	21	0.0246479
2/63056878..63056879	1025	32	0.0312195	801	24	0.0299625
2/63056886..63056887	991	25	0.025227	693	4	0.00577201
2/63056893..63056894	970	23	0.0237113	571	15	0.0262697
2/63056901..63056902	967	17	0.0175801	426	12	0.028169
2/63056903..63056904	962	28	0.029106	421	4	0.00950119
2/63056918..63056919	982	13	0.0132383	223	3	0.0134529
2/63056921..63056922	989	20	0.0202224	231	5	0.021645
2/63056929..63056930	1010	30	0.029703	194	3	0.0154639
2/63056931..63056932	972	22	0.0226337	192	6	0.03125
2/63056945..63056946	1107	41	0.037037	289	14	0.0484429
2/63056947..63056948	1132	21	0.0185512	319	6	0.0188088
2/63056957..63056958	1139	31	0.0272169	340	5	0.0147059
2/63056964..63056965	1116	58	0.0519713	447	29	0.064877
2/63056969..63056970	1144	81	0.0708042	517	57	0.110251
2/63056976..63056977	1139	54	0.04741	608	52	0.0855263
2/63056997..63056998	1082	69	0.0637708	694	37	0.0533141
2/63057002..63057003	1063	24	0.0225776	743	21	0.0282638
2/63057005..63057006	1062	33	0.0310734	791	29	0.0366625
2/63057011..63057012	1036	20	0.019305	815	12	0.0147239
2/63057030..63057031	968	11	0.0113636	914	15	0.0164114
2/63058604..63058605	526	11	0.0209125	63	0	0
20/21101175..21101176	1155	35	0.030303	171	3	0.0175439
20/21101187..21101188	1222	37	0.0302782	181	6	0.0331492
20/21101201..21101202	1308	42	0.0321101	259	29	0.111969
20/21101205..21101206	1325	49	0.0369811	293	23	0.0784983
20/21101213..21101214	1372	63	0.0459184	437	36	0.0823799
20/21101229..21101230	1687	44	0.0260818	700	22	0.0314286
20/21101231..21101232	1693	41	0.0242174	742	16	0.0215633
20/21101241..21101242	1787	64	0.0358142	874	13	0.0148741
20/21101243..21101244	1793	112	0.0624651	813	37	0.0455105
20/21101246..21101247	1764	99	0.0561224	831	37	0.0445247
20/21101249..21101250	1739	88	0.0506038	875	39	0.0445714
20/21101260..21101261	1694	159	0.0938607	1053	65	0.0617284
20/21101262..21101263	1705	170	0.0997067	1020	75	0.0735294
20/21101266..21101267	1654	95	0.0574365	950	40	0.0421053
20/21101278..21101279	1643	91	0.0553865	1003	45	0.0448654
20/21101281..21101282	1626	108	0.0664207	1113	100	0.0898473
20/21101284..21101285	1525	43	0.0281967	1206	62	0.0514096
20/21101296..21101297	1484	117	0.078841	972	51	0.0524691
20/21101298..21101299	1461	90	0.0616016	1146	76	0.0663176
20/21101305..21101306	1405	46	0.0327402	1208	29	0.0240066
20/21101311..21101312	1340	38	0.0283582	1272	47	0.0369497
20/21101322..21101323	1284	26	0.0202492	1311	18	0.01373
20/38727762..38727763	1307	60	0.0459067	32	0	0
20/38727772..38727773	1398	83	0.0593705	42	3	0.0714286
20/38727777..38727778	1438	315	0.219054	47	9	0.191489
20/38727799..38727800	1699	334	0.196586	194	51	0.262887
20/38727804..38727805	1870	140	0.0748663	324	40	0.123457
20/38727808..38727809	1967	148	0.0752415	347	26	0.074928
20/38727823..38727824	1995	207	0.103759	573	52	0.0907504
20/38727847..38727848	1975	63	0.0318987	789	27	0.0342205
20/38727886..38727887	1470	81	0.055102	1227	89	0.0725346
20/38727921..38727922	1008	145	0.143849	1522	254	0.166886
20/38727923..38727924	996	95	0.0953815	1545	157	0.101618
20/38727927..38727928	982	147	0.149695	1573	270	0.171647
20/38727929..38727930	978	89	0.091002	1579	155	0.0981634
20/38727931..38727932	969	180	0.185759	1577	225	0.142676
20/56004929..56004930	544	39	0.0716912	151	9	0.0596026
20/56004944..56004945	841	32	0.0380499	555	26	0.0468468
20/56004957..56004958	950	37	0.0389474	663	25	0.0377074
20/56004964..56004965	969	22	0.0227038	808	29	0.0358911
20/56004973..56004974	1014	74	0.0729783	1093	73	0.0667887
20/56004980..56004981	1064	45	0.0422932	1177	55	0.046729
20/56004982..56004983	1075	77	0.0716279	1191	89	0.0747271
20/56004987..56004988	1080	93	0.0861111	1161	83	0.0714901
20/56004995..56004996	1090	65	0.059633	1196	66	0.0551839
20/56004997..56004998	1087	81	0.074517	1290	64	0.0496124
20/56005014..56005015	1084	93	0.0857934	1361	132	0.0969875
20/56005019..56005020	1069	110	0.1029	1375	113	0.0821818
20/56005023..56005024	1090	235	0.215596	1086	278	0.255985
20/56005040..56005041	1203	174	0.144638	1100	158	0.143636
20/56005042..56005043	1200	200	0.166667	1251	218	0.174261
20/56005049..56005050	1223	107	0.0874898	1217	78	0.064092
20/56005051..56005052	1220	123	0.10082	1391	124	0.0891445
20/56005058..56005059	1079	163	0.151066	1310	215	0.164122
21/26573118..26573119	963	43	0.0446521	327	8	0.0244648
21/26573124..26573125	1126	31	0.0275311	293	2	0.00682594
21/26573132..26573133	1308	60	0.0458716	183	3	0.0163934
21/26573134..26573135	1374	41	0.0298399	172	1	0.00581395
21/26573145..26573146	1669	27	0.0161774	131	0	0
21/26573149..26573150	1757	16	0.00910643	127	5	0.0393701
21/26573156..26573157	1914	29	0.0151515	114	0	0
21/26573161..26573162	2014	44	0.0218471	112	0	0
21/26573168..26573169	2072	61	0.0294402	102	4	0.0392157
21/26573194..26573195	2337	39	0.0166881	66	2	0.030303
21/26573204..26573205	2433	43	0.0176737	54	2	0.037037
21/26573212..26573213	2413	45	0.018649	47	0	0
21/26573214..26573215	2377	42	0.0176693	42	0	0
3/129974460..129974461	2041	24	0.0117589	1879	18	0.00957956
3/129974462..129974463	2062	29	0.014064	1882	21	0.0111583
3/129974470..129974471	2099	42	0.0200095	1812	28	0.0154525
3/129974501..129974502	2282	30	0.0131464	1142	26	0.0227671
3/129974507..129974508	2329	34	0.0145985	1034	10	0.00967118
3/129974509..129974510	2318	31	0.0133736	970	6	0.00618557
3/129974512..129974513	2364	57	0.0241117	906	13	0.0143488
3/129974515..129974516	2298	39	0.0169713	840	22	0.0261905
3/129974527..129974528	1856	41	0.0220905	625	11	0.0176
3/129974540..129974541	1752	41	0.0234018	312	1	0.00320513
3/129974542..129974543	1801	30	0.0166574	277	5	0.0180505
3/129974547..129974548	1919	44	0.0229286	256	5	0.0195312
3/129974553..129974554	2010	56	0.0278607	218	3	0.0137615
3/129974563..129974564	2107	43	0.0204082	180	2	0.0111111
3/129974569..129974570	2153	28	0.0130051	168	3	0.0178571
3/129974582..129974583	2037	33	0.0162003	127	2	0.015748
3/129974594..129974595	1987	29	0.0145949	70	0	0
3/129974598..129974599	1960	31	0.0158163	66	1	0.0151515
3/129974606..129974607	1940	25	0.0128866	40	0	0
3/129974608..129974609	1934	16	0.00827301	38	2	0.0526316
3/129974614..129974615	1929	35	0.0181441	31	0	0
3/129974621..129974622	1918	13	0.00677789	30	0	0
3/134651248..134651249	1181	30	0.0254022	663	28	0.0422323
3/134651252..134651253	1124	26	0.0231317	650	9	0.0138462
3/134651274..134651275	835	21	0.0251497	586	11	0.0187713
3/134651287..134651288	691	27	0.0390738	587	14	0.0238501
3/134651291..134651292	634	10	0.0157729	581	12	0.020654
3/134651305..134651306	560	10	0.0178571	578	19	0.032872
3/134651340..134651341	255	36	0.141176	598	103	0.172241
3/139540025..139540026	452	15	0.0331858	2510	80	0.0318725
3/139540027..139540028	453	14	0.0309051	2430	42	0.017284
3/139540030..139540031	452	17	0.0376106	2290	55	0.0240175
3/139540070..139540071	430	13	0.0302326	286	16	0.0559441
3/139540074..139540075	424	13	0.0306604	191	6	0.0314136
3/139540097..139540098	371	14	0.0377358	64	1	0.015625
3/139540106..139540107	328	14	0.0426829	47	1	0.0212766
3/147395797..147395798	443	18	0.0406321	33	3	0.0909091
3/147395822..147395823	584	124	0.212329	67	24	0.358209
3/147395826..147395827	612	34	0.0555556	88	12	0.136364
3/147395828..147395829	615	65	0.105691	103	21	0.203883
3/147395838..147395839	627	42	0.0669856	113	15	0.132743
3/147395841..147395842	632	81	0.128165	144	32	0.222222
3/147395863..147395864	696	39	0.0560345	313	18	0.057508
3/147395913..147395914	815	25	0.0306748	3500	113	0.0322857
3/147395939..147395940	836	41	0.0490431	3615	188	0.0520055
3/147395943..147395944	817	28	0.0342717	3645	126	0.0345679
3/147395951..147395952	771	24	0.0311284	3558	129	0.0362563
3/147395953..147395954	744	63	0.0846774	3495	326	0.0932761
3/147396001..147396002	1217	60	0.0493016	805	78	0.0968944
3/147396003..147396004	1244	82	0.0659164	796	91	0.114322
3/147396042..147396043	1743	110	0.0631096	2041	135	0.066144
3/147396047..147396048	1809	114	0.0630182	1959	153	0.0781011
3/147396050..147396051	1836	77	0.041939	1982	100	0.0504541
3/147396053..147396054	1884	58	0.0307856	1974	82	0.04154
3/147396062..147396063	2027	110	0.0542674	2040	136	0.0666667
3/147396068..147396069	2119	85	0.0401133	1993	87	0.0436528
3/147396072..147396073	2161	170	0.0786673	1957	198	0.101175
3/147396083..147396084	2353	92	0.039099	1960	106	0.0540816
3/147396117..147396118	3086	187	0.0605962	1605	96	0.0598131
3/147396123..147396124	3084	132	0.0428016	1494	124	0.0829987
3/147396125..147396126	3057	232	0.0758914	1489	127	0.0852921
3/147396131..147396132	3021	521	0.172459	1426	298	0.208976
3/147396134..147396135	3058	298	0.0974493	1417	173	0.122089
3/147396138..147396139	3074	516	0.167859	1306	273	0.209035
3/147396178..147396179	2969	224	0.0754463	31	2	0.0645161
3/147396558..147396559	2483	274	0.11035	32	6	0.1875
3/147396565..147396566	2576	244	0.0947205	38	4	0.105263
3/147396582..147396583	2703	129	0.0477248	95	6	0.0631579
3/147396604..147396605	2578	120	0.0465477	1248	68	0.0544872
3/147396619..147396620	2332	119	0.0510292	1364	84	0.0615836
3/147396647..147396648	1734	534	0.307958	1533	530	0.345727
3/147396650..147396651	1681	161	0.0957763	1587	194	0.122243
3/147396661..147396662	1229	123	0.100081	2141	281	0.131247
3/147396686..147396687	978	167	0.170757	2803	553	0.197289
3/147396689..147396690	921	103	0.111835	2820	359	0.127305
3/147396691..147396692	844	65	0.0770142	2864	295	0.103003
3/147409779..147409780	1076	66	0.0613383	834	45	0.0539568
3/147409792..147409793	1492	91	0.060992	638	40	0.0626959
3/147409794..147409795	1526	69	0.0452163	616	21	0.0340909
3/147409796..147409797	1554	97	0.0624196	603	32	0.053068
3/147409805..147409806	1613	106	0.0657161	581	37	0.0636833
3/147409819..147409820	1746	237	0.135739	460	94	0.204348
3/147409822..147409823	1745	132	0.0756447	418	43	0.102871
3/147409832..147409833	1780	98	0.0550562	371	17	0.0458221
3/147409837..147409838	1769	96	0.0542679	342	17	0.0497076
3/147409842..147409843	1684	91	0.054038	293	11	0.0375427
3/147409859..147409860	1609	281	0.174643	113	29	0.256637
3/147409863..147409864	1556	115	0.0739075	104	4	0.0384615
3/147409875..147409876	1432	276	0.192737	66	14	0.212121
3/147409882..147409883	1413	100	0.0707714	42	0	0
3/147409884..147409885	1409	148	0.105039	31	5	0.16129
3/147409889..147409890	1382	144	0.104197	30	5	0.166667
3/147412636..147412637	1450	97	0.0668966	47	4	0.0851064
3/147412650..147412651	1566	72	0.045977	62	0	0
3/147412662..147412663	1633	168	0.102878	81	6	0.0740741
3/147412667..147412668	1658	215	0.129674	91	7	0.0769231
3/147412687..147412688	1789	106	0.059251	174	15	0.0862069
3/147412690..147412691	1798	118	0.0656285	244	10	0.0409836
3/147412698..147412699	1831	76	0.0415074	323	16	0.0495356
3/147412701..147412702	1840	114	0.0619565	318	18	0.0566038
3/147412734..147412735	1732	150	0.0866051	1340	213	0.158955
3/147412745..147412746	1406	139	0.098862	1261	173	0.137193
3/147412749..147412750	1343	315	0.23455	1286	391	0.304044
3/147412752..147412753	1281	168	0.131148	1351	270	0.199852
3/147412767..147412768	925	143	0.154595	1452	267	0.183884
3/147412773..147412774	809	116	0.143387	1422	313	0.220113
3/147412789..147412790	522	94	0.180077	1528	356	0.232984
3/147412837..147412838	174	21	0.12069	59	5	0.0847458
3/158103444..158103445	721	28	0.038835	2304	73	0.031684
3/158103457..158103458	969	26	0.0268318	2064	65	0.0314922
3/158103473..158103474	1173	48	0.0409207	1701	31	0.0182246
3/158103484..158103485	1412	114	0.0807365	1224	86	0.0702614
3/158103496..158103497	1867	69	0.0369577	1009	32	0.0317146
3/158103502..158103503	2037	131	0.0643103	1032	60	0.0581395
3/158103508..158103509	2137	48	0.0224614	960	24	0.025
3/158103515..158103516	2214	49	0.0221319	958	7	0.00730689
3/158103530..158103531	2349	48	0.0204342	963	29	0.0301142
3/158103575..158103576	2572	103	0.0400467	591	34	0.0575296
3/158103580..158103581	2509	54	0.0215225	564	19	0.0336879
3/158103588..158103589	2474	32	0.0129345	552	19	0.0344203
3/158103592..158103593	2469	46	0.018631	545	20	0.0366972
3/158103598..158103599	2408	39	0.016196	518	13	0.0250965
3/158103602..158103603	2369	42	0.017729	497	16	0.0321932
3/158103612..158103613	2244	61	0.0271836	430	20	0.0465116
3/158103618..158103619	2175	53	0.0243678	402	9	0.0223881
3/158103643..158103644	2093	65	0.0310559	285	18	0.0631579
3/158103646..158103647	2078	72	0.0346487	263	16	0.0608365
3/158103655..158103656	1971	42	0.021309	221	4	0.0180995
3/158103674..158103675	1843	171	0.0927835	98	9	0.0918367
3/158103689..158103690	1857	64	0.0344642	72	3	0.0416667
3/158103695..158103696	1765	70	0.0396601	47	1	0.0212766
3/170585744..170585745	1808	202	0.111726	1592	148	0.0929648
3/170585751..170585752	1845	194	0.105149	1580	198	0.125316
3/170585764..170585765	1813	189	0.104247	1512	170	0.112434
3/170585766..170585767	1801	214	0.118823	1481	213	0.143822
3/170585785..170585786	1528	208	0.136126	1117	186	0.166517
3/170585791..170585792	1377	218	0.158315	1054	162	0.1537
3/170585800..170585801	1286	288	0.22395	902	240	0.266075
3/170585818..170585819	984	50	0.050813	649	47	0.0724191
3/170585827..170585828	907	31	0.0341786	432	5	0.0115741
3/181710447..181710448	450	49	0.108889	863	126	0.146002
3/181710454..181710455	558	166	0.297491	923	306	0.331528
3/181710488..181710489	1194	209	0.175042	1582	242	0.152971
3/181710492..181710493	1239	189	0.152542	1558	183	0.117458
3/181710510..181710511	1400	143	0.102143	1707	151	0.0884593
3/181710519..181710520	1512	137	0.0906085	1705	120	0.0703812
3/181710541..181710542	1612	100	0.0620347	1795	134	0.0746518
3/181710544..181710545	1616	42	0.0259901	1811	75	0.0414136
3/181710560..181710561	1610	107	0.0664596	1805	214	0.11856
3/181710616..181710617	1320	247	0.187121	435	108	0.248276
3/181710642..181710643	1122	31	0.0276292	639	10	0.0156495
3/181710674..181710675	942	164	0.174098	511	61	0.119374
3/181710678..181710679	915	170	0.185792	488	88	0.180328
3/181710695..181710696	767	76	0.0990874	425	49	0.115294
3/187737510..187737511	1170	32	0.0273504	710	15	0.0211268
3/187737543..187737544	1492	43	0.0288204	338	8	0.0236686
3/187737545..187737546	1492	47	0.0315013	333	2	0.00600601
3/187737548..187737549	1491	36	0.0241449	319	7	0.0219436
3/187737570..187737571	1594	68	0.04266	145	6	0.0413793
3/187737583..187737584	1638	25	0.0152625	107	3	0.0280374
3/187737592..187737593	1597	33	0.0206637	101	2	0.019802
3/187737616..187737617	1430	36	0.0251748	1282	35	0.0273011
3/187737626..187737627	1310	28	0.021374	1332	82	0.0615616
3/187737636..187737637	1219	13	0.0106645	1294	28	0.0216383
3/187737646..187737647	1181	18	0.0152413	1228	28	0.0228013
3/187737653..187737654	1141	18	0.0157756	1180	24	0.020339
3/187737655..187737656	1122	10	0.00891266	1205	23	0.0190871
3/187737658..187737659	1084	10	0.00922509	1197	44	0.0367586
3/187737678..187737679	832	18	0.0216346	1045	10	0.00956938
3/187737683..187737684	796	12	0.0150754	986	18	0.0182556
3/25427845..25427846	307	6	0.019544	483	7	0.0144928
3/25427878..25427879	397	9	0.02267	246	4	0.0162602
3/25427883..25427884	403	8	0.0198511	222	9	0.0405405
3/25427890..25427891	416	4	0.00961538	183	1	0.00546448
3/25427897..25427898	436	6	0.0137615	165	1	0.00606061
3/25427901..25427902	445	1	0.00224719	179	3	0.0167598
3/25427905..25427906	449	7	0.0155902	179	8	0.0446927
3/25427911..25427912	440	11	0.025	297	11	0.037037
3/25427919..25427920	455	8	0.0175824	686	16	0.0233236
3/25427936..25427937	533	9	0.0168856	954	5	0.00524109
3/25427939..25427940	537	4	0.00744879	1082	11	0.0101664
3/25427953..25427954	528	8	0.0151515	1354	5	0.00369276
3/25427980..25427981	495	5	0.010101	1551	29	0.0186976
3/25427996..25427997	487	8	0.0164271	1666	23	0.0138055
3/25428001..25428002	490	11	0.022449	1712	17	0.00992991
3/25428070..25428071	358	2	0.00558659	2071	24	0.0115886
3/25428073..25428074	340	5	0.0147059	2710	34	0.0125461
3/25428082..25428083	270	7	0.0259259	2747	25	0.00910084
3/25428086..25428087	259	7	0.027027	2690	15	0.00557621
3/27723782..27723783	2007	23	0.0114599	34	0	0
3/27723787..27723788	2016	48	0.0238095	37	0	0
3/27723792..27723793	2025	43	0.0212346	41	0	0
3/27723816..27723817	2212	40	0.0180832	239	9	0.0376569
3/27723839..27723840	2217	30	0.0135318	508	15	0.0295276
3/27723842..27723843	2195	52	0.0236902	524	10	0.019084
3/27723852..27723853	2140	32	0.0149533	668	0	0
3/27723857..27723858	2022	42	0.0207715	788	6	0.00761421
3/27723863..27723864	1989	43	0.0216189	832	5	0.00600962
3/27723872..27723873	1875	52	0.0277333	1002	13	0.0129741
3/27723884..27723885	1770	21	0.0118644	1122	3	0.0026738
3/27723904..27723905	1417	28	0.0197601	1358	12	0.00883652
3/27723908..27723909	1381	15	0.0108617	1353	15	0.0110865
3/27723910..27723911	1365	18	0.0131868	1382	10	0.00723589
3/27723918..27723919	1137	21	0.0184697	1448	36	0.0248619
3/27723930..27723931	1012	65	0.0642292	1461	97	0.0663929
3/50340774..50340775	1767	38	0.0215054	47	1	0.0212766
3/50340800..50340801	1416	36	0.0254237	1079	77	0.0713624
3/50340810..50340811	1320	34	0.0257576	1037	23	0.0221794
3/50340820..50340821	1237	34	0.0274859	1001	67	0.0669331
3/50340827..50340828	1106	40	0.0361664	1009	77	0.0763132
3/50340840..50340841	897	41	0.0457079	979	89	0.0909091
3/50340850..50340851	857	34	0.0396733	911	83	0.0911087
3/50340852..50340853	859	27	0.0314319	858	57	0.0664336
3/50340857..50340858	793	33	0.0416141	838	59	0.0704057
3/50340861..50340862	756	34	0.0449735	712	82	0.115169
3/50340874..50340875	665	29	0.043609	578	55	0.0951557
3/50340881..50340882	667	25	0.0374813	615	42	0.0682927
3/50340890..50340891	654	35	0.0535168	677	61	0.0901034
3/50340915..50340916	613	26	0.0424144	1218	92	0.0755337
3/50340918..50340919	614	32	0.0521173	1162	106	0.091222
3/50340939..50340940	620	25	0.0403226	1140	67	0.0587719
[truncated: 1,417 more rows]

## Sheet: 3
Site	Avida coverage	Avida methylated coverage	Avida methylation level	Qiaseq coverage	Qiaseq methylated coverage	Qiaseq methylation level
1/110068809..110068810	122	9	0.0737705	121	5	0.0413223
1/110068813..110068814	130	9	0.0692308	120	14	0.116667
1/110068835..110068836	138	5	0.0362319	116	2	0.0172414
1/110068843..110068844	141	4	0.0283688	117	3	0.025641
1/110068864..110068865	155	1	0.00645161	92	4	0.0434783
1/110068867..110068868	154	7	0.0454545	89	11	0.123596
1/110068874..110068875	139	2	0.0143885	84	6	0.0714286
1/110068893..110068894	134	4	0.0298507	55	6	0.109091
1/110068897..110068898	136	25	0.183824	51	11	0.215686
1/110068901..110068902	135	7	0.0518519	50	3	0.06
1/110068906..110068907	130	14	0.107692	49	6	0.122449
1/110068914..110068915	130	2	0.0153846	44	6	0.136364
1/110068928..110068929	131	4	0.0305344	34	5	0.147059
1/110068930..110068931	129	6	0.0465116	35	3	0.0857143
1/110068932..110068933	128	10	0.078125	32	2	0.0625
1/110068938..110068939	112	19	0.169643	31	8	0.258065
1/118979948..118979949	275	9	0.0327273	30	0	0
1/118979954..118979955	288	5	0.0173611	39	0	0
1/118979956..118979957	293	9	0.0307167	41	0	0
1/118979959..118979960	299	10	0.0334448	41	2	0.0487805
1/118979971..118979972	318	8	0.0251572	55	3	0.0545455
1/118979976..118979977	343	8	0.0233236	59	1	0.0169492
1/118979984..118979985	350	9	0.0257143	60	1	0.0166667
1/118979992..118979993	370	9	0.0243243	66	3	0.0454545
1/118979998..118979999	373	16	0.0428954	60	4	0.0666667
1/118980006..118980007	385	9	0.0233766	73	2	0.0273973
1/118980008..118980009	391	12	0.0306905	80	0	0
1/118980014..118980015	394	15	0.0380711	87	1	0.0114943
1/118980042..118980043	423	35	0.0827423	100	1	0.01
1/118980050..118980051	422	25	0.0592417	109	3	0.0275229
1/118983368..118983369	207	35	0.169082	48	10	0.208333
1/118983370..118983371	213	23	0.107981	47	11	0.234043
1/118983373..118983374	216	39	0.180556	45	10	0.222222
1/118983379..118983380	219	20	0.0913242	38	4	0.105263
1/118984363..118984364	192	18	0.09375	165	8	0.0484848
1/118984368..118984369	200	19	0.095	176	16	0.0909091
1/118984370..118984371	206	9	0.0436893	177	4	0.0225989
1/118984379..118984380	205	8	0.0390244	198	8	0.040404
1/118984385..118984386	215	15	0.0697674	207	10	0.0483092
1/118984411..118984412	271	10	0.0369004	225	10	0.0444444
1/118984568..118984569	190	2	0.0105263	34	0	0
1/118984598..118984599	145	6	0.0413793	50	3	0.06
1/118984614..118984615	134	1	0.00746269	62	0	0
1/118984631..118984632	90	2	0.0222222	79	1	0.0126582
1/118989549..118989550	79	2	0.0253165	190	11	0.0578947
1/118989566..118989567	91	2	0.021978	185	3	0.0162162
1/118989572..118989573	98	3	0.0306122	171	6	0.0350877
1/118989605..118989606	134	7	0.0522388	157	2	0.0127389
1/118989610..118989611	133	5	0.037594	158	4	0.0253165
1/118990212..118990213	169	8	0.0473373	163	8	0.0490798
1/118990225..118990226	195	11	0.0564103	172	11	0.0639535
1/118990227..118990228	197	17	0.0862944	171	9	0.0526316
1/118990242..118990243	230	7	0.0304348	177	4	0.0225989
1/118993127..118993128	167	14	0.0838323	32	4	0.125
1/118993136..118993137	197	13	0.0659898	44	2	0.0454545
1/118993143..118993144	204	12	0.0588235	48	1	0.0208333
1/118993189..118993190	253	8	0.0316206	148	5	0.0337838
1/118993194..118993195	256	7	0.0273438	147	1	0.00680272
1/118993198..118993199	257	7	0.0272374	147	7	0.047619
1/118993200..118993201	253	13	0.0513834	141	9	0.0638298
1/118993253..118993254	374	18	0.0481283	101	3	0.029703
1/118993256..118993257	387	14	0.0361757	99	5	0.0505051
1/118993261..118993262	378	23	0.0608466	97	7	0.0721649
1/118993268..118993269	377	21	0.0557029	88	1	0.0113636
1/118993271..118993272	376	30	0.0797872	90	8	0.0888889
1/118993278..118993279	388	12	0.0309278	83	3	0.0361446
1/118993285..118993286	393	29	0.0737913	85	4	0.0470588
1/118993298..118993299	400	46	0.115	67	5	0.0746269
1/118993302..118993303	410	31	0.0756098	67	4	0.0597015
1/118993305..118993306	416	28	0.0673077	66	5	0.0757576
1/118993314..118993315	419	21	0.0501193	56	3	0.0535714
1/118993323..118993324	421	22	0.0522565	61	6	0.0983607
1/118993339..118993340	417	28	0.0671463	68	8	0.117647
1/118993355..118993356	411	72	0.175182	68	9	0.132353
1/118993363..118993364	411	10	0.0243309	70	2	0.0285714
1/16226892..16226893	148	92	0.621622	150	103	0.686667
1/16226899..16226900	162	108	0.666667	127	84	0.661417
1/16226903..16226904	184	53	0.288043	119	47	0.394958
1/16226912..16226913	218	89	0.408257	92	52	0.565217
1/16226916..16226917	236	73	0.309322	85	27	0.317647
1/169427397..169427398	103	2	0.0194175	42	0	0
1/169427399..169427400	110	0	0	43	0	0
1/169427431..169427432	183	1	0.00546448	41	0	0
1/169427441..169427442	226	4	0.0176991	51	2	0.0392157
1/169427452..169427453	262	6	0.0229008	79	1	0.0126582
1/169427468..169427469	298	5	0.0167785	105	1	0.00952381
1/169427474..169427475	318	15	0.0471698	77	5	0.0649351
1/169427487..169427488	374	11	0.0294118	135	2	0.0148148
1/169427493..169427494	377	11	0.0291777	137	1	0.00729927
1/169427516..169427517	406	8	0.0197044	161	1	0.00621118
1/169427526..169427527	405	6	0.0148148	157	1	0.00636943
1/169427538..169427539	388	6	0.0154639	168	1	0.00595238
1/169427547..169427548	379	7	0.0184697	176	5	0.0284091
1/170660302..170660303	442	24	0.0542986	95	14	0.147368
1/170660331..170660332	558	29	0.0519713	74	7	0.0945946
1/170660361..170660362	577	29	0.05026	59	4	0.0677966
1/170660376..170660377	580	20	0.0344828	45	6	0.133333
1/170660378..170660379	581	12	0.020654	39	1	0.025641
1/203075497..203075498	511	26	0.0508806	31	1	0.0322581
1/203075642..203075643	391	10	0.0255754	35	1	0.0285714
1/203075646..203075647	372	11	0.0295699	36	0	0
1/203075648..203075649	363	15	0.0413223	36	0	0
1/203075651..203075652	356	18	0.0505618	40	0	0
1/203075663..203075664	345	7	0.0202899	51	0	0
1/203075669..203075670	316	7	0.0221519	56	0	0
1/203075671..203075672	297	20	0.0673401	56	1	0.0178571
1/203075683..203075684	283	12	0.0424028	70	1	0.0142857
1/203075686..203075687	275	10	0.0363636	71	1	0.0140845
1/203075694..203075695	245	19	0.077551	77	3	0.038961
1/227560967..227560968	371	71	0.191375	111	18	0.162162
1/227560988..227560989	425	210	0.494118	95	35	0.368421
1/227560995..227560996	449	164	0.365256	91	37	0.406593
1/227561000..227561001	460	88	0.191304	83	27	0.325301
1/227561002..227561003	459	65	0.141612	86	28	0.325581
1/227561004..227561005	453	145	0.320088	75	30	0.4
1/227561011..227561012	435	47	0.108046	66	16	0.242424
1/227561018..227561019	422	67	0.158768	54	16	0.296296
1/227561022..227561023	418	107	0.255981	48	20	0.416667
1/247857378..247857379	343	14	0.0408163	87	0	0
1/247857386..247857387	359	6	0.0167131	81	1	0.0123457
1/247857390..247857391	362	7	0.019337	81	1	0.0123457
1/247857393..247857394	362	6	0.0165746	78	0	0
1/247857395..247857396	354	10	0.0282486	76	0	0
1/247857402..247857403	346	7	0.0202312	75	1	0.0133333
1/247857405..247857406	345	9	0.026087	71	1	0.0140845
1/247857411..247857412	331	6	0.0181269	68	0	0
1/247857419..247857420	338	7	0.0207101	62	0	0
1/247857427..247857428	321	3	0.00934579	62	0	0
1/247857439..247857440	314	7	0.022293	44	0	0
1/247857446..247857447	318	6	0.0188679	35	0	0
1/247857454..247857455	313	13	0.0415335	30	0	0
1/39683962..39683963	121	22	0.181818	198	50	0.252525
1/39683964..39683965	126	13	0.103175	198	18	0.0909091
1/39683971..39683972	138	45	0.326087	192	74	0.385417
1/39683975..39683976	150	17	0.113333	191	25	0.13089
1/39683978..39683979	157	24	0.152866	191	32	0.167539
1/39683981..39683982	163	25	0.153374	187	37	0.197861
1/39683990..39683991	166	10	0.060241	181	15	0.0828729
1/39684023..39684024	193	3	0.015544	154	6	0.038961
1/39684032..39684033	197	12	0.0609137	138	11	0.0797101
1/39684034..39684035	202	10	0.049505	130	8	0.0615385
1/39684045..39684046	216	30	0.138889	93	12	0.129032
1/39684053..39684054	227	34	0.14978	77	12	0.155844
1/39684067..39684068	221	32	0.144796	50	2	0.04
1/39684074..39684075	233	36	0.154506	39	5	0.128205
1/39684083..39684084	236	39	0.165254	32	5	0.15625
1/4653845..4653846	236	10	0.0423729	31	1	0.0322581
1/4653848..4653849	241	32	0.13278	35	8	0.228571
1/4653860..4653861	261	23	0.0881226	45	5	0.111111
1/4653900..4653901	411	24	0.0583942	227	12	0.0528634
1/4653930..4653931	580	33	0.0568966	264	29	0.109848
1/4653937..4653938	606	64	0.105611	264	25	0.094697
1/4653948..4653949	597	22	0.0368509	264	8	0.030303
1/4653973..4653974	542	17	0.0313653	45	0	0
1/4653980..4653981	542	26	0.0479705	43	3	0.0697674
1/4653989..4653990	519	20	0.0385356	35	1	0.0285714
1/4654000..4654001	498	16	0.0321285	30	2	0.0666667
1/47229217..47229218	445	57	0.12809	111	18	0.162162
1/47229244..47229245	491	23	0.0468432	108	1	0.00925926
1/47229247..47229248	494	20	0.0404858	99	8	0.0808081
1/47229257..47229258	484	28	0.0578512	103	5	0.0485437
1/47229264..47229265	445	11	0.0247191	71	3	0.0422535
1/47229284..47229285	442	5	0.0113122	100	1	0.01
1/47229308..47229309	367	28	0.0762943	101	3	0.029703
1/47229328..47229329	318	27	0.0849057	120	3	0.025
1/47229333..47229334	295	9	0.0305085	127	1	0.00787402
1/47229348..47229349	209	5	0.0239234	136	5	0.0367647
1/47229356..47229357	198	16	0.0808081	135	6	0.0444444
1/47229358..47229359	198	19	0.0959596	138	9	0.0652174
1/47229367..47229368	179	15	0.0837989	134	6	0.0447761
1/47434440..47434441	105	7	0.0666667	112	10	0.0892857
1/47434465..47434466	137	12	0.0875912	109	9	0.0825688
1/47434470..47434471	146	15	0.10274	116	12	0.103448
1/47434480..47434481	157	13	0.0828025	121	10	0.0826446
1/47434496..47434497	178	8	0.0449438	141	9	0.0638298
1/47434515..47434516	204	42	0.205882	177	42	0.237288
1/47434525..47434526	217	20	0.0921659	190	26	0.136842
1/47434582..47434583	256	30	0.117188	33	9	0.272727
1/47434584..47434585	249	30	0.120482	31	7	0.225806
1/47434593..47434594	244	57	0.233607	30	11	0.366667
1/50415513..50415514	685	51	0.0744526	38	1	0.0263158
1/50415519..50415520	622	86	0.138264	41	8	0.195122
1/50415535..50415536	668	191	0.285928	86	21	0.244186
1/50415547..50415548	655	57	0.0870229	88	4	0.0454545
1/63318718..63318719	145	7	0.0482759	123	14	0.113821
1/63318720..63318721	146	14	0.0958904	128	23	0.179688
1/63318732..63318733	134	5	0.0373134	138	16	0.115942
1/63318734..63318735	138	13	0.0942029	140	18	0.128571
1/63318755..63318756	138	36	0.26087	155	34	0.219355
1/63318777..63318778	147	65	0.442177	148	71	0.47973
1/63318779..63318780	144	25	0.173611	158	26	0.164557
1/63318781..63318782	143	32	0.223776	153	43	0.281046
1/63318783..63318784	142	36	0.253521	150	27	0.18
1/63318808..63318809	159	31	0.194969	190	25	0.131579
1/63318810..63318811	163	30	0.184049	193	52	0.26943
1/63318816..63318817	160	16	0.1	199	21	0.105528
1/63319538..63319539	139	16	0.115108	89	8	0.0898876
1/63319548..63319549	169	11	0.0650888	73	11	0.150685
1/63319582..63319583	244	22	0.0901639	40	4	0.1
1/63319584..63319585	244	12	0.0491803	39	5	0.128205
1/63320129..63320130	179	26	0.145251	39	11	0.282051
1/63320170..63320171	250	6	0.024	114	6	0.0526316
1/63320181..63320182	255	21	0.0823529	127	17	0.133858
1/63320196..63320197	271	10	0.0369004	127	9	0.0708661
1/63320222..63320223	256	18	0.0703125	153	15	0.0980392
1/63320232..63320233	247	19	0.0769231	156	13	0.0833333
1/79006597..79006598	377	40	0.106101	139	15	0.107914
1/79006600..79006601	381	19	0.0498688	136	4	0.0294118
1/79006606..79006607	384	17	0.0442708	133	4	0.0300752
1/79006609..79006610	399	22	0.0551378	123	11	0.0894309
1/79006619..79006620	432	39	0.0902778	111	10	0.0900901
1/79006640..79006641	466	55	0.118026	89	16	0.179775
1/79006647..79006648	490	36	0.0734694	84	11	0.130952
1/79006658..79006659	519	54	0.104046	77	18	0.233766
1/79006665..79006666	525	77	0.146667	67	14	0.208955
1/79006676..79006677	506	82	0.162055	51	11	0.215686
1/79006682..79006683	502	150	0.298805	48	16	0.333333
1/79006689..79006690	493	107	0.217039	44	14	0.318182
1/79006691..79006692	483	138	0.285714	41	18	0.439024
1/79006694..79006695	479	109	0.227557	40	9	0.225
1/90719884..90719885	597	15	0.0251256	32	1	0.03125
1/90719896..90719897	602	98	0.162791	48	8	0.166667
1/90719905..90719906	609	23	0.0377668	53	7	0.132075
1/90719907..90719908	603	43	0.0713101	56	2	0.0357143
1/90719913..90719914	599	26	0.0434057	59	7	0.118644
1/90719919..90719920	584	12	0.0205479	67	2	0.0298507
1/90719925..90719926	576	18	0.03125	76	3	0.0394737
1/90719931..90719932	567	19	0.0335097	75	1	0.0133333
1/90719938..90719939	553	60	0.108499	78	7	0.0897436
1/90719942..90719943	546	41	0.0750916	87	7	0.0804598
1/90719944..90719945	544	38	0.0698529	91	2	0.021978
1/90719951..90719952	511	53	0.103718	101	12	0.118812
1/90719962..90719963	430	40	0.0930233	105	12	0.114286
1/90725003..90725004	263	11	0.0418251	143	10	0.0699301
1/90725014..90725015	253	41	0.162055	128	24	0.1875
1/90725023..90725024	240	70	0.291667	127	37	0.291339
1/90725025..90725026	243	4	0.0164609	123	4	0.0325203
1/90725027..90725028	241	34	0.141079	127	29	0.228346
1/90725031..90725032	222	12	0.0540541	121	15	0.123967
1/90725044..90725045	193	51	0.264249	90	17	0.188889
1/90725049..90725050	194	34	0.175258	95	18	0.189474
1/90725055..90725056	183	13	0.0710383	95	6	0.0631579
1/90725063..90725064	170	33	0.194118	101	17	0.168317
1/90725066..90725067	170	16	0.0941176	104	9	0.0865385
1/90725088..90725089	169	17	0.100592	128	9	0.0703125
1/90725090..90725091	165	19	0.115152	120	13	0.108333
1/90725095..90725096	153	11	0.0718954	125	10	0.08
1/90725098..90725099	152	22	0.144737	97	20	0.206186
1/90725109..90725110	145	6	0.0413793	139	6	0.0431655
1/90725112..90725113	144	18	0.125	134	19	0.141791
1/90725153..90725154	151	5	0.0331126	120	4	0.0333333
1/90726827..90726828	568	53	0.0933099	97	10	0.103093
1/90726843..90726844	559	9	0.0161002	93	5	0.0537634
1/90726855..90726856	579	8	0.0138169	85	3	0.0352941
1/90726878..90726879	573	19	0.0331588	66	1	0.0151515
1/90726894..90726895	542	30	0.0553506	58	6	0.103448
1/90726896..90726897	549	27	0.0491803	48	3	0.0625
1/90726902..90726903	536	6	0.011194	50	1	0.02
1/90726904..90726905	525	53	0.100952	46	4	0.0869565
1/90726909..90726910	527	16	0.0303605	41	1	0.0243902
1/90726915..90726916	461	53	0.114967	32	7	0.21875
1/90726955..90726956	328	4	0.0121951	37	0	0
1/90726975..90726976	276	5	0.0181159	52	3	0.0576923
1/90726985..90726986	254	8	0.0314961	59	2	0.0338983
1/90726987..90726988	245	1	0.00408163	60	0	0
1/90834633..90834634	302	15	0.0496689	93	8	0.0860215
1/90834641..90834642	304	27	0.0888158	88	4	0.0454545
1/90834656..90834657	302	11	0.0364238	78	2	0.025641
1/90834658..90834659	304	27	0.0888158	69	5	0.0724638
1/90834674..90834675	310	30	0.0967742	55	7	0.127273
1/90834681..90834682	313	37	0.118211	49	4	0.0816327
1/90834684..90834685	310	28	0.0903226	47	4	0.0851064
1/90834695..90834696	288	54	0.1875	33	3	0.0909091
1/90836017..90836018	470	60	0.12766	116	23	0.198276
1/90836028..90836029	530	41	0.0773585	109	14	0.12844
1/90836043..90836044	553	19	0.034358	99	5	0.0505051
1/90836071..90836072	546	74	0.135531	85	18	0.211765
1/90836079..90836080	528	54	0.102273	76	7	0.0921053
1/90836081..90836082	534	44	0.082397	72	8	0.111111
1/90836087..90836088	535	55	0.102804	66	12	0.181818
1/90836091..90836092	542	50	0.0922509	48	7	0.145833
1/90836094..90836095	552	34	0.0615942	47	7	0.148936
1/90836111..90836112	556	54	0.0971223	35	4	0.114286
1/90836113..90836114	570	48	0.0842105	34	4	0.117647
1/90836117..90836118	564	42	0.0744681	31	3	0.0967742
10/100115313..100115314	387	23	0.0594315	35	1	0.0285714
10/100115322..100115323	381	26	0.0682415	44	1	0.0227273
10/100115338..100115339	367	9	0.0245232	50	2	0.04
10/100115343..100115344	363	20	0.0550964	51	5	0.0980392
10/100115350..100115351	353	23	0.0651558	53	1	0.0188679
10/100115353..100115354	347	30	0.0864553	53	2	0.0377358
10/100115358..100115359	329	75	0.227964	54	10	0.185185
10/100115371..100115372	309	182	0.588997	63	41	0.650794
10/100115381..100115382	293	101	0.34471	66	19	0.287879
10/100830322..100830323	70	1	0.0142857	202	1	0.0049505
10/100830344..100830345	80	3	0.0375	188	12	0.0638298
10/100830366..100830367	89	13	0.146067	171	17	0.0994152
10/100830368..100830369	89	5	0.0561798	168	12	0.0714286
10/100830374..100830375	92	21	0.228261	156	51	0.326923
10/100830394..100830395	114	6	0.0526316	123	9	0.0731707
10/100830411..100830412	243	5	0.0205761	108	2	0.0185185
10/100830413..100830414	252	47	0.186508	110	22	0.2
10/100830420..100830421	295	38	0.128814	116	14	0.12069
10/100830426..100830427	348	45	0.12931	124	9	0.0725806
10/100830433..100830434	365	29	0.0794521	133	9	0.0676692
10/100830445..100830446	417	42	0.100719	163	17	0.104294
10/100830452..100830453	438	17	0.0388128	177	9	0.0508475
10/100830468..100830469	450	11	0.0244444	172	8	0.0465116
10/100830480..100830481	449	11	0.0244989	185	6	0.0324324
10/101131437..101131438	262	16	0.0610687	93	4	0.0430108
10/101131439..101131440	273	9	0.032967	91	1	0.010989
10/101131452..101131453	318	17	0.0534591	78	0	0
10/101131486..101131487	453	14	0.0309051	118	1	0.00847458
10/101131491..101131492	509	16	0.0314342	118	5	0.0423729
10/101131495..101131496	520	16	0.0307692	120	2	0.0166667
10/101131500..101131501	524	16	0.0305344	117	2	0.017094
10/101131504..101131505	530	19	0.0358491	115	1	0.00869565
10/101131507..101131508	532	16	0.0300752	112	3	0.0267857
10/101131510..101131511	535	8	0.0149533	112	3	0.0267857
10/101131514..101131515	541	11	0.0203327	108	1	0.00925926
10/101131523..101131524	542	19	0.0350554	100	5	0.05
10/101140323..101140324	603	12	0.0199005	150	5	0.0333333
10/101140346..101140347	648	13	0.0200617	108	2	0.0185185
10/101140356..101140357	653	8	0.0122511	95	1	0.0105263
10/101140358..101140359	644	18	0.0279503	94	1	0.0106383
10/101140361..101140362	653	13	0.0199081	89	3	0.0337079
10/101140363..101140364	642	8	0.0124611	89	2	0.0224719
10/101140366..101140367	635	22	0.0346457	85	2	0.0235294
10/101140373..101140374	636	12	0.0188679	77	0	0
10/101140384..101140385	655	14	0.021374	73	3	0.0410959
10/101140392..101140393	661	53	0.0801815	64	1	0.015625
10/101140396..101140397	655	12	0.0183206	60	3	0.05
10/101140403..101140404	652	14	0.0214724	58	3	0.0517241
10/101140411..101140412	647	37	0.057187	53	3	0.0566038
10/101140422..101140423	626	21	0.0335463	37	2	0.0540541
10/101140429..101140430	613	11	0.0179445	38	0	0
10/101140431..101140432	610	11	0.0180328	36	0	0
10/101140435..101140436	609	58	0.0952381	35	5	0.142857
10/101140438..101140439	606	22	0.0363036	32	1	0.03125
10/101140442..101140443	601	34	0.0565724	31	1	0.0322581
10/101140445..101140446	580	13	0.0224138	30	2	0.0666667
10/117133536..117133537	215	8	0.0372093	100	5	0.05
10/123143314..123143315	338	16	0.0473373	42	1	0.0238095
10/123143324..123143325	352	39	0.110795	60	9	0.15
10/123143328..123143329	352	41	0.116477	61	14	0.229508
10/123143365..123143366	296	26	0.0878378	107	7	0.0654206
10/123143378..123143379	262	57	0.217557	121	40	0.330579
10/123143381..123143382	255	73	0.286275	124	36	0.290323
10/123143401..123143402	209	4	0.0191388	135	3	0.0222222
10/16519998..16519999	243	15	0.0617284	117	8	0.0683761
10/16520019..16520020	293	39	0.133106	98	12	0.122449
10/16520039..16520040	330	7	0.0212121	78	3	0.0384615
10/16520044..16520045	334	13	0.0389222	75	7	0.0933333
10/16520058..16520059	355	18	0.0507042	65	1	0.0153846
10/16520067..16520068	361	9	0.0249307	61	2	0.0327869
10/16520103..16520104	366	34	0.0928962	46	8	0.173913
10/16520122..16520123	329	112	0.340426	32	15	0.46875
10/22334488..22334489	212	74	0.349057	111	41	0.369369
10/22334490..22334491	217	52	0.239631	108	24	0.222222
10/22334494..22334495	224	89	0.397321	107	40	0.373832
10/22334501..22334502	237	70	0.295359	106	35	0.330189
10/22334506..22334507	237	40	0.168776	105	24	0.228571
10/22334508..22334509	239	56	0.23431	107	25	0.233645
10/22334511..22334512	250	73	0.292	105	47	0.447619
10/22334517..22334518	265	46	0.173585	104	28	0.269231
10/22334525..22334526	277	98	0.353791	111	56	0.504505
10/22334531..22334532	281	60	0.213523	125	39	0.312
10/22334538..22334539	286	75	0.262238	135	48	0.355556
10/22334551..22334552	342	95	0.277778	140	40	0.285714
10/22334553..22334554	342	75	0.219298	141	28	0.198582
10/22476697..22476698	324	8	0.0246914	80	1	0.0125
10/22476716..22476717	405	20	0.0493827	60	0	0
10/22476747..22476748	465	15	0.0322581	30	4	0.133333
10/49768505..49768506	454	74	0.162996	136	28	0.205882
10/49768514..49768515	496	62	0.125	134	23	0.171642
10/49768517..49768518	502	61	0.121514	130	15	0.115385
10/49768525..49768526	508	43	0.0846457	123	19	0.154472
10/49768532..49768533	518	110	0.212355	108	12	0.111111
10/49768538..49768539	522	103	0.197318	114	37	0.324561
10/49768540..49768541	518	38	0.0733591	112	9	0.0803571
10/49768555..49768556	525	25	0.047619	83	2	0.0240964
10/49768570..49768571	537	14	0.0260708	67	2	0.0298507
10/49768580..49768581	545	28	0.0513761	46	0	0
10/49768588..49768589	557	41	0.0736086	47	4	0.0851064
10/49768591..49768592	555	56	0.100901	47	8	0.170213
10/49768594..49768595	562	58	0.103203	45	4	0.0888889
10/49768600..49768601	552	31	0.0561594	44	1	0.0227273
10/49768602..49768603	547	40	0.0731261	43	3	0.0697674
11/13008965..13008966	158	2	0.0126582	235	8	0.0340426
11/13008970..13008971	158	3	0.0189873	228	7	0.0307018
11/13009020..13009021	273	15	0.0549451	137	7	0.0510949
11/13009033..13009034	308	5	0.0162338	151	5	0.0331126
11/13009038..13009039	313	9	0.028754	153	8	0.0522876
11/13009043..13009044	309	17	0.0550162	152	5	0.0328947
11/13009045..13009046	299	15	0.0501672	159	8	0.0503145
11/13009090..13009091	294	11	0.037415	84	4	0.047619
11/13009096..13009097	298	5	0.0167785	80	1	0.0125
11/13009098..13009099	299	8	0.0267559	80	0	0
11/13009100..13009101	300	4	0.0133333	78	1	0.0128205
11/13009111..13009112	279	9	0.0322581	67	1	0.0149254
11/13009119..13009120	244	4	0.0163934	56	0	0
11/13009129..13009130	221	4	0.0180995	54	2	0.037037
11/16611109..16611110	413	46	0.11138	37	5	0.135135
11/16611130..16611131	458	111	0.242358	56	16	0.285714
11/16611149..16611150	484	155	0.320248	66	15	0.227273
11/16611151..16611152	482	127	0.263485	65	20	0.307692
11/16611157..16611158	474	85	0.179325	71	7	0.0985915
11/16611171..16611172	424	131	0.308962	78	18	0.230769
11/16611173..16611174	415	163	0.392771	77	22	0.285714
11/16611177..16611178	400	57	0.1425	79	10	0.126582
11/64971940..64971941	260	46	0.176923	122	14	0.114754
12/103302459..103302460	449	29	0.064588	167	5	0.0299401
12/103302464..103302465	464	10	0.0215517	159	2	0.0125786
12/103302480..103302481	486	21	0.0432099	165	8	0.0484848
12/103302485..103302486	493	19	0.0385396	161	5	0.0310559
12/103302500..103302501	487	23	0.0472279	143	6	0.041958
12/103302503..103302504	482	27	0.0560166	138	8	0.057971
12/103302507..103302508	475	21	0.0442105	115	8	0.0695652
12/103302530..103302531	500	33	0.066	89	7	0.0786517
12/103302551..103302552	488	22	0.045082	91	2	0.021978
12/103302603..103302604	309	36	0.116505	79	17	0.21519
12/103302607..103302608	283	26	0.0918728	74	7	0.0945946
12/103302618..103302619	246	29	0.117886	68	8	0.117647
12/103302626..103302627	236	13	0.0550847	66	1	0.0151515
12/103302628..103302629	236	8	0.0338983	66	4	0.0606061
12/107775813..107775814	138	13	0.0942029	64	10	0.15625
12/113478834..113478835	426	198	0.464789	198	102	0.515152
12/113478839..113478840	413	79	0.191283	203	33	0.162562
12/113478841..113478842	414	89	0.214976	205	42	0.204878
12/113478853..113478854	407	62	0.152334	184	32	0.173913
12/113478859..113478860	413	32	0.0774818	190	12	0.0631579
12/113478861..113478862	411	38	0.0924574	168	25	0.14881
12/113478889..113478890	380	38	0.1	194	14	0.0721649
12/113478896..113478897	372	25	0.0672043	171	12	0.0701754
12/113478898..113478899	368	19	0.0516304	189	13	0.0687831
12/113478901..113478902	369	41	0.111111	188	10	0.0531915
12/113478911..113478912	337	50	0.148368	182	23	0.126374
12/113478960..113478961	285	19	0.0666667	123	13	0.105691
12/128267934..128267935	240	7	0.0291667	177	3	0.0169492
12/128267970..128267971	308	4	0.012987	131	0	0
12/128267991..128267992	357	34	0.0952381	141	20	0.141844
12/128267997..128267998	364	21	0.0576923	137	18	0.131387
12/128268013..128268014	375	8	0.0213333	123	8	0.0650407
12/128268028..128268029	373	25	0.0670241	106	10	0.0943396
12/128268039..128268040	359	28	0.0779944	101	9	0.0891089
12/128268041..128268042	356	12	0.0337079	100	9	0.09
12/52601445..52601446	137	39	0.284672	51	13	0.254902
12/52601457..52601458	152	39	0.256579	59	14	0.237288
12/52601466..52601467	174	28	0.16092	68	5	0.0735294
12/52601476..52601477	202	45	0.222772	76	15	0.197368
12/52601478..52601479	202	23	0.113861	73	5	0.0684932
12/52601480..52601481	208	41	0.197115	75	18	0.24
12/52601496..52601497	233	125	0.536481	84	53	0.630952
12/52601506..52601507	255	40	0.156863	95	7	0.0736842
12/52601511..52601512	270	49	0.181481	100	21	0.21
12/52601517..52601518	277	23	0.0830325	103	16	0.15534
12/52601527..52601528	301	80	0.265781	106	36	0.339623
12/53927482..53927483	193	15	0.0777202	38	1	0.0263158
12/53927695..53927696	420	11	0.0261905	30	2	0.0666667
12/53927699..53927700	426	19	0.0446009	30	2	0.0666667
12/53927713..53927714	409	23	0.0562347	45	1	0.0222222
12/53927718..53927719	400	24	0.06	51	3	0.0588235
12/53927720..53927721	393	36	0.0916031	52	2	0.0384615
12/53927734..53927735	379	39	0.102902	94	13	0.138298
12/53927738..53927739	384	49	0.127604	99	14	0.141414
12/53927742..53927743	386	68	0.176166	111	21	0.189189
12/53927746..53927747	373	38	0.101877	128	13	0.101562
12/53927761..53927762	292	40	0.136986	183	35	0.191257
12/53927785..53927786	254	25	0.0984252	199	22	0.110553
12/53973191..53973192	117	8	0.0683761	232	12	0.0517241
12/53973199..53973200	121	3	0.0247934	227	10	0.0440529
12/53973218..53973219	123	10	0.0813008	203	16	0.0788177
12/53973224..53973225	123	3	0.0243902	189	4	0.021164
12/53973240..53973241	126	8	0.0634921	142	12	0.084507
12/53973252..53973253	125	10	0.08	141	13	0.0921986
12/53973279..53973280	160	24	0.15	80	12	0.15
12/53973282..53973283	159	21	0.132075	76	11	0.144737
12/53973284..53973285	155	25	0.16129	74	16	0.216216
12/53973298..53973299	166	34	0.204819	48	11	0.229167
12/53973307..53973308	181	43	0.237569	47	10	0.212766
12/53973310..53973311	181	15	0.0828729	44	0	0
12/53973314..53973315	179	56	0.312849	39	9	0.230769
12/65121209..65121210	553	9	0.0162749	206	2	0.00970874
12/65121215..65121216	554	2	0.00361011	204	2	0.00980392
12/65121228..65121229	556	8	0.0143885	208	2	0.00961538
12/65121233..65121234	542	22	0.0405904	179	2	0.0111732
12/65121241..65121242	517	23	0.0444874	198	11	0.0555556
12/65121251..65121252	502	11	0.0219124	176	6	0.0340909
12/65121254..65121255	482	8	0.0165975	180	5	0.0277778
12/65121271..65121272	432	12	0.0277778	149	2	0.0134228
12/65121301..65121302	335	3	0.00895522	145	2	0.0137931
12/65121309..65121310	332	4	0.0120482	149	2	0.0134228
12/65121317..65121318	305	11	0.0360656	145	4	0.0275862
12/65121319..65121320	302	2	0.00662252	142	1	0.00704225
12/65121322..65121323	296	6	0.0202703	140	0	0
12/65121329..65121330	277	7	0.0252708	143	1	0.00699301
12/80708637..80708638	85	4	0.0470588	87	1	0.0114943
12/80708653..80708654	105	2	0.0190476	72	0	0
12/80708678..80708679	103	4	0.038835	30	0	0
12/85273510..85273511	74	7	0.0945946	167	10	0.0598802
12/85273512..85273513	79	6	0.0759494	169	9	0.0532544
12/85273550..85273551	124	12	0.0967742	130	17	0.130769
12/85273575..85273576	147	10	0.0680272	95	6	0.0631579
12/85273591..85273592	169	6	0.035503	79	6	0.0759494
12/85273596..85273597	185	20	0.108108	82	16	0.195122
12/85273600..85273601	202	12	0.0594059	81	5	0.0617284
12/85273607..85273608	214	27	0.126168	73	7	0.0958904
12/85273628..85273629	212	17	0.0801887	63	8	0.126984
12/85273654..85273655	194	11	0.056701	66	10	0.151515
12/85273661..85273662	186	15	0.0806452	64	6	0.09375
12/85273670..85273671	178	18	0.101124	68	8	0.117647
12/85273673..85273674	176	26	0.147727	71	9	0.126761
13/112055166..112055167	191	10	0.052356	155	3	0.0193548
13/112055191..112055192	197	10	0.0507614	142	4	0.028169
13/112055199..112055200	188	20	0.106383	134	12	0.0895522
13/112055214..112055215	178	19	0.106742	101	10	0.0990099
13/112055222..112055223	176	37	0.210227	108	40	0.37037
13/112055224..112055225	174	24	0.137931	110	12	0.109091
13/112055226..112055227	171	21	0.122807	103	13	0.126214
13/112055231..112055232	160	11	0.06875	111	16	0.144144
13/112055236..112055237	157	22	0.140127	108	18	0.166667
13/112055254..112055255	105	20	0.190476	75	6	0.08
13/112055270..112055271	87	10	0.114943	96	7	0.0729167
13/112055289..112055290	63	4	0.0634921	78	7	0.0897436
13/27924741..27924742	465	20	0.0430108	53	2	0.0377358
13/27924744..27924745	466	13	0.027897	51	2	0.0392157
13/27924774..27924775	541	11	0.0203327	39	2	0.0512821
13/27924778..27924779	546	11	0.0201465	36	1	0.0277778
13/27924789..27924790	544	22	0.0404412	36	2	0.0555556
13/27924810..27924811	601	41	0.0682196	44	1	0.0227273
13/27924819..27924820	585	35	0.0598291	47	5	0.106383
13/27924836..27924837	535	44	0.082243	48	3	0.0625
13/27924850..27924851	539	38	0.0705009	49	5	0.102041
13/27924862..27924863	489	33	0.0674847	64	3	0.046875
13/27924883..27924884	374	24	0.0641711	88	0	0
13/27924885..27924886	357	17	0.047619	92	6	0.0652174
13/27924896..27924897	316	18	0.056962	97	8	0.0824742
13/27924908..27924909	257	43	0.167315	114	11	0.0964912
13/27928257..27928258	177	12	0.0677966	62	6	0.0967742
13/27928276..27928277	219	13	0.0593607	90	1	0.0111111
13/27928305..27928306	411	51	0.124088	151	17	0.112583
13/27928312..27928313	457	52	0.113786	154	21	0.136364
13/27928324..27928325	492	26	0.0528455	159	12	0.0754717
13/27928327..27928328	498	63	0.126506	171	20	0.116959
13/27928338..27928339	505	15	0.029703	156	6	0.0384615
13/42992312..42992313	80	0	0	69	8	0.115942
13/42992316..42992317	79	2	0.0253165	80	0	0
13/42992336..42992337	84	1	0.0119048	123	2	0.0162602
13/42992356..42992357	88	2	0.0227273	144	1	0.00694444
13/42992360..42992361	90	0	0	148	1	0.00675676
13/42992369..42992370	86	1	0.0116279	161	3	0.0186335
13/42992371..42992372	85	4	0.0470588	161	2	0.0124224
13/45851373..45851374	77	3	0.038961	63	2	0.031746
13/45851385..45851386	108	1	0.00925926	89	0	0
13/45851392..45851393	116	1	0.00862069	97	1	0.0103093
13/45851414..45851415	141	2	0.0141844	107	1	0.00934579
13/45851418..45851419	144	5	0.0347222	106	0	0
13/45851421..45851422	146	7	0.0479452	113	0	0
13/45851429..45851430	148	3	0.0202703	113	1	0.00884956
13/45851435..45851436	151	3	0.0198675	124	3	0.0241935
13/45851441..45851442	151	4	0.0264901	124	1	0.00806452
13/45851465..45851466	152	4	0.0263158	135	0	0
13/57632864..57632865	204	6	0.0294118	168	5	0.0297619
13/57632873..57632874	223	12	0.0538117	158	10	0.0632911
13/57632879..57632880	236	15	0.0635593	149	5	0.033557
13/57632924..57632925	233	14	0.0600858	68	6	0.0882353
13/57632930..57632931	236	19	0.0805085	61	10	0.163934
13/57632932..57632933	235	33	0.140426	61	14	0.229508
13/57632947..57632948	222	12	0.0540541	56	7	0.125
13/57632957..57632958	216	14	0.0648148	38	4	0.105263
13/57634708..57634709	238	14	0.0588235	171	8	0.0467836
13/57634724..57634725	284	15	0.0528169	200	4	0.02
13/57634727..57634728	294	15	0.0510204	201	6	0.0298507
13/57634740..57634741	357	15	0.0420168	207	7	0.0338164
13/57634742..57634743	364	17	0.0467033	207	5	0.0241546
13/57634758..57634759	419	22	0.052506	202	7	0.0346535
13/57634773..57634774	459	14	0.0305011	213	8	0.0375587
13/57634778..57634779	468	22	0.0470085	221	11	0.0497738
13/57634781..57634782	471	25	0.0530786	220	0	0
13/57634795..57634796	496	14	0.0282258	243	5	0.0205761
13/94702836..94702837	244	23	0.0942623	180	18	0.1
13/94702840..94702841	243	5	0.0205761	176	6	0.0340909
13/94702863..94702864	250	9	0.036	150	6	0.04
13/94702882..94702883	221	11	0.0497738	135	10	0.0740741
13/94702903..94702904	210	13	0.0619048	148	9	0.0608108
13/94702918..94702919	196	29	0.147959	131	10	0.0763359
13/94702929..94702930	174	21	0.12069	165	11	0.0666667
13/94702972..94702973	107	12	0.11215	195	30	0.153846
14/36522960..36522961	263	10	0.0380228	155	4	0.0258065
14/36522994..36522995	265	34	0.128302	122	15	0.122951
14/36523004..36523005	273	16	0.0586081	109	11	0.100917
14/36523017..36523018	266	46	0.172932	94	24	0.255319
14/36523026..36523027	259	52	0.200772	77	17	0.220779
14/36523028..36523029	259	36	0.138996	72	12	0.166667
14/36523043..36523044	249	37	0.148594	63	13	0.206349
14/36523060..36523061	201	8	0.039801	48	2	0.0416667
14/36666309..36666310	324	28	0.0864198	58	7	0.12069
14/36666311..36666312	326	59	0.180982	58	11	0.189655
14/36666324..36666325	360	32	0.0888889	49	7	0.142857
14/36666330..36666331	385	21	0.0545455	44	3	0.0681818
14/36666352..36666353	464	41	0.0883621	33	1	0.030303
14/37602004..37602005	135	30	0.222222	36	4	0.111111
14/37602012..37602013	150	8	0.0533333	33	5	0.151515
14/52069304..52069305	308	4	0.012987	39	2	0.0512821
14/53956132..53956133	220	8	0.0363636	149	4	0.0268456
14/53956135..53956136	224	10	0.0446429	155	8	0.0516129
14/53956138..53956139	226	11	0.0486726	151	13	0.0860927
14/53956173..53956174	277	2	0.00722022	108	1	0.00925926
14/53956194..53956195	302	9	0.0298013	94	2	0.0212766
14/53956196..53956197	302	10	0.0331126	89	7	0.0786517
14/53956203..53956204	293	17	0.0580205	85	3	0.0352941
14/53956207..53956208	280	11	0.0392857	88	5	0.0568182
14/53956214..53956215	279	15	0.0537634	57	2	0.0350877
14/53956228..53956229	249	3	0.0120482	50	0	0
14/53956237..53956238	239	5	0.0209205	34	0	0
14/53956239..53956240	238	4	0.0168067	34	0	0
14/53956630..53956631	324	12	0.037037	85	2	0.0235294
14/53956642..53956643	373	17	0.0455764	76	4	0.0526316
14/53956653..53956654	390	5	0.0128205	63	1	0.015873
14/53956667..53956668	430	15	0.0348837	51	1	0.0196078
14/53956679..53956680	449	8	0.0178174	48	4	0.0833333
14/55241030..55241031	98	53	0.540816	79	47	0.594937
14/55241043..55241044	119	62	0.521008	84	53	0.630952
14/55241045..55241046	130	60	0.461538	82	34	0.414634
14/55241050..55241051	147	80	0.544218	86	47	0.546512
14/55241060..55241061	162	124	0.765432	85	75	0.882353
14/55241071..55241072	197	64	0.324873	105	40	0.380952
14/55241074..55241075	214	110	0.514019	106	52	0.490566
14/55241077..55241078	224	112	0.5	103	60	0.582524
14/55241086..55241087	255	199	0.780392	109	103	0.944954
14/55241088..55241089	266	225	0.845865	110	103	0.936364
14/56795130..56795131	241	9	0.0373444	68	4	0.0588235
14/56795147..56795148	288	12	0.0416667	72	2	0.0277778
14/56795149..56795150	306	14	0.0457516	70	8	0.114286
14/56795159..56795160	343	15	0.0437318	77	5	0.0649351
14/56795163..56795164	355	10	0.028169	74	8	0.108108
14/56795168..56795169	362	15	0.0414365	73	3	0.0410959
14/56809238..56809239	341	20	0.058651	139	11	0.0791367
14/56809249..56809250	357	15	0.0420168	133	7	0.0526316
14/56809251..56809252	357	12	0.0336134	130	2	0.0153846
14/56809253..56809254	351	36	0.102564	132	15	0.113636
14/56809263..56809264	355	21	0.0591549	129	3	0.0232558
14/56809270..56809271	364	27	0.0741758	113	13	0.115044
14/56809275..56809276	367	44	0.119891	114	15	0.131579
14/56809277..56809278	365	28	0.0767123	113	2	0.0176991
14/56809282..56809283	366	13	0.0355191	119	7	0.0588235
14/56809313..56809314	352	28	0.0795455	124	15	0.120968
14/56809317..56809318	357	57	0.159664	118	29	0.245763
14/56809321..56809322	346	33	0.0953757	117	11	0.0940171
14/56809339..56809340	318	15	0.0471698	100	8	0.08
14/56809348..56809349	330	14	0.0424242	116	13	0.112069
14/56809355..56809356	364	23	0.0631868	114	10	0.0877193
14/56809372..56809373	400	43	0.1075	117	16	0.136752
14/56809958..56809959	123	24	0.195122	50	5	0.1
14/56809994..56809995	142	7	0.0492958	287	10	0.0348432
14/56809998..56809999	144	12	0.0833333	289	17	0.0588235
14/56810038..56810039	177	62	0.350282	293	68	0.232082
14/56810054..56810055	193	21	0.108808	310	18	0.0580645
14/56810058..56810059	197	27	0.137056	309	40	0.12945
14/56810071..56810072	200	27	0.135	285	36	0.126316
14/56810075..56810076	199	23	0.115578	282	41	0.14539
14/60507105..60507106	537	48	0.0893855	32	2	0.0625
14/60507107..60507108	529	18	0.0340265	31	2	0.0645161
14/60507117..60507118	488	89	0.182377	39	8	0.205128
14/60507128..60507129	473	66	0.139535	64	8	0.125
14/60507130..60507131	471	51	0.10828	60	2	0.0333333
14/60507143..60507144	450	45	0.1	78	5	0.0641026
14/60507156..60507157	435	29	0.0666667	95	10	0.105263
14/60507158..60507159	437	41	0.0938215	108	7	0.0648148
14/60507169..60507170	438	16	0.0365297	122	11	0.0901639
14/60507186..60507187	404	8	0.019802	133	6	0.0451128
14/60507252..60507253	346	2	0.00578035	88	0	0
14/60507258..60507259	370	5	0.0135135	86	1	0.0116279
14/60507269..60507270	368	1	0.00271739	81	2	0.0246914
14/60507275..60507276	372	14	0.0376344	76	1	0.0131579
14/60507291..60507292	368	13	0.0353261	64	0	0
14/60507298..60507299	348	16	0.045977	59	2	0.0338983
14/60507319..60507320	307	6	0.019544	51	0	0
14/60507321..60507322	303	16	0.0528053	50	1	0.02
14/60507333..60507334	268	45	0.16791	32	3	0.09375
14/60509443..60509444	328	7	0.0213415	127	4	0.0314961
14/60509470..60509471	270	21	0.0777778	69	3	0.0434783
14/60509473..60509474	260	6	0.0230769	111	5	0.045045
14/60509483..60509484	243	8	0.0329218	90	5	0.0555556
15/52794962..52794963	549	59	0.107468	236	30	0.127119
15/52794964..52794965	537	56	0.104283	239	26	0.108787
15/52795015..52795016	402	75	0.186567	194	47	0.242268
15/52795032..52795033	440	77	0.175	226	41	0.181416
15/52795035..52795036	434	105	0.241935	232	62	0.267241
15/89409965..89409966	94	7	0.0744681	238	28	0.117647
15/89409971..89409972	91	8	0.0879121	227	25	0.110132
15/89410008..89410009	162	77	0.475309	255	179	0.701961
15/89410020..89410021	216	52	0.240741	300	120	0.4
15/89410022..89410023	220	53	0.240909	305	79	0.259016
15/89410051..89410052	279	34	0.121864	358	46	0.128492
15/89410058..89410059	278	34	0.122302	359	53	0.147632
15/89410060..89410061	277	37	0.133574	360	56	0.155556
15/89410064..89410065	279	39	0.139785	363	48	0.132231
15/89410181..89410182	150	10	0.0666667	59	12	0.20339
16/68642741..68642742	206	9	0.0436893	127	3	0.023622
16/68642751..68642752	236	6	0.0254237	113	3	0.0265487
16/68642755..68642756	258	14	0.0542636	106	3	0.0283019
16/68642759..68642760	280	10	0.0357143	98	4	0.0408163
16/68642761..68642762	282	10	0.035461	98	2	0.0204082
16/68642773..68642774	313	9	0.028754	78	4	0.0512821
16/68642778..68642779	323	13	0.0402477	72	3	0.0416667
16/68642782..68642783	321	12	0.0373832	65	2	0.0307692
16/68642804..68642805	377	11	0.0291777	46	0	0
16/68642807..68642808	381	10	0.0262467	42	2	0.047619
16/68642825..68642826	400	27	0.0675	184	9	0.048913
16/68642828..68642829	402	20	0.0497512	181	9	0.0497238
16/68642830..68642831	403	10	0.0248139	179	3	0.0167598
16/68642832..68642833	402	7	0.0174129	176	5	0.0284091
16/68642838..68642839	402	13	0.0323383	169	6	0.035503
16/68642840..68642841	402	23	0.0572139	165	9	0.0545455
16/68642859..68642860	459	10	0.0217865	150	6	0.04
16/68642872..68642873	484	19	0.0392562	113	5	0.0442478
16/68642879..68642880	493	13	0.0263692	101	5	0.049505
16/68642893..68642894	509	9	0.0176817	79	2	0.0253165
16/68642901..68642902	518	23	0.0444015	60	4	0.0666667
16/68642903..68642904	524	33	0.0629771	59	7	0.118644
16/68642913..68642914	501	23	0.0459082	54	3	0.0555556
16/68642937..68642938	447	40	0.0894855	45	5	0.111111
16/68642939..68642940	446	13	0.029148	45	4	0.0888889
17/34156863..34156864	330	17	0.0515152	116	4	0.0344828
17/34156887..34156888	352	11	0.03125	116	0	0
17/34156893..34156894	327	11	0.0336391	80	1	0.0125
17/34156919..34156920	335	15	0.0447761	106	5	0.0471698
17/34156931..34156932	329	4	0.0121581	103	1	0.00970874
17/34156948..34156949	326	6	0.0184049	86	2	0.0232558
17/36464348..36464349	341	114	0.334311	33	10	0.30303
17/36464357..36464358	369	140	0.379404	42	15	0.357143
17/36464365..36464366	363	247	0.680441	46	32	0.695652
17/36464369..36464370	359	142	0.395543	46	18	0.391304
17/36464376..36464377	299	152	0.508361	50	26	0.52
17/36942215..36942216	192	0	0	184	2	0.0108696
17/36942218..36942219	191	6	0.0314136	176	7	0.0397727
17/36942230..36942231	196	18	0.0918367	124	14	0.112903
17/36942250..36942251	219	12	0.0547945	82	8	0.097561
17/36942259..36942260	239	14	0.0585774	61	4	0.0655738
17/36942263..36942264	241	13	0.0539419	63	3	0.047619
17/36942266..36942267	246	8	0.0325203	60	2	0.0333333
17/36942271..36942272	261	22	0.0842912	58	7	0.12069
17/36942281..36942282	266	36	0.135338	58	6	0.103448
17/36942288..36942289	310	16	0.0516129	52	4	0.0769231
17/36942290..36942291	309	14	0.0453074	52	0	0
17/36942293..36942294	311	17	0.0546624	52	2	0.0384615
17/36942299..36942300	303	7	0.0231023	47	1	0.0212766
17/36942303..36942304	288	5	0.0173611	44	4	0.0909091
17/36942314..36942315	272	17	0.0625	34	3	0.0882353
17/36942324..36942325	300	5	0.0166667	34	3	0.0882353
17/36942328..36942329	305	10	0.0327869	34	0	0
17/36942361..36942362	296	5	0.0168919	64	2	0.03125
17/36942373..36942374	295	5	0.0169492	61	0	0
17/36942375..36942376	287	8	0.0278746	58	0	0
17/36942378..36942379	286	14	0.048951	60	3	0.05
17/36942385..36942386	282	9	0.0319149	61	2	0.0327869
17/36942392..36942393	270	10	0.037037	61	0	0
17/36942401..36942402	250	8	0.032	60	0	0
17/36942406..36942407	244	6	0.0245902	60	1	0.0166667
17/36942413..36942414	228	9	0.0394737	64	2	0.03125
17/36942422..36942423	201	2	0.00995025	63	0	0
17/43211866..43211867	90	10	0.111111	55	3	0.0545455
17/43211872..43211873	89	11	0.123596	56	2	0.0357143
17/43211880..43211881	91	10	0.10989	57	4	0.0701754
17/43211896..43211897	88	9	0.102273	53	1	0.0188679
17/43211905..43211906	84	10	0.119048	55	2	0.0363636
17/43211914..43211915	85	9	0.105882	50	2	0.04
17/46820031..46820032	349	12	0.034384	56	0	0
17/46820036..46820037	370	10	0.027027	61	1	0.0163934
17/46820058..46820059	433	22	0.0508083	97	6	0.0618557
17/46820061..46820062	441	21	0.047619	102	13	0.127451
17/46820065..46820066	455	34	0.0747253	105	3	0.0285714
17/46820072..46820073	509	18	0.0353635	116	6	0.0517241
17/46820104..46820105	624	106	0.169872	139	24	0.172662
17/48578164..48578165	138	0	0	30	0	0
17/48578170..48578171	139	1	0.00719424	36	0	0
17/48578189..48578190	130	3	0.0230769	53	0	0
17/48578199..48578200	134	5	0.0373134	65	2	0.0307692
17/48578202..48578203	133	2	0.0150376	70	1	0.0142857
17/48578205..48578206	131	0	0	71	3	0.0422535
17/48578214..48578215	125	2	0.016	92	0	0
17/48578218..48578219	126	1	0.00793651	95	2	0.0210526
17/48578226..48578227	116	2	0.0172414	104	2	0.0192308
17/48578241..48578242	98	3	0.0306122	113	3	0.0265487
17/48578259..48578260	93	1	0.0107527	134	2	0.0149254
17/48722306..48722307	168	32	0.190476	204	41	0.20098
17/48722360..48722361	342	31	0.0906433	111	10	0.0900901
17/48722383..48722384	477	111	0.232704	114	20	0.175439
17/48722393..48722394	504	51	0.10119	114	12	0.105263
17/60139052..60139053	608	159	0.261513	40	7	0.175
17/60139054..60139055	607	123	0.202636	39	9	0.230769
17/60139067..60139068	582	63	0.108247	52	6	0.115385
17/60139070..60139071	586	52	0.0887372	55	8	0.145455
17/60139084..60139085	569	54	0.0949033	76	11	0.144737
17/60139090..60139091	544	79	0.145221	87	9	0.103448
17/60139096..60139097	536	47	0.0876866	92	6	0.0652174
17/60139098..60139099	523	66	0.126195	95	15	0.157895
17/60139112..60139113	471	50	0.106157	107	17	0.158879
17/60139118..60139119	439	37	0.0842825	125	8	0.064
17/60139128..60139129	389	60	0.154242	166	21	0.126506
17/60139139..60139140	375	57	0.152	173	25	0.144509
17/60139143..60139144	361	41	0.113573	176	26	0.147727
17/6995888..6995889	315	43	0.136508	158	27	0.170886
17/6995893..6995894	320	39	0.121875	157	16	0.101911
17/6995923..6995924	361	34	0.0941828	122	8	0.0655738
17/6995932..6995933	343	43	0.125364	114	14	0.122807
17/6995941..6995942	333	40	0.12012	106	12	0.113208
17/6995964..6995965	305	54	0.177049	81	19	0.234568
17/6995978..6995979	265	38	0.143396	47	9	0.191489
17/6995991..6995992	234	32	0.136752	35	6	0.171429
18/47248505..47248506	509	60	0.117878	45	4	0.0888889
18/47248517..47248518	482	27	0.0560166	61	8	0.131148
18/47248535..47248536	428	69	0.161215	89	21	0.235955
18/47248552..47248553	407	75	0.184275	111	27	0.243243
18/47248555..47248556	401	39	0.0972569	114	11	0.0964912
18/47248560..47248561	380	26	0.0684211	142	15	0.105634
18/47248577..47248578	299	33	0.110368	153	20	0.130719
18/47248598..47248599	204	38	0.186275	193	29	0.150259
18/47248601..47248602	194	40	0.206186	194	32	0.164948
18/47248605..47248606	189	34	0.179894	190	43	0.226316
18/47248609..47248610	175	44	0.251429	199	40	0.201005
19/1467977..1467978	477	34	0.0712788	57	4	0.0701754
19/1467980..1467981	489	22	0.0449898	57	3	0.0526316
19/1467984..1467985	482	22	0.0456432	57	2	0.0350877
19/1467988..1467989	466	17	0.0364807	57	2	0.0350877
19/1468014..1468015	476	21	0.0441176	48	2	0.0416667
19/1468022..1468023	473	40	0.0845666	47	5	0.106383
19/1468047..1468048	421	61	0.144893	41	9	0.219512
19/1468062..1468063	388	20	0.0515464	33	2	0.0606061
19/1468068..1468069	383	9	0.0234987	31	2	0.0645161
19/15232148..15232149	396	49	0.123737	41	6	0.146341
19/15232150..15232151	379	59	0.155673	41	6	0.146341
19/15232164..15232165	353	50	0.141643	54	10	0.185185
19/15232171..15232172	365	38	0.10411	59	5	0.0847458
19/15232173..15232174	374	35	0.0935829	63	6	0.0952381
19/15232176..15232177	367	24	0.0653951	64	3	0.046875
19/15232179..15232180	362	52	0.143646	64	13	0.203125
19/15232188..15232189	339	36	0.106195	78	5	0.0641026
19/15232190..15232191	331	50	0.151057	78	7	0.0897436
19/15232206..15232207	324	24	0.0740741	117	6	0.0512821
19/15232214..15232215	343	24	0.0699708	140	10	0.0714286
19/15232217..15232218	347	20	0.0576369	155	5	0.0322581
19/15232219..15232220	347	19	0.054755	155	9	0.0580645
19/15232224..15232225	341	18	0.0527859	166	14	0.0843373
19/15232232..15232233	336	12	0.0357143	172	7	0.0406977
19/15232235..15232236	331	15	0.0453172	178	12	0.0674157
19/15232238..15232239	332	19	0.0572289	176	9	0.0511364
19/15232244..15232245	330	18	0.0545455	182	7	0.0384615
19/15233213..15233214	267	20	0.0749064	44	1	0.0227273
19/15233235..15233236	251	19	0.0756972	60	4	0.0666667
19/15233482..15233483	204	33	0.161765	88	9	0.102273
19/15233490..15233491	204	20	0.0980392	96	9	0.09375
19/15233500..15233501	247	21	0.0850202	124	8	0.0645161
19/15233514..15233515	309	18	0.0582524	155	12	0.0774194
19/15233517..15233518	322	28	0.0869565	159	8	0.0503145
19/15233520..15233521	330	29	0.0878788	155	17	0.109677
19/15233538..15233539	385	22	0.0571429	176	8	0.0454545
19/15233553..15233554	407	4	0.00982801	188	4	0.0212766
19/37692152..37692153	192	1	0.00520833	84	2	0.0238095
19/37692154..37692155	189	5	0.026455	87	0	0
19/37692179..37692180	209	5	0.0239234	67	2	0.0298507
19/37692188..37692189	217	8	0.0368664	53	4	0.0754717
19/37692190..37692191	224	7	0.03125	51	0	0
19/37692196..37692197	223	7	0.0313901	45	1	0.0222222
19/37692211..37692212	221	1	0.00452489	41	0	0
19/37692219..37692220	223	3	0.0134529	37	0	0
19/37692225..37692226	219	2	0.00913242	37	0	0
19/37692229..37692230	220	3	0.0136364	32	0	0
19/53058144..53058145	368	54	0.146739	31	4	0.129032
19/53058147..53058148	372	48	0.129032	32	5	0.15625
19/53058150..53058151	374	60	0.160428	30	6	0.2
19/53058166..53058167	362	35	0.0966851	35	5	0.142857
19/53058175..53058176	344	18	0.0523256	43	4	0.0930233
19/53058188..53058189	338	19	0.056213	65	1	0.0153846
19/53058210..53058211	270	13	0.0481481	94	4	0.0425532
19/53058212..53058213	270	11	0.0407407	99	4	0.040404
19/53058217..53058218	240	15	0.0625	99	5	0.0505051
19/53058247..53058248	162	9	0.0555556	123	4	0.0325203
19/53058258..53058259	164	6	0.0365854	124	3	0.0241935
19/53058260..53058261	162	17	0.104938	127	10	0.0787402
19/55118854..55118855	277	128	0.462094	63	36	0.571429
19/55118862..55118863	322	52	0.161491	65	13	0.2
19/55118878..55118879	361	88	0.243767	63	23	0.365079
19/55118890..55118891	377	85	0.225464	62	17	0.274194
19/55118892..55118893	382	67	0.175393	56	15	0.267857
19/55118894..55118895	386	105	0.272021	65	23	0.353846
19/55118925..55118926	417	48	0.115108	62	8	0.129032
19/55118953..55118954	432	251	0.581019	64	41	0.640625
19/55118968..55118969	379	92	0.242744	79	22	0.278481
19/55118978..55118979	378	227	0.600529	79	59	0.746835
19/55119006..55119007	258	199	0.771318	135	115	0.851852
19/55119013..55119014	232	125	0.538793	135	76	0.562963
19/55119015..55119016	226	193	0.853982	141	127	0.900709
19/57099455..57099456	233	8	0.0343348	45	5	0.111111
19/57099461..57099462	239	12	0.0502092	52	4	0.0769231
19/57099466..57099467	251	10	0.0398406	53	6	0.113208
19/57099468..57099469	253	12	0.0474308	54	0	0
19/57099475..57099476	270	20	0.0740741	59	6	0.101695
19/57099480..57099481	270	11	0.0407407	66	6	0.0909091
19/57099494..57099495	266	22	0.0827068	76	15	0.197368
19/57099502..57099503	264	7	0.0265152	83	3	0.0361446
19/57099524..57099525	254	13	0.0511811	101	3	0.029703
19/57099528..57099529	250	11	0.044	97	9	0.0927835
19/57099543..57099544	226	19	0.0840708	128	8	0.0625
19/57099548..57099549	222	10	0.045045	130	2	0.0153846
19/57099554..57099555	215	20	0.0930233	135	11	0.0814815
19/57099564..57099565	208	27	0.129808	147	19	0.129252
19/57099568..57099569	190	16	0.0842105	151	15	0.0993377
19/58204361..58204362	377	49	0.129973	46	8	0.173913
19/58204366..58204367	354	137	0.387006	42	15	0.357143
19/58204379..58204380	319	126	0.394984	55	27	0.490909
19/58204388..58204389	296	246	0.831081	76	57	0.75
19/58204391..58204392	297	65	0.218855	77	19	0.246753
19/58204401..58204402	273	139	0.509158	107	61	0.570093
19/58204404..58204405	257	126	0.490272	110	63	0.572727
2/104842639..104842640	359	21	0.0584958	56	3	0.0535714
2/104842668..104842669	466	18	0.0386266	49	0	0
2/104842670..104842671	474	21	0.0443038	48	2	0.0416667
2/104842672..104842673	483	18	0.0372671	46	3	0.0652174
2/104842677..104842678	485	20	0.0412371	46	0	0
2/104842687..104842688	466	13	0.027897	45	1	0.0222222
2/104842695..104842696	469	14	0.0298507	42	2	0.047619
2/104842708..104842709	474	19	0.0400844	32	1	0.03125
2/118859110..118859111	250	6	0.024	190	0	0
2/118859116..118859117	272	12	0.0441176	195	4	0.0205128
2/172080499..172080500	158	31	0.196203	44	5	0.113636
2/172080507..172080508	178	29	0.162921	42	5	0.119048
2/172080517..172080518	219	12	0.0547945	39	1	0.025641
2/172080532..172080533	243	10	0.0411523	31	0	0
2/172080544..172080545	257	12	0.0466926	35	0	0
2/172080546..172080547	260	12	0.0461538	36	2	0.0555556
2/172080575..172080576	257	7	0.0272374	49	2	0.0408163
2/172080598..172080599	246	30	0.121951	69	10	0.144928
2/172080600..172080601	248	30	0.120968	79	11	0.139241
2/172080602..172080603	245	27	0.110204	82	10	0.121951
2/172080635..172080636	187	9	0.0481283	112	9	0.0803571
2/172080646..172080647	170	16	0.0941176	133	6	0.0451128
2/172080648..172080649	171	18	0.105263	134	26	0.19403
2/172080655..172080656	158	11	0.0696203	136	8	0.0588235
2/172108467..172108468	219	15	0.0684932	171	8	0.0467836
2/172108476..172108477	205	13	0.0634146	166	15	0.0903614
2/172108484..172108485	181	8	0.0441989	155	8	0.0516129
2/172108487..172108488	180	31	0.172222	143	33	0.230769
2/172108497..172108498	174	12	0.0689655	137	9	0.0656934
2/172108508..172108509	174	22	0.126437	138	30	0.217391
2/172108510..172108511	172	18	0.104651	135	11	0.0814815
2/172108513..172108514	170	18	0.105882	130	8	0.0615385
2/172108545..172108546	126	52	0.412698	131	79	0.603053
2/176099440..176099441	322	43	0.13354	159	27	0.169811
2/176099447..176099448	360	9	0.025	162	17	0.104938
2/176099452..176099453	366	23	0.0628415	161	14	0.0869565
2/176099466..176099467	410	7	0.0170732	159	2	0.0125786
2/176099691..176099692	430	18	0.0418605	30	1	0.0333333
2/176099720..176099721	392	29	0.0739796	57	4	0.0701754
2/176099728..176099729	369	11	0.0298103	74	5	0.0675676
2/176099752..176099753	294	13	0.0442177	116	2	0.0172414
2/176099774..176099775	247	32	0.129555	141	20	0.141844
2/176109237..176109238	250	12	0.048	222	4	0.018018
2/176109260..176109261	274	21	0.0766423	175	10	0.0571429
2/176109273..176109274	287	16	0.0557491	169	8	0.0473373
2/176109282..176109283	306	17	0.0555556	151	5	0.0331126
2/176109295..176109296	302	27	0.089404	121	11	0.0909091
2/176109311..176109312	315	105	0.333333	94	26	0.276596
2/176109315..176109316	317	51	0.160883	86	14	0.162791
2/176109321..176109322	297	27	0.0909091	78	6	0.0769231
2/176109332..176109333	279	32	0.114695	55	7	0.127273
2/176109336..176109337	276	114	0.413043	55	21	0.381818
2/176112621..176112622	498	124	0.248996	128	24	0.1875
2/176112624..176112625	513	49	0.0955166	126	13	0.103175
2/176112646..176112647	595	58	0.097479	112	10	0.0892857
2/176112658..176112659	607	13	0.0214168	95	1	0.0105263
2/176112668..176112669	591	21	0.035533	95	4	0.0421053
2/176112677..176112678	581	11	0.0189329	88	9	0.102273
2/176112714..176112715	547	15	0.0274223	49	6	0.122449
2/176112730..176112731	501	27	0.0538922	40	6	0.15
2/176112739..176112740	497	22	0.0442656	41	4	0.097561
2/176112759..176112760	419	27	0.0644391	38	4	0.105263
2/176112787..176112788	218	69	0.316514	51	16	0.313725
2/176112793..176112794	212	39	0.183962	59	17	0.288136
2/176112801..176112802	182	29	0.159341	53	7	0.132075
2/176122639..176122640	116	5	0.0431034	30	0	0
2/176122676..176122677	128	7	0.0546875	53	5	0.0943396
2/176122683..176122684	132	6	0.0454545	61	2	0.0327869
2/176122685..176122686	130	6	0.0461538	64	2	0.03125
2/176122687..176122688	129	6	0.0465116	66	4	0.0606061
2/176122713..176122714	113	10	0.0884956	101	11	0.108911
2/176122722..176122723	106	5	0.0471698	110	10	0.0909091
2/176122730..176122731	105	4	0.0380952	113	6	0.0530973
2/176122734..176122735	99	3	0.030303	115	6	0.0521739
2/176122737..176122738	97	3	0.0309278	116	6	0.0517241
2/176122740..176122741	98	0	0	113	11	0.0973451
2/176122752..176122753	91	3	0.032967	120	6	0.05
2/176122755..176122756	88	10	0.113636	120	5	0.0416667
2/176122758..176122759	85	16	0.188235	119	14	0.117647
2/176147343..176147344	160	25	0.15625	176	19	0.107955
2/176147353..176147354	198	18	0.0909091	173	8	0.0462428
2/176147389..176147390	276	46	0.166667	150	35	0.233333
2/176147405..176147406	298	15	0.0503356	135	5	0.037037
2/176147415..176147416	300	16	0.0533333	131	4	0.0305344
2/176147432..176147433	294	16	0.0544218	127	7	0.0551181
2/176147456..176147457	271	80	0.295203	79	19	0.240506
2/176147463..176147464	263	41	0.155894	96	15	0.15625
2/176147471..176147472	250	83	0.332	103	33	0.320388
2/176147483..176147484	222	79	0.355856	98	38	0.387755
2/176147492..176147493	199	18	0.0904523	97	14	0.14433
2/176147498..176147499	193	26	0.134715	97	21	0.216495
2/176150181..176150182	41	22	0.536585	108	40	0.37037
2/176164970..176164971	49	2	0.0408163	73	2	0.0273973
2/176164978..176164979	50	3	0.06	60	6	0.1
2/176164980..176164981	51	1	0.0196078	55	4	0.0727273
2/176164982..176164983	53	5	0.0943396	50	4	0.08
2/176164986..176164987	54	8	0.148148	47	1	0.0212766
2/176164991..176164992	55	2	0.0363636	44	4	0.0909091
2/176164997..176164998	65	6	0.0923077	39	4	0.102564
2/176165001..176165002	69	4	0.057971	35	1	0.0285714
2/176165004..176165005	75	1	0.0133333	33	0	0
2/199461889..199461890	202	20	0.0990099	103	11	0.106796
2/199461910..199461911	257	56	0.217899	99	29	0.292929
2/199461918..199461919	267	22	0.082397	87	4	0.045977
2/199461949..199461950	336	47	0.139881	75	9	0.12
2/199461954..199461955	341	48	0.140762	73	13	0.178082
2/199461961..199461962	347	60	0.172911	59	8	0.135593
2/199461973..199461974	378	58	0.153439	33	2	0.0606061
2/199462012..199462013	410	86	0.209756	33	9	0.272727
2/199462019..199462020	404	172	0.425743	35	14	0.4
2/199462033..199462034	394	29	0.0736041	36	5	0.138889
2/199462048..199462049	364	20	0.0549451	37	7	0.189189
2/199462083..199462084	302	40	0.13245	57	8	0.140351
2/199462513..199462514	136	14	0.102941	123	6	0.0487805
2/199462517..199462518	149	19	0.127517	121	19	0.157025
2/199462532..199462533	215	36	0.167442	110	17	0.154545
2/199462537..199462538	237	14	0.0590717	107	6	0.0560748
2/199462544..199462545	247	42	0.17004	104	29	0.278846
2/199462560..199462561	306	24	0.0784314	109	5	0.0458716
2/199462567..199462568	334	34	0.101796	110	10	0.0909091
2/199462571..199462572	339	47	0.138643	111	13	0.117117
2/199462580..199462581	355	13	0.0366197	115	5	0.0434783
2/199462595..199462596	374	32	0.0855615	98	10	0.102041
2/199462611..199462612	387	19	0.0490956	99	2	0.020202
2/199462613..199462614	391	23	0.0588235	101	5	0.049505
2/199470775..199470776	289	40	0.138408	137	19	0.138686
2/199470782..199470783	294	33	0.112245	138	14	0.101449
2/199470789..199470790	301	20	0.0664452	130	12	0.0923077
2/199470797..199470798	297	11	0.037037	115	4	0.0347826
2/199470799..199470800	295	18	0.0610169	114	6	0.0526316
2/199470803..199470804	293	12	0.0409556	109	1	0.00917431
2/199470821..199470822	287	18	0.0627178	88	6	0.0681818
2/199470830..199470831	268	30	0.11194	81	7	0.0864198
2/199470835..199470836	252	9	0.0357143	77	0	0
2/199470839..199470840	246	18	0.0731707	63	4	0.0634921
2/199470857..199470858	220	11	0.05	61	5	0.0819672
2/199470863..199470864	215	14	0.0651163	65	4	0.0615385
2/199470869..199470870	197	9	0.0456853	63	1	0.015873
2/199470901..199470902	110	3	0.0272727	88	3	0.0340909
2/199470907..199470908	87	1	0.0114943	94	1	0.0106383
2/199470936..199470937	88	5	0.0568182	125	4	0.032
2/199470940..199470941	92	0	0	125	2	0.016
2/208124485..208124486	403	22	0.0545906	38	1	0.0263158
2/208124489..208124490	406	12	0.0295567	40	0	0
2/208124492..208124493	409	19	0.0464548	40	1	0.025
2/208124511..208124512	470	26	0.0553191	39	1	0.025641
2/208124514..208124515	469	29	0.0618337	39	0	0
2/208124517..208124518	477	11	0.0230608	37	1	0.027027
2/208124524..208124525	500	16	0.032	36	1	0.0277778
2/208124536..208124537	502	25	0.0498008	39	2	0.0512821
2/208124539..208124540	505	18	0.0356436	39	0	0
2/208124541..208124542	503	16	0.0318091	38	2	0.0526316
2/208124544..208124545	506	16	0.0316206	36	1	0.0277778
2/208124570..208124571	438	12	0.0273973	42	0	0
2/208124583..208124584	436	10	0.0229358	46	0	0
2/208124600..208124601	386	9	0.0233161	51	0	0
2/208124622..208124623	323	7	0.0216718	49	0	0
2/219331939..219331940	66	4	0.0606061	115	11	0.0956522
2/219331957..219331958	89	32	0.359551	77	24	0.311688
2/219331973..219331974	174	66	0.37931	36	11	0.305556
2/219331980..219331981	203	93	0.458128	33	19	0.575758
2/222299985..222299986	264	9	0.0340909	87	5	0.0574713
2/222300028..222300029	201	13	0.0646766	107	12	0.11215
2/240520466..240520467	398	235	0.590452	129	80	0.620155
2/240520485..240520486	366	237	0.647541	116	83	0.715517
2/240520487..240520488	368	232	0.630435	116	72	0.62069
2/240520492..240520493	361	226	0.626039	114	86	0.754386
2/240520495..240520496	356	230	0.646067	111	87	0.783784
2/240520516..240520517	303	223	0.735974	93	76	0.817204
2/240520522..240520523	289	215	0.743945	83	65	0.783133
2/240520531..240520532	247	180	0.728745	73	53	0.726027
2/240520544..240520545	214	135	0.630841	51	28	0.54902
2/240520549..240520550	208	158	0.759615	47	41	0.87234
2/42792762..42792763	47	0	0	31	0	0
2/42792907..42792908	133	1	0.0075188	35	1	0.0285714
2/42792921..42792922	153	1	0.00653595	50	1	0.02
2/42792936..42792937	155	5	0.0322581	57	5	0.0877193
2/42792941..42792942	148	0	0	69	1	0.0144928
2/44802218..44802219	56	17	0.303571	56	14	0.25
2/44929853..44929854	694	18	0.0259366	35	0	0
2/44929864..44929865	676	13	0.0192308	35	0	0
2/44929866..44929867	667	14	0.0209895	35	2	0.0571429
2/44929884..44929885	559	34	0.0608229	39	1	0.025641
2/44929894..44929895	506	27	0.0533597	39	1	0.025641
2/44929904..44929905	481	48	0.0997921	39	7	0.179487
2/44929907..44929908	466	24	0.0515021	44	0	0
2/44929909..44929910	452	31	0.0685841	45	1	0.0222222
2/44944591..44944592	481	18	0.037422	121	8	0.0661157
2/44944595..44944596	478	31	0.0648536	113	9	0.079646
2/44944602..44944603	472	41	0.0868644	111	6	0.0540541
2/44944606..44944607	472	26	0.0550847	110	4	0.0363636
2/44944613..44944614	478	9	0.0188285	109	1	0.00917431
2/44944619..44944620	466	29	0.0622318	106	4	0.0377358
2/44944630..44944631	479	18	0.0375783	101	7	0.0693069
2/44944634..44944635	493	10	0.020284	96	2	0.0208333
2/44944639..44944640	476	24	0.0504202	95	10	0.105263
2/44944648..44944649	475	31	0.0652632	77	6	0.0779221
2/44944651..44944652	463	54	0.116631	77	11	0.142857
2/44944657..44944658	442	39	0.0882353	76	6	0.0789474
2/44944660..44944661	434	31	0.0714286	70	3	0.0428571
2/44944669..44944670	412	19	0.0461165	63	4	0.0634921
2/44944679..44944680	385	22	0.0571429	49	6	0.122449
2/44944693..44944694	369	39	0.105691	39	4	0.102564
2/44944698..44944699	355	49	0.138028	33	4	0.121212
2/44944700..44944701	354	21	0.059322	30	0	0
2/468303..468304	597	24	0.040201	103	2	0.0194175
2/468313..468314	611	8	0.0130933	103	2	0.0194175
2/468315..468316	614	11	0.0179153	101	1	0.00990099
2/468319..468320	613	15	0.0244698	101	1	0.00990099
2/468328..468329	579	8	0.0138169	88	3	0.0340909
2/468330..468331	585	10	0.017094	87	1	0.0114943
2/468352..468353	593	11	0.0185497	80	0	0
2/468366..468367	568	13	0.0228873	84	0	0
2/468382..468383	534	14	0.0262172	79	4	0.0506329
2/468385..468386	404	5	0.0123762	36	0	0
2/468413..468414	457	6	0.0131291	83	2	0.0240964
2/468415..468416	455	7	0.0153846	80	1	0.0125
2/468417..468418	447	9	0.0201342	81	1	0.0123457
2/468423..468424	366	10	0.0273224	73	1	0.0136986
2/468434..468435	318	5	0.0157233	63	2	0.031746
2/468436..468437	303	7	0.0231023	64	3	0.046875
2/468450..468451	204	5	0.0245098	68	2	0.0294118
2/468457..468458	190	3	0.0157895	74	2	0.027027
2/63053900..63053901	310	16	0.0516129	167	6	0.0359281
2/63053904..63053905	326	35	0.107362	170	11	0.0647059
2/63053908..63053909	339	5	0.0147493	167	0	0
2/63053934..63053935	355	9	0.0253521	155	13	0.083871
2/63053947..63053948	364	9	0.0247253	134	5	0.0373134
2/63053954..63053955	361	9	0.0249307	127	9	0.0708661
2/63053982..63053983	303	8	0.0264026	74	2	0.027027
2/63053994..63053995	287	7	0.0243902	48	0	0
2/63053996..63053997	277	3	0.0108303	44	0	0
2/63054004..63054005	260	4	0.0153846	30	0	0
2/63055548..63055549	180	16	0.0888889	60	12	0.2
2/63055554..63055555	184	35	0.190217	60	10	0.166667
2/63055567..63055568	214	13	0.0607477	38	5	0.131579
2/63055787..63055788	372	17	0.0456989	125	13	0.104
2/63055799..63055800	382	15	0.039267	120	10	0.0833333
2/63055811..63055812	411	22	0.053528	111	9	0.0810811
2/63055815..63055816	411	15	0.0364964	110	6	0.0545455
2/63055817..63055818	410	18	0.0439024	104	6	0.0576923
2/63055821..63055822	404	18	0.0445545	100	7	0.07
2/63055826..63055827	396	22	0.0555556	96	9	0.09375
2/63055832..63055833	382	22	0.0575916	89	6	0.0674157
2/63055845..63055846	417	14	0.0335731	61	5	0.0819672
2/63055847..63055848	425	18	0.0423529	60	3	0.05
2/63055862..63055863	451	10	0.0221729	50	1	0.02
2/63055873..63055874	460	14	0.0304348	45	4	0.0888889
2/63055878..63055879	460	29	0.0630435	40	7	0.175
2/63055890..63055891	458	22	0.0480349	33	4	0.121212
2/63055893..63055894	457	37	0.0809628	32	4	0.125
2/63056802..63056803	223	23	0.103139	136	16	0.117647
2/63056804..63056805	229	20	0.0873362	134	8	0.0597015
2/63056832..63056833	250	6	0.024	115	3	0.026087
2/63056845..63056846	261	7	0.0268199	108	4	0.037037
2/63056852..63056853	256	8	0.03125	93	5	0.0537634
2/63056866..63056867	245	2	0.00816327	85	3	0.0352941
2/63056869..63056870	242	7	0.0289256	76	3	0.0394737
2/63056878..63056879	242	8	0.0330579	72	5	0.0694444
2/63056886..63056887	232	8	0.0344828	62	4	0.0645161
2/63056893..63056894	239	8	0.0334728	47	3	0.0638298
2/63056901..63056902	232	7	0.0301724	34	2	0.0588235
2/63056903..63056904	233	7	0.0300429	34	0	0
2/63056964..63056965	253	20	0.0790514	34	4	0.117647
2/63056969..63056970	265	21	0.0792453	34	2	0.0588235
2/63056976..63056977	260	17	0.0653846	49	2	0.0408163
2/63056997..63056998	249	21	0.0843373	59	8	0.135593
2/63057002..63057003	243	11	0.0452675	73	4	0.0547945
2/63057005..63057006	245	13	0.0530612	82	4	0.0487805
2/63057011..63057012	242	8	0.0330579	81	1	0.0123457
2/63057030..63057031	225	3	0.0133333	91	3	0.032967
20/21101201..21101202	252	2	0.00793651	30	1	0.0333333
20/21101205..21101206	253	10	0.0395257	34	1	0.0294118
20/21101213..21101214	258	11	0.0426357	41	3	0.0731707
20/21101229..21101230	279	16	0.0573477	60	1	0.0166667
20/21101231..21101232	285	10	0.0350877	60	2	0.0333333
20/21101241..21101242	296	7	0.0236486	73	1	0.0136986
20/21101243..21101244	298	20	0.0671141	66	3	0.0454545
20/21101246..21101247	294	18	0.0612245	70	1	0.0142857
20/21101249..21101250	293	22	0.0750853	70	4	0.0571429
20/21101260..21101261	310	26	0.083871	94	3	0.0319149
20/21101262..21101263	309	21	0.0679612	84	9	0.107143
20/21101266..21101267	286	12	0.041958	88	3	0.0340909
20/21101278..21101279	301	9	0.0299003	96	4	0.0416667
20/21101281..21101282	301	19	0.0631229	106	2	0.0188679
20/21101284..21101285	270	10	0.037037	115	1	0.00869565
20/21101296..21101297	304	19	0.0625	86	3	0.0348837
20/21101298..21101299	300	22	0.0733333	106	3	0.0283019
20/21101305..21101306	305	12	0.0393443	112	1	0.00892857
20/21101311..21101312	304	12	0.0394737	113	4	0.0353982
20/21101322..21101323	297	10	0.03367	117	4	0.034188
20/38727804..38727805	326	33	0.101227	34	5	0.147059
20/38727808..38727809	349	38	0.108883	41	5	0.121951
20/38727823..38727824	353	92	0.260623	62	11	0.177419
20/38727847..38727848	370	20	0.0540541	81	2	0.0246914
20/38727886..38727887	272	19	0.0698529	106	6	0.0566038
20/38727921..38727922	212	36	0.169811	134	26	0.19403
20/38727923..38727924	209	19	0.0909091	139	9	0.0647482
20/38727927..38727928	211	47	0.222749	142	33	0.232394
20/38727929..38727930	209	37	0.177033	141	12	0.0851064
20/38727931..38727932	204	43	0.210784	140	33	0.235714
20/56004944..56004945	181	5	0.0276243	42	3	0.0714286
20/56004957..56004958	208	2	0.00961538	56	4	0.0714286
20/56004964..56004965	210	4	0.0190476	60	5	0.0833333
20/56004973..56004974	219	21	0.0958904	74	3	0.0405405
20/56004980..56004981	245	12	0.0489796	74	4	0.0540541
20/56004982..56004983	245	18	0.0734694	74	5	0.0675676
20/56004987..56004988	252	21	0.0833333	63	4	0.0634921
20/56004995..56004996	257	13	0.0505837	53	4	0.0754717
20/56004997..56004998	253	23	0.0909091	78	11	0.141026
20/56005014..56005015	270	23	0.0851852	82	10	0.121951
20/56005019..56005020	270	12	0.0444444	82	8	0.097561
20/56005023..56005024	278	37	0.133094	65	11	0.169231
20/56005040..56005041	293	34	0.116041	75	9	0.12
20/56005042..56005043	296	34	0.114865	82	4	0.0487805
20/56005049..56005050	305	17	0.0557377	87	3	0.0344828
20/56005051..56005052	307	15	0.0488599	94	3	0.0319149
20/56005058..56005059	254	25	0.0984252	94	10	0.106383
21/26573118..26573119	242	13	0.053719	36	0	0
21/26573124..26573125	271	8	0.0295203	30	0	0
3/129974460..129974461	362	3	0.00828729	144	1	0.00694444
3/129974462..129974463	366	7	0.0191257	144	3	0.0208333
3/129974470..129974471	368	6	0.0163043	141	2	0.0141844
3/129974501..129974502	437	11	0.0251716	86	0	0
3/129974507..129974508	455	10	0.021978	84	2	0.0238095
3/129974509..129974510	462	9	0.0194805	79	2	0.0253165
3/129974512..129974513	467	12	0.0256959	77	0	0
3/129974515..129974516	457	12	0.0262582	75	2	0.0266667
3/129974527..129974528	380	14	0.0368421	55	0	0
3/129974540..129974541	377	10	0.0265252	36	0	0
3/129974542..129974543	392	9	0.0229592	35	0	0
3/129974547..129974548	404	7	0.0173267	34	0	0
3/129974553..129974554	414	17	0.0410628	32	0	0
3/134651248..134651249	375	10	0.0266667	55	3	0.0545455
3/134651252..134651253	365	8	0.0219178	52	1	0.0192308
3/134651274..134651275	277	9	0.032491	46	0	0
3/134651287..134651288	233	9	0.0386266	47	5	0.106383
3/134651291..134651292	216	5	0.0231481	50	0	0
3/134651305..134651306	184	7	0.0380435	62	0	0
3/134651340..134651341	66	10	0.151515	87	9	0.103448
3/139540025..139540026	126	2	0.015873	112	3	0.0267857
3/139540027..139540028	130	4	0.0307692	113	2	0.0176991
3/139540030..139540031	128	3	0.0234375	108	6	0.0555556
3/147395913..147395914	235	5	0.0212766	279	17	0.0609319
3/147395939..147395940	244	17	0.0696721	287	24	0.0836237
3/147395943..147395944	236	8	0.0338983	294	16	0.0544218
3/147395951..147395952	220	17	0.0772727	287	20	0.0696864
3/147395953..147395954	217	16	0.0737327	282	31	0.109929
3/147396001..147396002	302	17	0.0562914	58	5	0.0862069
3/147396003..147396004	306	21	0.0686275	58	6	0.103448
3/147396042..147396043	348	27	0.0775862	163	19	0.116564
3/147396047..147396048	343	28	0.0816327	157	17	0.10828
3/147396050..147396051	346	26	0.0751445	160	15	0.09375
3/147396053..147396054	349	19	0.0544413	159	16	0.100629
3/147396062..147396063	357	25	0.070028	162	14	0.0864198
3/147396068..147396069	373	22	0.0589812	156	21	0.134615
3/147396072..147396073	371	29	0.0781671	149	24	0.161074
3/147396083..147396084	402	23	0.0572139	146	10	0.0684932
3/147396117..147396118	487	30	0.0616016	131	8	0.0610687
3/147396123..147396124	493	29	0.0588235	125	4	0.032
3/147396125..147396126	490	36	0.0734694	125	9	0.072
3/147396131..147396132	475	55	0.115789	117	16	0.136752
3/147396134..147396135	479	60	0.125261	117	12	0.102564
3/147396138..147396139	477	89	0.186583	111	26	0.234234
3/147396604..147396605	438	32	0.0730594	120	9	0.075
3/147396619..147396620	385	31	0.0805195	125	9	0.072
3/147396647..147396648	293	127	0.433447	149	68	0.456376
3/147396650..147396651	288	45	0.15625	146	28	0.191781
3/147396661..147396662	199	34	0.170854	187	31	0.165775
3/147396686..147396687	143	33	0.230769	249	77	0.309237
3/147396689..147396690	135	17	0.125926	247	41	0.165992
3/147396691..147396692	123	18	0.146341	248	38	0.153226
3/147409779..147409780	237	13	0.0548523	87	13	0.149425
3/147409792..147409793	309	25	0.0809061	70	10	0.142857
3/147409794..147409795	311	24	0.0771704	67	5	0.0746269
3/147409796..147409797	313	20	0.0638978	67	8	0.119403
3/147409805..147409806	325	17	0.0523077	58	1	0.0172414
3/147409819..147409820	342	40	0.116959	54	5	0.0925926
3/147409822..147409823	347	21	0.0605187	48	2	0.0416667
3/147409832..147409833	344	19	0.0552326	50	2	0.04
3/147409837..147409838	334	15	0.0449102	47	3	0.0638298
3/147409842..147409843	323	7	0.0216718	35	1	0.0285714
3/147412690..147412691	311	23	0.073955	33	1	0.030303
3/147412698..147412699	328	22	0.0670732	39	0	0
3/147412701..147412702	330	17	0.0515152	35	3	0.0857143
3/147412734..147412735	327	28	0.0856269	116	19	0.163793
3/147412745..147412746	274	26	0.0948905	111	17	0.153153
3/147412749..147412750	260	54	0.207692	109	43	0.394495
3/147412752..147412753	252	38	0.150794	111	26	0.234234
3/147412767..147412768	205	26	0.126829	117	36	0.307692
3/147412773..147412774	175	31	0.177143	123	23	0.186992
3/147412789..147412790	130	30	0.230769	129	33	0.255814
3/158103444..158103445	134	7	0.0522388	163	11	0.0674847
3/158103457..158103458	157	9	0.0573248	152	5	0.0328947
3/158103473..158103474	184	12	0.0652174	141	3	0.0212766
3/158103484..158103485	232	21	0.0905172	106	9	0.0849057
3/158103496..158103497	325	15	0.0461538	93	6	0.0645161
3/158103502..158103503	350	26	0.0742857	87	9	0.103448
3/158103508..158103509	372	9	0.0241935	76	3	0.0394737
3/158103515..158103516	382	14	0.0366492	83	2	0.0240964
3/158103530..158103531	417	7	0.0167866	90	4	0.0444444
3/158103575..158103576	524	10	0.019084	58	0	0
3/158103580..158103581	513	15	0.0292398	55	5	0.0909091
3/158103588..158103589	516	7	0.0135659	52	1	0.0192308
3/158103592..158103593	512	13	0.0253906	52	1	0.0192308
3/158103598..158103599	502	7	0.0139442	51	0	0
3/158103602..158103603	501	6	0.011976	50	1	0.02
3/158103612..158103613	482	8	0.0165975	41	2	0.0487805
3/158103618..158103619	473	9	0.0190275	39	1	0.025641
3/158103643..158103644	415	20	0.0481928	31	3	0.0967742
3/158103646..158103647	419	25	0.0596659	30	1	0.0333333
3/170585744..170585745	514	38	0.07393	138	16	0.115942
3/170585751..170585752	512	64	0.125	146	19	0.130137
3/170585764..170585765	486	51	0.104938	133	12	0.0902256
3/170585766..170585767	477	60	0.125786	129	15	0.116279
3/170585785..170585786	431	71	0.164733	88	15	0.170455
3/170585791..170585792	386	62	0.160622	86	12	0.139535
3/170585800..170585801	362	100	0.276243	74	21	0.283784
3/170585818..170585819	284	15	0.0528169	51	4	0.0784314
3/170585827..170585828	260	12	0.0461538	37	2	0.0540541
3/181710447..181710448	104	10	0.0961538	66	5	0.0757576
3/181710454..181710455	123	41	0.333333	59	12	0.20339
3/181710488..181710489	269	32	0.118959	105	20	0.190476
3/181710492..181710493	285	36	0.126316	106	18	0.169811
3/181710510..181710511	341	55	0.16129	111	8	0.0720721
3/181710519..181710520	359	40	0.111421	115	6	0.0521739
3/181710541..181710542	395	22	0.0556962	134	10	0.0746269
3/181710544..181710545	394	8	0.0203046	132	4	0.030303
3/181710560..181710561	398	36	0.0904523	133	12	0.0902256
3/181710616..181710617	370	70	0.189189	56	8	0.142857
3/181710642..181710643	305	8	0.0262295	59	0	0
3/181710674..181710675	237	26	0.109705	51	5	0.0980392
3/181710678..181710679	228	50	0.219298	50	7	0.14
3/181710695..181710696	207	29	0.140097	52	11	0.211538
3/187737510..187737511	383	9	0.0234987	69	2	0.0289855
3/187737543..187737544	431	10	0.0232019	36	0	0
3/187737545..187737546	437	11	0.0251716	36	1	0.0277778
3/187737548..187737549	434	5	0.0115207	32	0	0
3/187737616..187737617	363	13	0.0358127	127	8	0.0629921
3/187737626..187737627	339	6	0.0176991	122	1	0.00819672
3/187737636..187737637	309	3	0.00970874	121	4	0.0330579
3/187737646..187737647	295	6	0.020339	115	2	0.0173913
3/187737653..187737654	290	4	0.0137931	116	5	0.0431034
3/187737655..187737656	282	4	0.0141844	115	1	0.00869565
3/187737658..187737659	277	6	0.0216606	115	1	0.00869565
3/187737678..187737679	232	2	0.00862069	109	4	0.0366972
3/187737683..187737684	221	2	0.00904977	104	1	0.00961538
3/25427845..25427846	91	1	0.010989	57	1	0.0175439
3/25427878..25427879	113	1	0.00884956	35	1	0.0285714
3/25427919..25427920	114	0	0	52	0	0
3/25427936..25427937	127	3	0.023622	74	0	0
3/25427939..25427940	125	4	0.032	80	0	0
3/25427953..25427954	110	3	0.0272727	96	1	0.0104167
3/25427980..25427981	110	1	0.00909091	103	0	0
3/25427996..25427997	112	4	0.0357143	111	0	0
3/25428001..25428002	117	0	0	110	0	0
3/25428070..25428071	90	1	0.0111111	100	2	0.02
3/25428073..25428074	88	2	0.0227273	182	1	0.00549451
3/25428082..25428083	69	2	0.0289855	188	5	0.0265957
3/25428086..25428087	68	3	0.0441176	184	3	0.0163043
3/27723839..27723840	403	4	0.00992556	40	1	0.025
3/27723842..27723843	400	5	0.0125	41	2	0.0487805
3/27723852..27723853	400	3	0.0075	46	2	0.0434783
3/27723857..27723858	381	9	0.023622	58	0	0
3/27723863..27723864	375	6	0.016	58	2	0.0344828
3/27723872..27723873	357	12	0.0336134	66	0	0
3/27723884..27723885	346	8	0.0231214	74	2	0.027027
3/27723904..27723905	291	5	0.0171821	92	3	0.0326087
3/27723908..27723909	288	3	0.0104167	91	1	0.010989
3/27723910..27723911	285	4	0.0140351	97	3	0.0309278
3/27723918..27723919	247	5	0.0202429	100	1	0.01
3/27723930..27723931	215	12	0.055814	100	15	0.15
3/50340800..50340801	319	11	0.0344828	118	8	0.0677966
3/50340810..50340811	335	16	0.0477612	118	7	0.059322
3/50340820..50340821	333	23	0.0690691	114	5	0.0438596
3/50340827..50340828	315	20	0.0634921	116	10	0.0862069
3/50340840..50340841	284	21	0.0739437	111	6	0.0540541
3/50340850..50340851	283	18	0.0636042	105	6	0.0571429
3/50340852..50340853	286	9	0.0314685	100	3	0.03
3/50340857..50340858	284	15	0.0528169	92	4	0.0434783
3/50340861..50340862	275	21	0.0763636	89	3	0.0337079
3/50340874..50340875	258	18	0.0697674	71	5	0.0704225
3/50340881..50340882	255	12	0.0470588	78	1	0.0128205
3/50340890..50340891	258	32	0.124031	73	6	0.0821918
3/50340915..50340916	236	26	0.110169	108	15	0.138889
3/50340918..50340919	230	32	0.13913	103	16	0.15534
3/50340939..50340940	251	29	0.115538	100	16	0.16
3/50340941..50340942	257	21	0.0817121	101	10	0.0990099
3/5096073..5096074	472	37	0.0783898	46	1	0.0217391
3/5096078..5096079	483	30	0.0621118	46	1	0.0217391
3/5096080..5096081	485	16	0.0329897	46	1	0.0217391
3/5096088..5096089	494	38	0.0769231	44	3	0.0681818
3/5096097..5096098	495	20	0.040404	43	0	0
3/5096099..5096100	494	20	0.0404858	42	1	0.0238095
3/5096110..5096111	497	20	0.0402414	37	1	0.027027
3/62369713..62369714	160	9	0.05625	210	1	0.0047619
3/62369719..62369720	168	8	0.047619	211	7	0.0331754
3/62371169..62371170	126	4	0.031746	161	5	0.0310559
3/62371202..62371203	168	7	0.0416667	117	7	0.0598291
3/62371211..62371212	185	5	0.027027	131	5	0.0381679
3/62371238..62371239	264	38	0.143939	136	28	0.205882
3/62371247..62371248	279	17	0.0609319	142	12	0.084507
3/62371253..62371254	286	29	0.101399	132	12	0.0909091
3/62371269..62371270	304	28	0.0921053	129	19	0.147287
3/62371271..62371272	302	11	0.0364238	132	7	0.0530303
3/62371279..62371280	292	78	0.267123	138	34	0.246377
3/62371287..62371288	285	18	0.0631579	143	10	0.0699301
3/62371296..62371297	296	36	0.121622	144	19	0.131944
3/62371306..62371307	313	20	0.0638978	157	13	0.0828025
3/62371314..62371315	319	31	0.0971787	165	14	0.0848485
3/62371322..62371323	326	16	0.0490798	169	13	0.0769231
4/1002313..1002314	428	27	0.0630841	125	7	0.056
4/1002325..1002326	435	18	0.0413793	123	4	0.0325203
4/1002327..1002328	439	10	0.022779	124	2	0.016129
4/1002340..1002341	437	7	0.0160183	111	2	0.018018
4/1002366..1002367	405	5	0.0123457	79	0	0
4/1002376..1002377	411	6	0.0145985	76	0	0
4/1002378..1002379	414	4	0.00966184	73	0	0
4/1002383..1002384	401	16	0.0399002	64	0	0
4/1002387..1002388	388	9	0.0231959	58	3	0.0517241
4/1002394..1002395	397	7	0.0176322	53	0	0
4/1002396..1002397	395	5	0.0126582	52	3	0.0576923
4/1002398..1002399	394	15	0.0380711	49	3	0.0612245
4/110629462..110629463	376	64	0.170213	35	11	0.314286
4/110629478..110629479	414	36	0.0869565	35	5	0.142857
4/110629489..110629490	430	32	0.0744186	38	6	0.157895
4/110629491..110629492	427	26	0.0608899	40	1	0.025
4/110629508..110629509	440	55	0.125	51	7	0.137255
4/110629510..110629511	435	48	0.110345	52	5	0.0961538
4/110629528..110629529	442	8	0.0180995	59	1	0.0169492
4/110629635..110629636	234	23	0.0982906	154	10	0.0649351
4/110629651..110629652	222	20	0.0900901	132	20	0.151515
4/110629664..110629665	210	23	0.109524	125	27	0.216
4/110629674..110629675	200	9	0.045	141	6	0.0425532
4/110629679..110629680	198	28	0.141414	135	9	0.0666667
4/110629691..110629692	193	25	0.129534	126	20	0.15873
4/110629721..110629722	202	15	0.0742574	146	9	0.0616438
4/110629732..110629733	201	17	0.0845771	157	17	0.10828
4/110629745..110629746	191	40	0.209424	146	42	0.287671
4/110629748..110629749	188	17	0.0904255	142	23	0.161972
4/110634244..110634245	306	17	0.0555556	112	3	0.0267857
4/110634247..110634248	311	7	0.022508	112	2	0.0178571
4/110634255..110634256	324	29	0.0895062	110	8	0.0727273
4/110634276..110634277	387	11	0.0284238	97	3	0.0309278
4/110634284..110634285	405	9	0.0222222	88	4	0.0454545
4/110634297..110634298	423	17	0.0401891	96	3	0.03125
4/110634303..110634304	433	20	0.0461894	96	4	0.0416667
4/110634309..110634310	430	16	0.0372093	97	5	0.0515464
4/110634311..110634312	426	20	0.0469484	95	10	0.105263
4/110634315..110634316	417	34	0.0815348	81	5	0.0617284
4/110634327..110634328	391	12	0.0306905	78	3	0.0384615
4/110634332..110634333	397	15	0.0377834	79	3	0.0379747
4/110634347..110634348	375	11	0.0293333	88	2	0.0227273
4/146640024..146640025	336	19	0.0565476	99	4	0.040404
4/146640030..146640031	340	34	0.1	93	13	0.139785
4/146640033..146640034	340	24	0.0705882	79	5	0.0632911
4/146640037..146640038	345	35	0.101449	39	3	0.0769231
4/146640051..146640052	337	40	0.118694	80	6	0.075
4/146640063..146640064	331	25	0.0755287	62	1	0.016129
4/146640073..146640074	325	39	0.12	56	2	0.0357143
4/146640075..146640076	317	15	0.0473186	54	1	0.0185185
4/146640081..146640082	306	49	0.160131	42	9	0.214286
4/146640604..146640605	557	21	0.037702	111	2	0.018018
4/146640606..146640607	520	53	0.101923	81	6	0.0740741
4/146640617..146640618	551	50	0.0907441	103	11	0.106796
4/146640623..146640624	533	47	0.0881801	101	9	0.0891089
4/146640627..146640628	521	17	0.0326296	103	3	0.0291262
4/146640634..146640635	492	32	0.0650407	100	7	0.07
4/146640639..146640640	484	27	0.0557851	92	9	0.0978261
4/146640650..146640651	461	32	0.0694143	94	5	0.0531915
4/146640654..146640655	454	37	0.0814978	94	6	0.0638298
4/146640658..146640659	441	31	0.0702948	99	5	0.0505051
4/146640683..146640684	370	16	0.0432432	83	1	0.0120482
4/146640703..146640704	362	21	0.058011	92	5	0.0543478
4/146640706..146640707	358	24	0.0670391	89	5	0.0561798
4/146640712..146640713	351	21	0.0598291	93	8	0.0860215
4/146640714..146640715	340	49	0.144118	90	6	0.0666667
4/146640739..146640740	217	5	0.0230415	92	9	0.0978261
4/146640746..146640747	191	10	0.052356	89	8	0.0898876
4/146640748..146640749	192	5	0.0260417	84	4	0.047619
4/173518687..173518688	80	5	0.0625	65	2	0.0307692
4/173518700..173518701	94	9	0.0957447	39	3	0.0769231
4/173518726..173518727	115	9	0.0782609	307	11	0.0358306
4/173518730..173518731	126	9	0.0714286	306	18	0.0588235
4/173518753..173518754	154	6	0.038961	290	4	0.0137931
4/173518761..173518762	175	11	0.0628571	298	22	0.0738255
4/173518763..173518764	180	13	0.0722222	294	20	0.0680272
4/173518774..173518775	184	12	0.0652174	275	8	0.0290909
4/173518907..173518908	74	6	0.0810811	51	1	0.0196078
4/173518910..173518911	68	9	0.132353	49	14	0.285714
4/173518920..173518921	57	2	0.0350877	48	5	0.104167
4/20255266..20255267	346	59	0.17052	35	4	0.114286
4/20255293..20255294	313	70	0.223642	51	16	0.313725
4/386529..386530	395	25	0.0632911	173	14	0.0809249
4/386535..386536	411	28	0.0681265	172	6	0.0348837
4/386537..386538	407	12	0.029484	172	9	0.0523256
4/386583..386584	347	25	0.0720461	124	13	0.104839
4/386586..386587	347	55	0.158501	120	25	0.208333
4/386589..386590	351	30	0.0854701	114	13	0.114035
4/386591..386592	350	36	0.102857	114	10	0.0877193
4/386594..386595	352	35	0.0994318	107	12	0.11215
4/386598..386599	343	55	0.16035	105	25	0.238095
4/386607..386608	327	35	0.107034	89	11	0.123596
4/386609..386610	321	28	0.0872274	83	10	0.120482
4/386637..386638	357	16	0.0448179	49	7	0.142857
4/386656..386657	322	35	0.108696	70	6	0.0857143
4/386704..386705	249	15	0.060241	110	7	0.0636364
4/386726..386727	201	20	0.0995025	125	19	0.152
4/41745053..41745054	295	10	0.0338983	33	0	0
4/41745072..41745073	227	24	0.105727	36	2	0.0555556
4/41745075..41745076	226	38	0.168142	45	12	0.266667
4/41745078..41745079	217	38	0.175115	47	10	0.212766
4/41745088..41745089	184	24	0.130435	50	8	0.16
4/41745102..41745103	132	12	0.0909091	79	10	0.126582
4/41745123..41745124	111	9	0.0810811	84	7	0.0833333
4/41748323..41748324	496	22	0.0443548	111	14	0.126126
4/41748327..41748328	507	154	0.303748	107	28	0.261682
4/41748335..41748336	536	85	0.158582	95	17	0.178947
4/41748345..41748346	554	97	0.17509	93	14	0.150538
4/41748373..41748374	620	49	0.0790323	78	7	0.0897436
4/41748376..41748377	630	61	0.0968254	77	6	0.0779221
4/41748380..41748381	629	53	0.0842607	76	4	0.0526316
4/41748425..41748426	515	14	0.0271845	85	0	0
4/41748428..41748429	493	16	0.0324544	85	2	0.0235294
4/41748445..41748446	433	22	0.0508083	76	7	0.0921053
4/41748449..41748450	420	24	0.0571429	94	9	0.0957447
4/41748473..41748474	269	9	0.0334572	150	5	0.0333333
4/41880097..41880098	279	70	0.250896	53	7	0.132075
4/41880111..41880112	328	22	0.0670732	53	4	0.0754717
4/41880113..41880114	337	47	0.139466	51	8	0.156863
4/41880144..41880145	398	25	0.0628141	45	5	0.111111
4/41880146..41880147	400	28	0.07	44	3	0.0681818
4/41880154..41880155	402	11	0.0273632	53	1	0.0188679
4/41880156..41880157	400	25	0.0625	53	2	0.0377358
4/41880169..41880170	380	10	0.0263158	53	0	0
4/41880177..41880178	357	7	0.0196078	60	1	0.0166667
4/41880189..41880190	333	23	0.0690691	59	2	0.0338983
4/41880192..41880193	331	16	0.0483384	60	3	0.05
4/41880198..41880199	309	24	0.0776699	62	1	0.016129
4/41880205..41880206	302	39	0.129139	66	14	0.212121
4/41880207..41880208	296	29	0.097973	68	8	0.117647
4/41880233..41880234	262	37	0.141221	72	7	0.0972222
4/41880235..41880236	256	37	0.144531	76	7	0.0921053
4/41880243..41880244	234	25	0.106838	85	10	0.117647
4/48490831..48490832	407	72	0.176904	33	8	0.242424
4/48490839..48490840	435	61	0.14023	36	3	0.0833333
4/48490853..48490854	480	102	0.2125	54	17	0.314815
4/48490856..48490857	482	82	0.170124	57	10	0.175439
4/48490864..48490865	485	157	0.323711	55	17	0.309091
4/48490882..48490883	481	25	0.0519751	64	5	0.078125
4/48490888..48490889	476	42	0.0882353	69	3	0.0434783
4/48490890..48490891	468	43	0.0918803	69	7	0.101449
4/48490893..48490894	464	91	0.196121	70	21	0.3
4/48490897..48490898	458	60	0.131004	68	16	0.235294
4/48490909..48490910	434	20	0.0460829	72	8	0.111111
4/48490914..48490915	421	38	0.0902613	71	3	0.0422535
4/48490917..48490918	416	53	0.127404	77	10	0.12987
4/48490921..48490922	379	49	0.129288	77	9	0.116883
4/48490935..48490936	356	42	0.117978	80	13	0.1625
4/48490938..48490939	345	57	0.165217	82	12	0.146341
4/48490942..48490943	327	37	0.11315	83	13	0.156627
4/48490944..48490945	320	19	0.059375	83	5	0.060241
4/48490946..48490947	313	27	0.086262	84	7	0.0833333
4/4858395..4858396	40	1	0.025	71	5	0.0704225
4/4858408..4858409	43	4	0.0930233	60	5	0.0833333
4/4858430..4858431	53	3	0.0566038	44	8	0.181818
4/6245789..6245790	293	3	0.0102389	211	4	0.0189573
4/6245791..6245792	303	12	0.039604	211	3	0.014218
4/6245809..6245810	350	24	0.0685714	203	15	0.0738916
4/6245813..6245814	361	28	0.0775623	198	15	0.0757576
4/6245844..6245845	444	58	0.130631	174	21	0.12069
4/6245853..6245854	470	48	0.102128	165	19	0.115152
4/80263964..80263965	241	50	0.207469	151	38	0.251656
4/80264008..80264009	397	16	0.0403023	205	19	0.0926829
4/80264015..80264016	411	14	0.0340633	214	13	0.0607477
4/80268496..80268497	223	19	0.0852018	134	15	0.11194
4/80268508..80268509	271	25	0.0922509	147	15	0.102041
4/80268511..80268512	299	47	0.157191	148	22	0.148649
4/80268552..80268553	436	41	0.0940367	136	10	0.0735294
4/80268558..80268559	465	36	0.0774194	140	11	0.0785714
4/80268560..80268561	472	34	0.0720339	135	7	0.0518519
4/80268575..80268576	472	36	0.0762712	114	8	0.0701754
4/80268597..80268598	547	40	0.0731261	137	6	0.0437956
4/80268620..80268621	524	23	0.0438931	137	11	0.080292
5/115816627..115816628	410	5	0.0121951	40	1	0.025
5/115816629..115816630	422	2	0.00473934	38	1	0.0263158
5/115816674..115816675	500	9	0.018	204	0	0
5/115816689..115816690	514	6	0.0116732	212	4	0.0188679
5/115816716..115816717	531	8	0.0150659	200	3	0.015
5/115816723..115816724	482	5	0.0103734	162	2	0.0123457
5/115816734..115816735	475	12	0.0252632	164	10	0.0609756
5/115816739..115816740	456	71	0.155702	140	17	0.121429
5/115816763..115816764	347	20	0.0576369	35	0	0
5/135027721..135027722	436	18	0.0412844	227	16	0.0704846
5/135027743..135027744	397	20	0.0503778	218	10	0.0458716
5/135027747..135027748	390	26	0.0666667	215	16	0.0744186
5/135027767..135027768	287	12	0.0418118	172	10	0.0581395
5/135027782..135027783	222	10	0.045045	108	11	0.101852
5/135027826..135027827	250	8	0.032	56	4	0.0714286
5/135027841..135027842	241	22	0.0912863	44	0	0
5/135027843..135027844	241	20	0.0829876	41	4	0.097561
5/135027848..135027849	242	27	0.11157	37	3	0.0810811
5/135027855..135027856	220	32	0.145455	31	9	0.290323
5/135027888..135027889	231	38	0.164502	31	3	0.0967742
5/135027890..135027891	229	79	0.344978	32	7	0.21875
5/135027905..135027906	220	17	0.0772727	35	5	0.142857
5/135027910..135027911	218	15	0.0688073	37	2	0.0540541
5/135027921..135027922	219	15	0.0684932	44	3	0.0681818
5/135027924..135027925	221	44	0.199095	46	8	0.173913
5/135027928..135027929	227	30	0.132159	46	12	0.26087
5/135027947..135027948	205	17	0.0829268	59	4	0.0677966
5/135027975..135027976	273	8	0.029304	112	1	0.00892857
5/135028052..135028053	454	110	0.242291	69	30	0.434783
5/135028061..135028062	496	57	0.114919	72	12	0.166667
5/135028070..135028071	503	60	0.119284	70	6	0.0857143
5/135028076..135028077	506	118	0.233202	71	18	0.253521
5/135028081..135028082	513	79	0.153996	69	16	0.231884
5/135028102..135028103	524	44	0.0839695	60	9	0.15
5/135028107..135028108	524	50	0.0954198	56	11	0.196429
5/135028109..135028110	523	37	0.0707457	55	7	0.127273
5/135028118..135028119	492	40	0.0813008	40	1	0.025
5/135028133..135028134	487	49	0.100616	33	1	0.030303
5/135028135..135028136	496	54	0.108871	33	9	0.272727
5/135028150..135028151	433	73	0.168591	34	8	0.235294
5/135028167..135028168	474	37	0.0780591	53	2	0.0377358
5/135028187..135028188	484	43	0.088843	162	10	0.0617284
5/135028204..135028205	499	33	0.0661323	198	12	0.0606061
5/135028208..135028209	491	126	0.256619	205	49	0.239024
5/135028218..135028219	499	22	0.0440882	222	10	0.045045
5/135028224..135028225	509	59	0.115914	222	29	0.130631
5/135028229..135028230	516	26	0.0503876	219	12	0.0547945
5/135028239..135028240	548	96	0.175182	226	38	0.168142
5/135028245..135028246	563	81	0.143872	229	36	0.157205
5/135028249..135028250	559	37	0.0661896	228	27	0.118421
5/135028260..135028261	535	94	0.175701	225	45	0.2
5/135028283..135028284	518	45	0.0868726	40	6	0.15
5/135028289..135028290	502	42	0.0836653	34	3	0.0882353
5/135028730..135028731	318	44	0.138365	33	4	0.121212
5/135028732..135028733	322	58	0.180124	35	6	0.171429
5/135028742..135028743	324	51	0.157407	45	4	0.0888889
5/135028747..135028748	325	68	0.209231	50	8	0.16
5/135028751..135028752	327	57	0.174312	52	6	0.115385
5/135028754..135028755	330	45	0.136364	58	6	0.103448
5/135028759..135028760	330	25	0.0757576	64	5	0.078125
5/135028761..135028762	326	16	0.0490798	66	5	0.0757576
5/135028768..135028769	318	36	0.113208	66	12	0.181818
5/135028771..135028772	316	73	0.231013	70	10	0.142857
5/135028776..135028777	304	61	0.200658	72	18	0.25
5/135028797..135028798	290	12	0.0413793	111	4	0.036036
5/135028799..135028800	292	16	0.0547945	114	8	0.0701754
5/135028809..135028810	281	6	0.0213523	137	4	0.0291971
5/135028815..135028816	278	6	0.0215827	147	11	0.0748299
5/135039028..135039029	332	29	0.0873494	35	4	0.114286
5/135039041..135039042	311	18	0.0578778	41	4	0.097561
5/135039045..135039046	289	13	0.0449827	44	2	0.0454545
5/135039049..135039050	275	19	0.0690909	43	2	0.0465116
5/135039053..135039054	258	11	0.0426357	47	5	0.106383
5/135039057..135039058	246	13	0.0528455	51	3	0.0588235
5/135039061..135039062	243	12	0.0493827	51	3	0.0588235
5/135039065..135039066	219	7	0.0319635	53	6	0.113208
5/135039070..135039071	191	19	0.0994764	53	5	0.0943396
5/135039076..135039077	158	7	0.0443038	58	5	0.0862069
5/135039100..135039101	112	8	0.0714286	87	5	0.0574713
5/135039102..135039103	111	12	0.108108	87	6	0.0689655
5/135039110..135039111	94	4	0.0425532	86	1	0.0116279
5/135039122..135039123	84	5	0.0595238	89	4	0.0449438
5/138274662..138274663	301	14	0.0465116	35	1	0.0285714
5/138274669..138274670	308	14	0.0454545	41	7	0.170732
5/138274672..138274673	311	11	0.0353698	46	7	0.152174
5/138274683..138274684	320	15	0.046875	56	9	0.160714
5/138274702..138274703	318	13	0.0408805	62	6	0.0967742
5/138274707..138274708	326	14	0.0429448	63	7	0.111111
5/138274732..138274733	317	17	0.0536278	65	6	0.0923077
5/141361608..141361609	167	69	0.413174	215	76	0.353488
5/141361613..141361614	166	51	0.307229	215	51	0.237209
5/141361617..141361618	168	61	0.363095	206	52	0.252427
5/141361628..141361629	169	68	0.402367	194	63	0.324742
5/141361630..141361631	165	54	0.327273	190	47	0.247368
5/141361647..141361648	161	33	0.204969	138	31	0.224638
5/141361653..141361654	165	49	0.29697	122	42	0.344262
5/141361659..141361660	166	48	0.289157	108	32	0.296296
5/141361661..141361662	167	54	0.323353	105	31	0.295238
5/141361668..141361669	165	74	0.448485	93	49	0.526882
5/141361680..141361681	161	86	0.534161	66	38	0.575758
5/141361682..141361683	160	62	0.3875	67	25	0.373134
5/141361687..141361688	153	47	0.30719	65	15	0.230769
5/141361689..141361690	150	56	0.373333	60	23	0.383333
5/141361695..141361696	145	109	0.751724	54	39	0.722222
5/141361711..141361712	135	62	0.459259	35	15	0.428571
5/141361713..141361714	136	44	0.323529	32	14	0.4375
5/141431302..141431303	152	45	0.296053	64	24	0.375
5/141431317..141431318	153	78	0.509804	47	30	0.638298
5/141431320..141431321	149	43	0.288591	46	21	0.456522
5/141431335..141431336	134	35	0.261194	38	13	0.342105
5/141431351..141431352	155	46	0.296774	37	13	0.351351
5/141431353..141431354	159	39	0.245283	35	6	0.171429
5/141431363..141431364	167	36	0.215569	30	9	0.3
5/141651524..141651525	93	5	0.0537634	39	2	0.0512821
5/141651549..141651550	67	2	0.0298507	66	0	0
5/171316509..171316510	497	17	0.0342052	185	8	0.0432432
5/171316514..171316515	494	13	0.0263158	182	5	0.0274725
5/171316525..171316526	497	21	0.0422535	161	11	0.068323
5/171316535..171316536	537	18	0.0335196	143	10	0.0699301
5/171316537..171316538	532	12	0.0225564	138	9	0.0652174
5/171316560..171316561	499	17	0.0340681	91	1	0.010989
5/171316568..171316569	571	19	0.033275	76	1	0.0131579
5/171316572..171316573	576	18	0.03125	62	1	0.016129
5/171316581..171316582	587	11	0.0187394	52	1	0.0192308
5/171316595..171316596	578	12	0.0207612	37	0	0
5/171316599..171316600	562	8	0.0142349	36	1	0.0277778
5/178995227..178995228	583	9	0.0154374	220	3	0.0136364
5/178995243..178995244	565	15	0.0265487	210	13	0.0619048
5/178995259..178995260	492	41	0.0833333	206	26	0.126214
5/178995279..178995280	444	48	0.108108	226	32	0.141593
5/178995286..178995287	429	37	0.0862471	228	16	0.0701754
5/178995292..178995293	425	48	0.112941	216	31	0.143519
5/178995319..178995320	329	32	0.0972644	221	33	0.149321
5/178995323..178995324	309	26	0.0841424	209	22	0.105263
5/178995335..178995336	256	39	0.152344	197	36	0.182741
5/1879507..1879508	380	11	0.0289474	106	2	0.0188679
5/1879536..1879537	484	16	0.0330579	65	2	0.0307692
5/1879538..1879539	491	24	0.0488798	67	1	0.0149254
5/1879549..1879550	523	11	0.0210325	61	1	0.0163934
5/1879567..1879568	548	42	0.0766423	72	8	0.111111
5/1879574..1879575	547	78	0.142596	75	17	0.226667
5/1879576..1879577	542	43	0.0793358	78	8	0.102564
5/1879584..1879585	534	65	0.121723	53	8	0.150943
5/1879591..1879592	526	25	0.0475285	66	4	0.0606061
5/1879597..1879598	520	89	0.171154	75	14	0.186667
5/1879608..1879609	514	65	0.126459	91	12	0.131868
5/1879610..1879611	506	48	0.0948617	91	8	0.0879121
5/1879613..1879614	499	81	0.162325	83	17	0.204819
5/1879619..1879620	476	53	0.111345	82	9	0.109756
5/1879644..1879645	372	43	0.115591	67	6	0.0895522
5/1879647..1879648	367	83	0.226158	68	13	0.191176
5/1879650..1879651	360	46	0.127778	67	5	0.0746269
5/1879652..1879653	357	24	0.0672269	67	5	0.0746269
5/1879654..1879655	349	38	0.108883	68	4	0.0588235
5/1879660..1879661	331	46	0.138973	64	9	0.140625
5/37835779..37835780	145	17	0.117241	213	15	0.0704225
5/37835781..37835782	145	21	0.144828	216	25	0.115741
5/37835787..37835788	141	31	0.219858	206	49	0.237864
5/37835792..37835793	143	22	0.153846	211	34	0.161137
5/37835800..37835801	145	9	0.062069	206	18	0.0873786
5/37835816..37835817	143	46	0.321678	184	65	0.353261
5/37835820..37835821	141	42	0.297872	162	44	0.271605
5/37835856..37835857	124	34	0.274194	144	38	0.263889
5/37835863..37835864	112	50	0.446429	136	67	0.492647
5/37835866..37835867	110	46	0.418182	140	64	0.457143
5/37835897..37835898	72	1	0.0138889	163	5	0.0306748
5/37835951..37835952	71	4	0.056338	224	19	0.0848214
5/51377883..51377884	435	119	0.273563	56	15	0.267857
5/51377894..51377895	447	68	0.152125	57	13	0.22807
5/51377896..51377897	459	23	0.0501089	56	5	0.0892857
5/51377898..51377899	464	49	0.105603	54	6	0.111111
5/51377903..51377904	470	38	0.0808511	52	3	0.0576923
5/51377920..51377921	461	32	0.0694143	36	4	0.111111
5/51377934..51377935	433	53	0.122402	38	8	0.210526
5/55221044..55221045	322	21	0.0652174	30	0	0
5/55221051..55221052	296	22	0.0743243	37	1	0.027027
5/55221069..55221070	196	8	0.0408163	73	1	0.0136986
5/55221074..55221075	175	24	0.137143	82	16	0.195122
5/55221085..55221086	136	4	0.0294118	116	4	0.0344828
5/55221090..55221091	136	8	0.0588235	119	11	0.092437
5/55222970..55222971	154	3	0.0194805	338	4	0.0118343
5/55223006..55223007	198	22	0.111111	334	40	0.11976
5/55223055..55223056	300	12	0.04	72	2	0.0277778
5/55223064..55223065	299	24	0.0802676	61	5	0.0819672
5/55223189..55223190	213	5	0.0234742	178	7	0.0393258
5/55223195..55223196	195	17	0.0871795	176	13	0.0738636
5/63961293..63961294	435	71	0.163218	34	8	0.235294
5/63961303..63961304	420	25	0.0595238	47	6	0.12766
5/63961327..63961328	380	54	0.142105	68	8	0.117647
5/63961329..63961330	378	64	0.169312	68	10	0.147059
5/63961335..63961336	376	55	0.146277	71	8	0.112676
5/63961371..63961372	280	31	0.110714	90	4	0.0444444
5/63961374..63961375	271	31	0.114391	90	8	0.0888889
5/63961380..63961381	250	34	0.136	94	11	0.117021
5/73233817..73233818	409	9	0.0220049	45	0	0
5/73233835..73233836	410	19	0.0463415	56	0	0
5/73233842..73233843	414	26	0.0628019	62	4	0.0645161
5/73233852..73233853	417	14	0.0335731	68	0	0
5/77628032..77628033	380	14	0.0368421	84	1	0.0119048
5/77628063..77628064	562	21	0.0373665	61	1	0.0163934
5/77628068..77628069	602	78	0.129568	83	14	0.168675
5/77628074..77628075	657	136	0.207002	82	15	0.182927
5/77628091..77628092	670	79	0.11791	93	16	0.172043
5/77628093..77628094	674	39	0.0578635	91	1	0.010989
5/77628118..77628119	678	18	0.0265487	112	1	0.00892857
5/77628131..77628132	697	113	0.162123	123	24	0.195122
5/77628138..77628139	717	11	0.0153417	121	5	0.0413223
5/77628160..77628161	697	37	0.0530846	129	5	0.0387597
5/77628163..77628164	685	22	0.0321168	129	4	0.0310078
5/77628343..77628344	549	11	0.0200364	34	0	0
5/77628345..77628346	545	24	0.0440367	39	2	0.0512821
5/77628349..77628350	543	18	0.0331492	43	1	0.0232558
5/77628356..77628357	558	23	0.0412186	54	1	0.0185185
5/77628358..77628359	563	11	0.0195382	54	1	0.0185185
5/77628365..77628366	571	13	0.0227671	56	4	0.0714286
5/77628372..77628373	565	47	0.0831858	57	3	0.0526316
5/77628374..77628375	567	12	0.021164	60	3	0.05
5/77628394..77628395	484	27	0.0557851	74	12	0.162162
5/77628413..77628414	408	75	0.183824	104	27	0.259615
5/77628415..77628416	406	63	0.155172	107	21	0.196262
5/77628422..77628423	395	46	0.116456	122	12	0.0983607
5/77628427..77628428	378	56	0.148148	123	18	0.146341
5/77628432..77628433	359	23	0.0640669	133	11	0.0827068
5/77628438..77628439	340	41	0.120588	136	21	0.154412
5/77628441..77628442	332	39	0.11747	135	23	0.17037
5/77628445..77628446	312	47	0.150641	134	21	0.156716
5/79111686..79111687	387	149	0.385013	84	29	0.345238
5/79111710..79111711	397	149	0.375315	71	33	0.464789
5/79111718..79111719	401	138	0.34414	71	26	0.366197
5/79111729..79111730	382	15	0.039267	68	3	0.0441176
5/79111739..79111740	382	45	0.117801	64	9	0.140625
5/79111741..79111742	386	26	0.0673575	65	4	0.0615385
5/79111743..79111744	391	53	0.13555	67	11	0.164179
5/79111766..79111767	413	45	0.108959	69	9	0.130435
5/79111776..79111777	451	14	0.0310421	74	6	0.0810811
5/79111797..79111798	443	105	0.23702	74	27	0.364865
5/79111803..79111804	423	36	0.0851064	72	2	0.0277778
5/79111813..79111814	403	19	0.0471464	67	0	0
5/79111821..79111822	393	27	0.0687023	73	4	0.0547945
5/79111826..79111827	379	37	0.0976253	77	6	0.0779221
5/79111836..79111837	360	58	0.161111	92	14	0.152174
5/79111844..79111845	388	59	0.152062	113	11	0.0973451
5/79111849..79111850	396	54	0.136364	127	14	0.110236
5/79111855..79111856	401	36	0.0897756	133	14	0.105263
5/79111860..79111861	390	20	0.0512821	142	4	0.028169
5/79111881..79111882	379	24	0.0633245	177	4	0.0225989
5/79111894..79111895	382	22	0.0575916	180	4	0.0222222
6/100449480..100449481	298	20	0.0671141	34	1	0.0294118
6/100449490..100449491	346	52	0.150289	47	6	0.12766
6/100449493..100449494	362	66	0.18232	50	7	0.14
6/100449496..100449497	374	55	0.147059	52	6	0.115385
6/100449508..100449509	424	74	0.174528	61	9	0.147541
6/100449510..100449511	431	88	0.204176	64	15	0.234375
6/100449521..100449522	474	80	0.168776	92	8	0.0869565
6/100449546..100449547	553	135	0.244123	107	32	0.299065
6/100449553..100449554	555	103	0.185586	115	20	0.173913
6/100449566..100449567	563	83	0.147425	121	21	0.173554
6/100449569..100449570	555	89	0.16036	123	16	0.130081
6/100449597..100449598	531	44	0.0828625	134	10	0.0746269
6/100464995..100464996	206	11	0.0533981	117	11	0.0940171
6/100465013..100465014	252	11	0.0436508	113	2	0.0176991
6/100465015..100465016	268	15	0.0559701	110	2	0.0181818
6/100465025..100465026	307	19	0.0618893	96	9	0.09375
6/100465030..100465031	322	26	0.0807453	86	8	0.0930233
6/100465059..100465060	406	15	0.0369458	47	3	0.0638298
6/100465064..100465065	415	23	0.0554217	42	3	0.0714286
6/100465070..100465071	425	21	0.0494118	41	0	0
6/100465075..100465076	426	23	0.0539906	39	3	0.0769231
6/100465082..100465083	440	68	0.154545	39	4	0.102564
6/100465084..100465085	453	18	0.0397351	38	0	0
6/100465086..100465087	453	19	0.0419426	36	1	0.0277778
6/100469219..100469220	111	7	0.0630631	31	1	0.0322581
6/100469271..100469272	236	19	0.0805085	30	0	0
6/100469330..100469331	288	20	0.0694444	234	11	0.0470085
6/100469335..100469336	311	14	0.0450161	229	1	0.00436681
6/100469350..100469351	294	94	0.319728	224	86	0.383929
6/100469360..100469361	329	87	0.264438	217	78	0.359447
6/100469388..100469389	396	99	0.25	205	42	0.204878
6/100469392..100469393	412	30	0.0728155	209	15	0.0717703
6/100469394..100469395	417	55	0.131894	199	24	0.120603
6/100469402..100469403	391	155	0.396419	195	79	0.405128
6/100469574..100469575	488	83	0.170082	32	3	0.09375
6/100469580..100469581	465	116	0.249462	37	14	0.378378
6/100469582..100469583	456	62	0.135965	42	9	0.214286
6/100469585..100469586	451	84	0.186253	41	13	0.317073
6/100469601..100469602	364	19	0.0521978	70	7	0.1
6/100469621..100469622	341	26	0.0762463	80	2	0.025
6/100469630..100469631	324	35	0.108025	88	4	0.0454545
6/100469638..100469639	304	16	0.0526316	93	1	0.0107527
6/100469646..100469647	286	35	0.122378	98	5	0.0510204
6/104940843..104940844	382	34	0.0890052	47	4	0.0851064
6/104940849..104940850	413	81	0.196126	104	26	0.25
6/104940852..104940853	428	73	0.170561	102	17	0.166667
6/104940854..104940855	429	27	0.0629371	104	11	0.105769
6/104940856..104940857	431	72	0.167053	101	16	0.158416
6/104940872..104940873	418	20	0.0478469	88	4	0.0454545
6/104940879..104940880	423	85	0.200946	84	19	0.22619
6/104940881..104940882	426	81	0.190141	61	20	0.327869
6/104940920..104940921	360	75	0.208333	45	8	0.177778
6/104940925..104940926	354	16	0.0451977	41	2	0.0487805
6/104940932..104940933	321	18	0.0560748	38	4	0.105263
6/105986155..105986156	83	6	0.0722892	155	13	0.083871
6/105986160..105986161	88	6	0.0681818	136	9	0.0661765
6/105986170..105986171	113	4	0.0353982	137	3	0.0218978
6/105986179..105986180	127	5	0.0393701	120	4	0.0333333
6/105986191..105986192	194	9	0.0463918	121	6	0.0495868
6/105986194..105986195	202	4	0.019802	116	4	0.0344828
6/105986214..105986215	294	16	0.0544218	91	3	0.032967
6/105986230..105986231	358	7	0.0195531	74	0	0
6/105986243..105986244	380	6	0.0157895	82	0	0
6/105986251..105986252	406	8	0.0197044	78	1	0.0128205
6/105986256..105986257	421	12	0.0285036	79	0	0
6/105986278..105986279	456	5	0.0109649	89	2	0.0224719
6/105986280..105986281	460	3	0.00652174	89	0	0
6/105986294..105986295	462	13	0.0281385	88	0	0
6/105986302..105986303	436	11	0.0252294	86	1	0.0116279
6/108170168..108170169	427	43	0.100703	49	2	0.0408163
6/108170186..108170187	385	58	0.150649	65	9	0.138462
6/108170192..108170193	364	65	0.178571	74	18	0.243243
6/108170205..108170206	350	30	0.0857143	106	2	0.0188679
6/108170228..108170229	259	74	0.285714	138	45	0.326087
6/108170253..108170254	189	30	0.15873	159	25	0.157233
6/108171525..108171526	189	39	0.206349	31	5	0.16129
6/108171531..108171532	181	11	0.0607735	47	6	0.12766
6/108171534..108171535	180	17	0.0944444	49	3	0.0612245
6/108171556..108171557	136	16	0.117647	74	7	0.0945946
6/108171565..108171566	107	17	0.158879	86	13	0.151163
6/108174585..108174586	439	5	0.0113895	179	4	0.0223464
6/108174600..108174601	447	19	0.0425056	188	15	0.0797872
6/108174615..108174616	439	11	0.0250569	176	5	0.0284091
6/108174645..108174646	426	28	0.0657277	136	13	0.0955882
6/108174661..108174662	446	46	0.103139	126	23	0.18254
6/108174691..108174692	485	51	0.105155	230	30	0.130435
6/108174693..108174694	495	45	0.0909091	220	29	0.131818
6/108174712..108174713	542	77	0.142066	189	37	0.195767
6/108174729..108174730	616	102	0.165584	175	52	0.297143
6/108174733..108174734	627	177	0.282297	173	66	0.381503
6/108174743..108174744	675	35	0.0518519	158	14	0.0886076
6/108174745..108174746	679	31	0.0456554	104	1	0.00961538
6/108174756..108174757	712	34	0.0477528	160	5	0.03125
6/108174764..108174765	716	21	0.0293296	172	8	0.0465116
6/108174768..108174769	717	22	0.0306834	175	4	0.0228571
6/108174775..108174776	720	21	0.0291667	181	5	0.0276243
6/108174781..108174782	713	17	0.0238429	183	7	0.0382514
6/108174810..108174811	662	61	0.092145	78	8	0.102564
6/108174846..108174847	405	100	0.246914	127	37	0.291339
6/108174858..108174859	332	128	0.385542	129	61	0.472868
6/108174879..108174880	210	116	0.552381	138	78	0.565217
6/108174884..108174885	182	93	0.510989	145	87	0.6
6/117263474..117263475	482	55	0.114108	59	7	0.118644
6/117263483..117263484	507	43	0.0848126	60	2	0.0333333
6/117263502..117263503	479	89	0.185804	71	19	0.267606
6/117263511..117263512	480	49	0.102083	81	7	0.0864198
6/117263513..117263514	480	80	0.166667	84	26	0.309524
6/117263527..117263528	452	86	0.190265	91	19	0.208791
6/117263536..117263537	460	103	0.223913	100	20	0.2
6/117263548..117263549	452	35	0.0774336	112	10	0.0892857
6/117263552..117263553	448	50	0.111607	119	13	0.109244
6/117263557..117263558	443	26	0.0586907	126	10	0.0793651
6/117263573..117263574	432	20	0.0462963	136	3	0.0220588
6/117263582..117263583	414	17	0.0410628	139	8	0.057554
6/151808218..151808219	122	9	0.0737705	129	10	0.0775194
6/151808226..151808227	123	9	0.0731707	126	10	0.0793651
6/151808232..151808233	131	10	0.0763359	118	9	0.0762712
6/151808250..151808251	137	11	0.080292	116	10	0.0862069
6/151808253..151808254	138	12	0.0869565	113	9	0.079646
6/151808256..151808257	138	13	0.0942029	110	7	0.0636364
6/151808265..151808266	134	15	0.11194	103	12	0.116505
6/151808284..151808285	140	8	0.0571429	77	4	0.0519481
6/151808314..151808315	120	9	0.075	30	3	0.1
6/158516233..158516234	505	72	0.142574	99	14	0.141414
6/158516254..158516255	512	39	0.0761719	82	9	0.109756
6/158516260..158516261	510	25	0.0490196	84	5	0.0595238
6/158516267..158516268	506	33	0.0652174	78	4	0.0512821
6/158516285..158516286	421	14	0.0332542	55	5	0.0909091
6/158516311..158516312	346	13	0.0375723	48	0	0
6/158516313..158516314	349	15	0.0429799	45	0	0
6/158516317..158516318	353	5	0.0141643	46	0	0
6/158516326..158516327	379	20	0.0527704	48	1	0.0208333
6/158516335..158516336	373	7	0.0187668	61	1	0.0163934
6/158516337..158516338	370	5	0.0135135	61	1	0.0163934
6/158516343..158516344	346	8	0.0231214	61	2	0.0327869
6/158516371..158516372	245	16	0.0653061	92	1	0.0108696
6/158516373..158516374	243	12	0.0493827	94	1	0.0106383
6/158516375..158516376	243	9	0.037037	94	3	0.0319149
6/158516390..158516391	230	16	0.0695652	114	1	0.00877193
6/158516398..158516399	223	7	0.0313901	121	4	0.0330579
6/158516405..158516406	221	7	0.0316742	137	3	0.0218978
6/158516407..158516408	224	5	0.0223214	137	8	0.0583942
6/1620380..1620381	536	36	0.0671642	96	12	0.125
6/1620400..1620401	560	217	0.3875	116	50	0.431034
6/1620406..1620407	567	149	0.262787	118	38	0.322034
6/1620437..1620438	593	92	0.155143	271	61	0.225092
6/1620447..1620448	565	22	0.0389381	265	17	0.0641509
6/1620452..1620453	560	61	0.108929	246	16	0.0650407
6/1620456..1620457	543	86	0.158379	258	51	0.197674
6/1620476..1620477	442	48	0.108597	97	15	0.154639
6/1620489..1620490	426	127	0.298122	69	19	0.275362
6/1620496..1620497	410	26	0.0634146	59	2	0.0338983
[truncated: 421 more rows]

## Sheet: 5
Site	Avida coverage	Avida methylated coverage	Avida methylation level	Qiaseq coverage	Qiaseq methylated coverage	Qiaseq methylation level
1/110068809..110068810	49	1	0.0204082	376	0	0
1/110068813..110068814	54	1	0.0185185	372	10	0.0268817
1/110068835..110068836	66	0	0	350	15	0.0428571
1/110068843..110068844	70	2	0.0285714	354	1	0.00282486
1/110068864..110068865	72	2	0.0277778	290	2	0.00689655
1/110068867..110068868	72	3	0.0416667	242	8	0.0330579
1/110068874..110068875	67	0	0	213	2	0.00938967
1/110068893..110068894	60	2	0.0333333	170	19	0.111765
1/110068897..110068898	65	6	0.0923077	169	19	0.112426
1/110068901..110068902	66	3	0.0454545	171	1	0.00584795
1/110068906..110068907	65	2	0.0307692	168	8	0.047619
1/110068914..110068915	67	2	0.0298507	165	2	0.0121212
1/110068928..110068929	66	0	0	158	0	0
1/110068930..110068931	66	0	0	161	1	0.00621118
1/110068932..110068933	66	6	0.0909091	157	0	0
1/110068938..110068939	64	9	0.140625	133	8	0.0601504
1/110068948..110068949	57	3	0.0526316	99	0	0
1/110068956..110068957	54	0	0	68	0	0
1/118979925..118979926	55	0	0	55	2	0.0363636
1/118979927..118979928	59	0	0	59	3	0.0508475
1/118979936..118979937	83	0	0	62	3	0.0483871
1/118979940..118979941	97	2	0.0206186	84	2	0.0238095
1/118979943..118979944	102	3	0.0294118	104	11	0.105769
1/118979948..118979949	111	8	0.0720721	106	10	0.0943396
1/118979954..118979955	115	2	0.0173913	117	0	0
1/118979956..118979957	120	1	0.00833333	123	7	0.0569106
1/118979959..118979960	126	2	0.015873	119	2	0.0168067
1/118979971..118979972	137	1	0.00729927	139	0	0
1/118979976..118979977	146	1	0.00684932	138	9	0.0652174
1/118979984..118979985	151	2	0.013245	144	13	0.0902778
1/118979992..118979993	154	3	0.0194805	151	3	0.0198675
1/118979998..118979999	157	7	0.044586	144	9	0.0625
1/118980006..118980007	162	6	0.037037	142	29	0.204225
1/118980008..118980009	163	7	0.0429448	172	9	0.0523256
1/118980014..118980015	168	6	0.0357143	179	12	0.0670391
1/118980042..118980043	179	7	0.0391061	262	25	0.0954198
1/118980050..118980051	178	6	0.0337079	270	12	0.0444444
1/118983368..118983369	72	8	0.111111	228	17	0.0745614
1/118983370..118983371	74	12	0.162162	231	13	0.0562771
1/118983373..118983374	77	9	0.116883	206	6	0.0291262
1/118983379..118983380	79	10	0.126582	167	9	0.0538922
1/118984363..118984364	77	2	0.025974	390	77	0.197436
1/118984368..118984369	76	2	0.0263158	428	7	0.0163551
1/118984370..118984371	76	0	0	436	12	0.0275229
1/118984379..118984380	79	2	0.0253165	460	2	0.00434783
1/118984385..118984386	83	6	0.0722892	496	1	0.00201613
1/118984411..118984412	88	0	0	539	16	0.0296846
1/118984533..118984534	81	1	0.0123457	49	2	0.0408163
1/118984539..118984540	79	1	0.0126582	63	1	0.015873
1/118984557..118984558	74	0	0	127	0	0
1/118984568..118984569	72	2	0.0277778	146	1	0.00684932
1/118984598..118984599	58	4	0.0689655	188	15	0.0797872
1/118984614..118984615	53	0	0	198	17	0.0858586
1/118984631..118984632	34	0	0	243	17	0.0699588
1/118989549..118989550	43	3	0.0697674	547	36	0.0658135
1/118989566..118989567	43	2	0.0465116	525	17	0.032381
1/118989572..118989573	43	0	0	454	15	0.0330396
1/118989605..118989606	63	3	0.047619	331	7	0.021148
1/118989610..118989611	67	0	0	331	3	0.00906344
1/118990212..118990213	62	1	0.016129	337	3	0.00890208
1/118990225..118990226	68	1	0.0147059	367	3	0.00817439
1/118990227..118990228	67	2	0.0298507	369	5	0.0135501
1/118990242..118990243	74	0	0	387	4	0.0103359
1/118993136..118993137	88	3	0.0340909	45	0	0
1/118993143..118993144	88	1	0.0113636	52	6	0.115385
1/118993189..118993190	93	2	0.0215054	291	8	0.0274914
1/118993194..118993195	93	4	0.0430108	292	14	0.0479452
1/118993198..118993199	95	2	0.0210526	285	5	0.0175439
1/118993200..118993201	96	5	0.0520833	276	28	0.101449
1/118993253..118993254	141	3	0.0212766	251	4	0.0159363
1/118993256..118993257	149	0	0	211	2	0.00947867
1/118993261..118993262	143	2	0.013986	214	7	0.0327103
1/118993268..118993269	140	5	0.0357143	208	3	0.0144231
1/118993271..118993272	144	9	0.0625	218	21	0.0963303
1/118993278..118993279	146	0	0	200	5	0.025
1/118993285..118993286	144	4	0.0277778	188	21	0.111702
1/118993298..118993299	142	19	0.133803	128	13	0.101562
1/118993302..118993303	142	9	0.0633803	139	12	0.0863309
1/118993305..118993306	145	2	0.0137931	143	27	0.188811
1/118993314..118993315	143	4	0.027972	118	19	0.161017
1/118993323..118993324	133	10	0.075188	128	6	0.046875
1/118993339..118993340	139	10	0.0719424	169	23	0.136095
1/118993355..118993356	138	18	0.130435	172	36	0.209302
1/118993363..118993364	141	3	0.0212766	175	6	0.0342857
1/16226892..16226893	47	24	0.510638	288	88	0.305556
1/16226899..16226900	60	36	0.6	221	125	0.565611
1/16226903..16226904	64	19	0.296875	188	75	0.398936
1/16226912..16226913	74	25	0.337838	127	50	0.393701
1/16226916..16226917	79	21	0.265823	112	34	0.303571
1/16226946..16226947	124	65	0.524194	45	23	0.511111
1/16226952..16226953	128	45	0.351562	43	21	0.488372
1/169427397..169427398	40	1	0.025	115	0	0
1/169427399..169427400	44	0	0	109	0	0
1/169427431..169427432	85	2	0.0235294	144	11	0.0763889
1/169427441..169427442	105	1	0.00952381	211	0	0
1/169427452..169427453	122	1	0.00819672	304	1	0.00328947
1/169427468..169427469	132	3	0.0227273	350	2	0.00571429
1/169427474..169427475	133	5	0.037594	214	4	0.0186916
1/169427487..169427488	148	1	0.00675676	391	2	0.00511509
1/169427493..169427494	146	4	0.0273973	411	4	0.00973236
1/169427516..169427517	142	1	0.00704225	491	1	0.00203666
1/169427526..169427527	142	1	0.00704225	526	2	0.00380228
1/169427538..169427539	143	0	0	534	3	0.00561798
1/169427547..169427548	140	4	0.0285714	565	18	0.0318584
1/170660302..170660303	139	9	0.0647482	235	11	0.0468085
1/170660331..170660332	170	9	0.0529412	200	2	0.01
1/170660361..170660362	171	6	0.0350877	130	4	0.0307692
1/170660376..170660377	163	5	0.0306748	109	0	0
1/170660378..170660379	164	3	0.0182927	108	1	0.00925926
1/170660400..170660401	161	9	0.0559006	71	3	0.0422535
1/170660405..170660406	167	9	0.0538922	64	1	0.015625
1/170660408..170660409	165	12	0.0727273	58	4	0.0689655
1/170660414..170660415	170	8	0.0470588	35	3	0.0857143
1/203075497..203075498	164	2	0.0121951	77	0	0
1/203075520..203075521	199	6	0.0301508	74	1	0.0135135
1/203075549..203075550	203	3	0.0147783	69	0	0
1/203075629..203075630	106	5	0.0471698	31	0	0
1/203075631..203075632	103	1	0.00970874	37	0	0
1/203075642..203075643	85	0	0	40	3	0.075
1/203075646..203075647	82	3	0.0365854	39	1	0.025641
1/203075648..203075649	77	3	0.038961	40	0	0
1/203075651..203075652	72	5	0.0694444	37	0	0
1/203075663..203075664	71	5	0.0704225	66	0	0
1/203075669..203075670	65	6	0.0923077	112	17	0.151786
1/203075671..203075672	61	3	0.0491803	110	2	0.0181818
1/203075683..203075684	49	0	0	212	12	0.0566038
1/203075686..203075687	47	1	0.0212766	224	0	0
1/203075694..203075695	46	2	0.0434783	229	0	0
1/227560967..227560968	112	8	0.0714286	370	9	0.0243243
1/227560988..227560989	124	36	0.290323	280	175	0.625
1/227560995..227560996	135	30	0.222222	282	87	0.308511
1/227561000..227561001	137	14	0.10219	265	44	0.166038
1/227561002..227561003	137	12	0.0875912	260	29	0.111538
1/227561004..227561005	136	28	0.205882	235	53	0.225532
1/227561011..227561012	137	7	0.0510949	175	44	0.251429
1/227561018..227561019	137	7	0.0510949	136	18	0.132353
1/227561022..227561023	138	20	0.144928	127	30	0.23622
1/227561037..227561038	138	26	0.188406	71	14	0.197183
1/227561041..227561042	139	14	0.100719	83	4	0.0481928
1/227561067..227561068	119	3	0.0252101	66	4	0.0606061
1/227561071..227561072	120	11	0.0916667	66	12	0.181818
1/227561074..227561075	114	13	0.114035	66	18	0.272727
1/227561077..227561078	120	16	0.133333	54	17	0.314815
1/247857378..247857379	161	4	0.0248447	311	65	0.209003
1/247857386..247857387	175	2	0.0114286	243	1	0.00411523
1/247857390..247857391	174	4	0.0229885	246	1	0.00406504
1/247857393..247857394	174	0	0	235	2	0.00851064
1/247857395..247857396	173	2	0.0115607	239	0	0
1/247857402..247857403	160	0	0	209	1	0.00478469
1/247857405..247857406	158	3	0.0189873	208	3	0.0144231
1/247857411..247857412	150	3	0.02	199	11	0.0552764
1/247857419..247857420	148	3	0.0202703	174	1	0.00574713
1/247857427..247857428	139	3	0.0215827	174	4	0.0229885
1/247857439..247857440	148	0	0	124	1	0.00806452
1/247857446..247857447	144	1	0.00694444	85	0	0
1/247857454..247857455	149	0	0	85	0	0
1/247857463..247857464	149	1	0.00671141	84	0	0
1/247857473..247857474	146	0	0	73	0	0
1/247857489..247857490	140	0	0	44	0	0
1/247857493..247857494	138	0	0	43	0	0
1/247857496..247857497	133	1	0.0075188	43	0	0
1/39683962..39683963	47	9	0.191489	428	135	0.315421
1/39683964..39683965	49	0	0	428	78	0.182243
1/39683971..39683972	53	10	0.188679	414	102	0.246377
1/39683975..39683976	54	3	0.0555556	411	46	0.111922
1/39683978..39683979	53	1	0.0188679	414	47	0.113527
1/39683981..39683982	54	4	0.0740741	405	55	0.135802
1/39683990..39683991	54	3	0.0555556	387	41	0.105943
1/39684023..39684024	64	0	0	325	18	0.0553846
1/39684032..39684033	66	1	0.0151515	325	23	0.0707692
1/39684034..39684035	68	0	0	314	5	0.0159236
1/39684045..39684046	72	5	0.0694444	217	3	0.0138249
1/39684053..39684054	74	3	0.0405405	191	35	0.183246
1/39684067..39684068	77	6	0.0779221	124	0	0
1/39684074..39684075	77	2	0.025974	59	6	0.101695
1/39684083..39684084	75	4	0.0533333	56	1	0.0178571
1/39684086..39684087	73	7	0.0958904	56	5	0.0892857
1/39684089..39684090	72	5	0.0694444	53	0	0
1/39684098..39684099	63	3	0.047619	39	1	0.025641
1/4653845..4653846	57	1	0.0175439	69	11	0.15942
1/4653848..4653849	57	2	0.0350877	81	1	0.0123457
1/4653860..4653861	62	5	0.0806452	125	10	0.08
1/4653900..4653901	103	6	0.0582524	671	57	0.0849478
1/4653930..4653931	163	8	0.0490798	735	90	0.122449
1/4653937..4653938	178	24	0.134831	735	89	0.121088
1/4653948..4653949	175	8	0.0457143	713	20	0.0280505
1/4653973..4653974	165	10	0.0606061	157	1	0.00636943
1/4653980..4653981	166	6	0.0361446	111	15	0.135135
1/4653989..4653990	156	6	0.0384615	79	1	0.0126582
1/4654000..4654001	142	4	0.028169	62	9	0.145161
1/4654003..4654004	141	14	0.0992908	62	22	0.354839
1/4654011..4654012	138	5	0.0362319	53	3	0.0566038
1/4654016..4654017	137	2	0.0145985	53	15	0.283019
1/4654021..4654022	131	2	0.0152672	42	4	0.0952381
1/4654023..4654024	127	3	0.023622	39	1	0.025641
1/47229217..47229218	188	9	0.0478723	206	40	0.194175
1/47229244..47229245	199	8	0.040201	195	11	0.0564103
1/47229247..47229248	194	5	0.0257732	166	2	0.0120482
1/47229257..47229258	202	8	0.039604	149	2	0.0134228
1/47229264..47229265	180	0	0	102	0	0
1/47229284..47229285	175	2	0.0114286	118	6	0.0508475
1/47229308..47229309	118	3	0.0254237	215	5	0.0232558
1/47229328..47229329	97	1	0.0103093	281	9	0.0320285
1/47229333..47229334	86	2	0.0232558	289	2	0.00692042
1/47229348..47229349	52	3	0.0576923	312	2	0.00641026
1/47229356..47229357	48	2	0.0416667	298	1	0.0033557
1/47229358..47229359	48	4	0.0833333	310	14	0.0451613
1/47229367..47229368	45	2	0.0444444	343	10	0.0291545
1/47434440..47434441	23	0	0	252	2	0.00793651
1/47434465..47434466	37	0	0	249	8	0.0321285
1/47434470..47434471	39	0	0	262	5	0.019084
1/47434480..47434481	43	2	0.0465116	321	35	0.109034
1/47434496..47434497	45	0	0	330	24	0.0727273
1/47434515..47434516	70	12	0.171429	495	97	0.19596
1/47434525..47434526	81	3	0.037037	553	43	0.0777577
1/47434582..47434583	91	3	0.032967	56	4	0.0714286
1/47434584..47434585	93	10	0.107527	49	4	0.0816327
1/47434593..47434594	90	13	0.144444	40	10	0.25
1/47434596..47434597	90	14	0.155556	34	12	0.352941
1/47434604..47434605	87	3	0.0344828	35	0	0
1/47434606..47434607	87	5	0.0574713	32	0	0
1/47434612..47434613	83	6	0.0722892	34	0	0
1/47434631..47434632	79	12	0.151899	31	8	0.258065
1/47434634..47434635	79	15	0.189873	34	7	0.205882
1/47434648..47434649	72	16	0.222222	75	22	0.293333
1/47434655..47434656	70	36	0.514286	74	58	0.783784
1/50415473..50415474	170	3	0.0176471	65	8	0.123077
1/50415485..50415486	189	4	0.021164	97	4	0.0412371
1/50415497..50415498	196	8	0.0408163	97	16	0.164948
1/50415513..50415514	198	6	0.030303	160	1	0.00625
1/50415519..50415520	174	10	0.0574713	155	14	0.0903226
1/50415535..50415536	204	45	0.220588	270	78	0.288889
1/50415547..50415548	203	10	0.0492611	327	9	0.0275229
1/63318718..63318719	42	1	0.0238095	431	21	0.0487239
1/63318720..63318721	42	4	0.0952381	421	32	0.0760095
1/63318732..63318733	41	6	0.146341	498	50	0.100402
1/63318734..63318735	40	4	0.1	495	33	0.0666667
1/63318755..63318756	38	10	0.263158	495	133	0.268687
1/63318777..63318778	43	11	0.255814	424	114	0.268868
1/63318779..63318780	43	4	0.0930233	425	80	0.188235
1/63318781..63318782	43	10	0.232558	417	125	0.29976
1/63318783..63318784	40	3	0.075	406	114	0.280788
1/63318808..63318809	53	7	0.132075	552	126	0.228261
1/63318810..63318811	54	6	0.111111	546	167	0.305861
1/63318816..63318817	56	3	0.0535714	529	56	0.10586
1/63319538..63319539	46	6	0.130435	202	4	0.019802
1/63319548..63319549	53	8	0.150943	144	30	0.208333
1/63319582..63319583	82	9	0.109756	46	11	0.23913
1/63319584..63319585	85	4	0.0470588	48	5	0.104167
1/63320129..63320130	72	5	0.0694444	144	1	0.00694444
1/63320170..63320171	82	2	0.0243902	336	2	0.00595238
1/63320181..63320182	78	3	0.0384615	343	12	0.0349854
1/63320196..63320197	77	1	0.012987	346	17	0.0491329
1/63320222..63320223	72	3	0.0416667	366	35	0.0956284
1/63320232..63320233	60	3	0.05	395	30	0.0759494
1/63320340..63320341	50	12	0.24	47	17	0.361702
1/63320343..63320344	54	4	0.0740741	56	0	0
1/63320345..63320346	52	3	0.0576923	53	2	0.0377358
1/79006597..79006598	127	13	0.102362	257	28	0.108949
1/79006600..79006601	129	7	0.0542636	245	5	0.0204082
1/79006606..79006607	135	10	0.0740741	238	1	0.00420168
1/79006609..79006610	140	6	0.0428571	227	22	0.0969163
1/79006619..79006620	150	12	0.08	199	8	0.040201
1/79006640..79006641	158	27	0.170886	140	21	0.15
1/79006647..79006648	163	14	0.0858896	139	20	0.143885
1/79006658..79006659	160	19	0.11875	132	17	0.128788
1/79006665..79006666	159	16	0.100629	129	21	0.162791
1/79006676..79006677	155	21	0.135484	83	21	0.253012
1/79006682..79006683	151	57	0.377483	83	15	0.180723
1/79006689..79006690	153	29	0.189542	72	8	0.111111
1/79006691..79006692	150	48	0.32	77	16	0.207792
1/79006694..79006695	154	36	0.233766	76	7	0.0921053
1/79006705..79006706	150	20	0.133333	59	2	0.0338983
1/79006717..79006718	148	6	0.0405405	51	0	0
1/79006723..79006724	151	19	0.125828	47	8	0.170213
1/79006727..79006728	152	12	0.0789474	50	2	0.04
1/79006730..79006731	151	20	0.13245	47	1	0.0212766
1/79006737..79006738	148	12	0.0810811	36	2	0.0555556
1/79006741..79006742	147	11	0.0748299	33	1	0.030303
1/79006743..79006744	146	7	0.0479452	33	1	0.030303
1/79006754..79006755	147	6	0.0408163	32	0	0
1/79006787..79006788	128	19	0.148438	35	7	0.2
1/79006798..79006799	149	13	0.0872483	31	10	0.322581
1/79006838..79006839	167	37	0.221557	47	18	0.382979
1/79006847..79006848	162	40	0.246914	52	7	0.134615
1/79006851..79006852	166	37	0.222892	57	6	0.105263
1/79006873..79006874	167	58	0.347305	68	33	0.485294
1/90719863..90719864	213	10	0.0469484	62	0	0
1/90719865..90719866	213	13	0.0610329	60	10	0.166667
1/90719884..90719885	208	1	0.00480769	76	0	0
1/90719896..90719897	207	17	0.0821256	117	34	0.290598
1/90719905..90719906	208	10	0.0480769	152	11	0.0723684
1/90719907..90719908	203	10	0.0492611	154	11	0.0714286
1/90719913..90719914	198	6	0.030303	160	15	0.09375
1/90719919..90719920	195	6	0.0307692	190	0	0
1/90719925..90719926	195	4	0.0205128	214	24	0.11215
1/90719931..90719932	190	7	0.0368421	233	9	0.0386266
1/90719938..90719939	185	15	0.0810811	242	31	0.128099
1/90719942..90719943	186	11	0.0591398	255	9	0.0352941
1/90719944..90719945	186	13	0.0698925	247	19	0.0769231
1/90719951..90719952	170	16	0.0941176	252	48	0.190476
1/90719962..90719963	137	10	0.0729927	284	12	0.0422535
1/90725003..90725004	79	3	0.0379747	449	10	0.0222717
1/90725014..90725015	75	9	0.12	382	105	0.274869
1/90725023..90725024	71	16	0.225352	365	91	0.249315
1/90725025..90725026	70	3	0.0428571	367	15	0.0408719
1/90725027..90725028	66	9	0.136364	373	90	0.241287
1/90725031..90725032	62	0	0	357	50	0.140056
1/90725044..90725045	57	7	0.122807	292	68	0.232877
1/90725049..90725050	57	3	0.0526316	302	31	0.102649
1/90725055..90725056	55	8	0.145455	315	29	0.0920635
1/90725063..90725064	52	3	0.0576923	287	50	0.174216
1/90725066..90725067	54	0	0	299	17	0.0568562
1/90725088..90725089	64	3	0.046875	359	21	0.0584958
1/90725090..90725091	66	3	0.0454545	346	58	0.16763
1/90725095..90725096	68	3	0.0441176	342	20	0.0584795
1/90725098..90725099	68	9	0.132353	254	24	0.0944882
1/90725109..90725110	61	2	0.0327869	334	1	0.00299401
1/90725112..90725113	60	7	0.116667	334	52	0.155689
1/90725153..90725154	51	2	0.0392157	303	21	0.0693069
1/90725229..90725230	30	0	0	30	2	0.0666667
1/90726827..90726828	187	18	0.0962567	304	11	0.0361842
1/90726843..90726844	206	1	0.00485437	257	22	0.0856031
1/90726855..90726856	211	6	0.028436	226	5	0.0221239
1/90726878..90726879	210	7	0.0333333	150	1	0.00666667
1/90726894..90726895	203	9	0.044335	122	10	0.0819672
1/90726896..90726897	200	12	0.06	118	9	0.0762712
1/90726902..90726903	188	5	0.0265957	106	5	0.0471698
1/90726904..90726905	187	14	0.0748663	105	10	0.0952381
1/90726909..90726910	189	1	0.00529101	90	12	0.133333
1/90726915..90726916	165	8	0.0484848	72	7	0.0972222
1/90726923..90726924	154	17	0.11039	51	12	0.235294
1/90726929..90726930	140	22	0.157143	48	15	0.3125
1/90726955..90726956	123	4	0.0325203	85	0	0
1/90726975..90726976	93	3	0.0322581	155	13	0.083871
1/90726985..90726986	83	4	0.0481928	163	0	0
1/90726987..90726988	82	2	0.0243902	161	0	0
1/90834633..90834634	98	9	0.0918367	332	10	0.0301205
1/90834641..90834642	99	8	0.0808081	295	3	0.0101695
1/90834656..90834657	96	3	0.03125	210	1	0.0047619
1/90834658..90834659	97	3	0.0309278	208	10	0.0480769
1/90834674..90834675	101	10	0.0990099	121	1	0.00826446
1/90834681..90834682	101	12	0.118812	75	1	0.0133333
1/90834684..90834685	101	9	0.0891089	42	0	0
1/90836017..90836018	125	8	0.064	235	2	0.00851064
1/90836028..90836029	141	6	0.0425532	228	65	0.285088
1/90836043..90836044	155	1	0.00645161	221	3	0.0135747
1/90836071..90836072	162	12	0.0740741	193	6	0.0310881
1/90836079..90836080	156	14	0.0897436	162	6	0.037037
1/90836081..90836082	159	5	0.0314465	148	7	0.0472973
1/90836087..90836088	156	8	0.0512821	131	10	0.0763359
1/90836091..90836092	161	8	0.0496894	80	1	0.0125
1/90836094..90836095	165	5	0.030303	80	1	0.0125
1/90836111..90836112	158	8	0.0506329	57	1	0.0175439
1/90836113..90836114	160	7	0.04375	42	2	0.047619
1/90836117..90836118	153	6	0.0392157	42	2	0.047619
10/100115302..100115303	139	6	0.0431655	50	0	0
10/100115308..100115309	147	9	0.0612245	54	0	0
10/100115313..100115314	151	5	0.0331126	55	0	0
10/100115322..100115323	153	7	0.0457516	101	4	0.039604
10/100115338..100115339	150	7	0.0466667	127	0	0
10/100115343..100115344	153	3	0.0196078	145	1	0.00689655
10/100115350..100115351	144	10	0.0694444	165	1	0.00606061
10/100115353..100115354	140	6	0.0428571	165	1	0.00606061
10/100115358..100115359	130	22	0.169231	168	34	0.202381
10/100115371..100115372	124	62	0.5	177	76	0.429379
10/100115381..100115382	116	33	0.284483	187	57	0.304813
10/100830322..100830323	31	1	0.0322581	515	12	0.023301
10/100830344..100830345	29	1	0.0344828	498	6	0.0120482
10/100830366..100830367	29	4	0.137931	471	37	0.0785563
10/100830368..100830369	28	2	0.0714286	469	25	0.0533049
10/100830374..100830375	28	5	0.178571	414	126	0.304348
10/100830394..100830395	37	1	0.027027	413	1	0.00242131
10/100830411..100830412	62	2	0.0322581	337	2	0.00593472
10/100830413..100830414	62	3	0.0483871	323	82	0.25387
10/100830420..100830421	68	7	0.102941	350	36	0.102857
10/100830426..100830427	84	7	0.0833333	356	28	0.0786517
10/100830433..100830434	82	2	0.0243902	426	10	0.0234742
10/100830445..100830446	114	5	0.0438596	560	9	0.0160714
10/100830452..100830453	126	4	0.031746	610	4	0.00655738
10/100830468..100830469	135	1	0.00740741	598	1	0.00167224
10/100830480..100830481	137	1	0.00729927	655	5	0.00763359
10/101131437..101131438	109	3	0.0275229	294	0	0
10/101131439..101131440	111	2	0.018018	297	3	0.010101
10/101131452..101131453	117	10	0.0854701	234	10	0.042735
10/101131486..101131487	164	4	0.0243902	297	0	0
10/101131491..101131492	183	3	0.0163934	296	7	0.0236486
10/101131495..101131496	185	1	0.00540541	309	11	0.0355987
10/101131500..101131501	188	2	0.0106383	316	1	0.00316456
10/101131504..101131505	188	3	0.0159574	311	15	0.0482315
10/101131507..101131508	186	3	0.016129	329	3	0.00911854
10/101131510..101131511	183	3	0.0163934	316	2	0.00632911
10/101131514..101131515	183	4	0.0218579	321	14	0.0436137
10/101131523..101131524	186	4	0.0215054	325	2	0.00615385
10/101140323..101140324	190	2	0.0105263	295	6	0.020339
10/101140346..101140347	193	3	0.015544	240	0	0
10/101140356..101140357	198	0	0	223	1	0.0044843
10/101140358..101140359	201	8	0.039801	227	1	0.00440529
10/101140361..101140362	197	3	0.0152284	228	2	0.00877193
10/101140363..101140364	198	3	0.0151515	230	19	0.0826087
10/101140366..101140367	193	3	0.015544	221	1	0.00452489
10/101140373..101140374	200	8	0.04	210	0	0
10/101140384..101140385	205	9	0.0439024	199	6	0.0301508
10/101140392..101140393	209	18	0.0861244	180	7	0.0388889
10/101140396..101140397	209	3	0.0143541	180	1	0.00555556
10/101140403..101140404	197	11	0.0558376	177	3	0.0169492
10/101140411..101140412	191	11	0.0575916	166	2	0.0120482
10/101140422..101140423	180	9	0.05	134	14	0.104478
10/101140429..101140430	176	3	0.0170455	120	0	0
10/101140431..101140432	175	2	0.0114286	120	2	0.0166667
10/101140435..101140436	170	21	0.123529	115	15	0.130435
10/101140438..101140439	168	9	0.0535714	112	6	0.0535714
10/101140442..101140443	163	13	0.0797546	94	13	0.138298
10/101140445..101140446	157	7	0.044586	86	2	0.0232558
10/101140447..101140448	153	4	0.0261438	77	1	0.012987
10/101140464..101140465	103	9	0.0873786	32	0	0
10/117133536..117133537	72	3	0.0416667	282	8	0.0283688
10/123143291..123143292	79	5	0.0632911	49	1	0.0204082
10/123143314..123143315	92	6	0.0652174	104	0	0
10/123143324..123143325	95	1	0.0105263	166	17	0.10241
10/123143328..123143329	97	6	0.0618557	166	18	0.108434
10/123143365..123143366	82	2	0.0243902	255	29	0.113725
10/123143378..123143379	82	17	0.207317	389	76	0.195373
10/123143381..123143382	82	9	0.109756	396	136	0.343434
10/123143401..123143402	67	3	0.0447761	427	16	0.0374707
10/16519998..16519999	72	2	0.0277778	324	19	0.058642
10/16520019..16520020	88	3	0.0340909	306	19	0.0620915
10/16520039..16520040	100	0	0	272	1	0.00367647
10/16520044..16520045	103	6	0.0582524	240	5	0.0208333
10/16520058..16520059	118	5	0.0423729	193	0	0
10/16520067..16520068	127	1	0.00787402	177	2	0.0112994
10/16520103..16520104	126	4	0.031746	131	1	0.00763359
10/16520122..16520123	122	14	0.114754	55	0	0
10/22334488..22334489	67	15	0.223881	238	94	0.394958
10/22334490..22334491	68	8	0.117647	232	49	0.211207
10/22334494..22334495	74	20	0.27027	232	47	0.202586
10/22334501..22334502	86	9	0.104651	248	106	0.427419
10/22334506..22334507	86	12	0.139535	294	48	0.163265
10/22334508..22334509	86	15	0.174419	310	39	0.125806
10/22334511..22334512	88	18	0.204545	315	102	0.32381
10/22334517..22334518	91	7	0.0769231	325	58	0.178462
10/22334525..22334526	89	20	0.224719	367	133	0.362398
10/22334531..22334532	91	8	0.0879121	369	73	0.197832
10/22334538..22334539	91	22	0.241758	407	104	0.255528
10/22334551..22334552	115	25	0.217391	422	118	0.279621
10/22334553..22334554	116	18	0.155172	427	77	0.180328
10/22476697..22476698	100	1	0.01	296	6	0.0202703
10/22476716..22476717	135	1	0.00740741	189	4	0.021164
10/22476747..22476748	165	1	0.00606061	96	2	0.0208333
10/22476766..22476767	171	13	0.0760234	59	10	0.169492
10/49768505..49768506	139	10	0.0719424	228	97	0.425439
10/49768514..49768515	147	14	0.0952381	228	40	0.175439
10/49768517..49768518	154	24	0.155844	228	31	0.135965
10/49768525..49768526	158	10	0.0632911	207	1	0.00483092
10/49768532..49768533	157	20	0.127389	163	25	0.153374
10/49768538..49768539	162	27	0.166667	169	21	0.12426
10/49768540..49768541	160	11	0.06875	164	26	0.158537
10/49768555..49768556	149	5	0.033557	79	1	0.0126582
10/49768570..49768571	159	6	0.0377358	71	14	0.197183
10/49768580..49768581	156	8	0.0512821	65	9	0.138462
10/49768588..49768589	163	9	0.0552147	58	11	0.189655
10/49768591..49768592	162	11	0.0679012	54	5	0.0925926
10/49768594..49768595	164	12	0.0731707	52	18	0.346154
10/49768600..49768601	164	9	0.054878	51	1	0.0196078
10/49768602..49768603	164	7	0.0426829	34	1	0.0294118
10/8055589..8055590	65	0	0	42	1	0.0238095
10/8055594..8055595	66	0	0	44	1	0.0227273
10/8055607..8055608	76	1	0.0131579	44	0	0
10/8055609..8055610	79	0	0	44	1	0.0227273
10/8055611..8055612	79	0	0	44	0	0
10/8055613..8055614	79	1	0.0126582	43	1	0.0232558
10/8055620..8055621	80	0	0	41	0	0
11/13008965..13008966	47	0	0	678	2	0.00294985
11/13008970..13008971	47	1	0.0212766	678	9	0.0132743
11/13009020..13009021	66	5	0.0757576	300	33	0.11
11/13009033..13009034	70	0	0	322	12	0.0372671
11/13009038..13009039	65	2	0.0307692	339	17	0.0501475
11/13009043..13009044	64	1	0.015625	336	11	0.0327381
11/13009045..13009046	66	2	0.030303	352	44	0.125
11/13009090..13009091	66	0	0	182	0	0
11/13009096..13009097	67	4	0.0597015	177	3	0.0169492
11/13009098..13009099	67	0	0	175	2	0.0114286
11/13009100..13009101	67	0	0	170	0	0
11/13009111..13009112	68	4	0.0588235	169	7	0.0414201
11/13009119..13009120	59	0	0	141	9	0.0638298
11/13009129..13009130	56	0	0	113	1	0.00884956
11/16611022..16611023	114	7	0.0614035	47	5	0.106383
11/16611045..16611046	136	3	0.0220588	46	2	0.0434783
11/16611054..16611055	141	11	0.0780142	43	3	0.0697674
11/16611072..16611073	146	6	0.0410959	53	0	0
11/16611084..16611085	146	15	0.10274	95	4	0.0421053
11/16611089..16611090	146	19	0.130137	100	0	0
11/16611109..16611110	156	12	0.0769231	122	3	0.0245902
11/16611130..16611131	153	38	0.248366	199	46	0.231156
11/16611149..16611150	156	41	0.262821	225	50	0.222222
11/16611151..16611152	156	35	0.224359	223	76	0.340807
11/16611157..16611158	156	20	0.128205	246	36	0.146341
11/16611171..16611172	127	33	0.259843	257	45	0.175097
11/16611173..16611174	128	48	0.375	259	108	0.416988
11/16611177..16611178	110	16	0.145455	275	15	0.0545455
11/64971940..64971941	66	11	0.166667	350	33	0.0942857
12/103302459..103302460	173	4	0.0231214	422	18	0.042654
12/103302464..103302465	183	3	0.0163934	410	18	0.0439024
12/103302480..103302481	185	2	0.0108108	400	2	0.005
12/103302485..103302486	191	6	0.0314136	384	33	0.0859375
12/103302500..103302501	192	8	0.0416667	345	32	0.0927536
12/103302503..103302504	186	6	0.0322581	345	37	0.107246
12/103302507..103302508	180	5	0.0277778	322	9	0.0279503
12/103302530..103302531	188	5	0.0265957	280	12	0.0428571
12/103302551..103302552	173	7	0.0404624	261	13	0.0498084
12/103302603..103302604	123	4	0.0325203	271	10	0.0369004
12/103302607..103302608	119	16	0.134454	273	22	0.0805861
12/103302618..103302619	101	8	0.0792079	246	20	0.0813008
12/103302626..103302627	99	2	0.020202	244	1	0.00409836
12/103302628..103302629	101	5	0.049505	244	26	0.106557
12/107775780..107775781	87	6	0.0689655	31	0	0
12/107775782..107775783	86	8	0.0930233	43	7	0.162791
12/107775788..107775789	77	10	0.12987	45	0	0
12/107775792..107775793	76	10	0.131579	48	0	0
12/107775813..107775814	57	6	0.105263	111	7	0.0630631
12/113478834..113478835	160	68	0.425	595	284	0.477311
12/113478839..113478840	149	26	0.174497	607	160	0.263591
12/113478841..113478842	149	21	0.14094	596	128	0.214765
12/113478853..113478854	148	10	0.0675676	543	71	0.130755
12/113478859..113478860	149	10	0.0671141	536	26	0.0485075
12/113478861..113478862	150	11	0.0733333	434	31	0.0714286
12/113478889..113478890	154	9	0.0584416	619	36	0.0581583
12/113478896..113478897	153	4	0.0261438	596	8	0.0134228
12/113478898..113478899	158	14	0.0886076	661	11	0.0166415
12/113478901..113478902	156	6	0.0384615	645	52	0.0806202
12/113478911..113478912	139	21	0.151079	625	65	0.104
12/113478960..113478961	127	4	0.0314961	443	12	0.027088
12/128267934..128267935	85	2	0.0235294	469	7	0.0149254
12/128267970..128267971	110	0	0	378	6	0.015873
12/128267991..128267992	132	16	0.121212	365	29	0.0794521
12/128267997..128267998	132	12	0.0909091	344	39	0.113372
12/128268013..128268014	141	6	0.0425532	271	2	0.00738007
12/128268028..128268029	141	11	0.0780142	257	33	0.128405
12/128268039..128268040	140	4	0.0285714	242	16	0.0661157
12/128268041..128268042	135	2	0.0148148	236	7	0.029661
12/52601445..52601446	43	11	0.255814	91	24	0.263736
12/52601457..52601458	54	6	0.111111	106	13	0.122642
12/52601466..52601467	54	6	0.111111	127	4	0.0314961
12/52601476..52601477	57	9	0.157895	125	18	0.144
12/52601478..52601479	58	6	0.103448	131	27	0.206107
12/52601480..52601481	60	11	0.183333	136	24	0.176471
12/52601496..52601497	59	31	0.525424	143	67	0.468531
12/52601506..52601507	66	10	0.151515	186	15	0.0806452
12/52601511..52601512	71	8	0.112676	193	9	0.0466321
12/52601517..52601518	75	7	0.0933333	204	0	0
12/52601527..52601528	77	18	0.233766	215	69	0.32093
12/53927630..53927631	124	5	0.0403226	36	0	0
12/53927632..53927633	123	4	0.0325203	33	0	0
12/53927645..53927646	132	5	0.0378788	33	0	0
12/53927654..53927655	135	1	0.00740741	36	0	0
12/53927671..53927672	141	0	0	47	3	0.0638298
12/53927678..53927679	141	4	0.0283688	52	12	0.230769
12/53927688..53927689	143	3	0.020979	64	9	0.140625
12/53927695..53927696	146	1	0.00684932	65	2	0.0307692
12/53927699..53927700	150	6	0.04	68	0	0
12/53927713..53927714	146	8	0.0547945	97	10	0.103093
12/53927718..53927719	140	7	0.05	92	10	0.108696
12/53927720..53927721	135	13	0.0962963	91	1	0.010989
12/53927734..53927735	129	15	0.116279	205	63	0.307317
12/53927738..53927739	128	11	0.0859375	219	46	0.210046
12/53927742..53927743	127	16	0.125984	231	32	0.138528
12/53927746..53927747	125	12	0.096	236	35	0.148305
12/53927761..53927762	92	10	0.108696	381	17	0.0446194
12/53927785..53927786	78	11	0.141026	409	25	0.0611247
12/53973191..53973192	47	4	0.0851064	557	63	0.113106
12/53973199..53973200	51	2	0.0392157	545	22	0.040367
12/53973218..53973219	53	2	0.0377358	458	1	0.00218341
12/53973224..53973225	51	1	0.0196078	442	1	0.00226244
12/53973240..53973241	56	2	0.0357143	294	2	0.00680272
12/53973252..53973253	57	4	0.0701754	275	0	0
12/53973279..53973280	76	12	0.157895	228	17	0.0745614
12/53973282..53973283	76	8	0.105263	212	8	0.0377358
12/53973284..53973285	74	11	0.148649	205	23	0.112195
12/53973298..53973299	77	15	0.194805	158	26	0.164557
12/53973307..53973308	88	22	0.25	112	18	0.160714
12/53973310..53973311	87	10	0.114943	110	2	0.0181818
12/53973314..53973315	86	17	0.197674	103	8	0.0776699
12/53973325..53973326	82	9	0.109756	37	0	0
12/65121209..65121210	174	0	0	431	9	0.0208817
12/65121215..65121216	189	1	0.00529101	424	7	0.0165094
12/65121228..65121229	189	4	0.021164	352	5	0.0142045
12/65121233..65121234	184	1	0.00543478	304	17	0.0559211
12/65121241..65121242	169	2	0.0118343	331	26	0.0785498
12/65121251..65121252	169	3	0.0177515	303	2	0.00660066
12/65121254..65121255	159	1	0.00628931	295	8	0.0271186
12/65121271..65121272	150	1	0.00666667	179	1	0.00558659
12/65121301..65121302	126	2	0.015873	260	4	0.0153846
12/65121309..65121310	129	0	0	262	4	0.0152672
12/65121317..65121318	123	2	0.0162602	284	2	0.00704225
12/65121319..65121320	121	1	0.00826446	275	1	0.00363636
12/65121322..65121323	120	3	0.025	276	8	0.0289855
12/65121329..65121330	115	0	0	294	3	0.0102041
12/6556102..6556103	59	1	0.0169492	34	0	0
12/6556105..6556106	61	1	0.0163934	40	1	0.025
12/6556108..6556109	60	1	0.0166667	41	0	0
12/6556111..6556112	57	1	0.0175439	40	0	0
12/6556122..6556123	56	0	0	56	3	0.0535714
12/6556134..6556135	57	0	0	75	2	0.0266667
12/6556139..6556140	62	0	0	74	0	0
12/6556145..6556146	62	0	0	74	0	0
12/6556164..6556165	62	1	0.016129	75	0	0
12/6556169..6556170	61	0	0	75	0	0
12/80708637..80708638	36	0	0	313	0	0
12/80708653..80708654	38	1	0.0263158	209	1	0.00478469
12/80708678..80708679	34	0	0	114	1	0.00877193
12/80708688..80708689	36	0	0	88	12	0.136364
12/80708693..80708694	39	0	0	85	1	0.0117647
12/80708705..80708706	39	1	0.025641	51	0	0
12/80708707..80708708	39	1	0.025641	42	1	0.0238095
12/80708714..80708715	36	0	0	34	0	0
12/85273510..85273511	40	2	0.05	462	5	0.0108225
12/85273512..85273513	39	0	0	458	0	0
12/85273550..85273551	59	11	0.186441	354	57	0.161017
12/85273575..85273576	68	0	0	233	26	0.111588
12/85273591..85273592	72	4	0.0555556	114	12	0.105263
12/85273596..85273597	71	6	0.084507	123	9	0.0731707
12/85273600..85273601	73	6	0.0821918	110	7	0.0636364
12/85273607..85273608	78	3	0.0384615	90	4	0.0444444
12/85273628..85273629	81	3	0.037037	151	0	0
12/85273654..85273655	75	3	0.04	164	43	0.262195
12/85273661..85273662	71	11	0.15493	166	26	0.156627
12/85273670..85273671	65	10	0.153846	161	42	0.26087
12/85273673..85273674	65	14	0.215385	161	8	0.0496894
13/112055166..112055167	75	2	0.0266667	416	30	0.0721154
13/112055191..112055192	82	1	0.0121951	388	5	0.0128866
13/112055199..112055200	79	5	0.0632911	364	26	0.0714286
13/112055214..112055215	77	9	0.116883	279	31	0.111111
13/112055222..112055223	80	22	0.275	281	92	0.327402
13/112055224..112055225	81	5	0.0617284	294	43	0.146259
13/112055226..112055227	81	11	0.135802	293	31	0.105802
13/112055231..112055232	77	17	0.220779	309	85	0.275081
13/112055236..112055237	74	10	0.135135	289	54	0.186851
13/112055254..112055255	53	9	0.169811	209	22	0.105263
13/112055270..112055271	52	5	0.0961538	272	12	0.0441176
13/112055289..112055290	44	1	0.0227273	251	1	0.00398406
13/27924741..27924742	140	3	0.0214286	118	0	0
13/27924744..27924745	142	0	0	111	0	0
13/27924774..27924775	173	3	0.017341	91	0	0
13/27924778..27924779	175	3	0.0171429	91	0	0
13/27924789..27924790	177	2	0.0112994	71	0	0
13/27924810..27924811	220	6	0.0272727	98	0	0
13/27924819..27924820	216	4	0.0185185	111	2	0.018018
13/27924836..27924837	199	6	0.0301508	85	9	0.105882
13/27924850..27924851	200	7	0.035	110	14	0.127273
13/27924862..27924863	190	7	0.0368421	135	11	0.0814815
13/27924883..27924884	147	3	0.0204082	216	0	0
13/27924885..27924886	141	3	0.0212766	216	0	0
13/27924896..27924897	124	4	0.0322581	246	12	0.0487805
13/27924908..27924909	101	10	0.0990099	292	32	0.109589
13/27928257..27928258	69	2	0.0289855	175	4	0.0228571
13/27928276..27928277	84	1	0.0119048	232	7	0.0301724
13/27928305..27928306	130	14	0.107692	342	39	0.114035
13/27928312..27928313	143	22	0.153846	353	56	0.15864
13/27928324..27928325	153	6	0.0392157	379	34	0.0897098
13/27928327..27928328	153	21	0.137255	373	51	0.136729
13/27928338..27928339	153	4	0.0261438	390	20	0.0512821
13/27970422..27970423	117	6	0.0512821	48	3	0.0625
13/42992265..42992266	43	1	0.0232558	48	1	0.0208333
13/42992285..42992286	40	2	0.05	81	3	0.037037
13/42992312..42992313	33	0	0	264	50	0.189394
13/42992316..42992317	33	0	0	278	0	0
13/42992336..42992337	32	0	0	389	4	0.0102828
13/42992356..42992357	38	1	0.0263158	464	1	0.00215517
13/42992360..42992361	38	2	0.0526316	473	4	0.00845666
13/42992369..42992370	36	0	0	489	4	0.00817996
13/42992371..42992372	36	0	0	504	11	0.0218254
13/42992411..42992412	35	0	0	35	5	0.142857
13/45851373..45851374	29	0	0	119	0	0
13/45851385..45851386	43	0	0	127	0	0
13/45851392..45851393	46	0	0	145	0	0
13/45851414..45851415	49	1	0.0204082	214	1	0.0046729
13/45851418..45851419	49	2	0.0408163	211	0	0
13/45851421..45851422	50	2	0.04	215	0	0
13/45851429..45851430	50	2	0.04	201	5	0.0248756
13/45851435..45851436	50	0	0	214	3	0.0140187
13/45851441..45851442	49	2	0.0408163	232	1	0.00431034
13/45851465..45851466	50	0	0	258	1	0.00387597
13/57632864..57632865	57	0	0	428	6	0.0140187
13/57632873..57632874	63	1	0.015873	386	12	0.0310881
13/57632879..57632880	66	3	0.0454545	363	26	0.0716253
13/57632924..57632925	61	7	0.114754	152	30	0.197368
13/57632930..57632931	63	8	0.126984	116	6	0.0517241
13/57632932..57632933	63	7	0.111111	94	10	0.106383
13/57632947..57632948	61	2	0.0327869	92	3	0.0326087
13/57632957..57632958	56	5	0.0892857	89	5	0.0561798
13/57632971..57632972	53	3	0.0566038	58	11	0.189655
13/57632978..57632979	51	4	0.0784314	30	1	0.0333333
13/57634708..57634709	53	2	0.0377358	619	16	0.0258481
13/57634724..57634725	71	0	0	616	4	0.00649351
13/57634727..57634728	77	4	0.0519481	619	6	0.00969305
13/57634740..57634741	101	1	0.00990099	595	15	0.0252101
13/57634742..57634743	102	1	0.00980392	605	25	0.0413223
13/57634758..57634759	119	1	0.00840336	715	20	0.027972
13/57634773..57634774	130	2	0.0153846	755	2	0.00264901
13/57634778..57634779	136	6	0.0441176	778	43	0.0552699
13/57634781..57634782	134	3	0.0223881	790	8	0.0101266
13/57634795..57634796	142	2	0.0140845	752	0	0
13/94702836..94702837	77	3	0.038961	479	24	0.0501044
13/94702840..94702841	79	0	0	466	4	0.00858369
13/94702863..94702864	81	3	0.037037	366	4	0.010929
13/94702882..94702883	74	1	0.0135135	237	25	0.105485
13/94702903..94702904	68	1	0.0147059	286	3	0.0104895
13/94702918..94702919	65	7	0.107692	231	38	0.164502
13/94702929..94702930	60	3	0.05	248	2	0.00806452
13/94702972..94702973	33	4	0.121212	435	67	0.154023
13/99991110..99991111	125	10	0.08	37	1	0.027027
13/99991134..99991135	102	8	0.0784314	35	1	0.0285714
13/99991149..99991150	104	7	0.0673077	39	0	0
13/99991156..99991157	89	11	0.123596	44	4	0.0909091
13/99991158..99991159	80	6	0.075	46	5	0.108696
13/99991167..99991168	70	13	0.185714	64	7	0.109375
14/36522960..36522961	106	0	0	586	14	0.0238908
14/36522994..36522995	123	13	0.105691	508	42	0.0826772
14/36523004..36523005	122	5	0.0409836	467	41	0.0877944
14/36523017..36523018	117	9	0.0769231	462	36	0.0779221
14/36523026..36523027	116	31	0.267241	410	123	0.3
14/36523028..36523029	113	9	0.079646	421	82	0.194774
14/36523043..36523044	112	3	0.0267857	370	113	0.305405
14/36523060..36523061	83	2	0.0240964	298	0	0
14/36523085..36523086	42	5	0.119048	86	33	0.383721
14/36523109..36523110	32	2	0.0625	49	0	0
14/36523120..36523121	32	0	0	43	0	0
14/36523122..36523123	28	4	0.142857	43	11	0.255814
14/36523137..36523138	24	3	0.125	43	0	0
14/36523139..36523140	24	1	0.0416667	43	0	0
14/36584524..36584525	120	1	0.00833333	36	1	0.0277778
14/36584549..36584550	102	2	0.0196078	43	1	0.0232558
14/36666309..36666310	97	7	0.0721649	88	19	0.215909
14/36666311..36666312	98	22	0.22449	83	25	0.301205
14/36666324..36666325	111	9	0.0810811	59	12	0.20339
14/36666330..36666331	121	5	0.0413223	75	17	0.226667
14/36666352..36666353	147	10	0.0680272	73	0	0
14/36666381..36666382	189	15	0.0793651	88	0	0
14/36666384..36666385	189	6	0.031746	87	3	0.0344828
14/36666386..36666387	187	10	0.0534759	80	1	0.0125
14/36666399..36666400	185	9	0.0486486	79	2	0.0253165
14/36666415..36666416	185	18	0.0972973	58	1	0.0172414
14/36666417..36666418	184	5	0.0271739	66	4	0.0606061
14/36666419..36666420	187	9	0.0481283	50	4	0.08
14/36666432..36666433	179	9	0.0502793	49	8	0.163265
14/36666466..36666467	175	6	0.0342857	47	4	0.0851064
14/37602004..37602005	51	7	0.137255	72	7	0.0972222
14/37602012..37602013	52	2	0.0384615	63	0	0
14/37602056..37602057	59	6	0.101695	39	10	0.25641
14/52069304..52069305	122	2	0.0163934	97	4	0.0412371
14/52069321..52069322	130	0	0	87	0	0
14/52069338..52069339	149	1	0.00671141	79	0	0
14/52069348..52069349	153	2	0.0130719	66	0	0
14/52069350..52069351	153	2	0.0130719	47	2	0.0425532
14/52069373..52069374	141	2	0.0141844	36	0	0
14/52069388..52069389	137	2	0.0145985	30	0	0
14/53956132..53956133	83	3	0.0361446	393	21	0.0534351
14/53956135..53956136	85	1	0.0117647	405	31	0.0765432
14/53956138..53956139	88	4	0.0454545	388	40	0.103093
14/53956173..53956174	98	1	0.0102041	315	1	0.0031746
14/53956194..53956195	112	1	0.00892857	302	20	0.0662252
14/53956196..53956197	113	2	0.0176991	257	17	0.0661479
14/53956203..53956204	104	4	0.0384615	238	4	0.0168067
14/53956207..53956208	103	3	0.0291262	222	1	0.0045045
14/53956214..53956215	101	6	0.0594059	116	10	0.0862069
14/53956228..53956229	103	1	0.00970874	66	3	0.0454545
14/53956237..53956238	102	6	0.0588235	39	6	0.153846
14/53956239..53956240	103	1	0.00970874	38	0	0
14/53956630..53956631	107	0	0	162	1	0.00617284
14/53956642..53956643	123	1	0.00813008	139	11	0.0791367
14/53956653..53956654	139	2	0.0143885	124	0	0
14/53956667..53956668	163	1	0.00613497	73	0	0
14/53956679..53956680	163	2	0.0122699	56	0	0
14/53956704..53956705	155	2	0.0129032	47	1	0.0212766
14/55241030..55241031	31	18	0.580645	298	178	0.597315
14/55241043..55241044	38	18	0.473684	316	201	0.636076
14/55241045..55241046	42	14	0.333333	324	141	0.435185
14/55241050..55241051	47	22	0.468085	375	273	0.728
14/55241060..55241061	51	41	0.803922	326	251	0.769939
14/55241071..55241072	61	23	0.377049	382	138	0.361257
14/55241074..55241075	63	29	0.460317	387	218	0.563307
14/55241077..55241078	65	32	0.492308	395	184	0.465823
14/55241086..55241087	72	51	0.708333	397	341	0.858942
14/55241088..55241089	73	58	0.794521	395	342	0.865823
14/56795130..56795131	58	4	0.0689655	210	4	0.0190476
14/56795147..56795148	70	7	0.1	234	4	0.017094
14/56795149..56795150	71	3	0.0422535	233	2	0.00858369
14/56795159..56795160	77	8	0.103896	213	8	0.0375587
14/56795163..56795164	82	3	0.0365854	212	2	0.00943396
14/56795168..56795169	83	7	0.0843373	204	0	0
14/56809238..56809239	106	2	0.0188679	223	2	0.00896861
14/56809249..56809250	111	1	0.00900901	222	9	0.0405405
14/56809251..56809252	112	2	0.0178571	230	19	0.0826087
14/56809253..56809254	109	7	0.0642202	225	40	0.177778
14/56809263..56809264	112	2	0.0178571	216	3	0.0138889
14/56809270..56809271	114	10	0.0877193	210	17	0.0809524
14/56809275..56809276	118	8	0.0677966	201	23	0.114428
14/56809277..56809278	119	3	0.0252101	203	22	0.108374
14/56809282..56809283	120	5	0.0416667	220	11	0.05
14/56809313..56809314	110	2	0.0181818	289	61	0.211073
14/56809317..56809318	109	15	0.137615	300	44	0.146667
14/56809321..56809322	104	4	0.0384615	332	49	0.14759
14/56809339..56809340	101	5	0.049505	289	2	0.00692042
14/56809348..56809349	110	9	0.0818182	326	22	0.0674847
14/56809355..56809356	118	4	0.0338983	333	25	0.0750751
14/56809372..56809373	133	12	0.0902256	320	45	0.140625
14/56809958..56809959	40	5	0.125	222	21	0.0945946
14/56809994..56809995	49	1	0.0204082	997	13	0.0130391
14/56809998..56809999	48	1	0.0208333	1013	79	0.0779862
14/56810038..56810039	61	16	0.262295	1152	317	0.275174
14/56810054..56810055	66	3	0.0454545	1186	138	0.116358
14/56810058..56810059	65	8	0.123077	1164	118	0.101375
14/56810071..56810072	65	2	0.0307692	1148	117	0.101916
14/56810075..56810076	65	2	0.0307692	1149	116	0.100957
14/56810104..56810105	54	1	0.0185185	59	4	0.0677966
14/56810113..56810114	47	0	0	45	1	0.0222222
14/60507006..60507007	63	4	0.0634921	99	3	0.030303
14/60507055..60507056	121	2	0.0165289	46	1	0.0217391
14/60507064..60507065	131	1	0.00763359	45	0	0
14/60507070..60507071	130	3	0.0230769	45	0	0
14/60507077..60507078	135	4	0.0296296	49	0	0
14/60507082..60507083	138	1	0.00724638	49	0	0
14/60507087..60507088	136	4	0.0294118	62	0	0
14/60507089..60507090	137	5	0.0364964	54	0	0
14/60507105..60507106	134	8	0.0597015	60	2	0.0333333
14/60507107..60507108	133	8	0.0601504	60	0	0
14/60507117..60507118	131	19	0.145038	72	16	0.222222
14/60507128..60507129	136	12	0.0882353	134	2	0.0149254
14/60507130..60507131	135	7	0.0518519	119	1	0.00840336
14/60507143..60507144	138	14	0.101449	171	23	0.134503
14/60507156..60507157	140	14	0.1	250	22	0.088
14/60507158..60507159	142	6	0.0422535	263	1	0.00380228
14/60507169..60507170	141	9	0.0638298	273	1	0.003663
14/60507186..60507187	134	5	0.0373134	315	2	0.00634921
14/60507252..60507253	140	2	0.0142857	227	2	0.00881057
14/60507258..60507259	152	7	0.0460526	228	4	0.0175439
14/60507269..60507270	158	0	0	218	1	0.00458716
14/60507275..60507276	158	2	0.0126582	216	1	0.00462963
14/60507291..60507292	145	7	0.0482759	177	12	0.0677966
14/60507298..60507299	138	6	0.0434783	155	1	0.00645161
14/60507319..60507320	126	0	0	105	1	0.00952381
14/60507321..60507322	127	3	0.023622	101	2	0.019802
14/60507333..60507334	108	22	0.203704	48	15	0.3125
14/60507339..60507340	109	4	0.0366972	42	8	0.190476
14/60507345..60507346	102	5	0.0490196	41	0	0
14/60507360..60507361	96	2	0.0208333	31	0	0
14/60509443..60509444	123	5	0.0406504	235	13	0.0553191
14/60509470..60509471	99	3	0.030303	162	1	0.00617284
14/60509473..60509474	93	4	0.0430108	199	9	0.0452261
14/60509483..60509484	80	4	0.05	167	14	0.0838323
15/52794891..52794892	138	16	0.115942	37	0	0
15/52794905..52794906	155	60	0.387097	43	24	0.55814
15/52794935..52794936	153	9	0.0588235	129	11	0.0852713
15/52794962..52794963	143	5	0.034965	567	12	0.021164
15/52794964..52794965	142	6	0.0422535	611	5	0.00818331
15/52795015..52795016	112	21	0.1875	544	127	0.233456
15/52795032..52795033	113	11	0.0973451	607	99	0.163097
15/52795035..52795036	112	23	0.205357	624	95	0.152244
15/52795081..52795082	134	27	0.201493	59	9	0.152542
15/52795085..52795086	133	11	0.0827068	57	2	0.0350877
15/89409965..89409966	54	3	0.0555556	479	25	0.0521921
15/89409971..89409972	50	3	0.06	499	4	0.00801603
15/89410008..89410009	63	32	0.507937	593	332	0.559865
15/89410020..89410021	83	24	0.289157	585	219	0.374359
15/89410022..89410023	85	16	0.188235	574	206	0.358885
15/89410051..89410052	88	8	0.0909091	605	81	0.133884
15/89410058..89410059	88	9	0.102273	606	48	0.0792079
15/89410060..89410061	87	5	0.0574713	604	135	0.22351
15/89410064..89410065	89	13	0.146067	618	85	0.13754
15/89410119..89410120	79	2	0.0253165	36	0	0
15/89410139..89410140	77	1	0.012987	41	1	0.0243902
15/89410153..89410154	69	8	0.115942	45	15	0.333333
15/89410181..89410182	45	3	0.0666667	155	19	0.122581
16/51154835..51154836	90	4	0.0444444	33	0	0
16/51154844..51154845	89	4	0.0449438	34	11	0.323529
16/51154851..51154852	90	5	0.0555556	39	1	0.025641
16/51154888..51154889	46	3	0.0652174	71	13	0.183099
16/51154902..51154903	37	2	0.0540541	79	12	0.151899
16/68642741..68642742	50	2	0.04	305	2	0.00655738
16/68642751..68642752	59	1	0.0169492	278	3	0.0107914
16/68642755..68642756	61	2	0.0327869	191	1	0.0052356
16/68642759..68642760	65	1	0.0153846	198	13	0.0656566
16/68642761..68642762	70	3	0.0428571	190	1	0.00526316
16/68642773..68642774	85	2	0.0235294	155	0	0
16/68642778..68642779	94	0	0	132	1	0.00757576
16/68642782..68642783	96	1	0.0104167	129	2	0.0155039
16/68642804..68642805	112	4	0.0357143	72	0	0
16/68642807..68642808	113	0	0	71	0	0
16/68642825..68642826	127	7	0.0551181	290	3	0.0103448
16/68642828..68642829	127	2	0.015748	288	17	0.0590278
16/68642830..68642831	129	4	0.0310078	284	0	0
16/68642832..68642833	130	4	0.0307692	269	21	0.0780669
16/68642838..68642839	136	5	0.0367647	244	2	0.00819672
16/68642840..68642841	137	3	0.0218978	237	12	0.0506329
16/68642859..68642860	151	3	0.0198675	230	3	0.0130435
16/68642872..68642873	172	2	0.0116279	101	9	0.0891089
16/68642879..68642880	173	1	0.00578035	94	12	0.12766
16/68642893..68642894	172	7	0.0406977	68	0	0
16/68642901..68642902	173	8	0.0462428	57	0	0
16/68642903..68642904	174	10	0.0574713	61	1	0.0163934
16/68642913..68642914	164	9	0.054878	61	10	0.163934
16/68642937..68642938	147	13	0.0884354	66	1	0.0151515
16/68642939..68642940	145	3	0.0206897	66	3	0.0454545
17/34156863..34156864	114	4	0.0350877	308	6	0.0194805
17/34156887..34156888	118	0	0	297	1	0.003367
17/34156893..34156894	110	2	0.0181818	170	0	0
17/34156919..34156920	118	2	0.0169492	275	4	0.0145455
17/34156931..34156932	118	3	0.0254237	266	8	0.0300752
17/34156948..34156949	117	1	0.00854701	247	2	0.00809717
17/36464334..36464335	117	7	0.0598291	89	9	0.101124
17/36464348..36464349	107	40	0.373832	107	61	0.570093
17/36464357..36464358	107	25	0.233645	119	44	0.369748
17/36464365..36464366	107	64	0.598131	120	104	0.866667
17/36464369..36464370	109	24	0.220183	124	36	0.290323
17/36464376..36464377	94	33	0.351064	141	54	0.382979
17/36942215..36942216	51	1	0.0196078	370	1	0.0027027
17/36942218..36942219	50	0	0	353	11	0.0311615
17/36942230..36942231	56	1	0.0178571	227	2	0.00881057
17/36942250..36942251	63	4	0.0634921	126	13	0.103175
17/36942259..36942260	75	3	0.04	88	2	0.0227273
17/36942263..36942264	79	6	0.0759494	89	15	0.168539
17/36942266..36942267	85	1	0.0117647	91	4	0.043956
17/36942271..36942272	94	7	0.0744681	89	4	0.0449438
17/36942281..36942282	106	14	0.132075	93	8	0.0860215
17/36942288..36942289	124	4	0.0322581	80	2	0.025
17/36942290..36942291	124	6	0.0483871	81	1	0.0123457
17/36942293..36942294	124	2	0.016129	69	2	0.0289855
17/36942299..36942300	125	2	0.016	71	3	0.0422535
17/36942303..36942304	124	1	0.00806452	66	2	0.030303
17/36942314..36942315	116	0	0	51	2	0.0392157
17/36942324..36942325	124	1	0.00806452	70	1	0.0142857
17/36942328..36942329	123	1	0.00813008	74	2	0.027027
17/36942361..36942362	130	4	0.0307692	153	1	0.00653595
17/36942373..36942374	123	2	0.0162602	165	2	0.0121212
17/36942375..36942376	120	2	0.0166667	162	2	0.0123457
17/36942378..36942379	119	6	0.0504202	164	10	0.0609756
17/36942385..36942386	116	0	0	163	12	0.0736196
17/36942392..36942393	116	4	0.0344828	167	1	0.00598802
17/36942401..36942402	109	3	0.0275229	162	2	0.0123457
17/36942406..36942407	106	7	0.0660377	183	13	0.0710383
17/36942413..36942414	99	0	0	206	1	0.00485437
17/36942422..36942423	93	1	0.0107527	201	5	0.0248756
17/43211866..43211867	36	0	0	222	0	0
17/43211872..43211873	38	0	0	234	1	0.0042735
17/43211880..43211881	36	0	0	242	0	0
17/43211896..43211897	35	1	0.0285714	246	0	0
17/43211905..43211906	32	0	0	227	7	0.030837
17/43211914..43211915	31	0	0	189	3	0.015873
17/46819990..46819991	65	5	0.0769231	44	1	0.0227273
17/46820031..46820032	104	0	0	101	1	0.00990099
17/46820036..46820037	110	2	0.0181818	112	5	0.0446429
17/46820058..46820059	126	3	0.0238095	188	5	0.0265957
17/46820061..46820062	129	2	0.0155039	187	2	0.0106952
17/46820065..46820066	138	2	0.0144928	203	2	0.00985222
17/46820072..46820073	143	1	0.00699301	257	1	0.00389105
17/46820104..46820105	181	17	0.0939227	350	39	0.111429
17/48578143..48578144	56	1	0.0178571	34	3	0.0882353
17/48578146..48578147	57	2	0.0350877	35	0	0
17/48578148..48578149	58	2	0.0344828	36	0	0
17/48578150..48578151	57	1	0.0175439	36	0	0
17/48578153..48578154	57	2	0.0350877	36	0	0
17/48578157..48578158	56	1	0.0178571	52	0	0
17/48578164..48578165	55	1	0.0181818	61	0	0
17/48578170..48578171	58	1	0.0172414	73	0	0
17/48578189..48578190	59	1	0.0169492	160	3	0.01875
17/48578199..48578200	61	1	0.0163934	163	1	0.00613497
17/48578202..48578203	59	1	0.0169492	196	0	0
17/48578205..48578206	58	2	0.0344828	207	0	0
17/48578214..48578215	54	1	0.0185185	213	0	0
17/48578218..48578219	52	0	0	209	7	0.0334928
17/48578226..48578227	45	0	0	252	0	0
17/48578241..48578242	37	1	0.027027	277	2	0.00722022
17/48578259..48578260	36	0	0	329	16	0.0486322
17/48722306..48722307	51	3	0.0588235	541	38	0.0702403
17/48722360..48722361	108	7	0.0648148	299	15	0.0501672
17/48722383..48722384	167	45	0.269461	335	88	0.262687
17/48722393..48722394	175	23	0.131429	355	32	0.0901408
17/60138993..60138994	181	17	0.0939227	34	2	0.0588235
17/60139004..60139005	172	10	0.0581395	41	1	0.0243902
17/60139006..60139007	171	15	0.0877193	40	8	0.2
17/60139011..60139012	173	24	0.138728	38	11	0.289474
17/60139029..60139030	149	25	0.167785	55	24	0.436364
17/60139038..60139039	147	45	0.306122	71	22	0.309859
17/60139052..60139053	151	39	0.258278	79	15	0.189873
17/60139054..60139055	152	21	0.138158	77	24	0.311688
17/60139067..60139068	149	12	0.0805369	124	12	0.0967742
17/60139070..60139071	143	9	0.0629371	137	13	0.0948905
17/60139084..60139085	134	13	0.0970149	178	26	0.146067
17/60139090..60139091	129	10	0.0775194	205	11	0.0536585
17/60139096..60139097	125	10	0.08	219	25	0.114155
17/60139098..60139099	122	14	0.114754	225	39	0.173333
17/60139112..60139113	106	14	0.132075	261	63	0.241379
17/60139118..60139119	103	8	0.0776699	299	34	0.113712
17/60139128..60139129	87	9	0.103448	346	83	0.239884
17/60139139..60139140	80	10	0.125	353	48	0.135977
17/60139143..60139144	74	6	0.0810811	376	33	0.087766
17/6995888..6995889	132	28	0.212121	444	132	0.297297
17/6995893..6995894	135	31	0.22963	431	113	0.262181
17/6995923..6995924	145	23	0.158621	344	52	0.151163
17/6995932..6995933	142	31	0.21831	299	138	0.461538
17/6995941..6995942	134	27	0.201493	296	100	0.337838
17/6995964..6995965	118	27	0.228814	219	99	0.452055
17/6995978..6995979	99	20	0.20202	147	64	0.435374
17/6995991..6995992	79	12	0.151899	75	25	0.333333
18/47248493..47248494	190	7	0.0368421	45	1	0.0222222
18/47248505..47248506	186	17	0.0913978	62	17	0.274194
18/47248517..47248518	168	4	0.0238095	88	5	0.0568182
18/47248535..47248536	152	12	0.0789474	145	1	0.00689655
18/47248552..47248553	161	24	0.149068	229	16	0.069869
18/47248555..47248556	157	7	0.044586	241	6	0.0248963
18/47248560..47248561	151	4	0.0264901	290	26	0.0896552
18/47248577..47248578	136	16	0.117647	333	56	0.168168
18/47248598..47248599	99	9	0.0909091	423	73	0.172577
18/47248601..47248602	98	6	0.0612245	428	6	0.0140187
18/47248605..47248606	93	9	0.0967742	437	69	0.157895
18/47248609..47248610	80	12	0.15	457	52	0.113786
19/1467977..1467978	160	3	0.01875	138	11	0.0797101
19/1467980..1467981	163	1	0.00613497	135	0	0
19/1467984..1467985	159	4	0.0251572	131	0	0
19/1467988..1467989	156	1	0.00641026	132	15	0.113636
19/1468014..1468015	151	1	0.00662252	105	1	0.00952381
19/1468022..1468023	142	18	0.126761	78	2	0.025641
19/1468047..1468048	120	16	0.133333	74	20	0.27027
19/1468062..1468063	110	3	0.0272727	61	1	0.0163934
19/1468068..1468069	105	0	0	58	4	0.0689655
19/1468076..1468077	101	2	0.019802	58	0	0
19/1468082..1468083	98	4	0.0408163	50	4	0.08
19/1468085..1468086	97	6	0.0618557	50	4	0.08
19/1468089..1468090	94	5	0.0531915	49	2	0.0408163
19/15232148..15232149	123	10	0.0813008	70	19	0.271429
19/15232150..15232151	119	15	0.12605	73	18	0.246575
19/15232164..15232165	125	14	0.112	118	1	0.00847458
19/15232171..15232172	136	7	0.0514706	113	16	0.141593
19/15232173..15232174	141	5	0.035461	122	0	0
19/15232176..15232177	144	8	0.0555556	127	1	0.00787402
19/15232179..15232180	142	9	0.0633803	128	0	0
19/15232188..15232189	141	2	0.0141844	181	27	0.149171
19/15232190..15232191	136	11	0.0808824	182	50	0.274725
19/15232206..15232207	135	5	0.037037	317	28	0.0883281
19/15232214..15232215	143	7	0.048951	338	15	0.0443787
19/15232217..15232218	147	9	0.0612245	345	2	0.0057971
19/15232219..15232220	151	5	0.0331126	347	3	0.00864553
19/15232224..15232225	153	3	0.0196078	401	3	0.0074813
19/15232232..15232233	156	4	0.025641	414	10	0.0241546
19/15232235..15232236	159	6	0.0377358	430	2	0.00465116
19/15232238..15232239	160	6	0.0375	453	3	0.00662252
19/15232244..15232245	159	6	0.0377358	458	1	0.00218341
19/15233185..15233186	88	3	0.0340909	39	5	0.128205
19/15233192..15233193	88	1	0.0113636	40	0	0
19/15233198..15233199	87	0	0	38	1	0.0263158
19/15233213..15233214	94	4	0.0425532	106	0	0
19/15233235..15233236	89	1	0.011236	123	1	0.00813008
19/15233482..15233483	61	6	0.0983607	205	63	0.307317
19/15233490..15233491	64	2	0.03125	208	25	0.120192
19/15233500..15233501	73	2	0.0273973	249	2	0.00803213
19/15233514..15233515	103	2	0.0194175	286	10	0.034965
19/15233517..15233518	104	10	0.0961538	291	12	0.0412371
19/15233520..15233521	112	5	0.0446429	291	26	0.0893471
19/15233538..15233539	119	5	0.0420168	311	4	0.0128617
19/15233553..15233554	125	0	0	348	6	0.0172414
19/37692152..37692153	90	2	0.0222222	182	0	0
19/37692154..37692155	91	1	0.010989	191	1	0.0052356
19/37692179..37692180	86	1	0.0116279	164	1	0.00609756
19/37692188..37692189	83	1	0.0120482	153	1	0.00653595
19/37692190..37692191	81	0	0	147	1	0.00680272
19/37692196..37692197	78	2	0.025641	117	0	0
19/37692211..37692212	79	1	0.0126582	83	0	0
19/37692219..37692220	78	1	0.0128205	76	1	0.0131579
19/37692225..37692226	85	3	0.0352941	76	1	0.0131579
19/37692229..37692230	83	1	0.0120482	66	0	0
19/37692244..37692245	81	1	0.0123457	49	0	0
19/37692263..37692264	78	0	0	34	1	0.0294118
19/53058118..53058119	126	20	0.15873	31	6	0.193548
19/53058125..53058126	127	33	0.259843	61	21	0.344262
19/53058128..53058129	132	11	0.0833333	66	6	0.0909091
19/53058133..53058134	134	30	0.223881	64	13	0.203125
19/53058144..53058145	148	18	0.121622	74	12	0.162162
19/53058147..53058148	147	17	0.115646	75	8	0.106667
19/53058150..53058151	145	19	0.131034	73	9	0.123288
19/53058166..53058167	138	17	0.123188	76	6	0.0789474
19/53058175..53058176	131	1	0.00763359	99	2	0.020202
19/53058188..53058189	127	2	0.015748	126	6	0.047619
19/53058210..53058211	99	4	0.040404	257	4	0.0155642
19/53058212..53058213	95	1	0.0105263	255	0	0
19/53058217..53058218	84	10	0.119048	266	17	0.0639098
19/53058247..53058248	77	2	0.025974	333	9	0.027027
19/53058258..53058259	76	3	0.0394737	346	33	0.0953757
19/53058260..53058261	75	2	0.0266667	352	30	0.0852273
19/55118854..55118855	91	36	0.395604	168	97	0.577381
19/55118862..55118863	108	13	0.12037	162	45	0.277778
19/55118878..55118879	127	36	0.283465	177	43	0.242938
19/55118890..55118891	130	22	0.169231	189	68	0.359788
19/55118892..55118893	130	18	0.138462	175	47	0.268571
19/55118894..55118895	131	34	0.259542	187	63	0.336898
19/55118925..55118926	137	21	0.153285	197	0	0
19/55118953..55118954	152	83	0.546053	279	207	0.741935
19/55118968..55118969	135	35	0.259259	302	46	0.152318
19/55118978..55118979	129	82	0.635659	402	248	0.616915
19/55119006..55119007	101	73	0.722772	612	480	0.784314
19/55119013..55119014	97	44	0.453608	627	336	0.535885
19/55119015..55119016	93	70	0.752688	627	577	0.920255
19/57099455..57099456	69	4	0.057971	111	10	0.0900901
19/57099461..57099462	68	2	0.0294118	123	12	0.097561
19/57099466..57099467	75	3	0.04	127	8	0.0629921
19/57099468..57099469	75	5	0.0666667	127	7	0.0551181
19/57099475..57099476	81	11	0.135802	151	25	0.165563
19/57099480..57099481	85	3	0.0352941	164	23	0.140244
19/57099494..57099495	90	7	0.0777778	197	23	0.116751
19/57099502..57099503	89	1	0.011236	203	2	0.00985222
19/57099524..57099525	81	2	0.0246914	242	1	0.00413223
19/57099528..57099529	81	1	0.0123457	225	10	0.0444444
19/57099543..57099544	76	5	0.0657895	383	30	0.078329
19/57099548..57099549	75	2	0.0266667	393	15	0.0381679
19/57099554..57099555	72	4	0.0555556	392	9	0.0229592
19/57099564..57099565	68	6	0.0882353	422	38	0.0900474
19/57099568..57099569	62	2	0.0322581	422	26	0.0616114
19/58204331..58204332	153	74	0.48366	48	30	0.625
19/58204339..58204340	147	13	0.0884354	66	3	0.0454545
19/58204361..58204362	137	17	0.124088	81	5	0.0617284
19/58204366..58204367	126	47	0.373016	101	31	0.306931
19/58204379..58204380	109	40	0.366972	170	96	0.564706
19/58204388..58204389	90	66	0.733333	203	172	0.847291
19/58204391..58204392	87	12	0.137931	201	70	0.348259
19/58204401..58204402	86	36	0.418605	316	138	0.436709
19/58204404..58204405	84	47	0.559524	344	139	0.40407
2/104842639..104842640	102	1	0.00980392	145	13	0.0896552
2/104842668..104842669	133	5	0.037594	158	5	0.0316456
2/104842670..104842671	135	2	0.0148148	157	2	0.0127389
2/104842672..104842673	135	0	0	153	2	0.0130719
2/104842677..104842678	134	3	0.0223881	158	12	0.0759494
2/104842687..104842688	126	4	0.031746	141	3	0.0212766
2/104842695..104842696	129	2	0.0155039	115	2	0.0173913
2/104842702..104842703	131	1	0.00763359	103	1	0.00970874
2/104842706..104842707	138	2	0.0144928	103	1	0.00970874
2/104842708..104842709	138	4	0.0289855	101	1	0.00990099
2/104842716..104842717	137	1	0.00729927	93	2	0.0215054
2/104842730..104842731	149	4	0.0268456	41	2	0.0487805
2/104842733..104842734	151	4	0.0264901	34	4	0.117647
2/118859110..118859111	77	1	0.012987	526	1	0.00190114
2/118859116..118859117	79	3	0.0379747	532	6	0.0112782
2/172080499..172080500	48	6	0.125	161	13	0.0807453
2/172080507..172080508	56	1	0.0178571	114	7	0.0614035
2/172080517..172080518	68	2	0.0294118	126	1	0.00793651
2/172080532..172080533	88	1	0.0113636	94	1	0.0106383
2/172080544..172080545	99	2	0.020202	83	2	0.0240964
2/172080546..172080547	98	2	0.0204082	91	9	0.0989011
2/172080575..172080576	93	4	0.0430108	118	7	0.059322
2/172080598..172080599	93	6	0.0645161	118	2	0.0169492
2/172080600..172080601	93	10	0.107527	114	10	0.0877193
2/172080602..172080603	90	7	0.0777778	130	13	0.1
2/172080635..172080636	65	6	0.0923077	340	17	0.05
2/172080646..172080647	61	1	0.0163934	376	11	0.0292553
2/172080648..172080649	56	4	0.0714286	365	76	0.208219
2/172080655..172080656	54	5	0.0925926	380	5	0.0131579
2/172108399..172108400	70	3	0.0428571	34	0	0
2/172108410..172108411	74	9	0.121622	40	12	0.3
2/172108467..172108468	74	6	0.0810811	474	81	0.170886
2/172108476..172108477	67	3	0.0447761	475	19	0.04
2/172108484..172108485	61	3	0.0491803	448	33	0.0736607
2/172108487..172108488	60	9	0.15	439	65	0.148064
2/172108497..172108498	54	4	0.0740741	423	8	0.0189125
2/172108508..172108509	54	6	0.111111	420	33	0.0785714
2/172108510..172108511	53	3	0.0566038	414	26	0.0628019
2/172108513..172108514	53	5	0.0943396	365	12	0.0328767
2/172108545..172108546	31	8	0.258065	430	139	0.323256
2/176099440..176099441	72	2	0.0277778	253	14	0.055336
2/176099447..176099448	76	0	0	235	2	0.00851064
2/176099452..176099453	75	2	0.0266667	235	3	0.012766
2/176099466..176099467	78	1	0.0128205	220	2	0.00909091
2/176099600..176099601	130	10	0.0769231	37	13	0.351351
2/176099607..176099608	130	23	0.176923	43	2	0.0465116
2/176099613..176099614	129	10	0.0775194	41	6	0.146341
2/176099622..176099623	125	30	0.24	42	1	0.0238095
2/176099657..176099658	141	1	0.0070922	38	0	0
2/176099662..176099663	132	3	0.0227273	40	0	0
2/176099676..176099677	136	5	0.0367647	42	0	0
2/176099691..176099692	137	8	0.0583942	76	0	0
2/176099720..176099721	118	6	0.0508475	146	0	0
2/176099728..176099729	115	4	0.0347826	162	0	0
2/176099752..176099753	99	2	0.020202	351	0	0
2/176099774..176099775	87	16	0.183908	383	19	0.0496084
2/176109237..176109238	61	1	0.0163934	492	28	0.0569106
2/176109260..176109261	74	6	0.0810811	388	15	0.0386598
2/176109273..176109274	87	4	0.045977	372	0	0
2/176109282..176109283	100	2	0.02	311	2	0.00643087
2/176109295..176109296	104	4	0.0384615	181	16	0.0883978
2/176109311..176109312	112	18	0.160714	152	21	0.138158
2/176109315..176109316	111	9	0.0810811	146	33	0.226027
2/176109321..176109322	105	13	0.12381	107	6	0.0560748
2/176109332..176109333	108	13	0.12037	101	4	0.039604
2/176109336..176109337	108	39	0.361111	63	25	0.396825
2/176112621..176112622	135	27	0.2	292	88	0.30137
2/176112624..176112625	139	12	0.0863309	294	18	0.0612245
2/176112646..176112647	161	10	0.0621118	228	17	0.0745614
2/176112658..176112659	166	2	0.0120482	211	1	0.00473934
2/176112668..176112669	174	2	0.0114943	180	1	0.00555556
2/176112677..176112678	175	3	0.0171429	163	14	0.0858896
2/176112714..176112715	155	3	0.0193548	97	1	0.0103093
2/176112730..176112731	137	5	0.0364964	48	2	0.0416667
2/176112739..176112740	135	3	0.0222222	42	4	0.0952381
2/176112759..176112760	115	6	0.0521739	41	1	0.0243902
2/176112787..176112788	59	7	0.118644	88	37	0.420455
2/176112793..176112794	52	3	0.0576923	103	31	0.300971
2/176112801..176112802	38	2	0.0526316	105	16	0.152381
2/176122639..176122640	44	0	0	82	0	0
2/176122655..176122656	41	2	0.0487805	91	0	0
2/176122676..176122677	33	3	0.0909091	132	3	0.0227273
2/176122683..176122684	35	2	0.0571429	138	15	0.108696
2/176122685..176122686	34	1	0.0294118	146	15	0.10274
2/176122687..176122688	34	1	0.0294118	150	0	0
2/176122713..176122714	32	1	0.03125	287	29	0.101045
2/176122722..176122723	30	0	0	296	2	0.00675676
2/176122730..176122731	29	0	0	299	0	0
2/176122734..176122735	26	1	0.0384615	298	28	0.0939597
2/176122737..176122738	24	0	0	295	1	0.00338983
2/176122740..176122741	24	0	0	287	17	0.0592334
2/176122752..176122753	22	0	0	311	2	0.00643087
2/176122755..176122756	22	0	0	311	27	0.0868167
2/176122758..176122759	22	1	0.0454545	308	28	0.0909091
2/176147343..176147344	56	5	0.0892857	587	68	0.115843
2/176147353..176147354	65	5	0.0769231	592	36	0.0608108
2/176147389..176147390	95	15	0.157895	524	143	0.272901
2/176147405..176147406	103	9	0.0873786	473	72	0.15222
2/176147415..176147416	104	5	0.0480769	421	37	0.087886
2/176147432..176147433	110	3	0.0272727	451	63	0.13969
2/176147456..176147457	101	22	0.217822	262	93	0.354962
2/176147463..176147464	94	13	0.138298	293	58	0.197952
2/176147471..176147472	84	19	0.22619	254	84	0.330709
2/176147483..176147484	79	15	0.189873	241	101	0.419087
2/176147492..176147493	71	8	0.112676	234	26	0.111111
2/176147498..176147499	64	8	0.125	239	42	0.175732
2/176150181..176150182	19	1	0.0526316	240	46	0.191667
2/176164970..176164971	20	1	0.05	137	22	0.160584
2/176164978..176164979	20	0	0	116	17	0.146552
2/176164980..176164981	20	0	0	114	20	0.175439
2/176164982..176164983	20	1	0.05	110	17	0.154545
2/176164986..176164987	21	2	0.0952381	112	24	0.214286
2/176164991..176164992	19	1	0.0526316	88	22	0.25
2/176164997..176164998	19	2	0.105263	88	17	0.193182
2/176165001..176165002	19	1	0.0526316	83	15	0.180723
2/176165004..176165005	20	0	0	80	14	0.175
2/176165030..176165031	36	2	0.0555556	38	15	0.394737
2/199461889..199461890	66	0	0	364	55	0.151099
2/199461910..199461911	77	17	0.220779	332	76	0.228916
2/199461918..199461919	88	3	0.0340909	319	8	0.0250784
2/199461949..199461950	97	6	0.0618557	248	29	0.116935
2/199461954..199461955	97	7	0.0721649	237	54	0.227848
2/199461961..199461962	93	13	0.139785	214	38	0.17757
2/199461973..199461974	104	16	0.153846	134	33	0.246269
2/199461998..199461999	123	11	0.0894309	103	15	0.145631
2/199462002..199462003	118	19	0.161017	105	10	0.0952381
2/199462004..199462005	115	19	0.165217	100	8	0.08
2/199462012..199462013	114	30	0.263158	86	17	0.197674
2/199462019..199462020	114	45	0.394737	87	30	0.344828
2/199462033..199462034	118	4	0.0338983	83	5	0.060241
2/199462048..199462049	114	12	0.105263	79	3	0.0379747
2/199462083..199462084	95	7	0.0736842	101	23	0.227723
2/199462513..199462514	33	1	0.030303	291	4	0.0137457
2/199462517..199462518	35	3	0.0857143	271	59	0.217712
2/199462532..199462533	56	8	0.142857	254	49	0.192913
2/199462537..199462538	80	5	0.0625	249	21	0.0843373
2/199462544..199462545	81	6	0.0740741	232	70	0.301724
2/199462560..199462561	110	3	0.0272727	314	11	0.0350318
2/199462567..199462568	118	7	0.059322	325	27	0.0830769
2/199462571..199462572	122	4	0.0327869	244	9	0.0368852
2/199462580..199462581	133	3	0.0225564	363	19	0.0523416
2/199462595..199462596	142	11	0.0774648	355	28	0.0788732
2/199462611..199462612	142	9	0.0633803	350	30	0.0857143
2/199462613..199462614	142	8	0.056338	359	17	0.0473538
2/199470775..199470776	79	17	0.21519	440	77	0.175
2/199470782..199470783	78	6	0.0769231	420	87	0.207143
2/199470789..199470790	82	9	0.109756	414	33	0.0797101
2/199470797..199470798	77	2	0.025974	375	29	0.0773333
2/199470799..199470800	78	4	0.0512821	393	33	0.0839695
2/199470803..199470804	77	2	0.025974	381	23	0.0603675
2/199470821..199470822	69	4	0.057971	246	31	0.126016
2/199470830..199470831	67	5	0.0746269	240	20	0.0833333
2/199470835..199470836	63	2	0.031746	236	42	0.177966
2/199470839..199470840	64	2	0.03125	206	49	0.237864
2/199470857..199470858	58	1	0.0172414	162	14	0.0864198
2/199470863..199470864	61	0	0	168	4	0.0238095
2/199470869..199470870	62	0	0	203	3	0.0147783
2/199470901..199470902	43	2	0.0465116	270	2	0.00740741
2/199470907..199470908	38	0	0	271	2	0.00738007
2/199470936..199470937	40	4	0.1	308	4	0.012987
2/199470940..199470941	41	1	0.0243902	318	1	0.00314465
2/208124485..208124486	132	1	0.00757576	146	1	0.00684932
2/208124489..208124490	133	1	0.0075188	144	8	0.0555556
2/208124492..208124493	135	2	0.0148148	147	4	0.0272109
2/208124511..208124512	163	4	0.0245399	129	0	0
2/208124514..208124515	166	0	0	128	0	0
2/208124517..208124518	170	0	0	129	2	0.0155039
2/208124524..208124525	177	5	0.0282486	128	0	0
2/208124536..208124537	179	2	0.0111732	106	0	0
2/208124539..208124540	173	0	0	105	0	0
2/208124541..208124542	174	7	0.0402299	102	0	0
2/208124544..208124545	173	1	0.00578035	102	0	0
2/208124570..208124571	161	0	0	113	3	0.0265487
2/208124583..208124584	163	2	0.0122699	94	0	0
2/208124600..208124601	145	0	0	119	0	0
2/208124622..208124623	119	2	0.0168067	99	0	0
2/219331939..219331940	21	2	0.0952381	145	1	0.00689655
2/219331957..219331958	30	11	0.366667	94	58	0.617021
2/219331973..219331974	57	27	0.473684	30	8	0.266667
2/222299916..222299917	90	0	0	59	17	0.288136
2/222299925..222299926	96	3	0.03125	69	1	0.0144928
2/222299985..222299986	95	1	0.0105263	167	0	0
2/222300028..222300029	80	5	0.0625	211	46	0.218009
2/240520466..240520467	146	38	0.260274	432	158	0.365741
2/240520485..240520486	125	39	0.312	341	115	0.337243
2/240520487..240520488	124	41	0.330645	329	143	0.43465
2/240520492..240520493	121	33	0.272727	327	139	0.425076
2/240520495..240520496	119	40	0.336134	311	163	0.524116
2/240520516..240520517	93	40	0.430108	294	147	0.5
2/240520522..240520523	93	37	0.397849	285	137	0.480702
2/240520531..240520532	84	35	0.416667	263	137	0.520913
2/240520544..240520545	71	24	0.338028	200	62	0.31
2/240520549..240520550	68	28	0.411765	124	58	0.467742
2/42792762..42792763	11	0	0	132	2	0.0151515
2/42792772..42792773	11	0	0	89	0	0
2/42792775..42792776	11	0	0	87	0	0
2/42792780..42792781	13	0	0	89	1	0.011236
2/42792782..42792783	16	0	0	76	11	0.144737
2/42792836..42792837	44	0	0	31	0	0
2/42792851..42792852	46	0	0	43	0	0
[truncated: 1,584 more rows]

## Sheet: 6
Site	Avida coverage	Avida methylated coverage	Avida methylation level	Qiaseq coverage	Qiaseq methylated coverage	Qiaseq methylation level
[truncated: 3,021 more rows]

[truncated: 1 more sheets: 8]
